# Supplementary material for: Long-read assembled metagenomic approaches improve our understanding on metabolic potentials of microbial community in mangrove sediments
Source: Microbiome. 2023 Aug 23;11:188. doi: 10.1186/s40168-023-01630-x (PMC10464287; doi:10.1186/s40168-023-01630-x)
Supplement: Supplementary file 3 — Additional file 2: Dataset S1. Sheet1: Sample information; Sheet2: Stats of raw data; Sheet3: Microbial community estimated based on 16S rRNA (for Prokaryotes) and ITS (for Eukaryotes) by graftM search on SILVA database and blastn search on UNITE database, respectively; Sheet4: Specific genes of prokaryotic community. [file 40168_2023_1630_MOESM2_ESM.xlsx]

## Sheet: Legend
Dataset S1 Sheet1: Sample information; Sheet2: Stats of raw data; Sheet3: Microbial community estimated based on 16S rRNA (for Prokaryotes) and ITS (for Eukaryotes) by graftM search on SILVA database and blastn search on UNITE databse, respectively; Sheet4: Specific genes of prokaryotic community.

## Sheet: Sheet1
Sample information
Sample_ID	Shannon index	City	Mangrove	Depth	Latitude	Longitude	Tidal range/ cm	MAT	MAP	gravel_proportion	Salinity	pH	TC	TOC	TN	N/NH4+	N/NO3-	TP	TS
FT5_1	3.91±0.15	Shenzhen	Futian	10cm	22.5223	114.015	181	22.1	1950.5	31.91	12.5	7.39	17.03	16.3	1.99	19.654	3.669	1.047	9.077
FT5_2	3.86±0.11	Shenzhen	Futian	20cm	22.5223	114.015	181	22.1	1950.5	34.99	12	7.44	13.64	13.4	1.98	22.979	6.95	0.766	12.024
FT5_3	3.86±0.10	Shenzhen	Futian	30cm	22.5223	114.015	181	22.1	1950.5	32.65	14	8.15	12.06	10.9	1.74	18.188	11.08	1.33	11.774

## Sheet: Sheet2
Stats of raw data
Illumina Sequences
Samples	Clean_Reads	Avg_len/bp	Total_len/Gbp
FT5-1	239000890	150	71.7
FT5-2	243677689	150	73.1
FT5-3	220300648	150	66.09
Pacbio Sequences
Samples	Reads	Avg_len/bp	Total_len/Gbp
FT5-1	1884031	11228.2	21.15
FT5-2	1760425	10615.7	18.68
FT5-3	1149305	10127.1	11.63

## Sheet: Sheet3
Microbial community estimated based on 16S rRNA (for Prokaryotes) and ITS (for Eukaryotes) by graftM search on SILVA database and blastn search on UNITE databse, respectively
All Microbes												Eukaryotes
Kingdom	Reads No			CPM			Percentage					Kingdom	Reads No			CPM			Percentage
	FT5-1	FT5-2	FT5-3	FT5-1	FT5-2	FT5-3	FT5-1	FT5-2	FT5-3				FT5-1	FT5-2	FT5-3	FT5-1	FT5-2	FT5-3	FT5-1	FT5-2	FT5-3
Archaea	14893	30961	36371	31.1568	63.5286	82.5486	0.0817452	0.185571	0.235699			Fungi	7940	5931	4960	16.6108	12.1698	11.2573	0.385962	0.395031	0.366187
Bacteria	159355	129950	112980	333.377	266.643	256.422	0.874673	0.778881	0.732158			Metazoa	1015	485	436	2.12342	0.995167	0.989557	0.0493389	0.0323032	0.032189
Fungi	7940	5931	4960	16.6108	12.1698	11.2573	0.0435814	0.0355486	0.0321429			Stramenopila	527	491	545	1.10251	1.00748	1.23695	0.0256173	0.0327028	0.0402362
Overall	182188	166842	154311	381.145	342.342	350.228	1	1	1			Alveolata	434	476	459	0.907946	0.9767	1.04176	0.0210966	0.0317037	0.033887
												Viridiplantae	467	366	455	0.976984	0.750992	1.03268	0.0227008	0.0243772	0.0335917
												Protista	79	282	416	0.165271	0.578633	0.944164	0.00384017	0.0187825	0.0307124
Prokaryotes												Rhizaria	225	203	206	0.47071	0.416534	0.467543	0.0109372	0.0135207	0.0152086
Kingdom	Reads No			CPM			Percentage					Cryptista	10	17	7	0.0209204	0.0348821	0.0158874	0.000486098	0.00113228	0.000516796
	FT5-1	FT5-2	FT5-3	FT5-1	FT5-2	FT5-3	FT5-1	FT5-2	FT5-3			Euglenozoa	6	6	12	0.0125523	0.0123113	0.0272355	0.000291659	0.000399627	0.000885936
Archaea	14893	30961	36371	31.1568	63.5286	82.5486	0.0854701	0.192411	0.243527			Filasteriae	2	13	6	0.00418408	0.0266746	0.0136178	9.72195e-05	0.000865859	0.000442968
Bacteria	159355	129950	112980	333.377	266.643	256.422	0.91453	0.807589	0.756473			Amoebozoa	6	2	7	0.0125523	0.00410378	0.0158874	0.000291659	0.000133209	0.000516796
Overall	174248	160911	149351	364.534	330.172	338.971	1	1	1			Apusozoa	3	7	0	0.00627613	0.0143632	0	0.000145829	0.000466232	0
												Rhodoplantae	4	4	0	0.00836817	0.00820756	0	0.000194439	0.000266418	0
												Haptista	5	1	2	0.0104602	0.00205189	0.00453925	0.000243049	6.66045e-05	0.000147656
Archaea												Ichthyosporia	4	0	0	0.00836817	0	0	0.000194439	0	0
Phylum	Reads No			CPM			Percentage					Choanoflagellozoa	3	1	0	0.00627613	0.00205189	0	0.000145829	6.66045e-05	0
	FT5-1	FT5-2	FT5-3	FT5-1	FT5-2	FT5-3	FT5-1	FT5-2	FT5-3			Parabasalia	0	0	3	0	0	0.00680888	0	0	0.000221484
Euryarchaeota	4972	11871	14418	10.4016	24.358	32.7235	0.028534	0.0737737	0.0965377			Heterolobosa	3	0	0	0.00627613	0	0	0.000145829	0	0
Woesearchaeota	6012	4418	2785	12.5774	9.06525	6.32091	0.0345025	0.0274562	0.0186473			Picozoa	1	0	0	0.00209204	0	0	4.86098e-05	0	0
Bathyarchaeota	1416	6771	9497	2.96233	13.8934	21.5546	0.00812635	0.0420792	0.0635885			Unknown Eukaryotes	9838	6729	6031	20.5815	13.8072	13.6881	0.478223	0.448182	0.445257
Asgard_archaea	955	4313	6625	1.9979	8.8498	15.0363	0.00548069	0.0268036	0.0443586			Overall	20572	15014	13545	43.0375	30.8071	30.7421	1	1	1
Aenigmarchaeota	541	1441	835	1.13179	2.95677	1.89514	0.00310477	0.00895526	0.00559086
Micrarchaeota	300	1318	1272	0.627613	2.70439	2.88696	0.00172168	0.00819086	0.00851685
Iainarchaeota	262	238	168	0.548115	0.48835	0.381297	0.0015036	0.00147908	0.00112487			Fungi
Thaumarchaeote	182	223	295	0.380752	0.457572	0.66954	0.00104449	0.00138586	0.00197521			Phylum	Reads No			CPM			Percentage
Altiarchaeota	112	50	40	0.234309	0.102595	0.090785	0.000642762	0.000310731	0.000267825				FT5-1	FT5-2	FT5-3	FT5-1	FT5-2	FT5-3	FT5-1	FT5-2	FT5-3
Crenarchaeota	76	83	121	0.158995	0.170307	0.274625	0.00043616	0.000515813	0.000810172			Ascomycota	4304	2991	2360	9.00415	6.13721	5.35632	0.542065	0.504299	0.475806
uncultured	50	215	286	0.104602	0.441157	0.649113	0.000286947	0.00133614	0.00191495			Basidiomycota	1524	1009	896	3.18827	2.07036	2.03358	0.19194	0.170123	0.180645
Nanohaloarchaeota	10	2	0	0.0209204	0.00410378	0	5.73895e-05	1.24292e-05	0			Kickxellomycota	617	674	538	1.29079	1.38297	1.22106	0.0777078	0.11364	0.108468
Hydrothermarchaeota	5	18	28	0.0104602	0.036934	0.0635495	2.86947e-05	0.000111863	0.000187478			Glomeromycota	285	369	311	0.596232	0.757148	0.705854	0.0358942	0.0622155	0.0627016
												Chytridiomycota	140	60	62	0.292886	0.123113	0.140717	0.0176322	0.0101163	0.0125
												Rozellomycota	14	7	3	0.0292886	0.0143632	0.00680888	0.00176322	0.00118024	0.000604839
Bacteria												Blastocladiomycota	9	7	3	0.0188284	0.0143632	0.00680888	0.0011335	0.00118024	0.000604839
Phylum	Reads No			CPM			Percentage					Monoblepharomycota	12	4	3	0.0251045	0.00820756	0.00680888	0.00151134	0.000674423	0.000604839
	FT5-1	FT5-2	FT5-3	FT5-1	FT5-2	FT5-3	FT5-1	FT5-2	FT5-3			Mucoromycota	8	2	0	0.0167363	0.00410378	0	0.00100756	0.000337211	0
Proteobacteria	46281	15677	11626	96.8218	32.1675	26.3867	0.265604	0.0974265	0.0778435			Zoopagomycota	2	2	4	0.00418408	0.00410378	0.0090785	0.000251889	0.000337211	0.000806452
Chloroflexi	23703	40689	37427	49.5877	83.4894	84.9453	0.13603	0.252866	0.250598			Mortierellomycota	3	1	0	0.00627613	0.00205189	0	0.000377834	0.000168606	0
Desulfobacterota	22320	16304	12349	46.6944	33.454	28.0276	0.128093	0.101323	0.0826844			Neocallimastigomycota	0	2	1	0	0.00410378	0.00226963	0	0.000337211	0.000201613
Bacteroidota	8854	2235	2302	18.5229	4.58598	5.22468	0.0508126	0.0138897	0.0154134			Entomophthoromycota	1	0	0	0.00209204	0	0	0.000125945	0	0
Planctomycetota	8113	11909	10836	16.9727	24.436	24.5937	0.0465601	0.0740099	0.0725539			unidentified	1021	803	779	2.13598	1.64767	1.76804	0.128589	0.13539	0.157056
Acidobacteriota	7030	4250	3204	14.7071	8.72054	7.27188	0.0403448	0.0264121	0.0214528
Verrucomicrobiota	6570	3634	2686	13.7447	7.45657	6.09621	0.0377049	0.0225839	0.0179845
Patescibacteria	4829	4288	4196	10.1025	8.79851	9.52335	0.0277134	0.0266483	0.0280949
Myxococcota	3689	1774	1200	7.71754	3.64005	2.72355	0.021171	0.0110247	0.00803476
Gemmatimonadota	3188	1404	1222	6.66943	2.88085	2.77348	0.0182958	0.00872532	0.00818207
Spirochaetota	2602	2856	2940	5.44349	5.8602	6.6727	0.0149327	0.0177489	0.0196852
Latescibacterota	1774	1208	865	3.71128	2.47868	1.96323	0.0101809	0.00750726	0.00579173
Actinobacteriota	1747	1590	1439	3.6548	3.26251	3.26599	0.0100259	0.00988124	0.00963502
Nitrospirota	1690	1723	1004	3.53555	3.53541	2.2787	0.00969882	0.0107078	0.00672242
Sva0485	1555	2567	3227	3.25313	5.2672	7.32408	0.00892406	0.0159529	0.0216068
Firmicutes	1330	1626	1398	2.78242	3.33637	3.17294	0.0076328	0.010105	0.0093605
Calditrichota	1239	1253	933	2.59204	2.57102	2.11756	0.00711056	0.00778691	0.00624703
Zixibacteria	1144	1964	1412	2.3933	4.02991	3.20471	0.00656536	0.0122055	0.00945424
Deferrisomatota	995	151	155	2.08158	0.309836	0.351792	0.00571025	0.000938407	0.00103782
Nitrospinota	949	1496	1104	1.98535	3.06963	2.50567	0.00544626	0.00929706	0.00739198
Bdellovibrionota	733	155	132	1.53347	0.318043	0.299591	0.00420665	0.000963265	0.000883824
Campilobacterota	721	184	330	1.50836	0.377548	0.748976	0.00413778	0.00114349	0.00220956
Sumerlaeota	719	1379	1394	1.50418	2.82956	3.16386	0.0041263	0.00856995	0.00933372
TA06	719	1789	2268	1.50418	3.67083	5.14751	0.0041263	0.0111179	0.0151857
Elusimicrobiota	678	486	234	1.4184	0.997219	0.531092	0.00389101	0.0030203	0.00156678
Cyanobacteria	574	162	143	1.20083	0.332406	0.324556	0.00329416	0.00100677	0.000957476
MBNT15	503	425	375	1.0523	0.872054	0.85111	0.00288669	0.00264121	0.00251086
NB1-j	430	177	180	0.899578	0.363185	0.408533	0.00246775	0.00109999	0.00120521
SAR324 clade(Marine group B)	400	307	227	0.836817	0.62993	0.515205	0.00229558	0.00190789	0.00151991
Acetothermia	336	269	279	0.702926	0.551959	0.633226	0.00192829	0.00167173	0.00186808
Dependentiae	272	533	292	0.569036	1.09366	0.662731	0.00156099	0.00331239	0.00195513
WOR-1	260	86	46	0.543931	0.176463	0.104403	0.00149213	0.000534457	0.000307999
Hydrogenedentes	254	265	221	0.531379	0.543751	0.501587	0.00145769	0.00164687	0.00147974
Deinococcota	233	129	130	0.487446	0.264694	0.295051	0.00133717	0.000801685	0.000870433
Poribacteria	217	958	1064	0.453973	1.96571	2.41488	0.00124535	0.0059536	0.00712416
Modulibacteria	211	295	217	0.441421	0.605308	0.492509	0.00121092	0.00183331	0.00145295
PAUC34f	198	181	192	0.414224	0.371392	0.435768	0.00113631	0.00112485	0.00128556
Armatimonadota	196	888	1095	0.41004	1.82208	2.48524	0.00112483	0.00551858	0.00733172
WPS-2	180	51	57	0.376568	0.104646	0.129369	0.00103301	0.000316945	0.000381651
WS2	175	283	212	0.366107	0.580685	0.481161	0.00100432	0.00175874	0.00141947
WS1	170	311	358	0.355647	0.638138	0.812526	0.000975621	0.00193275	0.00239704
Fibrobacterota	166	167	108	0.347279	0.342666	0.24512	0.000952665	0.00103784	0.000723129
LCP-89	162	494	489	0.338911	1.01363	1.10985	0.000929709	0.00307002	0.00327417
Schekmanbacteria	114	222	304	0.238493	0.45552	0.689966	0.00065424	0.00137964	0.00203547
Marinimicrobia (SAR406 clade)	101	68	65	0.211296	0.139529	0.147526	0.000579634	0.000422594	0.000435216
Margulisbacteria	96	11	14	0.200836	0.0225708	0.0317748	0.000550939	6.83608e-05	9.37389e-05
Dadabacteria	92	78	65	0.192468	0.160047	0.147526	0.000527983	0.00048474	0.000435216
Fusobacteriota	89	25	19	0.186192	0.0512973	0.0431229	0.000510766	0.000155365	0.000127217
NKB15	76	129	46	0.158995	0.264694	0.104403	0.00043616	0.000801685	0.000307999
CK-2C2-2	65	49	67	0.135983	0.100543	0.152065	0.000373032	0.000304516	0.000448608
Edwardsbacteria	64	5	0	0.133891	0.0102595	0	0.000367293	3.10731e-05	0
RCP2-54	61	17	15	0.127615	0.0348821	0.0340444	0.000350076	0.000105648	0.000100435
Methylomirabilota	60	59	45	0.125523	0.121062	0.102133	0.000344337	0.000366662	0.000301304
FCPU426	49	33	41	0.10251	0.0677124	0.0930547	0.000281208	0.000205082	0.000274521
Caldisericota	47	20	22	0.098326	0.0410378	0.0499318	0.00026973	0.000124292	0.000147304
Abditibacteriota	42	22	12	0.0878658	0.0451416	0.0272355	0.000241036	0.000136722	8.03476e-05
GN01	42	241	376	0.0878658	0.494506	0.853379	0.000241036	0.00149772	0.00251756
Synergistota	37	37	32	0.0774056	0.07592	0.072628	0.000212341	0.000229941	0.00021426
DTB120	32	14	18	0.0669454	0.0287265	0.0408533	0.000183646	8.70046e-05	0.000120521
FW113	30	40	39	0.0627613	0.0820756	0.0885154	0.000172168	0.000248585	0.00026113
AncK6	27	64	19	0.0564851	0.131321	0.0431229	0.000154952	0.000397735	0.000127217
Cloacimonadota	25	20	27	0.0523011	0.0410378	0.0612799	0.000143474	0.000124292	0.000180782
Fermentibacterota	24	20	21	0.050209	0.0410378	0.0476621	0.000137735	0.000124292	0.000140608
10bav-F6	19	70	68	0.0397488	0.143632	0.154335	0.00010904	0.000435023	0.000455303
Caldatribacteriota	19	83	56	0.0397488	0.170307	0.127099	0.00010904	0.000515813	0.000374956
WS4	14	13	2	0.0292886	0.0266746	0.00453925	8.03453e-05	8.079e-05	1.33913e-05
Entotheonellaeota	8	1	0	0.0167363	0.00205189	0	4.59116e-05	6.21462e-06	0
Thermotogota	5	4	1	0.0104602	0.00820756	0.00226963	2.86947e-05	2.48585e-05	6.69564e-06
BHI80-139	3	4	12	0.00627613	0.00820756	0.0272355	1.72168e-05	2.48585e-05	8.03476e-05
Halanaerobiaeota	2	8	7	0.00418408	0.0164151	0.0158874	1.14779e-05	4.97169e-05	4.68695e-05
TX1A-33	2	0	1	0.00418408	0	0.00226963	1.14779e-05	0	6.69564e-06
uncultured Thioflavicoccus sp.	1	2	4	0.00209204	0.00410378	0.0090785	5.73895e-06	1.24292e-05	2.67825e-05
uncultured	0	8	4	0	0.0164151	0.0090785	0	4.97169e-05	2.67825e-05
Deferribacterota	0	3	2	0	0.00615567	0.00453925	0	1.86438e-05	1.33913e-05
Aerophobota	0	2	2	0	0.00410378	0.00453925	0	1.24292e-05	1.33913e-05
Apal-E12	0	2	0	0	0.00410378	0	0	1.24292e-05	0
MAT-CR-M4-B07	0	2	0	0	0.00410378	0	0	1.24292e-05	0
bacterium GBS-1	0	1	0	0	0.00205189	0	0	6.21462e-06	0
uncultured bacterium	0	1	1	0	0.00205189	0.00226963	0	6.21462e-06	6.69564e-06
Korarchaeota	0	0	1	0	0	0.00226963	0	0	6.69564e-06
Hydrothermae	0	0	2	0	0	0.00453925	0	0	1.33913e-05
Coprothermobacterota	0	0	1	0	0	0.00226963	0	0	6.69564e-06
Firestonebacteria	0	0	1	0	0	0.00226963	0	0	6.69564e-06
GAL15	0	0	1	0	0	0.00226963	0	0	6.69564e-06

## Sheet: Sheet4
Specific genes of prokaryotic community
Metabolic Profiles
Enzymes	Reads No			CPM
	FT5-1	FT5-2	FT5-3	FT5-1	FT5-2	FT5-3
NiFe	113551	102494	88135	237.554	210.306	200.034
FeFe	5727	4518	3903	11.9811	9.2706	8.8582
atpA	143472	126273	108724	300.149	259.098	246.763
coxA	85100	37269	26356	178.033	76.4719	59.8182
cyoA	35	30	11	0.0732	0.0616	0.025
ccoN	106	28	23	0.2218	0.0575	0.0522
HCO	85241	37327	26390	178.328	76.591	59.8954
cydA	20257	14616	10402	42.3785	29.9904	23.6086
acsB	16344	11885	10868	34.1923	24.3867	24.6663
mcrA	1796	1992	2095	3.7574	4.0874	4.755
dsr	36867	25198	18140	77.1274	51.7035	41.171
sor	592	910	692	1.2385	1.8672	1.5706
narG	4541	1837	1368	9.4999	3.7693	3.1048
napA	3335	1574	871	6.977	3.2297	1.9768
nir	341	172	89	0.7134	0.3529	0.202
nrf	1239	432	323	2.5921	0.8864	0.733
nif	16108	12305	10819	33.6987	25.2486	24.5551
nifH	2574	2182	2358	5.3849	4.4772	5.3518
rbcL	16135	10342	10031	33.7551	21.2206	22.7666
pfor	181127	165509	142871	378.925	339.606	324.264
Carbohydrate-Active Enzymes
Enzymes	Reads No			CPM			Percentage
	FT5-1	FT5-2	FT5-3	FT5-1	FT5-2	FT5-3	FT5-1	FT5-2	FT5-3
Glycoside_Hydrolases	2891273	2759475	2332503	6048.67	5662.14	5293.91	56.6882	59.4549	60.0191
GlycosylTransferases	1242846	1036921	853425	2600.09	2127.65	1936.96	24.3681	22.3412	21.96
Polysaccharide_Lyases	87800	98393	88191	183.681	201.892	200.161	1.72146	2.11995	2.2693
Carbohydrate_Esterases	158050	139735	120597	330.647	286.721	273.71	3.09883	3.01069	3.10316
Auxiliary_Activities	71809	59076	48751	150.227	121.217	110.647	1.40793	1.27284	1.25444
Carbohydrate-Binding_Modules	648531	547691	442799	1356.75	1123.8	1004.99	12.7155	11.8004	11.3939
Hydrogenases
Enzymes	Reads No			CPM			Percentage
	FT5-1	FT5-2	FT5-3	FT5-1	FT5-2	FT5-3	FT5-1	FT5-2	FT5-3
Fe	9	14	8	0.0188284	0.0287265	0.018157	2.61054e-05	4.0304e-05	2.67905e-05
FeFe C3	108947	97426	78640	227.922	199.908	178.483	0.316012	0.280476	0.263351
FeFe A3	47984	62964	58725	100.385	129.195	133.284	0.139182	0.181264	0.196659
FeFe A1	11477	13495	12639	24.0104	27.6903	28.6858	0.0332902	0.0388502	0.0423257
FeFe C2	1041	771	700	2.17782	1.58201	1.58874	0.00301953	0.0022196	0.00234417
FeFe A2	268	176	173	0.560667	0.361133	0.392645	0.000777361	0.000506679	0.000579345
FeFe B	169	122	111	0.353555	0.250331	0.251928	0.000490202	0.000351221	0.000371719
FeFe C1	87	77	83	0.182008	0.157996	0.188379	0.000252352	0.000221672	0.000277952
FeFe A4	53	40	32	0.110878	0.0820756	0.072628	0.000153732	0.000115154	0.000107162
NiFe 3c	28670	50635	50304	59.9789	103.897	114.171	0.0831603	0.145771	0.168459
NiFe 3d	27285	23272	17681	57.0814	47.7516	40.1293	0.0791429	0.0669968	0.0592104
NiFe 3b	16324	18516	13854	34.1505	37.9928	31.4434	0.0473494	0.0533049	0.0463945
NiFe 1e	25137	9907	6834	52.5877	20.3281	15.5106	0.0729124	0.0285208	0.0228858
NiFe 1d	22638	8124	7346	47.3597	16.6696	16.6727	0.0656638	0.0233878	0.0246004
NiFe 1f	12218	15400	10044	25.5606	31.5991	22.7961	0.0354396	0.0443344	0.0336355
NiFe 1b	11124	10063	7513	23.2719	20.6482	17.0517	0.0322663	0.0289699	0.0251597
NiFe 1a	4498	11462	12098	9.41001	23.5188	27.4579	0.0130469	0.0329975	0.040514
NiFe 1c	11305	4812	3253	23.6505	9.8737	7.38309	0.0327913	0.0138531	0.0108937
NiFe 4g	3766	5744	5556	7.87863	11.7861	12.61	0.0109237	0.0165362	0.018606
NiFe 2c	3563	2656	1998	7.45395	5.44982	4.53471	0.0103348	0.00764625	0.00669093
NiFe 4d	1157	3411	3252	2.42049	6.999	7.38082	0.003356	0.00981978	0.0108903
NiFe 4e	2189	2436	2017	4.57948	4.99841	4.57783	0.00634942	0.0070129	0.00675456
NiFe 4b	2069	1941	1810	4.32844	3.98272	4.10802	0.00600135	0.00558786	0.00606136
NiFe 3a	612	1329	1174	1.28033	2.72696	2.66454	0.00177517	0.003826	0.00393151
NiFe 4h	417	920	803	0.872382	1.88774	1.82251	0.00120955	0.00264855	0.0026891
NiFe 4i	52	416	798	0.108786	0.853587	1.81116	0.000150831	0.0011976	0.00267236
NiFe 2b	581	369	264	1.21548	0.757148	0.599181	0.00168525	0.0010623	0.000884087
NiFe 4a	404	300	267	0.845185	0.615567	0.60599	0.00117184	0.000863657	0.000894134
NiFe 2a	187	139	163	0.391212	0.285213	0.369949	0.000542413	0.000400161	0.000545857
NiFe 4f	279	103	77	0.58368	0.211345	0.174761	0.000809268	0.000296522	0.000257859
NiFe 1j	32	118	152	0.0669454	0.242123	0.344983	9.28193e-05	0.000339705	0.00050902
NiFe 1h	118	64	73	0.246861	0.131321	0.165683	0.000342271	0.000184247	0.000244464
NiFe 1k	56	76	106	0.117154	0.155944	0.24058	0.000162434	0.000218793	0.000354974
NiFe 4c	15	24	38	0.0313806	0.0492454	0.0862458	4.3509e-05	6.90926e-05	0.000127255
NiFe 1i	19	31	23	0.0397488	0.0636086	0.0522014	5.51114e-05	8.92446e-05	7.70228e-05
NiFe 2e	6	7	4	0.0125523	0.0143632	0.0090785	1.74036e-05	2.0152e-05	1.33953e-05
dsrABD
Enzymes	Reads No			CPM			Percentage
	FT5-1	FT5-2	FT5-3	FT5-1	FT5-2	FT5-3	FT5-1	FT5-2	FT5-3
dsrA	18752	14424	10703	39.23	29.5965	24.2918	51.0578	50.5538	51.4073
dsrB	16566	12770	9047	34.6568	26.2026	20.5333	45.1058	44.7568	43.4534
dsrD	1409	1338	1070	2.94769	2.74543	2.4285	3.83641	4.68947	5.13929
