# Supplementary material for: Long-read assembled metagenomic approaches improve our understanding on metabolic potentials of microbial community in mangrove sediments
Source: Microbiome. 2023 Aug 23;11:188. doi: 10.1186/s40168-023-01630-x (PMC10464287; doi:10.1186/s40168-023-01630-x)
Supplement: Supplementary file 4 — Additional file 3: Dataset S2. Sheet1: Assembly details of different sequencing methods; Sheet2: Stats of MAGs derived from different sequencing methods and refined MAGs; Sheet3: Draft MAGs used to compare the effects of different assemble methods; Sheet4: Classification, quality, details, coverage depth, and gene number of refined MAGs; Sheet5: Pathway completeness of all refined MAGs calculated by KEGGDecoder; Sheet6: Gene numbers of each pathway annotated by METABOLIC software; Sheet7: Glycoside hydrolases (GH) identified by CAZy searches of the MAGs. GH families that contain enzymes that are not specifically involved in degradation were specifically identified by Pfam or EC numbers in the annotations; Sheet8: Peptidase genes identified against MEROPS database by METABOLIC software; Sheet9: Anaerobic hydrocarbon degradation genes annotated by METABOLIC software. [file 40168_2023_1630_MOESM3_ESM.xlsx]

## Sheet: Legend
Dataset S2 Sheet1: Assembly details of different sequencing methods; Sheet2: Stats of MAGs derived from different sequencing methods and refined Bins; Sheet3: Draft bins used to compare the effects of different assemble methods; Sheet4: Classification, quality, details, coverage depth, and gene number of refined bins; Sheet5: Pathway completeness of all refined MAGs calculated by KEGGDecoder; She…

## Sheet: Sheet1
Assembly details of different sequencing methods
Assembly	Method	Raw Data	Contig Size	Contig no	N50	Max length
Illumina	Megahit	121GB+121GB	7.25 GB	3384302	2.4 Kbp	357.1 Kbp
PacBio	Canu+Flye	50GB	2.3 GB	48406	73.6 Kbp	6219.7 Kbp
Hybrid (Illumina+PacBio)	OperaMS		8.1 GB	2451077	6.5 Kbp	877 Kbp

## Sheet: Sheet2
Stats of MAGs derived from different sequencing methods and refined Bins
Bins with completeness >= 30% and contamination <= 30%
Bins Quality	Assemble Method			Refine by Metawrap
	Illumina	Hybrid (Illumina + PacBio)	PacBio
Completeness >= 30% Contamination <= 30%	766	1451	773	-
Completeness >= 50% Contamination <= 10%	256	464	281	562
Completeness >= 70% Contamination <= 10%	139	233	125	280
Completeness >= 80% Contamination <= 10%	84	149	82	186
Completeness >= 90% Contamination <= 10%	34	70	42	97
Completeness >= 90% Contamination <= 5%	28	47	28	64

## Sheet: Sheet3
Draft bins used to compare the effects of different assemble methods
Bins_Compared	Raw_Bins	Assemble_Method	Completeness	Contamination	Seqs_Num	Len_Sum	Min_Len	Max_Len	Avg_Len	N50	Representative
Bin.97	illumina_bin.450.fa	Illumina	96.72	0.645	119	3205336	3279	154422	26935.6	48523	No
Bin.97	operams_bin.11.fa	Hybrid	99.35	1.29	27	3465290	4024	607144	128344	250106	Yes
Bin.97	pacbio_bin.291.fa	Pacbio	99.35	1.958	5	3619543	590137	1038823	723909	683404	No
Bin.153	illumina_bin.265.fa	Illumina	98.4	1.661	98	3261874	2868	140213	33284.4	56433	No
Bin.153	operams_bin.183.fa	Hybrid	99.2	2.584	38	3421924	2868	374742	90050.6	155776	Yes
Bin.153	pacbio_bin.21.fa	Pacbio	91.81	6.4	34	3769994	4252	426445	110882	216344	No
Bin.282	illumina_bin.165.fa	Illumina	100	1.612	36	1889122	7092	195495	52475.6	69297	No
Bin.282	operams_bin.585.fa	Hybrid	99.19	1.612	20	2003943	2688	453710	100197	137787	Yes
Bin.282	pacbio_bin.50.fa	Pacbio	84.27	2.419	27	1960635	12490	182368	72616.1	95205	No
Bin.296	illumina_bin.391.fa	Illumina	88.78	0.934	88	2309997	2587	187047	26250	43437	No
Bin.296	operams_bin.634.fa	Hybrid	92.52	1.869	54	2462667	3573	268739	45604.9	99185	Yes
Bin.296	pacbio_bin.64.fa	Pacbio	92.52	3.738	23	2383179	6854	206982	103616	170394	No
Bin.340	illumina_bin.532.fa	Illumina	92.09	0.645	132	5806259	4685	172579	43986.8	57901	No
Bin.340	operams_bin.763.fa	Hybrid	96.29	0.645	60	6128577	2540	545639	102143	194175	Yes
Bin.340	pacbio_bin.105.fa	Pacbio	88.01	2.854	65	5967609	14104	225609	91809.4	104529	No
Bin.344	illumina_bin.700.fa	Illumina	98.83	2.197	131	5054415	2740	253420	38583.3	74337	No
Bin.344	operams_bin.783.fa	Hybrid	95.53	1.098	37	5061545	2966	771193	136798	213086	Yes
Bin.344	pacbio_bin.452.fa	Pacbio	88.94	1.098	34	5075990	23500	531919	149294	208988	No
Bin.425	illumina_bin.125.fa	Illumina	94.5	3.296	128	2524973	2527	130764	19726.4	33185	No
Bin.425	operams_bin.323.fa	Hybrid	95.6	3.296	58	2733056	3614	250561	47121.7	86591	No
Bin.425	pacbio_bin.153.fa	Pacbio	95.5	2.247	9	2796441	84749	713032	310716	501553	Yes
Bin.429	illumina_bin.26.fa	Illumina	98.83	5.494	79	4683955	2505	263953	59290.6	101918	No
Bin.429	operams_bin.1382.fa	Hybrid	82.41	2.014	14	3721170	52907	532360	265798	315601	No
Bin.429	pacbio_bin.164.fa	Pacbio	94.5	6.043	34	4484513	24591	450744	131897	172538	Yes
Bin.433	illumina_bin.224.fa	Illumina	91.74	0	99	1531425	1110	69477	15468.9	22890	No
Bin.433	operams_bin.641.fa	Hybrid	89.76	0	15	1616965	18453	428329	107798	136289	No
Bin.433	pacbio_bin.172.fa	Pacbio	95.7	0	1	1797260	1797260	1797260	1797260	1797260	Yes
Bin.468	illumina_bin.854.fa	Illumina	90.63	1.68	127	3423643	2823	133366	26957.8	40256	No
Bin.468	operams_bin.79.fa	Hybrid	93.15	5.042	73	3957899	1144	307654	54217.8	101993	No
Bin.468	pacbio_bin.269.fa	Pacbio	93.99	0.84	3	3914486	87177	2198370	1.30483e+06	2198370	Yes
Bin.492	illumina_bin.756.fa	Illumina	96.58	2.063	152	4176443	2686	188343	27476.6	50485	No
Bin.492	operams_bin.1055.fa	Hybrid	98.33	2.063	39	4476169	2844	629151	114774	213300	No
Bin.492	pacbio_bin.345.fa	Pacbio	98.8	2.539	7	4848234	211976	1684508	692605	1024513	Yes
Bin.525	illumina_bin.430.fa	Illumina	96.7	3.296	221	4242262	2616	93329	19195.8	32773	No
Bin.525	operams_bin.166.fa	Hybrid	97.8	3.296	63	4555263	4715	189777	72305.8	126145	No
Bin.525	pacbio_bin.506.fa	Pacbio	97.8	3.296	9	4644216	16181	1147427	516024	720179	Yes

## Sheet: Sheet4
Classification, quality, details, coverage depth, and gene number of refined bins
Bins	Classification	Quality		Detail						Coverage Depth / RPKM			Gene No	16S rRNA	Reported
		Completeness	Contamination	Bin_size / bp	Contig_No	Min_len / bp	Avg_len / bp	Max_len / bp	N50 / bp	0-10 cm	10-20 cm	20-30 cm
Bin.1	d__Bacteria;p__Desulfobacterota;c__MBNT15;o__MBNT15;f__MBNT15;g__CSP1-8;s__s__	54.41	0	1314268	311	2500	4225.9	14016	4124	0.211016	0.10697	0.124278	1506	No	No
Bin.10	d__Bacteria;p__Proteobacteria;c__Gammaproteobacteria;o__Woeseiales;f__Woeseiaceae;g__UBA1847;s__s__	54.82	0	1584286	199	2602	7961.2	34366	8857	1.19076	0.333365	0.289245	1597	No	No
Bin.100	d__Bacteria;p__Desulfobacterota;c__Desulfobacteria;o__Desulfobacterales;f__UBA5852;g__JABZFP01;s__s__	78.41	7.419	4114523	359	2529	11461.1	70898	18696	0.372224	0.161411	0.125622	3978	No	No
Bin.101	d__Bacteria;p__Chloroflexota;c__Anaerolineae;o__Promineofilales;f__Promineofilaceae;g__UBA11865;s__s__	68.73	6.929	4301311	540	2505	7965.4	79579	11837	0.551697	1.57183	2.58865	4124	No	No
Bin.102	d__Bacteria;p__Verrucomicrobiota;c__Verrucomicrobiae;o__Pedosphaerales;f__UBA8199;g__UBA8199;s__s__	88.42	9.499	6556941	667	2505	9830.5	75639	15738	0.430076	1.6016	1.71088	5726	Yes	No
Bin.103	d__Bacteria;p__Desulfobacterota;c__SM23-61;o__WTBG01;f__WTBG01;g__WTBG01;s__s__	91.26	8.387	4019336	177	2521	22708.1	162073	44607	0.180568	0.286521	0.333747	3783	Yes	No
Bin.104	d__Bacteria;p__Bacteroidota;c__Bacteroidia;o__Flavobacteriales;f__Flavobacteriaceae;g__QNYL01;s__s__	67.24	5.172	2512379	69	2838	36411.3	152115	43138	0.218103	0.88336	2.0501	2396	No	No
Bin.105	d__Bacteria;p__Chloroflexota;c__Dehalococcoidia;o__Dehalococcoidales;f__RBG-16-60-22;g__E44-bin89;s__s__	77.88	1.54	1668828	104	2707	16046.4	72419	24615	1.34865	1.4641	0.437023	1738	No	No
Bin.106	d__Bacteria;p__Acidobacteriota;c__Aminicenantia;o__UBA2199;f__UBA2199;g__g__;s__s__	88.8	5.555	8814509	315	3068	27982.6	127796	36493	0.637183	0.265619	0.286533	6289	No	No
Bin.107	d__Bacteria;p__Chloroflexota;c__Anaerolineae;o__Anaerolineales;f__EnvOPS12;g__DSXF01;s__s__	60.98	3.181	2174140	240	2510	9058.9	46668	16184	5.67345	0.625318	0.840603	2321	No	No
Bin.108	d__Bacteria;p__Chloroflexota;c__Anaerolineae;o__Caldilineales;f__JAAEKA01;g__g__;s__s__	53.79	4.191	3724700	650	2502	5730.3	57215	6575	0.825558	0.214123	0.17159	3401	No	No
Bin.109	d__Bacteria;p__Chlamydiota;c__Chlamydiia;o__Chlamydiales;f__SM23-39;g__g__;s__s__	83.1	2.702	1305537	57	2841	22904.2	89246	33658	0.301178	0.632472	0.24352	1288	No	No
Bin.11	d__Bacteria;p__Proteobacteria;c__Gammaproteobacteria;o__DSM-100275;f__DSM-100275;g__QQUJ01;s__s__	94.36	6.643	4183340	408	2502	10253.3	92698	14939	0.908504	0.610911	0.185537	4244	Yes	No
Bin.110	d__Bacteria;p__Chloroflexota;c__Dehalococcoidia;o__SZUA-161;f__SpSt-899;g__JABMQN01;s__s__	82.67	3.3	2510600	220	2510	11411.8	76906	16499	0.149954	0.466122	0.174973	2468	No	No
Bin.111	d__Bacteria;p__Planctomycetota;c__UBA8108;o__UBA8890;f__f__;g__g__;s__s__	79.54	1.336	5147998	610	2504	8439.3	42818	11709	0.348121	0.641757	0.248884	4136	Yes	No
Bin.112	d__Bacteria;p__Chloroflexota;c__Anaerolineae;o__Anaerolineales;f__UBA11858;g__UBA11858;s__s__	51.88	8.62	3738859	485	2521	7709	33160	9826	0.657529	0.505334	0.251495	3642	No	No
Bin.113	d__Bacteria;p__Chloroflexota;c__Anaerolineae;o__B4-G1;f__f__;g__g__;s__s__	58.76	4.09	4132995	348	2521	11876.4	82197	16314	0.142534	0.128905	0.226707	3759	Yes	No
Bin.114	d__Bacteria;p__Proteobacteria;c__Alphaproteobacteria;o__Kiloniellales;f__J153;g__g__;s__s__	62.93	0	2047194	187	2600	10947.6	83800	17343	0.600986	0.440751	0.197705	2134	No	No
Bin.115	d__Bacteria;p__Desulfobacterota;c__SM23-61;o__WTBG01;f__WTBG01;g__g__;s__s__	51.28	9.132	2348972	115	2354	20425.8	64990	25153	0.166753	0.409165	0.386649	2357	No	No
Bin.116	d__Bacteria;p__Desulfobacterota;c__Syntrophobacteria;o__BM002;f__BM002;g__g__;s__s__	69.83	1.29	2462173	80	7180	30777.2	81698	37635	2.12214	7.59553	3.97636	2259	No	No
Bin.117	d__Bacteria;p__UBA10199;c__UBA10199;o__2-02-FULL-44-16;f__f__;g__g__;s__s__	82.14	1.68	1660740	126	2517	13180.5	52314	18483	0.167324	0.500661	0.258957	1583	Yes	No
Bin.118	d__Archaea;p__Bathyarchaeota;c__Bathyarchaeia;o__B26-1;f__SOJC01;g__g__;s__s__	55.14	6.542	743149	58	2098	12812.9	33227	16205	0.452447	1.18641	1.36116	824	No	No
Bin.119	d__Bacteria;p__Proteobacteria;c__Gammaproteobacteria;o__PWYM01;f__PWYM01;g__g__;s__s__	60.91	3.579	1750045	41	13881	42684	105005	52955	0.165825	0.710053	0.941127	1678	Yes	No
Bin.12	d__Bacteria;p__WOR-3;c__WOR-3;o__UBA2258;f__UBA2258;g__DSBX01;s__s__	76.92	0.366	2045481	71	7091	28809.6	105979	35243	0	0.277894	0.848759	1822	No	No
Bin.120	d__Bacteria;p__Bacteroidota;c__Bacteroidia;o__Bacteroidales;f__GCA-2748055;g__GCA-2748055;s__s__	61.11	9.82	2850397	147	1658	19390.5	97257	29536	0.129699	0.257081	0.236162	2762	No	No
Bin.121	d__Bacteria;p__Proteobacteria;c__Gammaproteobacteria;o__Thiohalobacterales;f__DSM-19610;g__Thiogranum;s__s__	94.49	4.037	3476191	91	2830	38199.9	152889	73078	0.114066	0.442767	0.348716	3329	Yes	No
Bin.122	d__Bacteria;p__Proteobacteria;c__Gammaproteobacteria;o__Thiohalomonadales_A;f__SZUA-152;g__g__;s__s__	52.58	6.896	1417016	59	3729	24017.2	101960	27134	0.132084	0.232396	0.265721	1475	No	No
Bin.123	d__Bacteria;p__WOR-3;c__WOR-3;o__UBA2258;f__DTLI01;g__g__;s__s__	65.17	9.954	2716430	98	1202	27718.7	117938	38547	0.963835	0.737526	0.43028	2351	No	No
Bin.124	d__Archaea;p__Euryarchaeota;c__Thermoplasmata;o__UBA10834;f__DTMW01;g__DSAX01;s__s__	92	0	1594520	30	5144	53150.7	207123	88782	0.338054	0.75651	0.689475	1502	Yes	No
Bin.125	d__Bacteria;p__Zixibacteria;c__MSB-5A5;o__GN15;f__JAAZOE01;g__g__;s__s__	96.15	4.395	3633195	212	2540	17137.7	71386	26292	0.116713	0.239652	0.151394	3185	Yes	No
Bin.126	d__Bacteria;p__Desulfobacterota;c__Binatia;o__UBA1149;f__UBA1149;g__g__;s__s__	68.9	5.882	3384847	119	4146	28444.1	117070	35608	0.470905	0.536739	0.331025	3124	Yes	No
Bin.127	d__Bacteria;p__Gemmatimonadota;c__Gemmatimonadetes;o__KS3-K002;f__KS3-K002;g__g__;s__s__	75.82	1.098	1518037	24	9885	63251.5	184908	90539	0.42401	0.345821	0.182323	1415	No	No
Bin.128	d__Bacteria;p__Proteobacteria;c__Gammaproteobacteria;o__Thiohalobacterales;f__DSM-19610;g__Thiogranum;s__s__	54.31	3.448	2131668	69	2307	30893.7	167798	42105	0.332312	0.3979	0.271854	2080	No	No
Bin.129	d__Archaea;p__Halobacteriota;c__Methanosarcinia;o__Methanosarcinales;f__HR1;g__UBA7939;s__s__	63.83	7.189	1505184	93	2727	16184.8	50245	19284	0.183825	0.261039	0.55043	1559	No	No
Bin.13	d__Bacteria;p__Proteobacteria;c__Gammaproteobacteria;o__Thiohalomonadales;f__UBA6429;g__g__;s__s__	70.84	3.448	1954713	170	2993	11498.3	47469	14092	0.163989	0.341249	0.150701	2078	No	No
Bin.130	d__Bacteria;p__Desulfobacterota;c__Syntrophia;o__o__;f__f__;g__g__;s__s__	58.48	3.064	1944597	145	1000	13411	49927	19166	0.0794268	0.47469	0.967124	2030	No	No
Bin.131	d__Bacteria;p__Proteobacteria;c__Gammaproteobacteria;o__Xanthomonadales;f__SZUA-36;g__JABDPF01;s__s__	52.84	1.757	2070791	81	2782	25565.3	80180	33206	0.808988	0.190988	0.176785	1920	No	No
Bin.132	d__Bacteria;p__Nitrospinota;c__Nitrospinia;o__Nitrospinales;f__Nitrospinaceae;g__SZUA-259;s__SZUA-259 sp003246675	87.6	4.024	3077580	40	2123	76939.5	543202	131308	1.16447	0.206694	0.172044	2917	No	Yes
Bin.133	d__Bacteria;p__Chloroflexota;c__Dehalococcoidia;o__GIF9;f__UBA5620;g__g__;s__s__	50	5.263	1697027	69	4818	24594.6	52458	32396	0.0864323	0.555614	0.482416	1597	No	No
Bin.134	d__Bacteria;p__Proteobacteria;c__Gammaproteobacteria;o__Chromatiales;f__Sedimenticolaceae;g__g__;s__s__	58.62	3.448	2470890	336	2517	7353.8	50523	10173	0.799205	1.04664	0.687891	2625	No	No
Bin.135	d__Bacteria;p__SZUA-182;c__SZUA-182;o__DTGQ01;f__f__;g__g__;s__s__	51.42	7.863	4147428	108	3021	38402.1	356638	61847	0.53675	0.962267	0.991241	3215	No	No
Bin.136	d__Bacteria;p__RBG-13-66-14;c__B26-G2;o__WVWN01;f__WVWN01;g__WVWN01;s__s__	50.73	0	1184564	206	2501	5750.3	25634	6567	0.654336	0.323354	0.202059	1300	No	No
Bin.137	d__Bacteria;p__Chloroflexota;c__Anaerolineae;o__E26-bin7;f__JACIWR01;g__g__;s__s__	51.9	2.727	2492978	109	2941	22871.4	88847	29332	1.05724	0.453502	0.259418	2172	No	No
Bin.138	d__Bacteria;p__Proteobacteria;c__Gammaproteobacteria;o__Thiohalomonadales_A;f__SZUA-152;g__g__;s__s__	86.32	9.008	3193401	166	2592	19237.4	100141	28520	2.85232	0.639529	0.505736	3240	Yes	No
Bin.139	d__Bacteria;p__Zixibacteria;c__MSB-5A5;o__GN15;f__44604;g__g__;s__s__	86.56	5.009	4070812	389	2560	10464.8	61930	14397	1.02066	0.208967	0.230562	3586	No	No
Bin.14	d__Archaea;p__Woesearchaeota;c__Unknown_Woesearchaeota_class;o__Woesearchaeales;f__f__;g__g__;s__s__	52.72	3.738	796688	150	2527	5311.3	17096	5888	1.5166	4.38519	1.82633	1018	No	No
Bin.140	d__Bacteria;p__Proteobacteria;c__Gammaproteobacteria;o__Burkholderiales;f__Thiobacillaceae;g__g__;s__s__	82.1	7.63	2275431	85	1865	26769.8	108506	33842	0.0226091	0.15878	0.323474	2352	No	No
Bin.141	d__Archaea;p__Aenigmatarchaeota;c__Aenigmatarchaeia;o__QMZP01;f__QMZP01;g__g__;s__s__	67.07	9.417	899833	107	1169	8409.7	42209	13366	0.107224	0.238777	0.198575	1105	No	No
Bin.142	d__Bacteria;p__WOR-3;c__WOR-3;o__UBA2258;f__UBA2258;g__DSBX01;s__s__	54.82	1.724	1695676	86	1975	19717.2	80155	26155	0.275305	1.81658	3.12043	1553	No	No
Bin.143	d__Bacteria;p__Patescibacteria;c__ABY1;o__SG8-24;f__SG8-24;g__g__;s__s__	70.46	0	1223733	55	2699	22249.7	109610	46031	0.24037	0.615799	0.934574	1174	Yes	No
Bin.144	d__Bacteria;p__Chloroflexota;c__Anaerolineae;o__Anaerolineales;f__EnvOPS12;g__UBA5796;s__s__	59.4	9.482	2597306	92	4910	28231.6	91645	42238	0.674658	0.125361	0.131447	2543	No	No
Bin.145	d__Bacteria;p__Armatimonadota;c__CAIYQO01;o__WVXJ01;f__DTIZ01;g__g__;s__s__	55.09	3.703	1669782	76	6742	21970.8	58820	25354	0.216139	0.804402	0.505895	1549	Yes	No
Bin.146	d__Bacteria;p__Sumerlaeota;c__Sumerlaeia;o__SLMS01;f__SLMS01;g__g__;s__s__	56.6	4.864	3026605	407	2508	7436.4	42727	10772	1.52874	0.472315	0.347705	2627	No	No
Bin.147	d__Bacteria;p__Proteobacteria;c__Gammaproteobacteria;o__Thiohalomonadales;f__UBA6429;g__UBA6492;s__s__	91.49	6.161	2930307	116	2838	25261.3	113759	47090	0.0297053	0.433947	0.713912	2906	No	No
Bin.148	d__Archaea;p__Bathyarchaeota;c__Bathyarchaeia;o__B26-1;f__UBA233;g__SG8-32-3;s__SG8-32-3 sp007050895	92.39	8.252	2261092	47	3172	48108.3	329448	80797	0.649481	0.260322	0.171044	2057	Yes	No
Bin.149	d__Bacteria;p__Chloroflexota;c__Anaerolineae;o__Anaerolineales;f__UBA4823;g__g__;s__s__	69.39	9.828	3277919	287	2500	11421.3	52728	15669	0.0641425	1.27758	0.28563	3091	No	Yes
Bin.15	d__Bacteria;p__Desulfobacterota;c__Desulfobacteria;o__Desulfobacterales;f__UBA11574;g__S5133MH16;s__s__	76.91	9.354	2140793	110	3061	19461.8	93689	24488	1.10285	0.532475	0.312301	1984	No	No
Bin.150	d__Bacteria;p__Myxococcota;c__Polyangia;o__Polyangiales;f__SG8-38;g__SG8-38;s__s__	93.65	6.666	4474028	162	2801	27617.5	155521	41483	0.0943664	1.39331	2.47302	4088	Yes	No
Bin.151	d__Bacteria;p__Chloroflexota;c__Anaerolineae;o__Anaerolineales;f__UBA11579;g__UBA11579;s__s__	67.27	5	2134797	85	2807	25115.3	148586	34710	0.675541	1.17987	1.43328	1987	No	No
Bin.152	d__Bacteria;p__Campylobacterota;c__Campylobacteria;o__Campylobacterales;f__Sulfurovaceae;g__Sulfurovum;s__s__	80.1	3.893	1602191	74	2621	21651.2	79782	29422	1.1682	0.212724	0.203495	1706	No	No
Bin.153	d__Archaea;p__Euryarchaeota;c__Thermoplasmata;o__DTKX01;f__f__;g__g__;s__s__	99.2	2.584	3421924	38	2868	90050.6	374742	155776	0.688439	0.602347	0.511484	2668	Yes	No
Bin.154	d__Bacteria;p__Proteobacteria;c__Gammaproteobacteria;o__Thiohalomonadales;f__UBA6429;g__UBA6492;s__s__	84	6.011	2931406	137	2862	21397.1	117404	37390	0.76922	0.256012	0.167219	2994	No	No
Bin.155	d__Bacteria;p__Acidobacteriota;c__Mor1;o__SMYD01;f__f__;g__g__;s__s__	60.68	9.482	3058150	452	2501	6765.8	36291	9078	0.154528	0.418546	0.15443	2939	No	No
Bin.156	d__Bacteria;p__Chloroflexota;c__Dehalococcoidia;o__Dehalococcoidales;f__UBA5760;g__g__;s__s__	54.65	7.92	1833806	197	2503	9308.7	47845	11897	0.10736	0.246625	0.29845	1947	No	No
Bin.157	d__Bacteria;p__Desulfobacterota;c__Desulfobacteria;o__Desulfobacterales;f__UBA2174;g__SpSt-501;s__s__	90.96	2.58	4605173	86	2677	53548.5	288622	87604	1.39804	0.745349	0.459782	4270	No	No
Bin.158	d__Bacteria;p__Chloroflexota;c__Anaerolineae;o__Anaerolineales;f__EnvOPS12;g__DTJF01;s__s__	74.9	7.727	4181459	302	2503	13845.9	82271	21475	0.377199	0.46049	0.374234	4104	Yes	No
Bin.159	d__Bacteria;p__Proteobacteria;c__Gammaproteobacteria;o__Steroidobacterales;f__Steroidobacteraceae;g__RPQJ01;s__s__	52.69	5.172	2514364	137	2549	18353	87857	25836	1.2906	0.251416	0.193064	2434	No	No
Bin.16	d__Bacteria;p__Proteobacteria;c__Gammaproteobacteria;o__DSM-26407;f__DSM-26407;g__Thioalbus;s__s__	75.22	8.946	3022212	607	2500	4978.9	45949	5271	0.213988	1.2236	2.87326	3322	No	No
Bin.160	d__Archaea;p__Halobacteriota;c__Methanomicrobia;o__Methanomicrobiales;f__Methanoregulaceae;g__UBA9949;s__s__	55.38	4.575	1161392	77	2531	15083	84040	29641	0.395312	0.355072	0.382392	1286	No	No
Bin.161	d__Bacteria;p__RBG-13-66-14;c__B26-G2;o__WVWN01;f__WVWN01;g__WVWN01;s__s__	74.01	5.128	2528397	116	2533	21796.5	122516	31953	0.194437	0.271921	0.215147	2479	No	No
Bin.162	d__Bacteria;p__Proteobacteria;c__Gammaproteobacteria;o__Thiohalomonadales_A;f__SZUA-152;g__g__;s__s__	56.3	2.2	2524520	273	2555	9247.3	62057	12411	0.299852	0.250205	0.237997	2499	No	No
Bin.163	d__Bacteria;p__Gemmatimonadota;c__Gemmatimonadetes;o__KS3-K002;f__JABDQB01;g__g__;s__s__	96.7	4.761	3200272	83	2530	38557.5	358349	59221	0.417176	0.139352	0.07162	2873	Yes	No
Bin.164	d__Bacteria;p__Desulfobacterota;c__BSN033;o__BSN033;f__UBA1163;g__RBG-16-49-23;s__s__	65	2.603	1787631	97	2939	18429.2	50694	21319	0.07268	0.27054	0.287883	1748	Yes	No
Bin.165	d__Bacteria;p__Chloroflexota;c__Dehalococcoidia;o__Dehalococcoidales;f__CSSed11-197;g__g__;s__s__	83.82	4.815	1107842	91	2598	12174.1	49232	19171	1.16932	0.311461	0.249037	1254	Yes	No
Bin.166	d__Bacteria;p__Desulfobacterota;c__MBNT15;o__MBNT15;f__MBNT15;g__CSP1-8;s__s__	72.82	1.826	1812241	272	2500	6662.7	33364	8769	0.102873	0.242101	0.162758	1971	No	No
Bin.167	d__Bacteria;p__Actinobacteriota;c__UBA1414;o__UBA1414;f__UBA1414;g__g__;s__s__	75.9	2.272	1760005	186	2511	9462.4	51279	15243	0.458926	0.065434	0.133378	1841	No	No
Bin.168	d__Bacteria;p__Chloroflexota;c__Anaerolineae;o__SBR1031;f__UBA3940;g__g__;s__s__	74.54	2.727	4476704	373	1001	12001.9	132345	31992	0.602703	0.474653	0.24816	4290	Yes	No
Bin.169	d__Bacteria;p__Chloroflexota;c__Anaerolineae;o__Anaerolineales;f__Anaerolineaceae;g__g__;s__s__	81.81	4.909	2553342	268	2535	9527.4	58887	12928	0.367194	0.376934	0.315072	2479	Yes	No
Bin.17	d__Archaea;p__Halobacteriota;c__Methanosarcinia;o__Methanosarcinales;f__HR1;g__UBA7939;s__s__	61.66	7.973	1029948	188	2501	5478.4	15461	6004	0.0592037	0.206939	0.233494	1124	No	No
Bin.170	d__Bacteria;p__Abyssubacteria;c__SURF-5;o__SURF-5;f__SURF-5;g__g__;s__s__	65.43	2.15	3283404	102	5794	32190.2	107273	39264	0.759585	0.766312	0.686602	2862	No	No
Bin.171	d__Bacteria;p__Proteobacteria;c__Gammaproteobacteria;o__Chromatiales;f__Sedimenticolaceae;g__41T-STBD-0c-01a;s__s__	86.03	7.81	3460441	185	2517	18705.1	93233	27518	0.645218	0.231354	0.151935	3451	No	No
Bin.172	d__Bacteria;p__Planctomycetota;c__Phycisphaerae;o__UBA1845;f__PWPN01;g__PWPN01;s__s__	58.4	6.14	2231199	324	2501	6886.4	38942	9631	5.56721	3.27859	1.32519	1998	No	No
Bin.173	d__Bacteria;p__Planctomycetota;c__UBA1135;o__o__;f__f__;g__g__;s__s__	53.51	3.119	3741429	594	2501	6298.7	28098	8249	0.331663	0.101649	0.0491467	3315	No	No
Bin.174	d__Archaea;p__Bathyarchaeota;c__Bathyarchaeia;o__TCS64;f__TCS64;g__g__;s__s__	78.19	8.015	2498530	100	2578	24985.3	190618	55455	0.0974027	0.357342	0.467995	2665	No	No
Bin.175	d__Archaea;p__Euryarchaeota;c__Thermoplasmata;o__DTKX01;f__f__;g__g__;s__s__	62.77	4	2197113	222	2514	9896.9	57034	14655	0.802831	0.329349	0.235059	1955	No	No
Bin.176	d__Bacteria;p__Chloroflexota;c__Anaerolineae;o__E26-bin7;f__JACIWR01;g__g__;s__s__	68.88	3.448	5002072	515	1003	9712.8	99716	24707	1.84525	0.247723	0.246952	4535	No	No
Bin.177	d__Bacteria;p__Proteobacteria;c__Alphaproteobacteria;o__Sphingomonadales;f__Sphingomonadaceae;g__Altererythrobacter;s__s__	93.13	7.394	2502063	202	2506	12386.5	77277	19577	3.40961	1.16698	0.943934	2609	Yes	No
Bin.178	d__Bacteria;p__Gemmatimonadota;c__Gemmatimonadetes;o__Longimicrobiales;f__UBA6960;g__g__;s__s__	71.55	0	2753784	132	2513	20862	98464	35554	0.460501	0.32356	0.305076	2526	No	No
Bin.179	d__Archaea;p__Euryarchaeota;c__Thermoplasmata;o__DTKX01;f__f__;g__g__;s__s__	60.22	0.4	1895003	258	2515	7345	25949	9788	0.0268944	0.17924	0.49628	1725	No	No
Bin.18	d__Bacteria;p__Desulfobacterota;c__Desulfobacteria;o__Desulfobacterales;f__JAABRJ01;g__JAABRJ01;s__s__	54.64	8.035	4347749	968	2500	4491.5	22777	4601	0.331222	0.265454	0.385065	4568	No	No
Bin.180	d__Bacteria;p__Desulfobacterota;c__Desulfobacteria;o__Desulfobacterales;f__f__;g__g__;s__s__	53.57	6.25	3090795	287	2513	10769.3	69126	17750	0.147291	0.864452	0.446779	2988	No	No
Bin.181	d__Archaea;p__PWEA01;c__PWEA01;o__o__;f__f__;g__g__;s__s__	83.33	0	824426	9	10980	91602.9	277752	233552	0.165421	0.265096	0.163582	909	Yes	No
Bin.182	d__Bacteria;p__Desulfobacterota;c__SM23-61;o__SM23-61;f__SM23-61;g__g__;s__s__	57.69	0.645	2075656	322	2507	6446.1	36733	7982	0	0.132049	0.481615	2136	No	No
Bin.183	d__Archaea;p__Asgard_archaea;c__Thorarchaeia;o__Thorarchaeales;f__Thorarchaeaceae;g__SMTZ1-83;s__SMTZ1-83 sp011365025	91.58	4.205	3321891	60	3423	55364.9	530296	103546	0.849486	0.132369	0.124488	3164	Yes	No
Bin.184	d__Bacteria;p__Nitrospirota;c__Thermodesulfovibrionia;o__Thermodesulfovibrionales;f__SM23-35;g__JACAFF01;s__s__	62.89	0	1189851	56	3580	21247.3	56502	24655	0.0510659	0.519611	0.816142	1159	No	No
Bin.185	d__Bacteria;p__Chloroflexota;c__Anaerolineae;o__Anaerolineales;f__UBA4823;g__RBG-16-57-11;s__s__	64.08	1.724	2651745	270	2524	9821.3	47096	14051	0.0404526	0.240267	0.173439	2640	No	No
Bin.186	d__Archaea;p__Woesearchaeota;c__Unknown_Woesearchaeota_class;o__Woesearchaeales;f__UBA10200;g__g__;s__s__	61.76	0	758690	74	2740	10252.6	37083	15650	0.0859783	1.22622	0.589061	863	Yes	No
Bin.187	d__Bacteria;p__Chloroflexota;c__Dehalococcoidia;o__SZUA-161;f__SpSt-899;g__JABMQN01;s__s__	80.45	3.08	2141521	204	2551	10497.7	60305	17447	0.191392	0.37535	0.699247	2194	Yes	No
Bin.188	d__Bacteria;p__QNDG01;c__QNDG01;o__QNDG01;f__DSAB01;g__g__;s__s__	89.36	7.207	4231051	438	2534	9659.9	53669	12815	0.30079	0.687342	1.441	3837	No	No
Bin.189	d__Bacteria;p__Bipolaricaulota;c__Bipolaricaulia;o__UBA7950;f__UBA9294;g__g__;s__s__	89.83	0.847	2214522	47	3596	47117.5	222644	99936	0.982115	0.285045	0.233547	2114	Yes	No
Bin.19	d__Bacteria;p__WOR-3;c__WOR-3;o__SM23-42;f__SM23-42;g__SM23-42;s__s__	50.27	3.296	1127009	100	3504	11270.1	39384	13231	0.594116	0.348996	0.223446	1139	No	No
Bin.190	d__Bacteria;p__Proteobacteria;c__Gammaproteobacteria;o__Steroidobacterales;f__Steroidobacteraceae;g__g__;s__s__	88.38	5.887	3376563	92	2789	36701.8	160285	63491	0.745875	0.393482	0.240689	3124	Yes	No
Bin.191	d__Bacteria;p__Bacteroidota;c__Bacteroidia;o__Bacteroidales;f__B18-G4;g__g__;s__s__	74.46	3.512	2606079	166	2692	15699.3	67074	27229	0.172187	0.663641	0.461942	2277	Yes	No
Bin.192	d__Bacteria;p__Proteobacteria;c__Gammaproteobacteria;o__Burkholderiales;f__Burkholderiaceae;g__DSNY01;s__s__	50	0	2396724	271	2511	8844	60038	12350	0.458955	0.086385	0.117603	2503	No	No
Bin.193	d__Archaea;p__Asgard_archaea;c__Heimdallarchaeia;o__JABLTI01;f__JABLTI01;g__JABLTI01;s__s__	79.43	0.934	2535050	28	10309	90537.5	328262	129300	0.192022	0.823379	0.902023	2357	No	No
Bin.194	d__Bacteria;p__Zixibacteria;c__MSB-5A5;o__CAIYYT01;f__f__;g__g__;s__s__	96.82	3.296	4695462	167	2656	28116.5	153873	48791	0.117442	0.604374	0.0551032	3771	Yes	No
Bin.195	d__Bacteria;p__Chloroflexota;c__Anaerolineae;o__Anaerolineales;f__UBA4823;g__g__;s__s__	55.9	2.727	3197414	260	2539	12297.7	100950	18288	1.17346	0.402975	0.267364	2991	No	No
Bin.196	d__Archaea;p__Euryarchaeota;c__EX4484-6;o__EX4484-6;f__EX4484-6;g__g__;s__s__	89.07	7.128	2829648	204	2559	13870.8	65314	22472	0.626463	0.823734	0.388453	2348	Yes	No
Bin.197	d__Bacteria;p__Omnitrophota;c__Koll11;o__o__;f__f__;g__g__;s__s__	75.79	2.197	1008162	113	2543	8921.8	38680	13328	0.0569669	0.33121	0.492677	1077	No	No
Bin.198	d__Archaea;p__Bathyarchaeota;c__Bathyarchaeia;o__B26-1;f__B26-1;g__g__;s__s__	58.25	0	988697	73	3119	13543.8	35983	17736	0.432547	0.117191	0.112089	1069	No	No
Bin.199	d__Bacteria;p__Acidobacteriota;c__Aminicenantia;o__UBA2199;f__UBA2199;g__g__;s__s__	51.47	5.128	4833606	684	2504	7066.7	31911	9382	0.197948	0.330567	0.355502	4129	No	No
Bin.2	d__Bacteria;p__Proteobacteria;c__Gammaproteobacteria;o__PWYM01;f__PWYM01;g__g__;s__s__	69.48	0	2792098	529	2501	5278.1	24295	5707	0.481541	0.364846	0.175649	2918	No	No
Bin.20	d__Bacteria;p__Chloroflexota;c__Anaerolineae;o__JAAYZQ01;f__JAAYZQ01;g__g__;s__s__	50.95	7.363	3084973	1230	1003	2508.1	73166	2857	0.658773	1.35038	1.17785	3675	Yes	No
Bin.200	d__Bacteria;p__Proteobacteria;c__Gammaproteobacteria;o__Woeseiales;f__Woeseiaceae;g__JAACFB01;s__s__	79.4	1.379	2995650	19	18408	157666	420728	248996	0.782173	0.189786	0.162957	2729	Yes	No
Bin.201	d__Bacteria;p__Proteobacteria;c__Gammaproteobacteria;o__Thiohalobacterales;f__UBA9214;g__UBA9214;s__s__	85.77	3.241	2911080	123	2574	23667.3	152268	39724	0.372841	0.2113	0.184593	2863	No	No
Bin.202	d__Archaea;p__Bathyarchaeota;c__Bathyarchaeia;o__B26-1;f__SOJC01;g__SOJC01;s__s__	54.29	4.854	1167712	173	2567	6749.8	20150	8796	0.525688	0.727419	0.544804	1279	Yes	No
Bin.203	d__Archaea;p__Bathyarchaeota;c__Bathyarchaeia;o__B26-1;f__UBA233;g__g__;s__s__	74.83	8.411	1087077	44	4293	24706.3	176387	48885	0.116024	0.477322	0.166694	1157	No	No
Bin.204	d__Bacteria;p__Chloroflexota;c__Dehalococcoidia;o__SZUA-161;f__E44-bin15;g__g__;s__s__	72.77	0.99	1346964	104	2580	12951.6	65371	18194	0.0400352	0.199779	0.517188	1384	No	No
Bin.205	d__Bacteria;p__Desulfobacterota;c__Desulfobacteria;o__Desulfatiglandales;f__HGW-15;g__g__;s__s__	57.06	5.483	2550016	301	2508	8471.8	35401	11403	0.81786	0.270314	0.188689	2591	No	No
Bin.206	d__Archaea;p__Asgard_archaea;c__Thorarchaeia;o__Thorarchaeales;f__Thorarchaeaceae;g__g__;s__s__	93.92	4.205	3298280	129	2545	25568.1	254441	45214	0.605755	0.122578	0.106701	3186	Yes	No
Bin.207	d__Bacteria;p__Planctomycetota;c__DTLF01;o__DTLF01;f__f__;g__g__;s__s__	69.52	0.442	2547146	340	2534	7491.6	24544	9525	2.49131	2.16421	0.813314	2483	No	No
Bin.208	d__Bacteria;p__Proteobacteria;c__Gammaproteobacteria;o__Chromatiales;f__Sedimenticolaceae;g__g__;s__s__	79.23	3.554	2642848	205	2534	12891.9	106386	21961	0.604658	0.162868	0.106055	2695	No	No
Bin.209	d__Archaea;p__Bathyarchaeota;c__Bathyarchaeia;o__B26-1;f__BA1;g__BIN-L-1;s__s__	79.36	1.869	1171009	44	3690	26613.8	120266	42205	0.11986	0.253165	0.173517	1225	No	No
Bin.21	d__Bacteria;p__Desulfobacterota;c__Desulfobacteria;o__Desulfatiglandales;f__Desulfatiglandaceae;g__g__;s__s__	83.22	0.967	3822936	34	10754	112439	274972	139186	0	0.282183	0.948326	3388	Yes	No
Bin.210	d__Bacteria;p__Desulfobacterota;c__BSN033;o__BSN033;f__UBA1163;g__UBA1163;s__s__	92.04	7.903	4181929	174	1035	24034.1	213842	61624	0.155366	0.578594	0.184356	4106	Yes	No
Bin.211	d__Bacteria;p__Proteobacteria;c__Gammaproteobacteria;o__SZUA-229;f__SZUA-229;g__GCA-2746365;s__s__	96.94	6.073	3526906	110	2753	32062.8	201865	57175	0.663226	0.198992	0.163103	3306	Yes	No
Bin.212	d__Archaea;p__Hydrothermarchaeota;c__c__;o__o__;f__f__;g__g__;s__s__	95.79	8.411	3604155	122	3395	29542.3	123972	50109	0.697093	0.32012	0.36627	3369	Yes	No
Bin.213	d__Bacteria;p__Chloroflexota;c__Anaerolineae;o__Anaerolineales;f__UBA11579;g__UBA11579;s__UBA11579 sp003486225	78.18	2.909	3540229	35	5659	101149	302280	149065	0.653644	0.602601	0.171368	3152	Yes	Yes
Bin.214	d__Archaea;p__Halobacteriota;c__Methanosarcinia;o__Methanosarcinales;f__HR1;g__UBA7939;s__s__	64.7	5.228	986836	108	2543	9137.4	35886	11494	0.326199	0.279278	0.342188	1075	No	No
Bin.215	d__Archaea;p__Asgard_archaea;c__Thorarchaeia;o__Thorarchaeales;f__Thorarchaeaceae;g__SMTZ1-45;s__s__	50.86	0	579238	5	75225	115848	154113	141063	0.0792524	0.408484	0.281434	617	No	No
Bin.216	d__Bacteria;p__Desulfobacterota;c__SM23-61;o__WTBG01;f__WTBG01;g__g__;s__s__	95.8	9.032	4383287	138	2651	31762.9	209323	49314	3.35166	0.756928	0.588736	3978	Yes	No
Bin.217	d__Bacteria;p__Patescibacteria;c__ABY1;o__SG8-24;f__f__;g__g__;s__s__	69.3	0.99	854095	16	7403	53380.9	134361	77047	1.50326	0.491812	0.278768	831	Yes	No
Bin.218	d__Bacteria;p__Planctomycetota;c__DG-23;o__SLPQ01;f__SLPQ01;g__g__;s__s__	64.43	2.272	2739337	381	2502	7189.9	35644	9833	0.087841	0.330752	0.380914	2690	No	No
Bin.219	d__Archaea;p__Halobacteriota;c__Methanosarcinia;o__Methanosarcinales;f__Methanosarcinaceae;g__g__;s__s__	58.24	7.843	1283797	137	2518	9370.8	46597	12922	0.749258	0.214165	0.148138	1490	No	No
Bin.22	d__Bacteria;p__Planctomycetota;c__Phycisphaerae;o__Sedimentisphaerales;f__SG8-4;g__SG8-4;s__s__	64.03	5.263	3221575	243	2583	13257.5	63252	15758	0.0322909	0.525128	0.560447	2649	No	No
Bin.220	d__Bacteria;p__RBG-13-61-14;c__RBG-13-61-14;o__RBG-13-61-14;f__f__;g__g__;s__s__	57.6	2.573	3339887	519	2500	6435.2	27123	7378	0.0977664	0.172417	0.348426	3313	No	No
Bin.221	d__Bacteria;p__Planctomycetota;c__UBA1135;o__PLA2;f__PLA2;g__g__;s__s__	51.91	7.894	2813382	121	2803	23251.1	115866	30522	0.784745	1.60831	0.789722	2647	No	No
Bin.222	d__Bacteria;p__Bacteroidota;c__Bacteroidia;o__Bacteroidales;f__VadinHA17;g__g__;s__s__	88.47	2	3525033	234	2583	15064.2	89655	22978	0.645971	0.223294	0.135296	3089	No	No
Bin.223	d__Bacteria;p__Chloroflexota;c__Anaerolineae;o__Promineofilales;f__UBA4811;g__GLR113;s__s__	83.63	6.545	4169060	515	2506	8095.3	52765	11180	0.139793	0.270115	0.231713	3941	No	No
Bin.224	d__Bacteria;p__Bacteroidota;c__Bacteroidia;o__Flavobacteriales;f__Flavobacteriaceae;g__Robiginitalea;s__Robiginitalea sp006227965	73.73	1.303	2156347	240	2513	8984.8	42392	12544	0.826195	0.175822	0.141891	2169	No	Yes
Bin.225	d__Bacteria;p__Acidobacteriota;c__Mor1;o__J045;f__J045;g__g__;s__s__	91.02	3.418	4290734	226	2585	18985.5	105908	29084	0.0633201	0.228659	0.0889808	3578	Yes	No
Bin.226	d__Bacteria;p__Proteobacteria;c__Alphaproteobacteria;o__Rhizobiales;f__Aestuariivirgaceae;g__Anderseniella;s__s__	68.96	0	3300932	113	2567	29211.8	168354	55074	0.420584	0.331347	0.142154	3333	No	No
Bin.227	d__Bacteria;p__Proteobacteria;c__Gammaproteobacteria;o__Steroidobacterales;f__Steroidobacteraceae;g__g__;s__s__	71.68	8.454	3021611	187	2534	16158.3	84735	33134	0.624965	0.0692333	0	2921	No	No
Bin.228	d__Archaea;p__Bathyarchaeota;c__Bathyarchaeia;o__B26-1;f__BA1;g__BIN-L-1;s__s__	66.34	6.46	1056985	76	2590	13907.7	52256	25372	1.33165	0.260819	0.154239	1130	No	No
Bin.229	d__Bacteria;p__Acidobacteriota;c__UBA6911;o__UBA6911;f__f__;g__g__;s__s__	62.93	6.661	6190990	549	2543	11276.8	87311	18163	0.0688271	0.355249	0.349792	5488	Yes	No
Bin.23	d__Bacteria;p__Chloroflexota;c__Anaerolineae;o__UBA7937;f__B3-Chlor;g__B3-Chlor;s__s__	87.76	4.179	4309383	592	2534	7279.4	47991	9343	0.542745	0.196801	0.156155	4288	No	No
Bin.230	d__Bacteria;p__Krumholzibacteriota;c__Krumholzibacteria;o__LZORAL124-64-63;f__LZORAL124-64-63;g__g__;s__s__	58.01	0	4076378	440	2530	9264.5	55589	14080	0.595535	0.174322	0.105289	3586	No	No
Bin.231	d__Bacteria;p__Acidobacteriota;c__Vicinamibacteria;o__Vicinamibacterales;f__SCN-69-37;g__g__;s__s__	97.43	3.846	4960229	329	2500	15076.7	134063	29074	0.32351	0.846708	1.063	4323	Yes	No
Bin.232	d__Archaea;p__Halobacteriota;c__Methanomicrobia;o__Methanomicrobiales;f__Methanoregulaceae;g__UBA9949;s__UBA9949 sp013415565	90.23	1.372	1859432	73	2829	25471.7	122944	41895	0.42326	0.415784	0.344369	2037	No	Yes
Bin.233	d__Bacteria;p__Chloroflexota;c__Dehalococcoidia;o__Dehalococcoidales;f__RBG-16-60-22;g__E44-bin89;s__s__	55.72	7.326	836493	79	2526	10588.5	59859	14745	1.4056	0.209749	0.192896	968	No	No
Bin.234	d__Bacteria;p__Omnitrophota;c__Koll11;o__4484-171;f__4484-171;g__g__;s__s__	66.94	1.075	1230771	130	2706	9467.5	38998	13932	2.04525	0.253181	0.223538	1361	No	No
Bin.235	d__Archaea;p__Micrarchaeota;c__Micrarchaeia;o__UBA10214;f__UBA10214;g__DTNT01;s__s__	90.88	0.934	939100	28	3642	33539.3	70300	54804	0.288258	0.0644494	0.0914365	1037	Yes	No
Bin.236	d__Bacteria;p__Desulfobacterota;c__SM23-61;o__WTBG01;f__CAIRTM01;g__g__;s__s__	53.68	7.053	1646180	286	2515	5755.9	33921	7149	0.725532	0.575502	0.177065	1773	No	No
Bin.237	d__Bacteria;p__Planctomycetota;c__Planctomycetes;o__Pirellulales;f__Pirellulaceae;g__SKKK01;s__s__	92.87	4.775	12201126	992	2505	12299.5	81401	20249	0.508471	0.102601	0.0855505	9213	No	No
Bin.238	d__Bacteria;p__Desulfobacterota;c__Desulfobacteria;o__C00003060;f__C00003060;g__C00003060;s__s__	81.05	8.028	4567244	516	2515	8851.2	60003	12464	0.391331	0.322975	0.179714	4435	No	No
Bin.239	d__Archaea;p__Euryarchaeota;c__Thermoplasmata;o__DTKX01;f__f__;g__g__;s__s__	96.55	6.533	3572116	195	2505	18318.5	100974	32405	0.122035	0.675278	0.845507	2909	Yes	No
Bin.24	d__Archaea;p__Methanobacteriota;c__Thermococci;o__Methanofastidiosales;f__f__;g__g__;s__s__	61.89	3.758	3640492	425	2541	8565.9	45266	11357	1.62327	0.937577	0.41277	3703	No	No
Bin.240	d__Bacteria;p__WOR-3;c__WOR-3;o__SM23-42;f__SM23-42;g__SM23-42;s__s__	94.5	4.595	3584547	293	1005	12233.9	162650	54810	0.932854	0.312811	0.211812	3818	Yes	No
Bin.241	d__Bacteria;p__Proteobacteria;c__Gammaproteobacteria;o__SZUA-229;f__SZUA-229;g__GCA-2746365;s__s__	95.98	2.124	3059603	92	2617	33256.6	159338	54239	2.40728	0.703989	1.03696	2940	No	No
Bin.242	d__Bacteria;p__Proteobacteria;c__Alphaproteobacteria;o__UBA8366;f__f__;g__g__;s__s__	58.8	3.056	2518606	326	2513	7725.8	36313	11320	0.561786	1.27954	0.830508	2740	No	No
Bin.243	d__Bacteria;p__Acidobacteriota;c__UBA6911;o__UBA6911;f__UBA6911;g__UBA6911;s__s__	54.31	5.172	2602316	137	3442	18995	83880	22878	0.102426	0.260896	0.547649	2408	No	No
Bin.244	d__Bacteria;p__Acidobacteriota;c__UBA6911;o__RPQK01;f__RPQK01;g__g__;s__s__	95.67	1.756	5457910	469	2510	11637.3	75826	17065	0.347327	0.109697	0.0601975	4573	Yes	No
Bin.245	d__Bacteria;p__Desulfobacterota;c__BSN033;o__BSN033;f__UBA1163;g__JACAEX01;s__s__	63.01	7.676	1924100	159	2660	12101.3	66905	18679	0.839584	0.350668	0.309663	1967	No	No
Bin.246	d__Bacteria;p__Chloroflexota;c__Anaerolineae;o__Anaerolineales;f__E44-bin32;g__W1033;s__s__	54.47	0	2137744	248	2520	8619.9	40875	12636	0.160475	0.463748	0.723352	2279	No	No
Bin.247	d__Bacteria;p__Calditrichota;c__Calditrichia;o__o__;f__f__;g__g__;s__s__	57.34	0	2226730	260	2500	8564.3	60800	12596	0.238973	0.268971	0.158307	2125	No	No
Bin.248	d__Bacteria;p__Patescibacteria;c__ABY1;o__CAIXNZ01;f__CAIXNZ01;g__DSBA01;s__s__	72.11	1.26	1002106	65	2569	15417	47772	22332	0.311484	0.154215	0.173079	1070	No	No
Bin.249	d__Bacteria;p__Planctomycetota;c__SZUA-567;o__o__;f__f__;g__g__;s__s__	51.71	3.721	2165074	363	2500	5964.4	33242	7757	0.104478	0.22142	0.190536	2040	No	No
Bin.25	d__Archaea;p__Woesearchaeota;c__Unknown_Woesearchaeota_class;o__Woesearchaeales;f__f__;g__g__;s__s__	73.36	0	1167054	63	2538	18524.7	91131	24369	0.273182	0.921108	1.90477	1288	Yes	No
Bin.250	d__Archaea;p__Woesearchaeota;c__Unknown_Woesearchaeota_class;o__Woesearchaeales;f__ARS49;g__g__;s__s__	83.64	0.311	1015337	36	2735	28203.8	109531	36699	0.126195	0.306791	0.438854	1170	Yes	No
Bin.251	d__Bacteria;p__Desulfobacterota;c__SM23-61;o__WTBG01;f__WTBG01;g__g__;s__s__	62.06	0	3260336	231	2557	14114	55435	19588	0.0453164	0.198735	0.380409	3125	No	No
Bin.252	d__Bacteria;p__KSB1;c__UBA2214;o__AABM5-25-91;f__f__;g__g__;s__s__	51.71	1.098	2683875	373	2516	7195.4	38687	9261	2.16439	0.763001	0.477006	2347	No	No
Bin.253	d__Bacteria;p__Krumholzibacteriota;c__Krumholzibacteria;o__o__;f__f__;g__g__;s__s__	51.09	2.297	2485788	290	2501	8571.7	44416	12588	0.313667	0.413632	0.390942	2426	No	No
Bin.254	d__Archaea;p__Asgard_archaea;c__Thorarchaeia;o__Thorarchaeales;f__Thorarchaeaceae;g__SMTZ1-83;s__s__	70.72	4.732	1670324	247	2508	6762.4	30175	8759	0.344756	0.310602	0.299363	1865	No	No
Bin.255	d__Bacteria;p__SZUA-182;c__SZUA-182;o__DTGQ01;f__DTGQ01;g__g__;s__s__	85.61	6.676	3682861	450	2511	8184.1	37849	10250	0.0635433	1.12768	2.45528	3385	No	No
Bin.256	d__Archaea;p__Asgard_archaea;c__Thorarchaeia;o__o__;f__f__;g__g__;s__s__	56.93	1.401	1722656	241	2510	7148	33926	9301	0.337196	0.24624	0.129659	1904	Yes	No
Bin.257	d__Bacteria;p__Chloroflexota;c__Anaerolineae;o__B4-G1;f__DUEL01;g__g__;s__s__	52.76	3.383	2017794	103	2840	19590.2	71742	24416	0.216674	1.00019	2.10904	1920	No	No
Bin.258	d__Bacteria;p__Desulfobacterota;c__Desulfobacteria;o__Desulfatiglandales;f__Desulfatiglandaceae;g__g__;s__s__	54.31	1.724	3827123	74	12408	51717.9	168239	60743	0.704099	0.0939001	0.095656	3346	No	No
Bin.259	d__Archaea;p__Halobacteriota;c__Methanosarcinia;o__Methanotrichales;f__Methanotrichaceae;g__Methanothrix;s__s__	78.28	3.267	1705971	224	2534	7615.9	36714	9016	1.32515	0.449331	0.263253	1889	No	No
Bin.26	d__Bacteria;p__Spirochaetota;c__Spirochaetia;o__SZUA-6;f__Bin103;g__g__;s__s__	88.7	8.26	4565658	677	2500	6744	37560	7977	0.122469	0.302997	0.172935	4391	No	No
Bin.260	d__Bacteria;p__Sumerlaeota;c__Sumerlaeia;o__SLMS01;f__f__;g__g__;s__s__	71.03	5.617	3694663	448	2534	8247	47210	12096	0.633127	0.386504	0.262334	3241	No	No
Bin.261	d__Bacteria;p__Margulisbacteria;c__WOR-1;o__O2-12-FULL-45-9;f__XYB2-FULL-48-7;g__g__;s__s__	70.92	1.709	1373720	113	2570	12156.8	49639	17627	0.19135	0.388009	0.19247	1412	Yes	No
Bin.262	d__Bacteria;p__Krumholzibacteriota;c__Krumholzibacteria;o__Krumholzibacteriales;f__Krumholzibacteriaceae;g__g__;s__s__	55.48	3.296	2222253	298	2512	7457.2	57262	10636	0.122218	0.19603	0.266592	2172	No	No
Bin.263	d__Archaea;p__Euryarchaeota;c__Thermoplasmata;o__DTKX01;f__f__;g__g__;s__s__	83.93	3.2	3168137	121	2510	26183	131823	39543	0.0590246	0.332691	0.306953	2452	Yes	No
Bin.264	d__Bacteria;p__Chloroflexota;c__Anaerolineae;o__Anaerolineales;f__UBA4823;g__DSOS01;s__s__	65.25	2.537	3519471	307	2507	11464.1	81481	16987	0.237049	0.181748	0.208591	3281	Yes	No
Bin.265	d__Bacteria;p__Chloroflexota;c__Anaerolineae;o__Anaerolineales;f__Anaerolineaceae;g__Brevefilum;s__s__	87.57	5.737	3280283	229	2588	14324.4	70507	21327	0.795127	0.295371	0.216015	3041	Yes	No
Bin.266	d__Archaea;p__Methanobacteriota;c__Thermococci;o__Methanofastidiosales;f__f__;g__g__;s__s__	64.48	7.476	4339950	182	2515	23845.9	156774	36350	0.152042	0.274474	0.159185	4210	Yes	No
Bin.267	d__Bacteria;p__Chloroflexota;c__Dehalococcoidia;o__Dehalococcoidales;f__SOJS01;g__SOJS01;s__s__	84.62	3.96	1627262	125	3255	13018.1	87830	16932	0.457469	0.121621	0.155282	1691	No	No
Bin.268	d__Archaea;p__Bathyarchaeota;c__Bathyarchaeia;o__RBG-16-48-13;f__f__;g__g__;s__s__	58.95	0.97	1196337	184	2500	6501.8	25512	8952	0.0463565	0.258807	0.428014	1295	No	No
Bin.269	d__Bacteria;p__Desulfobacterota;c__Desulfobaccia;o__Desulfobaccales;f__0-14-0-80-60-11;g__DTKJ01;s__s__	56.01	9.086	2072216	228	2519	9088.7	38715	12768	0.87729	0.420682	0.21168	2136	No	No
Bin.27	d__Bacteria;p__Acidobacteriota;c__UBA6911;o__UBA6911;f__UBA6911;g__g__;s__s__	66.77	7.739	4421164	878	2501	5035.5	20795	5283	4.10731	2.12575	2.57531	4398	Yes	No
Bin.270	d__Bacteria;p__Proteobacteria;c__Gammaproteobacteria;o__UBA12402;f__UBA12402;g__g__;s__s__	63.78	0.581	1060051	163	2515	6503.4	24757	7308	0.474721	0.0930164	0.0589272	969	No	No
Bin.271	d__Bacteria;p__Patescibacteria;c__Gracilibacteria;o__UBA1369;f__UBA1369;g__g__;s__s__	77.22	0	1142530	55	2990	20773.3	72221	34710	2.34299	0.879414	0.710828	1079	Yes	No
Bin.272	d__Archaea;p__Methanobacteriota;c__Thermococci;o__Methanofastidiosales;f__f__;g__g__;s__s__	73.32	7.985	4051823	182	2783	22262.8	100314	32097	0.0477208	0.44274	0.496299	3867	No	No
Bin.273	d__Bacteria;p__Desulfobacterota;c__SM23-61;o__UBA8473;f__UBA8473;g__g__;s__s__	66.59	2.258	2847317	404	2506	7047.8	35281	9937	0.0520883	0.36249	0.125034	2770	No	No
Bin.274	d__Bacteria;p__RBG-13-66-14;c__B26-G2;o__WVWN01;f__WVWN01;g__WVWN01;s__s__	87.54	6.093	2945708	255	2516	11551.8	59869	17001	0.267434	0.498336	0.153768	3014	Yes	No
Bin.275	d__Archaea;p__Euryarchaeota;c__Thermoplasmata;o__RBG-16-68-12;f__SOIM01;g__g__;s__s__	72.8	0.8	1270056	73	2699	17398	96350	34957	0.185532	0.230336	0.125523	1249	No	No
Bin.276	d__Bacteria;p__Proteobacteria;c__Gammaproteobacteria;o__PWYM01;f__PWYM01;g__g__;s__s__	59.29	5.798	1787120	94	2540	19011.9	105807	39151	0.140022	0.235368	0.152238	1828	Yes	No
Bin.277	d__Bacteria;p__Patescibacteria;c__Microgenomatia;o__GWA2-44-7;f__UBA8517;g__g__;s__s__	54.45	0.495	663208	32	3247	20725.3	95609	36193	0.0373358	0.217773	0.327909	781	Yes	No
Bin.278	d__Bacteria;p__Chloroflexota;c__Anaerolineae;o__Anaerolineales;f__UBA4823;g__9FT-COMBO-55-16;s__s__	58.56	4.628	3531166	166	2533	21272.1	106611	35769	0.528755	0.293068	0.102942	3220	Yes	No
Bin.279	d__Bacteria;p__Chlamydiota;c__Chlamydiia;o__Chlamydiales;f__SM23-39;g__SM23-39;s__s__	84.38	4.054	1149555	72	2731	15966	56856	22879	3.25787	0.418647	0.453173	1175	Yes	No
Bin.28	d__Bacteria;p__Desulfobacterota;c__Desulfobacteria;o__Desulfobacterales;f__f__;g__g__;s__s__	85.08	4.114	2922116	383	2516	7629.5	41037	9397	3.2339	1.52248	0.587157	3002	No	No
Bin.280	d__Bacteria;p__Zixibacteria;c__MSB-5A5;o__UBA10806;f__4484-95;g__g__;s__s__	69.85	2.197	2529961	423	2515	5981	27819	6620	0.0252017	0.247622	0.642531	2471	No	No
Bin.281	d__Bacteria;p__Patescibacteria;c__Paceibacteria;o__Paceibacterales;f__GWA2-38-27;g__g__;s__s__	76.14	0	582034	49	2519	11878.2	38411	16331	0.0981155	0.356057	0.49961	662	No	No
Bin.282	d__Archaea;p__Euryarchaeota;c__Thermoplasmata;o__Methanomassiliicoccales;f__JAAEEP01;g__JAAEEP01;s__JAAEEP01 sp013415695	100	1.61	2016685	19	24467	106141	453710	137787	0.358553	0.277579	0.24206	1944	Yes	Yes
Bin.283	d__Bacteria;p__Desulfobacterota;c__Desulfobacteria;o__Desulfatiglandales;f__f__;g__g__;s__s__	80.48	5.057	4039271	572	2533	7061.7	52055	8387	0.167149	0.317795	0.349105	3841	No	No
Bin.284	d__Bacteria;p__Patescibacteria;c__Microgenomatia;o__UM-FILTER-39-15;f__f__;g__g__;s__s__	56.01	0	739962	11	3666	67269.3	231055	184823	0.0775719	0.383899	0.247118	778	No	No
Bin.285	d__Bacteria;p__Gemmatimonadota;c__Gemmatimonadetes;o__KS3-K002;f__JABDQB01;g__JABDQB01;s__s__	51.75	2.197	2177275	266	2503	8185.2	42785	11470	0.054252	0.184236	0.329333	2189	No	No
Bin.286	d__Bacteria;p__Bacteroidota;c__Bacteroidia;o__Bacteroidales;f__PWNQ01;g__g__;s__s__	78.62	0	2798170	186	2513	15043.9	106527	28542	1.02253	0.554508	0.305336	2384	Yes	No
Bin.287	d__Archaea;p__Euryarchaeota;c__E2;o__DHVEG-1;f__DHVEG-1;g__SM1-50;s__SM1-50 sp002900555	78.73	3.2	1912010	22	3089	86909.5	306985	153951	0.410501	0.72558	0.888668	1800	Yes	Yes
Bin.288	d__Archaea;p__Iainarchaeota;c__Iainarchaeia;o__Iainarchaeales;f__f__;g__g__;s__s__	85.83	2.57	985944	79	2752	12480.3	47349	16973	0.744908	2.54368	3.90718	1138	No	No
Bin.289	d__Archaea;p__Euryarchaeota;c__E2;o__UBA202;f__JdFR-43;g__B78-G9;s__s__	75.03	6	1524642	151	2501	10097	51840	15702	0.396521	0.142459	0.0843722	1581	No	No
Bin.29	d__Archaea;p__Euryarchaeota;c__E2;o__DHVEG-1;f__DHVEG-1;g__g__;s__s__	53.74	4.184	2234772	272	2503	8216.1	214554	11130	0.0772784	0.291419	0.260768	3120	No	No
Bin.290	d__Bacteria;p__Patescibacteria;c__Microgenomatia;o__PFEM01;f__f__;g__g__;s__s__	58.91	0	827690	18	1176	45982.8	205306	121293	2.79747	0.282506	0.227782	862	Yes	No
Bin.291	d__Bacteria;p__Myxococcota;c__UBA9160;o__UBA9160;f__SMWR01;g__g__;s__s__	91.39	5.161	4335857	159	2788	27269.5	188416	45168	0.158938	0.151115	0.277408	3730	Yes	No
Bin.292	d__Bacteria;p__Sumerlaeota;c__Sumerlaeia;o__o__;f__f__;g__g__;s__s__	59.92	2.697	2524113	423	2525	5967.2	25066	6475	0.305391	2.06714	3.78545	2387	Yes	No
Bin.293	d__Bacteria;p__Proteobacteria;c__Alphaproteobacteria;o__JACAEB01;f__JACAEB01;g__g__;s__s__	88.09	1.956	2316209	185	2514	12520	91664	22596	0.847315	1.00325	0.669754	2459	No	No
Bin.294	d__Bacteria;p__Planctomycetota;c__Phycisphaerae;o__UBA1845;f__UBA1845;g__SBAX01;s__s__	93.75	2.84	7339748	194	2931	37833.8	222108	60043	0.0798109	0.540318	1.21419	5194	Yes	No
Bin.295	d__Bacteria;p__Desulfobacterota;c__BSN033;o__BSN033;f__UBA1163;g__UBA1163;s__s__	71.06	4.068	2485422	205	2574	12124	48055	19453	0.125819	0.283725	0.23848	2595	No	No
Bin.296	d__Archaea;p__Asgard_archaea;c__Thorarchaeia;o__o__;f__f__;g__g__;s__s__	92.52	1.869	2462667	54	3573	45604.9	268739	99185	0.142642	0.175973	0.412863	2501	Yes	No
Bin.297	d__Bacteria;p__Actinobacteriota;c__Acidimicrobiia;o__UBA5794;f__f__;g__g__;s__s__	73.5	3.418	2152565	65	6881	33116.4	133630	42108	0.156776	0.226409	0.36915	2122	No	No
Bin.298	d__Bacteria;p__Chloroflexota;c__Dehalococcoidia;o__GIF9;f__AB-539-J10;g__E44-bin10;s__s__	86.5	5.94	1955643	58	3452	33718	155903	48824	0.727234	0.217469	0.127449	1875	Yes	No
Bin.299	d__Bacteria;p__Planctomycetota;c__Phycisphaerae;o__Sedimentisphaerales;f__SG8-4;g__SG8-4;s__s__	92.98	1.342	6813399	190	3568	35860	164363	54130	0.162696	0.209229	0.114066	5346	Yes	No
Bin.3	d__Bacteria;p__Gemmatimonadota;c__Gemmatimonadetes;o__KS3-K002;f__JABDQB01;g__g__;s__s__	82.91	3.448	2757880	402	2511	6860.4	43365	8029	0.320178	0.392354	0.221879	2727	No	No
Bin.30	d__Bacteria;p__WOR-3;c__WOR-3;o__UBA2258;f__DTLI01;g__g__;s__s__	58.06	3.846	1594584	298	2502	5351	18890	5680	0.28934	0.0692315	0.0734488	1523	No	No
Bin.300	d__Bacteria;p__Gemmatimonadota;c__Gemmatimonadetes;o__Longimicrobiales;f__UBA6960;g__JABDNZ01;s__s__	72.06	1.724	3322405	188	2580	17672.4	89350	26955	0.616618	0.334215	0.250577	3012	Yes	No
Bin.301	d__Bacteria;p__Acidobacteriota;c__UBA6911;o__RPQK01;f__RPQK01;g__g__;s__s__	93.06	3.418	4833831	78	3805	61972.2	210974	103704	1.15817	0.672175	0.40812	3901	No	No
Bin.302	d__Bacteria;p__Planctomycetota;c__Phycisphaerae;o__UBA1845;f__PWPN01;g__JAAYDF01;s__s__	66.06	2.376	5668416	702	2506	8074.7	62094	10868	2.54952	0.709335	0.893387	5161	No	No
Bin.303	d__Archaea;p__Methanobacteriota;c__Thermococci;o__Methanofastidiosales;f__f__;g__g__;s__s__	71.24	3.921	2979098	188	2558	15846.3	83633	24922	0.395403	0.95667	0.831288	2958	No	No
Bin.304	d__Bacteria;p__Desulfobacterota;c__Desulfarculia_A;o__Adiutricales;f__f__;g__g__;s__s__	78.46	3.064	2531234	300	2510	8437.4	29220	11175	0.145258	0.324433	0.255725	2510	No	No
Bin.305	d__Bacteria;p__Proteobacteria;c__Gammaproteobacteria;o__Chromatiales;f__Sedimenticolaceae;g__g__;s__s__	96.48	9.78	4285905	338	2501	12680.2	88573	19697	0.562528	0.238031	0.167304	4278	Yes	No
Bin.306	d__Archaea;p__Aenigmatarchaeota;c__Aenigmatarchaeia;o__QMZP01;f__QMZZ01;g__g__;s__s__	51.45	9.385	630583	34	2958	18546.6	143151	28179	1.06881	0.177963	0.154151	717	No	No
Bin.307	d__Archaea;p__Woesearchaeota;c__Unknown_Woesearchaeota_class;o__Woesearchaeales;f__f__;g__g__;s__s__	77.57	0	1139837	36	4299	31662.1	128300	63137	0.822177	2.39137	1.68981	1163	No	No
Bin.308	d__Bacteria;p__Bacteroidota;c__Bacteroidia;o__Bacteroidales;f__VadinHA17;g__g__;s__s__	65.33	2.15	2219336	241	2516	9208.9	38606	14489	0.135389	0.665983	0.733435	2080	No	No
Bin.309	d__Bacteria;p__Proteobacteria;c__Gammaproteobacteria;o__PWYM01;f__PWYM01;g__g__;s__s__	94.01	3.532	3282854	119	2801	27587	123469	39409	0.280607	0.109343	0.0914982	3074	Yes	No
Bin.31	d__Bacteria;p__Acidobacteriota;c__Mor1;o__Mor1;f__Mor1;g__g__;s__s__	65	2.586	2117393	224	2523	9452.6	54984	12128	0.047228	0.634363	0.946337	1950	Yes	No
Bin.310	d__Bacteria;p__Planctomycetota;c__Phycisphaerae;o__Phycisphaerales;f__SM1A02;g__g__;s__s__	59.64	3.508	2909066	313	2511	9294.1	47631	13397	0.119362	0.209389	0.175337	2715	Yes	No
Bin.311	d__Archaea;p__Methanobacteriota;c__Methanobacteria;o__Methanobacteriales;f__Methanobacteriaceae;g__g__;s__s__	84.13	3.2	1629950	230	1005	7086.7	61985	13237	0.841657	0.456699	0.306792	1909	Yes	No
Bin.312	d__Bacteria;p__Desulfobacterota;c__Desulfobacteria;o__Desulfatiglandales;f__Desulfatiglandaceae;g__Desulfatiglans;s__s__	54.05	6.896	4429254	597	2526	7419.2	41751	10237	0.264637	0.527394	0.397416	4192	No	No
Bin.313	d__Bacteria;p__Proteobacteria;c__Gammaproteobacteria;o__Thiohalobacterales;f__DSM-19610;g__Thiogranum;s__s__	89.2	4.331	3733901	115	3138	32468.7	161039	52722	0.147126	0.527772	0.444379	3587	No	No
Bin.314	d__Bacteria;p__Abyssubacteria;c__SURF-5;o__SURF-5;f__SURF-5;g__g__;s__s__	50.63	5.494	2486643	365	2517	6812.7	30286	9052	1.43581	1.43965	2.5022	2508	No	No
Bin.315	d__Bacteria;p__Chloroflexota;c__Anaerolineae;o__Anaerolineales;f__EnvOPS12;g__JAABUE01;s__s__	60.3	3.09	4032316	122	2796	33051.8	140785	51896	0.546425	0.125472	0.0868126	3721	Yes	No
Bin.316	d__Bacteria;p__Desulfobacterota;c__Dissulfuribacteria;o__Dissulfuribacterales;f__f__;g__g__;s__s__	92.4	3.571	2860102	244	2604	11721.7	54940	15492	0.612877	0.245068	0.14994	2647	No	No
Bin.317	d__Bacteria;p__QNDG01;c__QNDG01;o__QNDG01;f__DSAB01;g__g__;s__s__	62.2	2.197	2027994	355	2500	5712.7	25860	6076	0.155482	0.272213	0.180701	2044	No	No
Bin.318	d__Bacteria;p__Poribacteria;c__DTPJ01;o__DTPJ01;f__f__;g__g__;s__s__	79.48	9.482	6807778	498	2606	13670.2	72057	19747	0.421431	0.111045	0.129447	5876	No	No
Bin.319	d__Bacteria;p__Desulfobacterota;c__Desulfobulbia;o__Desulfobulbales;f__BM004;g__g__;s__s__	94.04	2.876	2331783	143	2570	16306.2	67702	24126	0.149269	0.522658	0.756482	2213	Yes	No
Bin.32	d__Bacteria;p__Chloroflexota;c__Anaerolineae;o__SBR1031;f__UBA2029;g__UBA2029;s__s__	71.88	5.454	3789525	703	2512	5390.5	26436	5983	0.283326	0.308937	0.156924	3717	No	No
Bin.320	d__Bacteria;p__Patescibacteria;c__Microgenomatia;o__GWA2-44-7;f__UBA8517;g__g__;s__s__	60.56	0.99	910786	54	2601	16866.4	76620	25854	0.23148	0.102985	0.111058	990	No	No
Bin.321	d__Bacteria;p__Proteobacteria;c__Gammaproteobacteria;o__Chromatiales;f__f__;g__g__;s__s__	94.52	4.454	5335494	318	2504	16778.3	101959	28219	0.142924	0.344423	0.16879	4948	Yes	No
Bin.322	d__Bacteria;p__Chloroflexota;c__Dehalococcoidia;o__SZUA-161;f__E44-bin15;g__g__;s__s__	51.44	5.418	815771	105	2672	7769.2	26697	9398	0.307452	0.421313	0.406144	913	Yes	No
Bin.323	d__Bacteria;p__Desulfobacterota;c__Desulfobacteria;o__Desulfobacterales;f__SG8-13;g__g__;s__s__	88.7	8.087	4829580	89	3089	54264.9	376574	85760	0.18007	0.592831	0.444794	4449	Yes	No
Bin.324	d__Bacteria;p__Proteobacteria;c__Gammaproteobacteria;o__Steroidobacterales;f__Steroidobacteraceae;g__RPQJ01;s__s__	75.75	6.775	3047802	101	2511	30176.3	119018	53270	0.349115	0.176361	0.196329	2866	No	No
Bin.325	d__Bacteria;p__Desulfobacterota;c__Syntrophia;o__Syntrophales;f__Smithellaceae;g__UBA4810;s__s__	77.4	4.516	1819723	179	2525	10166.1	55766	15319	0.111414	0.426896	0.398619	1959	No	No
Bin.326	d__Bacteria;p__Patescibacteria;c__Paceibacteria;o__Portnoybacterales;f__UBA2143;g__g__;s__s__	52.44	0.605	412490	54	2504	7638.7	36484	10509	0.512718	0.194902	0.123623	496	Yes	No
Bin.327	d__Bacteria;p__Chloroflexota;c__Anaerolineae;o__B4-G1;f__B4-G1;g__B4-G1;s__s__	53.93	3.636	3639194	57	3146	63845.5	344689	108527	0.0440199	0.176108	0.293078	3284	Yes	No
Bin.328	d__Bacteria;p__Desulfobacterota;c__Desulfobacteria;o__Desulfobacterales;f__f__;g__g__;s__s__	55.59	3.041	1803366	214	2518	8426.9	50311	11034	0.0909714	0.155071	0.391288	1826	No	No
Bin.329	d__Archaea;p__Woesearchaeota;c__Unknown_Woesearchaeota_class;o__Woesearchaeales;f__f__;g__g__;s__s__	81.3	0	857258	30	2612	28575.3	101346	50573	0.0460058	0.168618	0.338553	1000	Yes	No
Bin.33	d__Bacteria;p__Planctomycetota;c__UBA8108;o__UBA8108;f__SXIK01;g__g__;s__s__	50.86	3.448	4010750	697	2506	5754.3	29145	6522	0.21364	1.03309	2.21901	3319	No	No
Bin.330	d__Archaea;p__Woesearchaeota;c__Unknown_Woesearchaeota_class;o__Woesearchaeales;f__f__;g__g__;s__s__	83.17	0	1146892	28	2910	40960.4	191054	58922	0.603225	0.214279	0.186671	1178	Yes	No
Bin.331	d__Bacteria;p__Acidobacteriota;c__Aminicenantia;o__Aminicenantales;f__Aminicenantaceae;g__WTAW01;s__s__	89.51	2.564	4054122	191	2529	21225.8	125820	33000	0.496271	0.19996	0.452306	3508	Yes	No
Bin.332	d__Archaea;p__Aenigmatarchaeota;c__Aenigmatarchaeia;o__QMZP01;f__QMZP01;g__g__;s__s__	74.15	7.32	744916	69	2587	10795.9	47749	16896	0.229731	0.238284	0.139726	921	No	No
Bin.333	d__Bacteria;p__Gemmatimonadota;c__Gemmatimonadetes;o__KS3-K002;f__JABDQB01;g__JABDQB01;s__s__	83.36	5.494	2803670	195	2532	14377.8	79894	24629	0.437915	0.0469943	0	2678	Yes	No
Bin.334	d__Bacteria;p__Proteobacteria;c__Gammaproteobacteria;o__Pseudomonadales;f__Halieaceae;g__Halioglobus;s__s__	84.62	5.03	3914463	95	2502	41204.9	205236	73859	0.345434	0.200009	0.197064	3604	No	No
Bin.335	d__Archaea;p__Asgard_archaea;c__Thorarchaeia;o__Thorarchaeales;f__Thorarchaeaceae;g__SMTZ1-45;s__s__	53.27	1.401	1640335	40	1027	41008.4	252315	126929	0.199191	0.428226	0.458907	1618	No	No
Bin.336	d__Bacteria;p__Desulfobacterota;c__Desulfobacteria;o__Desulfobacterales;f__f__;g__g__;s__s__	76.45	1.612	3780932	113	2923	33459.6	167576	58075	0.472808	0.453175	0.216279	3522	Yes	No
Bin.337	d__Bacteria;p__Chloroflexota;c__Anaerolineae;o__Anaerolineales;f__UBA11579;g__UBA11579;s__s__	52.89	4.31	2395373	272	2573	8806.5	45174	13100	0.24047	0.594945	0.256052	2426	No	No
Bin.338	d__Bacteria;p__Zixibacteria;c__MSB-5A5;o__GN15;f__JAAZOE01;g__g__;s__s__	54.39	0	2155833	293	2533	7357.8	37311	10431	0.0219635	0.870706	2.59898	2058	No	No
Bin.339	d__Bacteria;p__Acidobacteriota;c__Aminicenantia;o__Aminicenantales;f__UBA8522;g__UBA8522;s__s__	88.71	4.326	4269202	190	1018	22469.5	227311	48801	0.120828	0.620933	0.670658	3622	Yes	No
Bin.34	d__Bacteria;p__Acidobacteriota;c__Mor1;o__o__;f__f__;g__g__;s__s__	56.51	2.777	2871989	615	2504	4669.9	22048	4872	0.0436203	0.173161	0.262524	2811	No	No
Bin.340	d__Bacteria;p__Myxococcota;c__Polyangia;o__Haliangiales;f__Haliangiaceae;g__g__;s__s__	96.29	0.645	6128577	60	2540	102143	545639	194175	0.53316	1.53695	1.11386	5330	Yes	No
Bin.341	d__Bacteria;p__Actinobacteriota;c__Thermoleophilia;o__UBA2241;f__UBA2241;g__g__;s__s__	95.68	6.091	2382373	228	2506	10449	52905	14997	0	0.171227	0.296541	2423	No	No
Bin.342	d__Bacteria;p__WOR-3;c__WOR-3;o__UBA2258;f__UBA2258;g__g__;s__s__	50.18	0	1653440	181	2500	9135	50665	14155	0.475917	0.0349567	0.0603791	1541	Yes	No
Bin.343	d__Archaea;p__Bathyarchaeota;c__Bathyarchaeia;o__B26-1;f__BA1;g__B1-G15;s__s__	85.11	4.205	1236197	138	2605	8957.9	51801	9760	0	0.266305	1.04511	1407	No	No
Bin.344	d__Bacteria;p__QNDG01;c__QNDG01;o__QNDG01;f__DSAB01;g__g__;s__s__	95.53	1.098	5061545	37	2966	136798	771193	213086	0.0946499	0.228857	0.180618	4144	Yes	No
Bin.345	d__Bacteria;p__Desulfobacterota;c__Desulfobaccia;o__Desulfobaccales;f__0-14-0-80-60-11;g__DTKJ01;s__s__	80.33	9.569	3102208	196	2558	15827.6	75229	23921	0.13963	0.317414	0.419199	3131	No	No
Bin.346	d__Bacteria;p__Proteobacteria;c__Gammaproteobacteria;o__Thiohalomonadales;f__UBA6429;g__g__;s__s__	56.89	6.896	1754292	56	3569	31326.6	86029	45370	0	0.179061	0.540274	1795	No	No
Bin.347	d__Bacteria;p__Acidobacteriota;c__Vicinamibacteria;o__Bin61;f__SMYC01;g__g__;s__s__	84.93	7.264	5451272	354	2500	15399.1	74819	21256	1.52713	0.252322	0.241384	4648	Yes	No
Bin.348	d__Bacteria;p__Bipolaricaulota;c__Bipolaricaulia;o__UBA7950;f__UBA9294;g__SPBW01;s__s__	58.8	1.848	1313221	195	2500	6734.5	37991	10975	0	0.2262	0.707758	1411	No	No
Bin.349	d__Archaea;p__Asgard_archaea;c__Heimdallarchaeia;o__LC-3;f__B3-JM-08;g__g__;s__s__	90.49	2.803	3180570	73	3116	43569.5	205690	72918	0.422446	0.499549	0.486151	2923	No	No
Bin.35	d__Bacteria;p__Nitrospirota;c__Thermodesulfovibrionia;o__Thermodesulfovibrionales;f__SM23-35;g__UBA2194;s__s__	68.3	6.111	1624805	277	2524	5865.7	19291	6496	0.0480262	0.479263	0.0758918	1745	No	No
Bin.350	d__Bacteria;p__Desulfobacterota;c__Desulfobacteria;o__Desulfatiglandales;f__HGW-15;g__g__;s__s__	65.73	6.451	4011079	462	2521	8682	53362	12010	0.0888391	0.271014	0.292281	3913	No	No
Bin.351	d__Archaea;p__Woesearchaeota;c__Unknown_Woesearchaeota_class;o__Woesearchaeales;f__f__;g__g__;s__s__	78.97	2.803	991987	79	2554	12556.8	48464	19893	0.106264	0.205727	0.179567	1231	No	No
Bin.352	d__Bacteria;p__Spirochaetota;c__B62-G9;o__B62-G9;f__B62-G9;g__g__;s__s__	51.7	1.913	2420027	317	2501	7634.2	40697	10334	0.110984	0.415998	0.35578	2523	No	No
Bin.353	d__Archaea;p__Asgard_archaea;c__Heimdallarchaeia;o__JABLTI01;f__JABLTI01;g__JABLTI01;s__s__	73.2	4.672	2663683	93	2868	28641.8	95266	35007	0.214601	0.373582	0.29174	2535	No	No
Bin.354	d__Bacteria;p__Desulfobacterota;c__Desulfobacteria;o__Desulfatiglandales;f__Desulfatiglandaceae;g__4484-190-2;s__s__	90.55	2.58	4052973	303	2567	13376.1	66194	20347	0.0241267	0.26008	0.396643	3882	No	No
Bin.355	d__Archaea;p__Halobacteriota;c__Methanomicrobia;o__Methanomicrobiales;f__Methanomicrobiaceae;g__g__;s__s__	68.5	5.97	1137299	106	2518	10729.2	41304	14295	0.558264	0.154895	0.129613	1314	No	No
Bin.356	d__Bacteria;p__Chloroflexota;c__Dehalococcoidia;o__UBA2777;f__RBG-13-53-26;g__RBG-13-53-26;s__s__	66.44	7.722	2564423	344	2502	7454.7	37191	9396	0.351458	0.0405138	0.0511487	2727	No	No
Bin.357	d__Archaea;p__Aenigmatarchaeota;c__Aenigmatarchaeia;o__QMZP01;f__QMZZ01;g__g__;s__s__	66.11	5.607	672285	81	2526	8299.8	42209	11328	0.68269	1.96138	1.75561	906	No	No
Bin.358	d__Bacteria;p__Gemmatimonadota;c__Gemmatimonadetes;o__KS3-K002;f__JABDQB01;g__g__;s__s__	97.4	8.891	3733112	255	2546	14639.7	100138	20530	0.178303	0.244027	0.157185	3502	No	No
Bin.359	d__Bacteria;p__Verrucomicrobiota;c__Kiritimatiellae;o__Kiritimatiellales;f__Pontiellaceae;g__Pontiella;s__s__	62.21	1.718	1540957	172	2524	8959.1	62861	11515	0.213081	0.321326	0.145015	1577	No	No
Bin.36	d__Bacteria;p__Chloroflexota;c__Anaerolineae;o__SBR1031;f__UBA3940;g__DRKO01;s__s__	60.66	7.121	1772917	210	2520	8442.5	60281	10526	0.0354499	0.276975	0.56694	1743	Yes	No
Bin.360	d__Bacteria;p__Desulfobacterota;c__Desulfobacteria;o__Desulfobacterales;f__f__;g__g__;s__s__	50.5	4.014	2414187	89	3779	27125.7	132334	34952	0.45144	0.515065	0.559037	2212	No	No
Bin.361	d__Archaea;p__Bathyarchaeota;c__Bathyarchaeia;o__RBG-16-48-13;f__f__;g__g__;s__s__	50.93	0.934	650828	43	3338	15135.5	33753	19934	0.0544092	0.208709	0.197193	717	No	No
Bin.362	d__Bacteria;p__Myxococcota;c__Polyangia;o__Polyangiales;f__SG8-38;g__g__;s__s__	94.83	2.064	4748440	112	2546	42396.8	262659	96102	0.618914	0.108198	0.111997	4204	Yes	No
Bin.363	d__Bacteria;p__Chloroflexota;c__Anaerolineae;o__B4-G1;f__f__;g__g__;s__s__	75.95	7.676	5380997	668	2506	8055.4	52422	10147	0.175824	0.937951	0.564225	4864	No	No
Bin.364	d__Bacteria;p__Chloroflexota;c__Anaerolineae;o__SBR1031;f__UBA3940;g__g__;s__s__	85.9	0	3546374	116	2625	30572.2	203233	52482	0.162929	0.592175	0.701685	3220	Yes	No
Bin.365	d__Bacteria;p__Chloroflexota;c__Dehalococcoidia;o__Dehalococcoidales;f__UBA5760;g__DUEB01;s__s__	51.08	9.25	682926	86	2674	7941	45906	10466	0.060666	0.369212	0.5975	796	No	No
Bin.366	d__Bacteria;p__SZUA-182;c__SZUA-182;o__DTGQ01;f__f__;g__g__;s__s__	80.97	8.119	4367514	393	2511	11113.3	81764	17437	0.667513	0.0983717	0.0925183	3839	Yes	No
Bin.367	d__Bacteria;p__SZUA-182;c__SZUA-182;o__DTGQ01;f__f__;g__g__;s__s__	87.12	4.772	4239009	41	3679	103390	323199	159849	0.929964	5.52935	7.20212	3309	Yes	No
Bin.368	d__Archaea;p__Woesearchaeota;c__Unknown_Woesearchaeota_class;o__Woesearchaeales;f__B72-G16;g__g__;s__s__	54.13	0.934	552592	54	2563	10233.2	55476	16689	0.83426	2.46556	2.97228	720	No	No
Bin.369	d__Archaea;p__Euryarchaeota;c__EX4484-6;o__o__;f__f__;g__g__;s__s__	53.13	0.8	2087421	237	2519	8807.7	47433	11738	0.661434	0.391264	0.178155	1909	No	No
Bin.37	d__Bacteria;p__Proteobacteria;c__Gammaproteobacteria;o__Pseudomonadales;f__Halieaceae;g__Halioglobus;s__s__	67.24	1.724	2640748	213	2523	12397.9	89351	16837	0.321184	0.248625	0.162816	2535	No	No
Bin.370	d__Bacteria;p__Myxococcota;c__B64-G9;o__B64-G9;f__B64-G9;g__g__;s__s__	57.83	3.448	4566221	519	2501	8798.1	57603	11343	0.206477	0.351854	0.3232	4530	No	No
Bin.371	d__Archaea;p__Bathyarchaeota;c__Bathyarchaeia;o__B26-1;f__UBA233;g__UBA11855;s__s__	77.57	9.19	1333581	129	2519	10337.8	49668	16929	0.0896334	1.31306	2.48732	1432	No	No
Bin.372	d__Bacteria;p__Proteobacteria;c__Gammaproteobacteria;o__Xanthomonadales;f__SZUA-36;g__SHZL01;s__s__	55.17	0	2509256	68	4969	36900.8	143337	47293	0.169609	0.344672	0.259125	2261	No	No
Bin.373	d__Bacteria;p__WOR-3;c__WOR-3;o__UBA2258;f__UBA2258;g__DSBX01;s__s__	75.63	3.296	2656847	313	2541	8488.3	43599	11431	0.848413	0.534095	0.297442	2500	Yes	No
Bin.374	d__Archaea;p__Halobacteriota;c__Methanomicrobia;o__Methanomicrobiales;f__Methanomicrobiaceae;g__g__;s__s__	60.94	1.96	990869	16	8382	61929.3	217380	96301	0.134008	0.354688	0.114882	1095	Yes	No
Bin.375	d__Archaea;p__Asgard_archaea;c__Heimdallarchaeia;o__LC-3;f__B3-JM-08;g__B3-JM-08;s__B3-JM-08 sp011364965	94.85	5.319	5193515	206	1005	25211.2	326576	141158	0.392937	0.244289	0.0951214	4847	Yes	Yes
Bin.376	d__Bacteria;p__Dependentiae;c__Babeliae;o__Babeliales;f__UASB340;g__g__;s__s__	58.94	1.754	934623	140	2504	6675.9	28523	8862	0.317816	0.0490206	0.058858	940	Yes	No
Bin.377	d__Bacteria;p__WOR-3;c__WOR-3;o__SM23-42;f__SM23-42;g__SM23-42;s__s__	96.7	3.296	2286382	74	3214	30897.1	147814	60880	2.01595	0.837984	0.553034	2107	Yes	No
Bin.378	d__Bacteria;p__Armatimonadota;c__CAIYQO01;o__o__;f__f__;g__g__;s__s__	94.44	4.629	4907792	232	2501	21154.3	117721	38476	0.624242	0.488204	0.339384	4068	Yes	No
Bin.379	d__Bacteria;p__Myxococcota;c__Polyangia;o__DRWM01;f__DRWM01;g__g__;s__s__	78.84	9.677	6300710	580	2502	10863.3	55616	15935	0.0647007	0.348482	0.696114	5585	No	No
Bin.38	d__Bacteria;p__Proteobacteria;c__Gammaproteobacteria;o__Xanthomonadales;f__SZUA-36;g__JABDPF01;s__s__	72.24	6.697	3406772	485	2502	7024.3	55730	9007	0.35582	0.33252	0.237404	3365	No	No
Bin.380	d__Bacteria;p__Desulfobacterota;c__UBA1144;o__UBA2774;f__UBA2774;g__CR02bin9;s__s__	90.41	5.042	2362276	156	2655	15142.8	80462	23401	1.10231	1.77792	0.661171	2376	No	No
Bin.381	d__Bacteria;p__Desulfobacterota;c__Syntrophobacteria;o__BM002;f__BM002;g__BM002;s__s__	64.06	4.884	2682690	173	1219	15506.9	130486	43060	0.0855506	0.202612	0.274659	2550	Yes	No
Bin.382	d__Bacteria;p__Desulfobacterota;c__Desulfobacteria;o__Desulfatiglandales;f__Desulfatiglandaceae;g__g__;s__s__	50.86	5.172	2130792	215	2530	9910.7	49375	14367	2.31918	0.477366	0.266865	2096	No	No
Bin.383	d__Bacteria;p__Proteobacteria;c__Gammaproteobacteria;o__Acidiferrobacterales;f__SZUA-150;g__g__;s__s__	96.64	2.439	2678823	43	3054	62298.2	283523	98639	0.192393	0.256595	0.370429	2645	Yes	No
Bin.384	d__Bacteria;p__Bacteroidota;c__UBA10030;o__UBA10030;f__UBA6906;g__g__;s__s__	83.4	9.289	4164344	420	2526	9915.1	52884	16069	0.0546881	0.169275	0.332432	3893	No	No
Bin.385	d__Bacteria;p__Proteobacteria;c__Gammaproteobacteria;o__Woeseiales;f__Woeseiaceae;g__g__;s__s__	84.54	5.205	2871793	126	2596	22792	140468	38438	0.152322	0.726908	0.53942	2712	Yes	No
Bin.386	d__Bacteria;p__Spirochaetota;c__UBA4802;o__UBA4802;f__f__;g__g__;s__s__	95.43	4.56	4792985	114	2989	42043.7	214415	72324	1.5271	0.259747	0.243818	4391	Yes	No
Bin.387	d__Bacteria;p__Proteobacteria;c__Gammaproteobacteria;o__SZUA-229;f__SZUA-229;g__g__;s__s__	64.82	6.034	2454620	251	2513	9779.4	61640	13510	0.039706	0.256315	0.347432	2635	No	No
Bin.388	d__Bacteria;p__Armatimonadota;c__CAIYQO01;o__WVXJ01;f__DTIZ01;g__g__;s__s__	85.64	6.874	3552845	188	2524	18898.1	129115	28592	1.01293	0.254968	0.182118	3175	Yes	No
Bin.389	d__Archaea;p__Euryarchaeota;c__Thermoplasmata;o__Methanomassiliicoccales;f__JAAEEP01;g__JAAEEP01;s__s__	77.22	4.569	1358257	187	2523	7263.4	31967	8296	0.118425	0.447333	0.438058	1560	No	No
Bin.39	d__Archaea;p__Euryarchaeota;c__E2;o__DHVEG-1;f__DHVEG-1;g__g__;s__s__	83.57	2.461	1225066	54	3635	22686.4	59411	26969	1.39285	0.548955	0.295288	1250	No	No
Bin.390	d__Bacteria;p__QNDG01;c__QNDG01;o__QNDG01;f__f__;g__g__;s__s__	60.04	1.098	2158877	294	2511	7343.1	45485	10018	2.92827	1.2524	1.51791	2126	No	No
Bin.391	d__Bacteria;p__Patescibacteria;c__ABY1;o__SG8-24;f__SG8-24;g__g__;s__s__	67.38	0.99	1229701	114	2594	10786.9	43748	17783	0.462294	0.123696	0.0798714	1354	No	No
Bin.392	d__Bacteria;p__Proteobacteria;c__Gammaproteobacteria;o__Steroidobacterales;f__Steroidobacteraceae;g__RPQJ01;s__s__	50	7.758	1782320	78	3089	22850.3	95531	28098	0	0.284805	0.122944	1708	No	No
Bin.393	d__Bacteria;p__Myxococcota;c__Polyangia;o__o__;f__f__;g__g__;s__s__	82.03	2.741	4056420	273	2555	14858.7	100738	23821	0.614954	2.18106	1.5025	3802	Yes	No
Bin.394	d__Bacteria;p__Bacteroidota;c__Bacteroidia;o__Flavobacteriales;f__Flavobacteriaceae;g__Robiginitalea;s__s__	61.2	5.172	3417161	289	2515	11824.1	53123	15938	0.297123	0.429931	0.219114	3312	No	No
Bin.395	d__Bacteria;p__Chloroflexota;c__Anaerolineae;o__Anaerolineales;f__E44-bin32;g__g__;s__s__	83.63	9.355	5382421	616	2524	8737.7	49632	11577	0.124972	0.523909	0.0725696	5146	Yes	No
Bin.396	d__Bacteria;p__Nitrospirota;c__Thermodesulfovibrionia;o__Thermodesulfovibrionales;f__SM23-35;g__g__;s__s__	95.45	6.363	2992031	76	2597	39368.8	279039	76015	0.070272	0.416048	0.144635	2750	Yes	No
Bin.397	d__Bacteria;p__Myxococcota;c__XYA12-FULL-58-9;o__o__;f__f__;g__g__;s__s__	53.93	2.903	6907538	870	2503	7939.7	53717	11947	0.0623812	0.242038	0.571167	6129	No	No
Bin.398	d__Bacteria;p__Patescibacteria;c__ABY1;o__SG8-24;f__f__;g__g__;s__s__	67.11	0	659416	22	3982	29973.5	79919	39980	0.0400144	0.322334	0.134081	683	Yes	No
Bin.399	d__Archaea;p__Micrarchaeota;c__Micrarchaeia;o__UBA10214;f__UBA10214;g__DTNT01;s__s__	92.28	0.467	1308961	80	1008	16362	173736	83570	0.615597	0.15082	0.133499	1366	Yes	No
Bin.4	d__Archaea;p__Euryarchaeota;c__Thermoplasmata;o__UBA10834;f__UBA10834;g__UBA10834;s__s__	62.65	0	877709	54	2779	16253.9	88165	22055	2.03464	0.26645	0.335128	863	No	No
Bin.40	d__Bacteria;p__Desulfobacterota;c__Desulfobacteria;o__Desulfobacterales;f__SG8-13;g__g__;s__s__	91.45	3.364	6732875	589	2504	11431	93246	16741	0.304848	1.53766	2.49038	6219	Yes	No
Bin.400	d__Bacteria;p__WOR-3;c__WOR-3;o__SM23-42;f__SM23-42;g__SM23-42;s__s__	93.25	3.436	2884216	87	2855	33151.9	127182	83137	0.993341	0.389074	0.223931	2667	No	No
Bin.401	d__Bacteria;p__Desulfobacterota;c__Desulfobacteria;o__Desulfobacterales;f__Desulfosarcinaceae;g__Desulfosarcina;s__s__	50.89	0	3303012	493	2505	6699.8	36290	8354	0.706319	0.216763	0.151708	3528	No	No
Bin.402	d__Archaea;p__Bathyarchaeota;c__Bathyarchaeia;o__TCS64;f__TCS64;g__RBG-16-57-9;s__s__	78.97	5.068	2554018	199	2537	12834.3	108984	18886	0.151387	0.242806	0.127276	2912	No	No
Bin.403	d__Bacteria;p__Desulfobacterota;c__Desulfobacteria;o__Desulfatiglandales;f__HGW-15;g__g__;s__s__	93.54	5.161	4635126	190	2576	24395.4	114467	37751	0.239789	0.578673	0.803606	4224	No	No
Bin.404	d__Bacteria;p__RBG-13-61-14;c__RBG-13-61-14;o__RBG-13-61-14;f__f__;g__g__;s__s__	57.83	1.908	3006957	516	2503	5827.4	28942	6703	0.905013	0.120188	0.109418	3024	Yes	No
Bin.405	d__Bacteria;p__Desulfobacterota;c__SM23-61;o__WTBG01;f__WTBG01;g__g__;s__s__	71.86	5.172	3886127	80	9183	48576.6	120809	58236	0.316748	0.486386	0.573416	3615	No	No
Bin.406	d__Bacteria;p__Chloroflexota;c__Dehalococcoidia;o__Dehalococcoidales;f__UBA5760;g__UBA5760;s__s__	95.37	1.98	1654152	10	15637	165415	350490	235075	0.69131	0.186446	0.159903	1692	Yes	No
Bin.407	d__Archaea;p__Asgard_archaea;c__Heimdallarchaeia;o__JABLTI01;f__JABLTI01;g__JABLTI01;s__s__	95.32	9.813	4041624	2	1525685	2020812	2515939	2515939	0.0229497	0.162335	0.51397	3656	Yes	No
Bin.408	d__Bacteria;p__Proteobacteria;c__Gammaproteobacteria;o__Chromatiales;f__Chromatiaceae;g__g__;s__s__	91.35	1.666	3715143	17	37393	218538	808395	309214	0.0665105	0.615936	0.388884	3372	Yes	No
Bin.409	d__Bacteria;p__Proteobacteria;c__Alphaproteobacteria;o__Sphingomonadales;f__Sphingomonadaceae;g__Altererythrobacter;s__s__	55.17	0	1682878	20	35044	84143.9	152135	104323	0.998181	2.93668	2.46334	1682	No	No
Bin.41	d__Archaea;p__Bathyarchaeota;c__Bathyarchaeia;o__B26-1;f__UBA233;g__SG8-32-3;s__s__	62.31	7.766	1347533	334	1032	4034.5	17422	4923	0.735038	0.548878	0.181725	1558	No	No
Bin.410	d__Archaea;p__Euryarchaeota;c__Thermoplasmata;o__UBA10834;f__UBA10834;g__COMBO-56-21;s__s__	68.8	0.8	1487812	3	343170	495937	606735	537907	0.143264	0.449879	0.322774	1317	Yes	No
Bin.411	d__Bacteria;p__Acidobacteriota;c__Mor1;o__o__;f__f__;g__g__;s__s__	79.91	3.418	3321860	44	5658	75496.8	240744	98742	0.52385	0.17403	0.154622	2700	Yes	No
Bin.412	d__Bacteria;p__Proteobacteria;c__Gammaproteobacteria;o__Chromatiales;f__Sedimenticolaceae;g__g__;s__s__	58.62	1.724	2382851	46	4626	51801.1	129913	66872	0.0919644	0.325697	0.556993	2318	No	No
Bin.413	d__Bacteria;p__Proteobacteria;c__Gammaproteobacteria;o__Steroidobacterales;f__Steroidobacteraceae;g__SG8-30;s__s__	52.17	6.204	1622672	2	456905	811336	1165767	1165767	0.279931	0.327528	0.299355	1457	Yes	No
Bin.414	d__Bacteria;p__Proteobacteria;c__Gammaproteobacteria;o__SZUA-229;f__SZUA-229;g__JABDQW01;s__s__	89.67	2.171	2795941	8	24935	349493	1718186	1718186	0.148752	0.222997	0.0760128	2669	Yes	No
Bin.415	d__Bacteria;p__Chloroflexota;c__Dehalococcoidia;o__GIF9;f__UBA5620;g__9FT-COMBO-48-23;s__s__	57.09	1.98	1153697	10	19887	115370	339278	123584	0.1355	0.266033	0.298155	1133	Yes	No
Bin.416	d__Archaea;p__Bathyarchaeota;c__Bathyarchaeia;o__B26-1;f__f__;g__g__;s__s__	71.02	3.738	1370091	20	29054	68504.6	175649	81966	0.0784565	0.217794	0.238091	1419	No	No
Bin.417	d__Bacteria;p__Proteobacteria;c__Alphaproteobacteria;o__Rhodobacterales;f__Rhodobacteraceae;g__g__;s__s__	59.48	8.62	2727796	54	3550	50514.7	163254	68506	0.181993	0.476912	0.264068	2582	No	No
Bin.418	d__Archaea;p__SpSt-1190;c__SpSt-1190;o__SpSt-1190;f__SpSt-1190;g__g__;s__s__	85.98	0	858892	1	858892	858892	858892	858892	0.624897	0.608357	0.752053	919	Yes	No
Bin.419	d__Bacteria;p__Chloroflexota;c__Anaerolineae;o__Anaerolineales;f__EnvOPS12;g__g__;s__s__	56.89	5.172	3121466	30	14653	104049	329104	147677	0.185756	0.424583	0.581092	2930	No	No
Bin.42	d__Bacteria;p__Chloroflexota;c__Anaerolineae;o__4572-78;f__J111;g__J095;s__s__	88.56	6.818	6119931	794	2511	7707.7	42649	9531	0.0235722	0.185201	0.0881866	5548	Yes	No
Bin.420	d__Bacteria;p__WOR-3;c__WOR-3;o__UBA2258;f__DTLI01;g__g__;s__s__	94.87	2.247	2950756	14	17525	210768	656684	248509	0.497761	0.209693	0.16757	2422	Yes	No
Bin.421	d__Bacteria;p__Proteobacteria;c__Gammaproteobacteria;o__Burkholderiales;f__Burkholderiaceae;g__DSNY01;s__s__	56.48	4.32	2503555	18	5861	139086	452345	231904	0.587353	0.12488	0.109272	2331	Yes	No
Bin.422	d__Bacteria;p__Desulfobacterota;c__Desulfobacteria;o__C00003060;f__C00003060;g__C00003060;s__s__	84.19	6.129	4302227	40	7941	107556	1089082	201674	1.03463	0.304071	0.281142	3546	Yes	No
Bin.423	d__Bacteria;p__Gemmatimonadota;c__Gemmatimonadetes;o__Longimicrobiales;f__UBA6960;g__g__;s__s__	52.82	4.231	3203563	36	4682	88987.9	273977	151242	0.0761419	0.346633	0.532948	2819	Yes	No
Bin.424	d__Bacteria;p__Proteobacteria;c__Gammaproteobacteria;o__Burkholderiales;f__SG8-39;g__SG8-39;s__s__	58.03	1.616	2889332	37	7520	78090.1	452771	150760	0.621567	0.195353	0.120301	2851	No	No
Bin.425	d__Bacteria;p__WOR-3;c__WOR-3;o__SM23-42;f__SM23-42;g__SOIY01;s__s__	95.5	2.247	2796441	9	84749	310716	713032	501553	0.314183	0.619687	0.712745	2423	Yes	No
Bin.426	d__Bacteria;p__Campylobacterota;c__Campylobacteria;o__Campylobacterales;f__Sulfurovaceae;g__Sulfurovum;s__s__	91.39	3.005	1864907	22	7256	84768.5	267088	103089	0.0474311	0.811076	2.41441	1984	Yes	No
Bin.427	d__Bacteria;p__Planctomycetota;c__Phycisphaerae;o__UBA1845;f__Fen-1342;g__g__;s__s__	50.87	7.894	3699805	56	13601	66067.9	276825	72108	0.108544	0.600698	0.811081	2908	No	No
Bin.428	d__Archaea;p__Bathyarchaeota;c__Bathyarchaeia;o__TCS64;f__TCS64;g__g__;s__s__	57.6	0.97	1043816	16	4097	65238.5	185368	93972	0.0803211	0.606308	0.79434	1166	No	No
Bin.429	d__Bacteria;p__OLB16;c__c__;o__o__;f__f__;g__g__;s__s__	94.5	6.043	4484513	34	24591	131897	450744	172538	0.189382	2.95995	0.671592	3447	Yes	No
Bin.43	d__Bacteria;p__Proteobacteria;c__Gammaproteobacteria;o__Chromatiales;f__Chromatiaceae;g__g__;s__s__	58.62	3.448	2352771	276	2509	8524.5	45638	12037	0.292125	0.118795	0.0892548	2331	No	No
Bin.430	d__Bacteria;p__Desulfobacterota;c__Desulfobacteria;o__Desulfobacterales;f__JAABRJ01;g__JAABRJ01;s__s__	50	1.785	3056451	49	8202	62376.6	182484	72807	0.378073	0.0827559	0.0886528	2750	Yes	No
Bin.431	d__Bacteria;p__Chloroflexota;c__Anaerolineae;o__Anaerolineales;f__UBA4823;g__9FT-COMBO-55-16;s__s__	66.81	5.454	4010929	25	16054	160437	806300	197923	0.36206	0.483107	0.300042	3462	Yes	No
Bin.432	d__Bacteria;p__Chloroflexota;c__Dehalococcoidia;o__Dehalococcoidales;f__Fen-1064;g__W589;s__s__	51.75	6.14	1672298	28	14727	59724.9	212197	64432	0.0980323	0.192524	0.388252	1678	Yes	No
Bin.433	d__Bacteria;p__Chloroflexota;c__Dehalococcoidia;o__SZUA-161;f__E44-bin15;g__g__;s__s__	95.7	0	1797260	1	1797260	1797260	1797260	1797260	0.790419	0.106954	0.111772	1705	Yes	No
Bin.434	d__Bacteria;p__Chloroflexota;c__Anaerolineae;o__UBA2200;f__UBA2200;g__g__;s__s__	50.15	2.293	1363737	24	6525	56822.4	130709	61210	0.302125	0.483691	0.457909	1213	No	No
Bin.435	d__Bacteria;p__Proteobacteria;c__Gammaproteobacteria;o__Acidiferrobacterales;f__f__;g__g__;s__s__	58.23	1.016	1621765	21	17888	77226.9	226737	110903	0.947254	0.992485	1.17679	1616	No	No
Bin.436	d__Bacteria;p__Proteobacteria;c__Gammaproteobacteria;o__SZUA-229;f__SZUA-229;g__g__;s__s__	51.08	0.807	1271412	20	32379	63570.6	143074	71486	0.146711	1.02911	1.97839	1343	Yes	No
Bin.437	d__Bacteria;p__Nitrospirota;c__Thermodesulfovibrionia;o__Thermodesulfovibrionales;f__SM23-35;g__UBA2194;s__s__	91.81	3.636	2484179	13	31523	191091	895433	427179	0.0482061	0.246059	0.152176	2385	Yes	No
Bin.438	d__Bacteria;p__Chloroflexota;c__Dehalococcoidia;o__Dehalococcoidales;f__UBA2162;g__MGML01;s__s__	76.23	6.93	2335075	42	10166	55597	126056	67597	0.165809	0.408707	0.508092	2419	Yes	No
Bin.439	d__Archaea;p__Woesearchaeota;c__Unknown_Woesearchaeota_class;o__Woesearchaeales;f__ARS49;g__g__;s__s__	66.35	3.953	1188673	24	10715	49528	132837	62930	0.180016	0.426214	0.645507	1395	Yes	No
Bin.44	d__Bacteria;p__Proteobacteria;c__Gammaproteobacteria;o__Xanthomonadales;f__SZUA-36;g__JABDPF01;s__s__	65.51	5.172	2460110	452	2501	5442.7	21896	6199	0.231387	0.362742	0.345271	2584	No	No
Bin.440	d__Archaea;p__Euryarchaeota;c__E2;o__DHVEG-1;f__DHVEG-1;g__g__;s__s__	78.89	0.8	1782880	22	37128	81040	250479	74444	0.187897	0.241885	0.166476	1703	Yes	No
Bin.441	d__Archaea;p__Asgard_archaea;c__Lokiarchaeia;o__CR-4;f__SOKP01;g__g__;s__s__	53.63	0.467	2133511	20	15775	106676	261470	117199	11.4748	12.7679	9.72706	2013	No	No
Bin.442	d__Bacteria;p__Acidobacteriota;c__Mor1;o__Mor1;f__Mor1;g__g__;s__s__	54.31	0	2661337	62	3570	42924.8	409893	59737	0.0889137	0.227166	0.23943	2273	Yes	No
Bin.443	d__Bacteria;p__WOR-3;c__WOR-3;o__SM23-42;f__SM23-42;g__SM23-42;s__s__	96.62	5.617	2376735	12	18583	198061	481834	277992	0.593745	0.153383	0.115118	2127	Yes	No
Bin.444	d__Bacteria;p__Desulfobacterota;c__Deferrisomatia;o__Deferrisomatales;f__Deferrisomataceae;g__g__;s__s__	88.65	2.521	3388539	18	18092	188252	815381	441369	0.486265	0.18562	0.148986	3187	Yes	No
Bin.445	d__Bacteria;p__Desulfobacterota;c__Desulfobacteria;o__Desulfatiglandales;f__HGW-15;g__g__;s__s__	92.84	8.225	5763415	26	20229	221670	649688	383508	1.74818	0.17059	0.189375	5106	Yes	No
Bin.446	d__Bacteria;p__Chloroflexota;c__Dehalococcoidia;o__GIF9;f__AB-539-J10;g__g__;s__s__	61.68	1.98	1178735	18	32820	65485.3	115833	74349	0.0241543	0.350677	0.994204	1202	Yes	No
Bin.447	d__Bacteria;p__ARS69;c__ARS69;o__ARS69;f__ARS69;g__g__;s__s__	96.7	0	4021689	16	11196	251356	649060	379543	0.425777	0.0883891	0.0574238	3161	Yes	No
Bin.448	d__Bacteria;p__Desulfobacterota;c__Desulfobacteria;o__Desulfobacterales;f__f__;g__g__;s__s__	55.35	5.357	2992311	28	14838	106868	556545	114626	0.126168	0.70307	0.839218	2698	No	No
Bin.449	d__Bacteria;p__Chloroflexota;c__Anaerolineae;o__Anaerolineales;f__UBA4823;g__DSPF01;s__s__	71.81	2.909	3871257	42	8218	92172.8	324077	108168	0.0619236	0.167407	0.262232	3302	Yes	No
Bin.45	d__Bacteria;p__Proteobacteria;c__Gammaproteobacteria;o__GCA-2729495;f__GCA-2729495;g__SHZI01;s__s__	63.79	7.758	2825128	492	2500	5742.1	25602	6267	0.0899076	0.236274	0.218425	2970	Yes	No
Bin.450	d__Bacteria;p__Desulfobacterota;c__SM23-61;o__WTBG01;f__WTBG01;g__g__;s__s__	60.34	1.724	1768244	35	9065	50521.3	168926	53863	0.363734	0.234991	0.153198	1655	No	No
Bin.451	d__Bacteria;p__Desulfobacterota;c__Dissulfuribacteria;o__Dissulfuribacterales;f__f__;g__g__;s__s__	64.26	1.785	2076233	30	18703	69207.8	186486	75364	2.67282	0.879639	1.38646	1841	No	No
Bin.452	d__Bacteria;p__Proteobacteria;c__Gammaproteobacteria;o__BM003;f__BM003;g__g__;s__s__	56.4	1.995	2158612	41	8177	52649.1	129327	77796	0.485513	0.38144	0.23025	1993	No	No
Bin.453	d__Archaea;p__Euryarchaeota;c__E2;o__DHVEG-1;f__DHVEG-1;g__M9B1D;s__s__	73.2	2.4	1341820	7	24514	191689	552074	297799	0.414852	0.237582	0.2031	1319	Yes	No
Bin.454	d__Bacteria;p__Desulfobacterota;c__Desulfobacteria;o__Desulfobacterales;f__f__;g__g__;s__s__	67.28	3.602	5270861	40	7929	131772	537102	249913	0.119754	0.411489	0.290917	4595	Yes	No
Bin.455	d__Bacteria;p__RBG-13-66-14;c__B26-G2;o__WVWN01;f__WVWN01;g__WVWN01;s__s__	51.72	3.448	1400445	39	6858	35908.8	90168	46805	0.129069	0.580788	0.184601	1401	Yes	No
Bin.456	d__Archaea;p__Methanobacteriota;c__Thermococci;o__Methanofastidiosales;f__f__;g__g__;s__s__	56.07	4.672	3853137	11	43697	350285	728582	405898	0.672152	0.199279	0.168743	3529	No	No
Bin.457	d__Archaea;p__Bathyarchaeota;c__Bathyarchaeia;o__B26-1;f__UBA233;g__g__;s__s__	71.91	0.97	785486	8	8344	98185.8	223424	155340	0.0605297	0.396499	0.217022	806	No	No
Bin.458	d__Bacteria;p__Chloroflexota;c__Anaerolineae;o__E26-bin7;f__E26-bin7;g__E26-bin7;s__s__	52.35	6.896	3406475	105	5071	32442.6	142221	37239	3.83331	4.41153	5.02921	3066	No	No
Bin.459	d__Bacteria;p__Acidobacteriota;c__UBA6911;o__UBA6911;f__f__;g__g__;s__s__	81.78	4.558	3997903	42	20351	95188.2	409581	113065	0.150087	0.609997	1.25171	3173	Yes	No
Bin.46	d__Bacteria;p__Chloroflexota;c__Anaerolineae;o__JAAYZQ01;f__JAAYZQ01;g__g__;s__s__	74.84	0.909	5352085	518	2511	10332.2	39544	12144	0.840025	0.29049	0.244695	4844	No	No
Bin.460	d__Bacteria;p__Planctomycetota;c__Phycisphaerae;o__Sedimentisphaerales;f__SG8-4;g__g__;s__s__	87.5	6.25	2896829	36	5369	80467.5	360594	98601	0.174975	0.446506	0.44448	2437	Yes	No
Bin.461	d__Bacteria;p__Nitrospirota;c__Thermodesulfovibrionia;o__Thermodesulfovibrionales;f__SM23-35;g__UBA2194;s__s__	74.03	2.727	1929773	32	9805	60305.4	156859	85487	0.191626	0.416564	0.558023	1918	Yes	No
Bin.462	d__Bacteria;p__Bacteroidota;c__Bacteroidia;o__Flavobacteriales;f__Flavobacteriaceae;g__QNYL01;s__s__	94.68	0.559	3092058	8	72030	386507	958539	759970	0.23102	0.261248	0.427215	2707	Yes	No
Bin.463	d__Bacteria;p__Acidobacteriota;c__Aminicenantia;o__Aminicenantales;f__RBG-16-66-30;g__RBG-16-66-30;s__s__	92.56	3.846	3798180	19	9262	199904	698578	375832	0.411501	0.23441	0.20899	3142	Yes	No
Bin.464	d__Bacteria;p__Bacteroidota;c__Bacteroidia;o__Flavobacteriales;f__Flavobacteriaceae;g__Robiginitalea;s__s__	94.38	9.299	3718431	28	9036	132801	1587422	684513	0.233584	0.728885	0.65985	3319	Yes	No
Bin.465	d__Bacteria;p__Chloroflexota;c__Anaerolineae;o__Anaerolineales;f__UBA4823;g__g__;s__s__	67.27	1.09	3156182	13	8117	242783	808038	589980	0.0981406	1.4068	2.77001	2738	Yes	No
Bin.466	d__Bacteria;p__Desulfobacterota;c__BSN033;o__BSN033;f__UBA1163;g__g__;s__s__	62.75	7.419	2764003	42	9918	65809.6	213020	84664	3.18795	1.22794	0.613684	2670	Yes	No
Bin.467	d__Bacteria;p__Proteobacteria;c__Gammaproteobacteria;o__Pseudomonadales;f__UBA5518;g__g__;s__s__	95.96	5.579	4629744	12	28827	385812	1644604	997862	0.566155	0.0810656	0.0837706	4059	Yes	No
Bin.468	d__Bacteria;p__DSWW01;c__DSWW01;o__o__;f__f__;g__g__;s__s__	93.99	0.84	3914486	3	87177	1.30483e+06	2198370	2198370	0.80897	3.54212	6.18717	3415	Yes	No
Bin.469	d__Archaea;p__Woesearchaeota;c__Unknown_Woesearchaeota_class;o__Woesearchaeales;f__ARS49;g__CABMGU01;s__s__	82.94	0	1031311	1	1031311	1031311	1031311	1031311	0.435396	0.499701	0.728955	1164	Yes	No
Bin.47	d__Bacteria;p__Patescibacteria;c__Microgenomatia;o__UBA12405;f__UBA12405;g__g__;s__s__	53.44	2.852	693939	181	1005	3833.9	100869	5446	1.02379	0.534138	0.311031	822	No	No
Bin.470	d__Bacteria;p__Bacteroidota;c__Bacteroidia;o__Flavobacteriales;f__Flavobacteriaceae;g__QXCW01;s__s__	68.26	6.875	2482135	30	11688	82737.8	229371	101784	9.9689	2.00336	2.56515	2356	No	No
Bin.471	d__Bacteria;p__Desulfobacterota;c__Desulfobacteria;o__C00003060;f__C00003060;g__g__;s__s__	74.19	4.032	3407204	46	8026	74069.7	161699	104245	1.09342	1.07554	0.274578	3046	Yes	No
Bin.472	d__Archaea;p__Asgard_archaea;c__Lokiarchaeia;o__CR-4;f__SOKP01;g__SOKP01;s__SOKP01 sp011364975	90.65	2.336	4774515	11	9031	434047	1018497	839060	0.120627	1.17758	1.24889	4326	Yes	Yes
Bin.473	d__Bacteria;p__WOR-3;c__WOR-3;o__SM23-42;f__SM23-42;g__SM23-42;s__s__	54.72	1.123	1679145	6	11920	279858	748160	704237	0.0511707	0.398018	1.31929	1494	Yes	No
Bin.474	d__Bacteria;p__Gemmatimonadota;c__Gemmatimonadetes;o__Longimicrobiales;f__UBA6960;g__JABDNZ01;s__s__	63.33	3.296	4596388	44	6889	104463	353137	170143	2.84316	0.594446	0.514407	3870	Yes	No
Bin.475	d__Bacteria;p__Chloroflexota;c__Anaerolineae;o__E26-bin7;f__JACIWR01;g__g__;s__s__	82.42	8.181	5259844	28	13714	187852	664760	335557	0.0532932	1.15867	1.46725	4223	Yes	No
Bin.476	d__Bacteria;p__Proteobacteria;c__Gammaproteobacteria;o__Chromatiales;f__Sedimenticolaceae;g__g__;s__s__	50.95	2.401	1882650	46	7066	40927.2	107468	50458	0.789727	0.283114	0.190745	1729	No	No
Bin.477	d__Archaea;p__Euryarchaeota;c__E2;o__DHVEG-1;f__DHVEG-1;g__g__;s__s__	96.07	3.2	2242500	3	512734	747500	1213307	1213307	0.175297	0.359718	0.254148	2047	No	No
Bin.478	d__Bacteria;p__Proteobacteria;c__Gammaproteobacteria;o__Thiohalomonadales_A;f__SZUA-152;g__g__;s__s__	55.74	2.112	2392784	19	20841	125936	318989	193285	3.08168	1.05356	0.838529	2164	No	No
Bin.479	d__Bacteria;p__Desulfobacterota;c__Desulfobacteria;o__C00003060;f__C00003060;g__C00003060;s__s__	51.78	3.571	1312340	21	14640	62492.4	142723	83851	0.255703	0.7307	0.646381	1207	No	No
Bin.48	d__Bacteria;p__Acidobacteriota;c__Aminicenantia;o__Aminicenantales;f__Aminicenantaceae;g__WTAW01;s__s__	63	3.893	3369688	761	2505	4428	19895	4434	1.02417	0.3533	0.222329	3406	No	No
Bin.480	d__Archaea;p__Euryarchaeota;c__Thermoplasmata;o__UBA10834;f__UBA10834;g__UBA9653;s__s__	56.67	4.8	1284701	13	24203	98823.2	418433	120599	1.27508	0.269494	0.205114	1215	No	No
Bin.481	d__Bacteria;p__Desulfobacterota;c__Desulfobacteria;o__Desulfobacterales;f__f__;g__g__;s__s__	81.5	9.093	5156391	22	23776	234381	842728	490128	0.018023	0.723363	0.098821	4536	Yes	No
Bin.482	d__Bacteria;p__Proteobacteria;c__Gammaproteobacteria;o__Xanthomonadales;f__SZUA-36;g__SZUA-36;s__s__	56.94	3.562	2218395	18	6924	123244	597203	176698	0.379717	0.0846856	0.120985	1925	Yes	No
Bin.483	d__Archaea;p__Bathyarchaeota;c__Bathyarchaeia;o__B26-1;f__UBA233;g__SG8-32-3;s__s__	64.95	0.934	1091526	3	133256	363842	660883	660883	0.489063	0.867072	0.832878	1074	No	No
Bin.484	d__Archaea;p__Bathyarchaeota;c__Bathyarchaeia;o__B26-1;f__UBA233;g__SG8-32-3;s__s__	52.42	7.766	1243622	28	6859	44415.1	118898	61641	0.0524299	0.655832	1.10285	1270	Yes	No
Bin.485	d__Bacteria;p__Chloroflexota;c__Anaerolineae;o__B4-G1;f__DUEL01;g__g__;s__s__	68.33	2.727	2660799	8	21351	332600	1013437	613386	0.191854	0.685031	0.626439	2349	Yes	No
Bin.486	d__Bacteria;p__Zixibacteria;c__MSB-5A5;o__GN15;f__44604;g__B22-G1;s__s__	100	1.098	3971786	9	57163	441310	943380	733363	0.792697	0.605998	0.28349	3183	Yes	No
Bin.487	d__Bacteria;p__Chloroflexota;c__Dehalococcoidia;o__SZUA-161;f__E44-bin15;g__g__;s__s__	73.2	7.7	1771816	32	11509	55369.3	109687	68396	0.544965	0.630618	0.633583	1690	Yes	No
Bin.488	d__Bacteria;p__Desulfobacterota;c__Desulfobacteria;o__Desulfatiglandales;f__HGW-15;g__g__;s__s__	50	1.724	1975936	35	9581	56455.3	175246	76533	0.112328	0.781022	1.13268	1797	No	No
Bin.489	d__Bacteria;p__Acidobacteriota;c__Vicinamibacteria;o__Bin61;f__SMYC01;g__g__;s__s__	51.22	3.418	3195899	57	15781	56068.4	146801	59543	0.231925	1.79029	1.05961	2792	No	No
Bin.49	d__Bacteria;p__Poribacteria;c__DTPJ01;o__DTPJ01;f__DTPJ01;g__g__;s__s__	60.75	9.677	2494898	323	2552	7724.1	32007	9063	0.283882	0.687038	1.08015	2284	No	No
Bin.490	d__Bacteria;p__BMS3Abin14;c__BMS3Abin14;o__BMS3Abin14;f__f__;g__g__;s__s__	71.4	1.377	1820142	30	25038	60671.4	164029	60241	0.625632	0.181879	0.136599	1692	Yes	No
Bin.491	d__Bacteria;p__Proteobacteria;c__Gammaproteobacteria;o__Thiohalobacterales;f__DSM-19610;g__g__;s__s__	51.91	1.034	1746634	13	6015	134356	482356	231498	0.403006	0.0926711	0.0571235	1635	Yes	No
Bin.492	d__Bacteria;p__Bacteroidota;c__Bacteroidia;o__Bacteroidales;f__VadinHA17;g__g__;s__s__	98.8	2.539	4848234	7	211976	692605	1684508	1024513	0.630598	0.77715	0.686158	3814	Yes	No
Bin.493	d__Bacteria;p__Planctomycetota;c__Phycisphaerae;o__UBA1845;f__UBA1845;g__g__;s__s__	52.3	1.136	2436535	38	13060	64119.3	172285	72410	0.323076	0.49773	0.581236	1908	Yes	No
Bin.494	d__Bacteria;p__SZUA-182;c__SZUA-182;o__DTGQ01;f__f__;g__g__;s__s__	59.7	3.205	1462823	31	9583	47187.8	147554	47905	0.409429	0.197203	0.0690158	1287	No	No
Bin.495	d__Bacteria;p__Planctomycetota;c__UBA1135;o__PLA2;f__PLA2;g__g__;s__s__	60.68	0	4043102	53	6104	76284.9	210569	93963	0.0692396	0.484179	1.14807	3578	Yes	No
Bin.496	d__Archaea;p__Asgard_archaea;c__Thorarchaeia;o__Thorarchaeales;f__Thorarchaeaceae;g__MP8T-1;s__s__	60.81	2.803	3345993	48	6220	69708.2	417943	154099	0.0515208	0.788651	0.902226	3312	No	No
Bin.497	d__Bacteria;p__Acidobacteriota;c__Aminicenantia;o__Aminicenantales;f__Aminicenantaceae;g__g__;s__s__	97.41	9.529	5020436	48	18570	104592	368385	125644	0.787046	0.568551	0.380314	4119	Yes	No
Bin.498	d__Bacteria;p__Desulfobacterota;c__Desulfobacteria;o__Desulfatiglandales;f__HGW-15;g__DSXZ01;s__s__	58.85	5.161	2771019	49	4938	56551.4	175450	92078	0.295055	0.834168	0.584614	2484	Yes	No
Bin.499	d__Bacteria;p__Desulfobacterota;c__Desulfobulbia;o__Desulfobulbales;f__BM004;g__g__;s__s__	68.22	9.375	2577450	29	7384	88877.6	288254	114372	1.92484	0.36842	0.322604	2522	No	No
Bin.5	d__Bacteria;p__Planctomycetota;c__Phycisphaerae;o__Sedimentisphaerales;f__SG8-4;g__g__;s__s__	57.89	5.263	6854879	1215	2500	5641.9	26085	6179	0.6427	0.733628	1.38543	5993	No	No
Bin.50	d__Bacteria;p__Chloroflexota;c__Anaerolineae;o__B4-G1;f__DUEL01;g__g__;s__s__	53.21	0	1608366	166	2513	9689	45899	12422	0.121535	0.257345	0.173036	1515	No	No
Bin.500	d__Bacteria;p__Proteobacteria;c__Gammaproteobacteria;o__PWYM01;f__PWYM01;g__g__;s__s__	90.1	2.582	3053327	8	96873	381666	732353	523488	0.259561	0.62459	0.254338	2795	Yes	No
Bin.501	d__Archaea;p__Bathyarchaeota;c__Bathyarchaeia;o__TCS64;f__TCS64;g__g__;s__s__	89.71	2.875	3165711	4	468986	791428	1103543	810613	1.14766	0.356947	0.319776	3170	Yes	No
Bin.502	d__Bacteria;p__Actinobacteriota;c__Acidimicrobiia;o__UBA5794;f__UBA11373;g__g__;s__s__	54.31	3.448	1023341	20	17538	51167.1	104330	53622	0.860931	0.588378	0.547638	1050	No	No
Bin.503	d__Bacteria;p__Gemmatimonadota;c__Gemmatimonadetes;o__KS3-K002;f__JABDQB01;g__g__;s__s__	54.13	7.813	3133487	39	5048	80345.8	270081	102246	0.368381	0.375975	0.28212	2782	Yes	No
Bin.504	d__Bacteria;p__Proteobacteria;c__Alphaproteobacteria;o__UBA8366;f__GCA-2717185;g__g__;s__s__	53.12	0.869	1782897	32	18848	55715.5	138611	66630	0.184314	0.214251	0.315205	1806	No	No
Bin.505	d__Bacteria;p__Chloroflexota;c__Dehalococcoidia;o__SZUA-161;f__SpSt-899;g__JABMQN01;s__s__	65.01	1.98	1753071	28	10117	62609.7	217577	70542	0.647687	0.108206	0.118088	1691	Yes	No
Bin.506	d__Bacteria;p__RBG-13-66-14;c__B26-G2;o__WVWN01;f__WVWN01;g__WVWN01;s__s__	83.51	5.677	2658431	23	29115	115584	326254	123957	0.205965	1.19451	0.543269	2480	No	No
Bin.507	d__Bacteria;p__Proteobacteria;c__Gammaproteobacteria;o__Burkholderiales;f__Burkholderiaceae;g__g__;s__s__	50.82	1.851	1877072	30	10168	62569.1	200434	89965	1.21349	0.514277	0.305999	1798	No	No
Bin.508	d__Bacteria;p__Chloroflexota;c__Anaerolineae;o__B4-G1;f__B4-G1;g__B4-G1;s__s__	82.1	4.628	4886680	8	129192	610835	1607407	889737	0.137217	0.234839	0.300864	4142	Yes	No
Bin.509	d__Bacteria;p__Proteobacteria;c__Gammaproteobacteria;o__Burkholderiales;f__Thiobacillaceae;g__g__;s__s__	71.83	1.724	2283710	19	11194	120195	379552	166784	0.0219719	0.839899	2.43953	2231	No	No
Bin.51	d__Bacteria;p__Proteobacteria;c__Gammaproteobacteria;o__BM003;f__BM003;g__g__;s__s__	93.02	8.606	3559788	174	2532	20458.6	170220	39947	0.155741	0.62807	0.899076	3323	No	No
Bin.510	d__Bacteria;p__Proteobacteria;c__Gammaproteobacteria;o__DSM-26407;f__DSM-26407;g__Thioalbus;s__s__	67.07	2.068	2977656	45	4318	66170.1	157528	81882	0.455808	2.20264	4.65441	2832	No	No
Bin.511	d__Bacteria;p__Chloroflexota;c__Dehalococcoidia;o__Dehalococcoidales;f__UBA5760;g__DUEB01;s__s__	80.36	0.99	1104433	20	6384	55221.7	142705	63539	0.155145	0.336861	0.250218	1160	Yes	No
Bin.512	d__Bacteria;p__Chloroflexota;c__Dehalococcoidia;o__Dehalococcoidales;f__RBG-16-60-22;g__W425;s__s__	54.22	8.931	1349547	25	4807	53981.9	293171	83113	0.11873	0.56988	1.54976	1379	No	No
Bin.513	d__Bacteria;p__Zixibacteria;c__MSB-5A5;o__MSB-5A5;f__SM1-73;g__SM23-73-3;s__s__	78.37	1.551	3041398	41	7062	74180.4	190259	125853	0.233622	0.374439	0.198312	2467	No	No
Bin.514	d__Archaea;p__Methanobacteriota;c__Thermococci;o__Methanofastidiosales;f__f__;g__g__;s__s__	88.13	7.633	3595032	1	3595032	3595032	3595032	3595032	0.745494	0.159744	0.211381	3608	Yes	No
Bin.515	d__Bacteria;p__Chloroflexota;c__Anaerolineae;o__Anaerolineales;f__UBA4823;g__DSOS01;s__s__	58.96	0	2055989	4	212919	513997	1115960	1115960	0.975502	0.567776	0.350197	1784	No	No
Bin.516	d__Bacteria;p__Chloroflexota;c__Anaerolineae;o__4572-78;f__J111;g__J095;s__s__	50.3	0.909	1797712	28	23821	64204	183821	64528	0.543629	0.679764	0.624409	1521	No	No
Bin.517	d__Bacteria;p__Desulfobacterota;c__Desulfobacteria;o__Desulfobacterales;f__f__;g__g__;s__s__	58.92	8.928	3642597	66	10933	55190.9	130377	64789	0.897195	1.24265	0.424712	3346	No	No
Bin.518	d__Bacteria;p__Planctomycetota;c__Phycisphaerae;o__Sedimentisphaerales;f__SG8-4;g__SG8-4;s__s__	50	7.102	1873216	9	16560	208135	380044	262793	0.170555	0.556779	0.825343	1466	No	No
Bin.519	d__Bacteria;p__Chloroflexota;c__Dehalococcoidia;o__UBA2777;f__RBG-13-53-26;g__g__;s__s__	89.76	5.94	2975125	4	334127	743781	1188121	1074336	1.07528	0.8396	0.576553	2700	Yes	No
Bin.52	d__Archaea;p__Euryarchaeota;c__E2;o__DHVEG-1;f__DHVEG-1;g__M9B1D;s__s__	50.8	0.8	675914	56	3419	12069.9	45594	16074	0.0966262	1.24522	0.776477	758	No	No
Bin.520	d__Bacteria;p__Proteobacteria;c__Gammaproteobacteria;o__Chromatiales;f__f__;g__g__;s__s__	68.96	3.333	2253274	12	30750	187773	777957	213902	0.468166	0.879755	0.146042	2192	No	No
Bin.521	d__Bacteria;p__Spirochaetota;c__UBA4802;o__UBA4802;f__f__;g__g__;s__s__	96.56	2.247	5371738	5	50689	1.07435e+06	2308545	2106682	0.858845	0.0825182	0.125964	4883	Yes	No
Bin.522	d__Bacteria;p__Proteobacteria;c__Gammaproteobacteria;o__SZUA-229;f__SZUA-229;g__GCA-2746365;s__s__	59.52	5.529	2332495	39	12567	59807.6	137724	63029	0.118734	0.5937	0.16556	2173	No	No
Bin.523	d__Bacteria;p__SZUA-182;c__SZUA-182;o__DTGQ01;f__f__;g__g__;s__s__	54.57	5.982	1954411	24	21302	81433.8	245746	98086	0.173819	1.35782	1.74206	1609	No	No
Bin.524	d__Archaea;p__Euryarchaeota;c__E2;o__DHVEG-1;f__DHVEG-1;g__M9B1D;s__s__	83.6	8	1368128	17	7661	80478.1	236801	97542	0.0568613	0.588897	2.01859	1433	No	No
Bin.525	d__Bacteria;p__Hydrogenedentota;c__c__;o__o__;f__f__;g__g__;s__s__	97.8	3.296	4644216	9	16181	516024	1147427	720179	0.767737	0.441237	0.211538	3699	Yes	No
Bin.526	d__Bacteria;p__Nitrospinota;c__Nitrospinia;o__Nitrospinales;f__Nitrospinaceae;g__SZUA-259;s__SZUA-259 sp003246675	83.33	3.418	2820069	4	326195	705017	1270219	710850	0.23926	1.1897	2.41647	2615	Yes	Yes
Bin.527	d__Bacteria;p__Abyssubacteria;c__SURF-5;o__SURF-5;f__SURF-5;g__g__;s__s__	54.6	5.494	3570274	67	10873	53287.7	141612	60766	1.32525	0.759071	0.440744	3152	No	No
Bin.528	d__Bacteria;p__Proteobacteria;c__Gammaproteobacteria;o__Thiohalomonadales_A;f__SZUA-152;g__g__;s__s__	61.93	8.591	1734639	26	13079	66716.9	151039	91939	0.439803	0.846163	0.443491	1735	No	No
Bin.529	d__Bacteria;p__Desulfobacterota;c__Desulfuromonadia;o__Desulfuromonadales;f__BM103;g__g__;s__s__	56.14	1.754	1702119	17	16752	100125	365748	164501	0.54485	0.198977	0.0975587	1631	No	No
Bin.53	d__Bacteria;p__Desulfobacterota;c__Desulfobacteria;o__Desulfobacterales;f__UBA11574;g__UBA11574;s__UBA11574 sp003486165	54.98	2.58	1432411	205	2532	6987.4	21796	8257	0.1351	0.356925	0.284089	1509	No	Yes
Bin.530	d__Bacteria;p__Proteobacteria;c__Gammaproteobacteria;o__Steroidobacterales;f__Steroidobacteraceae;g__SG8-30;s__s__	51.72	0	1634252	3	61749	544751	876880	876880	0.247912	0.845006	1.84758	1486	No	No
Bin.531	d__Bacteria;p__Proteobacteria;c__Gammaproteobacteria;o__Thiohalomonadales;f__UBA6429;g__g__;s__s__	64.61	3.521	1889158	7	25917	269880	634046	625165	1.72285	0.702654	0.392595	1895	Yes	No
Bin.532	d__Bacteria;p__Desulfobacterota;c__Desulfobacteria;o__Desulfobacterales;f__UBA11574;g__UBA11574;s__s__	54.64	1.785	2821721	20	13132	141086	560921	239034	1.63497	0.261277	0.253493	2508	Yes	No
Bin.533	d__Bacteria;p__Chloroflexota;c__Anaerolineae;o__Caldilineales;f__JAAEKA01;g__g__;s__s__	69.21	5.454	4030843	63	3545	63981.6	153278	73793	0.314668	0.81323	0.994082	3279	Yes	No
Bin.534	d__Bacteria;p__Planctomycetota;c__Phycisphaerae;o__UBA1845;f__PWPN01;g__PWPN01;s__s__	79.62	9.659	4279795	74	9170	57835.1	213474	69635	0.309942	1.10062	1.29237	3357	Yes	No
Bin.535	d__Bacteria;p__Proteobacteria;c__Alphaproteobacteria;o__Rhizobiales;f__Aestuariivirgaceae;g__Anderseniella;s__s__	65.65	0	2801890	9	53115	311321	622075	423350	0.259644	1.38463	3.09667	2720	No	No
Bin.536	d__Bacteria;p__Chloroflexota;c__Anaerolineae;o__Anaerolineales;f__UBA4823;g__JAAYXE01;s__s__	52.9	2.727	2162042	14	12882	154432	369320	220293	0.394781	0.81018	0.563482	1929	Yes	No
Bin.537	d__Bacteria;p__Myxococcota;c__Polyangia;o__DRWM01;f__DRWM01;g__g__;s__s__	63.22	0.645	3103696	37	22358	83883.7	276393	104212	0.197398	0.782618	0.479492	2502	No	No
Bin.538	d__Bacteria;p__Poribacteria;c__DTPJ01;o__DTPJ01;f__f__;g__g__;s__s__	55.97	7.721	4435327	61	14584	72710.3	340191	88734	0.626597	0.841117	0.777233	3622	Yes	No
Bin.539	d__Bacteria;p__Chloroflexota;c__Anaerolineae;o__Anaerolineales;f__UBA4823;g__g__;s__s__	55.15	10	1377466	21	22088	65593.6	183225	69892	0.17456	0.388134	0.302908	1262	No	No
Bin.54	d__Bacteria;p__SZUA-182;c__SZUA-182;o__DTGQ01;f__f__;g__g__;s__s__	82.27	3.352	5762778	102	3473	56497.8	283513	74513	0.312518	0.337541	0.269793	4446	Yes	No
Bin.540	d__Bacteria;p__Proteobacteria;c__Gammaproteobacteria;o__BM003;f__BM003;g__g__;s__s__	64.65	9.7	2737032	32	2469	85532.3	375314	130934	0.702339	0.699284	0.184984	2474	Yes	No
Bin.541	d__Bacteria;p__Chloroflexota;c__Dehalococcoidia;o__GIF9;f__AB-539-J10;g__RBG-13-51-36;s__s__	76.4	9.9	1700907	19	4591	89521.4	353495	118456	0.210493	0.711023	1.70912	1623	Yes	No
Bin.542	d__Bacteria;p__Gemmatimonadota;c__Gemmatimonadetes;o__KS3-K002;f__KS3-K002;g__g__;s__s__	86.31	6.593	4846402	29	7290	167117	651015	311365	0.314189	0.589818	0.762344	4078	No	No
Bin.543	d__Bacteria;p__Gemmatimonadota;c__Gemmatimonadetes;o__KS3-K002;f__JABDQB01;g__g__;s__s__	71.04	6.593	2686034	33	6286	81395	301859	121527	0.0687947	0.534026	0.389721	2366	No	No
Bin.544	d__Bacteria;p__Armatimonadota;c__CAIYQO01;o__WVXJ01;f__DTIZ01;g__g__;s__s__	80.09	4.012	2864939	31	11910	92417.4	322607	121435	1.17442	0.319271	0.192997	2491	Yes	No
Bin.545	d__Bacteria;p__Proteobacteria;c__Gammaproteobacteria;o__Burkholderiales;f__Thiobacillaceae;g__UBA6918;s__s__	70.33	6.868	1807155	26	10719	69506	207112	127326	0.314026	0.564293	0.560058	1897	No	No
Bin.546	d__Bacteria;p__Proteobacteria;c__Alphaproteobacteria;o__Kiloniellales;f__J153;g__g__;s__s__	56.89	0	1801924	26	25652	69304.8	200068	91094	0.157125	0.768443	0.347001	1775	No	No
Bin.547	d__Bacteria;p__Desulfobacterota;c__Desulfobacteria;o__Desulfatiglandales;f__HGW-15;g__DSXZ01;s__s__	51.72	6.896	3450924	98	6165	35213.5	195006	49052	1.47379	1.31702	1.28783	3239	No	No
Bin.548	d__Bacteria;p__Chloroflexota;c__Dehalococcoidia;o__UBA2777;f__RBG-13-53-26;g__RBG-13-53-26;s__s__	92.73	1.98	2747663	29	5705	94747	310904	131089	2.02222	0.34792	0.287881	2571	Yes	No
Bin.549	d__Bacteria;p__Chloroflexota;c__Anaerolineae;o__Promineofilales;f__UBA4811;g__GLR113;s__s__	93.03	7	6976227	2	756452	3.48811e+06	6219775	6219775	2.4557	0.404631	0.379114	5748	Yes	No
Bin.55	d__Bacteria;p__Proteobacteria;c__Gammaproteobacteria;o__Burkholderiales;f__Thiobacillaceae;g__g__;s__s__	60.75	1.112	1190476	278	2508	4282.3	14792	4336	0.0890488	1.72256	3.74521	1397	No	No
Bin.550	d__Archaea;p__Aenigmatarchaeota;c__Aenigmatarchaeia;o__QMZP01;f__QMZP01;g__g__;s__s__	85.51	2.803	1163595	12	3084	96966.3	482102	315760	1.02149	0.515195	0.347721	1238	Yes	No
Bin.551	d__Bacteria;p__Chloroflexota;c__Anaerolineae;o__Anaerolineales;f__UBA4823;g__g__;s__s__	68.18	10	4688736	55	14849	85249.7	198159	106385	0.529842	0.377207	0.304896	4119	No	No
Bin.552	d__Bacteria;p__Proteobacteria;c__Gammaproteobacteria;o__SZUA-229;f__SZUA-229;g__JABDQW01;s__s__	73.21	4.019	2482305	30	14164	82743.5	366338	99418	0.924571	0.362551	0.220882	2247	No	No
Bin.553	d__Bacteria;p__Acidobacteriota;c__UBA6911;o__UBA6911;f__UBA6911;g__UBA6911;s__s__	98.27	6.739	5199872	66	7468	78785.9	419693	111353	0.658332	0.291376	0.237702	4498	Yes	No
Bin.554	d__Bacteria;p__Desulfobacterota;c__Desulfobacteria;o__Desulfobacterales;f__ETH-SRB1;g__B13-G4;s__s__	93.54	7.096	2783718	32	10760	86991.2	250612	130687	0.109457	0.272682	0.562493	2550	No	No
Bin.555	d__Bacteria;p__Spirochaetota;c__Spirochaetia;o__SZUA-6;f__SZUA-6;g__g__;s__s__	60.9	5.454	3640732	54	9425	67421	251115	101559	2.54818	0.682397	0.562444	3382	No	No
Bin.556	d__Bacteria;p__Zixibacteria;c__MSB-5A5;o__GN15;f__f__;g__g__;s__s__	50.42	0	1720218	27	12540	63711.8	250866	74718	0.77339	2.79493	1.72903	1473	Yes	No
Bin.557	d__Bacteria;p__Desulfobacterota;c__BSN033;o__BSN033;f__f__;g__g__;s__s__	70	8.774	2320015	43	9109	53953.8	145897	62802	0.998296	0.220558	0.178541	2213	No	No
Bin.558	d__Bacteria;p__DSWW01;c__DSWW01;o__DSWW01;f__DSWW01;g__g__;s__s__	78.74	9.354	4194841	32	14475	131089	471832	187356	0.856186	0.598517	0.293339	3686	No	No
Bin.559	d__Bacteria;p__Nitrospirota;c__Thermodesulfovibrionia;o__Thermodesulfovibrionales;f__SM23-35;g__g__;s__s__	80	3.636	2696792	20	9317	134840	467457	240265	0.148128	0.83135	1.06418	2499	Yes	No
Bin.56	d__Bacteria;p__Patescibacteria;c__Paceibacteria;o__Portnoybacterales;f__UBA2143;g__g__;s__s__	68.91	4.494	652681	42	2961	15540	90851	22075	0.243477	1.0478	1.30268	796	Yes	No
Bin.560	d__Bacteria;p__Chloroflexota;c__Anaerolineae;o__B4-G1;f__B4-G1;g__g__;s__s__	52.27	0.909	2758586	12	145463	229882	580904	212903	0.0878155	0.53553	0.402027	2340	Yes	No
Bin.561	d__Bacteria;p__Proteobacteria;c__Gammaproteobacteria;o__Pseudomonadales;f__Halieaceae;g__Halioglobus;s__s__	50.56	3.043	2271314	49	10785	46353.3	278352	53109	0.0246344	0.834009	3.11411	2137	Yes	No
Bin.562	d__Bacteria;p__Gemmatimonadota;c__Gemmatimonadetes;o__Gemmatimonadales;f__GWC2-71-9;g__SZUA-320;s__s__	74.72	2.197	2975696	33	10818	90172.6	489603	129306	1.11399	1.36721	0.400114	2706	Yes	No
Bin.57	d__Bacteria;p__Desulfobacterota;c__Desulfobacteria;o__Desulfobacterales;f__SG8-13;g__g__;s__s__	58.92	0	2577795	150	4316	17185.3	53666	20007	0.48609	0.222897	0.12844	2377	Yes	No
Bin.58	d__Archaea;p__Bathyarchaeota;c__Bathyarchaeia;o__TCS64;f__TCS64;g__g__;s__s__	50.23	7.766	1861240	287	1207	6485.2	25406	8022	0.68634	0.441853	0.310335	2207	Yes	No
Bin.59	d__Bacteria;p__Planctomycetota;c__Phycisphaerae;o__Sedimentisphaerales;f__SG8-4;g__PLanc-01;s__s__	62.24	3.508	4773085	329	2537	14507.9	94913	19017	0.618569	1.87548	2.29448	3732	No	No
Bin.6	d__Archaea;p__Bathyarchaeota;c__Bathyarchaeia;o__40CM-2-53-6;f__RBG-13-38-9;g__RBG-13-38-9;s__s__	98.59	4.439	1929918	151	2558	12780.9	75164	20752	1.34554	1.05898	1.28134	2201	No	No
Bin.60	d__Bacteria;p__Proteobacteria;c__Gammaproteobacteria;o__Xanthomonadales;f__SZUA-36;g__SZUA-36;s__s__	72.41	0	2753377	152	4001	18114.3	62648	22598	4.56864	3.11168	2.61177	2445	No	No
Bin.61	d__Bacteria;p__Desulfobacterota;c__Desulfobacteria;o__Desulfatiglandales;f__HGW-15;g__g__;s__s__	54.31	3.448	1845510	66	3449	27962.3	97539	35566	0.0367464	0.421618	1.16207	1653	No	No
Bin.62	d__Bacteria;p__Proteobacteria;c__Alphaproteobacteria;o__Rhodobacterales;f__Rhodobacteraceae;g__g__;s__s__	55.92	8.371	2152415	497	2500	4330.8	14263	4394	0.264351	0.115288	0.05891	2504	No	No
Bin.63	d__Bacteria;p__ARS69;c__ARS69;o__ARS69;f__ARS69;g__g__;s__s__	56.47	6.896	2932791	505	2500	5807.5	27088	6751	0.104553	0.451665	0.653378	2760	No	No
Bin.64	d__Archaea;p__Bathyarchaeota;c__Bathyarchaeia;o__TCS64;f__TCS64;g__g__;s__s__	87.86	1.941	1649064	63	2942	26175.6	96615	39519	0.276022	1.09093	0.713172	1744	Yes	No
Bin.65	d__Bacteria;p__Desulfobacterota;c__Desulfobacteria;o__Desulfobacterales;f__UBA11574;g__UBA11574;s__s__	59.83	3.548	1753138	142	3278	12346	41650	15781	0.118606	0.818137	1.35837	1692	No	No
Bin.66	d__Bacteria;p__Desulfobacterota;c__Desulfobacteria;o__Desulfatiglandales;f__Desulfatiglandaceae;g__g__;s__s__	69.36	4.032	3071719	601	2501	5111	20748	5437	1.58226	0.496547	0.294974	3321	No	No
Bin.67	d__Bacteria;p__Proteobacteria;c__Gammaproteobacteria;o__Burkholderiales;f__SG8-39;g__SG8-39;s__s__	90.14	6.38	3486499	204	2988	17090.7	72507	23849	0.173376	0.369894	0.57185	3555	Yes	No
Bin.68	d__Bacteria;p__Chloroflexota;c__Anaerolineae;o__B4-G1;f__DUEL01;g__g__;s__s__	68.53	2.909	2272297	359	2518	6329.5	32543	7299	0.705594	0.121032	0.117361	2259	No	No
Bin.69	d__Bacteria;p__Desulfobacterota;c__Desulfobacteria;o__Desulfobacterales;f__ETH-SRB1;g__B13-G4;s__s__	74.82	5.394	1688668	335	2505	5040.8	22947	5256	3.13777	0.513839	0.509347	1813	No	No
Bin.7	d__Archaea;p__Euryarchaeota;c__Thermoplasmata;o__UBA10834;f__UBA10834;g__UBA9653;s__s__	53.27	0.934	1522701	103	2509	14783.5	100822	22568	7.99391	1.48025	1.87838	1462	No	No
Bin.70	d__Bacteria;p__BMS3Abin14;c__BMS3Abin14;o__BMS3Abin14;f__f__;g__g__;s__s__	68.1	0.862	1573095	132	1464	11917.4	44445	16218	0.911817	0.602097	0.207051	1534	No	No
Bin.71	d__Bacteria;p__Gemmatimonadota;c__Gemmatimonadetes;o__Gemmatimonadales;f__GWC2-71-9;g__WVYX01;s__s__	51.68	2.197	3559274	170	3142	20936.9	89934	25949	1.89936	0.659547	0.494044	3363	No	No
Bin.72	d__Bacteria;p__Proteobacteria;c__Gammaproteobacteria;o__Thiohalomonadales_A;f__SZUA-152;g__JAADGF01;s__s__	61.86	6.175	2567006	281	2551	9135.3	65647	12395	0.619351	0.944279	0.269205	2535	No	No
Bin.73	d__Bacteria;p__OLB16;c__c__;o__o__;f__f__;g__g__;s__s__	69.79	6.125	6655210	775	2502	8587.4	70231	11473	0.474602	0.716908	0.641393	5497	No	No
Bin.74	d__Bacteria;p__Proteobacteria;c__Gammaproteobacteria;o__Arenicellales;f__BMS3Bbin11;g__g__;s__s__	92.88	2.032	2608026	130	2513	20061.7	85436	38784	1.23511	0.718879	0.4335	2668	Yes	No
Bin.75	d__Bacteria;p__Chloroflexota;c__Dehalococcoidia;o__GIF9;f__AB-539-J10;g__g__;s__s__	73.26	7.128	1764361	171	2512	10317.9	63039	13615	0.578376	1.67339	0.777994	1949	Yes	No
Bin.76	d__Archaea;p__Thaumarchaeota;c__Nitrososphaeria;o__Nitrososphaerales;f__Nitrosopumilaceae;g__JACEMX01;s__s__	85.31	6.067	1395443	120	2523	11628.7	65739	19307	0.236069	0.305921	0.297096	1766	Yes	No
Bin.77	d__Bacteria;p__DSWW01;c__DSWW01;o__DSWW01;f__DSWW01;g__g__;s__s__	98.22	5.161	6727665	86	3403	78228.7	456598	140652	0.231703	0.869867	0.659306	4943	Yes	No
Bin.78	d__Bacteria;p__Gemmatimonadota;c__Gemmatimonadetes;o__KS3-K002;f__JABDQB01;g__g__;s__s__	79.89	6.043	2953776	161	2633	18346.4	114600	29827	0.574103	0.493127	0.510722	2726	No	No
Bin.79	d__Bacteria;p__RBG-13-61-14;c__RBG-13-61-14;o__RBG-13-61-14;f__f__;g__g__;s__s__	77.7	2.58	3649138	449	2500	8127.3	31251	10571	1.56395	0.249636	0.249265	3495	No	No
Bin.8	d__Bacteria;p__Proteobacteria;c__Gammaproteobacteria;o__Thiohalobacterales;f__DSM-19610;g__Thiogranum;s__s__	56.89	3.448	1786721	251	2506	7118.4	37371	8673	0.766478	3.00695	4.45401	1895	No	No
Bin.80	d__Bacteria;p__Acidobacteriota;c__Mor1;o__Mor1;f__Mor1;g__g__;s__s__	76.33	8.62	4219617	170	2535	24821.3	134106	40566	0.921511	0.755046	0.519464	3594	Yes	No
Bin.81	d__Bacteria;p__Proteobacteria;c__Gammaproteobacteria;o__Chromatiales;f__Sedimenticolaceae;g__HyVt-443;s__s__	91.19	6.664	4735397	320	2580	14798.1	106512	24064	0.532661	0.234155	0.185954	4487	Yes	No
Bin.82	d__Bacteria;p__Proteobacteria;c__Gammaproteobacteria;o__Thiohalobacterales;f__UBA9214;g__UBA9214;s__s__	94.36	3.114	2997741	52	6281	57648.9	267543	94923	0.0873484	0.47808	0.495775	2865	Yes	No
Bin.83	d__Archaea;p__Micrarchaeota;c__Micrarchaeia;o__UBA10214;f__UBA10214;g__CAILMU01;s__s__	63.18	0	800948	87	2614	9206.3	30357	14356	1.21704	0.22688	0.17518	963	No	No
Bin.84	d__Bacteria;p__Planctomycetota;c__Phycisphaerae;o__JAACET01;f__JAACET01;g__JAACET01;s__s__	89.1	2.84	4273854	320	2546	13355.8	142767	20898	0.845652	0.220201	0.184452	3819	Yes	No
Bin.85	d__Bacteria;p__Desulfobacterota;c__Syntrophia;o__Syntrophales;f__UBA4778;g__UBA2192;s__s__	58.07	4.426	1968562	210	2501	9374.1	79122	13929	1.13609	1.03642	0.804939	2075	No	No
Bin.86	d__Bacteria;p__Proteobacteria;c__Gammaproteobacteria;o__Chromatiales;f__Sedimenticolaceae;g__HyVt-443;s__s__	89.66	1.543	3740884	113	2650	33105.2	225212	53382	0.316775	0.541297	0.856468	3436	Yes	No
Bin.87	d__Bacteria;p__Proteobacteria;c__Gammaproteobacteria;o__Burkholderiales;f__Burkholderiaceae;g__DSNY01;s__s__	83.26	3.086	3056205	112	2647	27287.5	146335	50017	0.488905	2.33623	3.55271	2968	Yes	No
Bin.88	d__Bacteria;p__Desulfobacterota;c__Desulfobacteria;o__Desulfobacterales;f__Desulfosarcinaceae;g__g__;s__s__	53.57	6.25	3045173	507	2500	6006.3	32255	7208	0.170936	0.449324	0.151734	3114	No	No
Bin.89	d__Archaea;p__Bathyarchaeota;c__Bathyarchaeia;o__B26-1;f__SOJC01;g__g__;s__s__	92.88	2.803	1540772	49	2959	31444.3	124369	58795	0.936704	1.02415	0.564087	1628	No	No
Bin.9	d__Bacteria;p__WOR-3;c__WOR-3;o__UBA2258;f__UBA2258;g__g__;s__s__	51.8	7.964	1220529	314	2503	3887	13085	3823	0.910024	0.511728	0.268757	1331	No	No
Bin.90	d__Bacteria;p__Desulfobacterota;c__Desulfobacteria;o__Desulfobacterales;f__ETH-SRB1;g__B13-G4;s__s__	53.28	4.193	1895798	297	2500	6383.2	33379	7880	0.268836	0.409175	0.280845	2023	No	No
Bin.91	d__Archaea;p__Euryarchaeota;c__E2;o__DHVEG-1;f__DHVEG-1;g__M9B1D;s__s__	51.6	5.856	1036726	39	2501	26582.7	162534	59709	0.569732	0.439828	0.5001	1129	No	No
Bin.92	d__Bacteria;p__Krumholzibacteriota;c__Krumholzibacteria;o__WVZY01;f__WVZY01;g__g__;s__s__	78.09	0.549	3554653	389	2502	9137.9	65458	12429	0.666943	0.809974	0.64547	3175	Yes	No
Bin.93	d__Archaea;p__Euryarchaeota;c__Thermoplasmata;o__UBA10834;f__DTMW01;g__DTMW01;s__s__	98.4	0.8	1529302	59	2895	25920.4	89309	42156	0.165795	0.350523	0.114777	1474	Yes	No
Bin.94	d__Bacteria;p__Proteobacteria;c__Gammaproteobacteria;o__GCA-001735895;f__GCA-001735895;g__GCA-001735895;s__s__	79.8	7.57	3989957	347	2506	11498.4	144842	17972	0.123783	0.630588	1.6728	4002	No	No
Bin.95	d__Bacteria;p__Patescibacteria;c__Microgenomatia;o__PFEM01;f__f__;g__g__;s__s__	54.45	0	618340	12	2512	51528.3	226117	146172	0.568023	0.384886	0.246544	636	Yes	No
Bin.96	d__Archaea;p__Euryarchaeota;c__Thermoplasmata;o__SG8-5;f__f__;g__g__;s__s__	73.93	1.6	2520308	201	2535	12538.8	70927	17209	0.125663	0.516923	0.189528	2227	Yes	No
Bin.97	d__Bacteria;p__Desulfobacterota;c__Desulfobacteria;o__C00003060;f__C00003060;g__C00003060;s__s__	99.35	1.29	3465290	27	4024	128344	607144	250106	0.710824	4.63805	7.17245	3202	Yes	No
Bin.98	d__Bacteria;p__Zixibacteria;c__MSB-5A5;o__GN15;f__PGXB01;g__g__;s__s__	98.83	2.197	5149208	96	2507	53637.6	207128	83244	0.831735	0.184164	0.174544	3909	Yes	No
Bin.99	d__Archaea;p__Halobacteriota;c__Syntropharchaeia;o__ANME-1;f__ANME-1;g__JACGMN01;s__s__	72.47	7.978	1897095	93	3039	20398.9	66654	31563	1.0392	0.266852	0.215189	2027	Yes	No

## Sheet: Sheet5
Pathway completeness of all refined MAGs calculated by KEGGDecoder
Function	glycolysis	gluconeogenesis	TCA.Cycle	NAD.P.H.quinone.oxidoreductase	NADH.quinone.oxidoreductase	Na.NADH.ubiquinone.oxidoreductase	F.type.ATPase	V.type.ATPase	Cytochrome.c.oxidase	Ubiquinol.cytochrome.c.reductase	Cytochrome.o.ubiquinol.oxidase	Cytochrome.aa3.600.menaquinol.oxidase	Cytochrome.c.oxidase..cbb3.type	Cytochrome.bd.complex	RuBisCo	CBB.Cycle	rTCA.Cycle	Wood.Ljungdahl	X3.Hydroxypropionate.Bicycle	X4.Hydroxybutyrate.3.hydroxypropionate	pectinesterase	diacetylchitobiose.deacetylase	glucoamylase	D.galacturonate.epimerase	exo.poly.alpha.galacturonosidase	oligogalacturonide.lyase	cellulase	exopolygalacturonase	chitinase	basic.endochitinase.B	bifunctional.chitinase.lysozyme	beta.N.acetylhexosaminidase	D.galacturonate.isomerase	alpha.amylase	beta.glucosidase	pullulanase	ammonia.oxidation(amo/pmmo)	hydroxylamine.oxidation	nitrite.oxidation	dissim.nitrate.reduction	DNRA	nitrite.reduction	nitric.oxide.reduction	nitrous.oxide.reduction	nitrogen.fixation	hydrazine.dehydrogenase	hydrazine.synthase	dissimilatory.sulfate.....APS	dissimilatory.sulfite.....APS
Bin.1	0.33	0	0.5	0	0.21	0	0.25	0	1	0	0	0	0.75	0	0	0	0	0.17	0.18	0.3	0	0	0	0	0	0	0	0	0	0	0	1	0	0	0	0	0	1	0	0	0	0	0	0	0	0	0	0	0
Bin.10	0.33	0	0.5	0	0	0.5	0.375	0.44	0	0.5	0	0	1	0	0	0	0	0	0.18	0.2	0	0	0	0	0	0	0	0	0	0	0	1	0	1	0	0	0	0	0	0	0	0	0	0	0	0	0	1	0
Bin.100	0.89	0	0.62	0	0.42	1	1	0	0.25	0	0	0	0.5	1	0	0	0	0.67	0.35	0.3	0	0	0	1	0	0	0	0	0	0	0	0	1	0	0	0	0	1	0	0	0	0	0	1	0	0	0	1	1
Bin.101	0.56	0.56	0.88	0	0.91	0	0.5	0	0.75	0	0	0	0.25	1	0	0	0	0.5	0.18	0.1	0	1	0	1	0	0	0	0	0	0	0	1	0	0	1	0	0	1	0	0	0	0	0	1	0	0	0	1	0
Bin.102	0.67	0	0.75	0	0.98	0	1	0	0.25	0	0	0	0.75	1	0	0	0	0	0.12	0	0	1	0	1	0	0	0	0	1	0	0	0	1	1	1	0	0	1	0	0	0	0	0	0	0	0	0	0	1
Bin.103	0.78	0.89	0.5	0	0.91	0	0	0.66	0	0	0	0	0	0	0	0	0	0.67	0.12	0.2	0	0	0	0	0	0	0	0	0	0	0	1	0	0	0	0	0	0	0	0	0	0	0	0	0.33	0	0	1	0
Bin.104	0.78	0.78	0.62	0	0.63	1	0.875	0	1	0	0	0	0.25	0	0	0	0	0	0.12	0.2	0	0	0	1	0	0	0	0	0	0	0	1	0	1	1	0	0	0	0	0	0	0	0	1	0	0	0	0	0
Bin.105	0.22	0	0.38	0.07	0.7	0	1	0	0	0	0	0	0	0	0	0	0	0.67	0.06	0.3	0	0	0	0	0	0	0	0	0	0	0	0	0	0	0	0	0	0	0	0	0	0	0	0	0	0	0	0	0
Bin.106	0.78	0	0.88	0	0.14	1	0.875	0	1	0	0	0	0	0	0	0	0	0.5	0.24	0.4	0	0	0	1	0	0	0	0	0	0	0	1	0	0	1	0	0	0	0	0	0	0	0	0	0	0	0	0	0
Bin.107	0.67	0	0.75	0	0.7	0	0.5	0	0	0	0	0	0.25	1	0	0	0	0.5	0.12	0.1	0	0	0	1	0	0	0	0	0	0	0	1	0	1	1	0	0	0	0	0	0	1	0	0	0	0	0	0	0
Bin.108	0.67	0	0.62	0.07	0.77	0	0.75	0	0.5	0	0	0	0	0	0	0	0	0.5	0.12	0.1	0	1	0	0	0	0	0	0	0	0	0	1	0	1	1	0	0	0	0	0	0	0	0	0	0	0	0	1	0
Bin.109	0.78	0	0	0	0	0	0	0.55	0	0	0	0	0	0	0	0	0	0	0.06	0	0	0	0	1	0	0	0	0	0	0	0	1	0	0	0	0	0	0	0	0	0	0	0	0	0	0	0	0	0
Bin.11	0.67	0.78	0.88	0	0.98	0	1	0.77	0.75	0.5	0	0	0.75	0	1	1	0	0.17	0.29	0.2	0	1	0	1	0	0	0	0	0	0	0	1	0	0	0	0	0	0	0	1	0	1	1	1	0	0	0	1	1
Bin.110	0.56	0	0.38	0	0.14	0	0.75	0.55	0	0	0	0	0	0	0	0	0	0.17	0.12	0.3	0	1	0	0	0	0	0	0	0	0	0	0	0	0	1	0	0	0	0	0	0	0	0	0	0	0	0	1	1
Bin.111	0.56	0	0.75	0	0.91	0	0.875	0	0	0	0	0	0.25	0.5	0	0	0	0.83	0.18	0.1	0	0	0	0	0	0	0	0	0	0	0	0	0	0	1	0	0	1	0	0	0	0	0	0	0	0	0	0	0
Bin.112	0.78	0	0.5	0.07	0.7	0	0.5	0	0	0	0	0	0.25	0.5	0	0	0	0.5	0.06	0.1	0	0	1	1	0	0	0	0	0	0	0	1	0	0	1	0	0	1	0	0	1	0	0	0	0	0	0	0	0
Bin.113	0.44	0.44	0.5	0	0.91	0	0.5	0	0.25	0	0	0	0	0	0	0	0	0.17	0.06	0.3	0	0	0	0	0	0	0	0	0	0	0	1	0	0	1	0	0	1	0	0	0	0	0	0	0	0	0	1	0
Bin.114	0.78	0	0.5	0	0	0	1	0	0.75	1	0	0	0	1	0	0	0	0	0.47	0.2	0	0	0	0	0	0	0	0	0	0	0	1	0	0	0	0	0	0	0	0	0	1	0	0	0	0	0	0	0
Bin.115	0.56	0	0.38	0	0.14	0	0	0.55	0	0	0	0	0	0	0	0	0	0.33	0.12	0.2	0	0	0	0	0	0	0	0	0	0	0	1	0	0	0	0	0	1	0	0	0	0	0	0	0.33	0	0	1	0
Bin.116	0.44	0	0.25	0.07	0.84	0	0.625	0	0	0	0	0	0	1	0	0	0	0.17	0.24	0.1	0	0	0	0	0	0	0	0	0	0	0	1	0	0	0	0	0	0	0	0	0	0	0	0	0	0	0	0	0
Bin.117	0.56	0	0.25	0	0.7	0	0.875	0	0	0	0	0	0	1	0	0	0	0	0.06	0.1	0	1	0	1	0	0	0	0	0	0	0	1	0	0	0	0	0	0	0	0	0	0	0	0	0	0	0	0	0
Bin.118	0.33	0	0.12	0	0	0	0	0	0	0	0	0	0	0	0	0	0	0.17	0	0.1	0	0	0	0	0	0	0	0	0	0	0	0	0	0	0	0	0	0	0	0	0	0	0	0	0	0	0	0	0
Bin.119	0.56	0	0.75	0	0	1	1	0	0.5	0.5	0	0	1	0	1	1	0	0.17	0.18	0.2	0	0	0	0	0	0	0	0	0	0	0	1	0	0	0	0	0	0	0	0	0	0	0	0	0	0	0	1	0
Bin.12	0.33	0	0.38	0	0	0.84	0	0.66	0	0	0	0	0	0	0	0	0	0	0.06	0.2	0	0	0	0	0	0	0	0	0	0	0	0	0	0	0	0	0	0	0	0	0	0	0	0	0	0	0	0	0
Bin.120	0.78	0	0.38	0	0.14	0	0.75	0	1	0	0	0	0.25	1	0	0	0	0	0.12	0.1	0	1	0	1	0	0	0	0	0	0	0	1	1	0	1	0	0	0	0	0	0	0	0	0	0	0	0	0	1
Bin.121	0.78	0	0.88	0	0.77	0	1	0.44	0.75	0.5	0	0	1	0	1	0.9	0	0.17	0.18	0.2	0	0	0	0	0	0	0	0	0	0	0	1	0	0	0	0	0	1	0	1	0	1	1	0	0	0	0	1	1
Bin.122	0.67	0	0.12	0	0	0	0.625	0	0	0	0	0	0.75	0	0	0	0	0	0.06	0	0	0	0	0	0	0	0	0	0	0	0	0	0	0	0	0	0	1	0	1	0	0	0	0	0	0	0	1	1
Bin.123	0.44	0	0.25	0	0.21	0	0	0.44	0	0	0	0	0	0	0	0	0	0	0.06	0.2	0	0	0	0	0	0	0	0	0	0	0	0	0	0	0	0	0	0	0	0	0	0	0	0	0	0	0	0	0
Bin.124	0.33	0	0.38	0.07	0.56	0	0	0.88	0	0	0	0	0	0	1	0.88	0	0.67	0.12	0.1	0	0	0	0	0	0	0	0	0	0	0	0	0	0	0	0	0	0	0	0	0	0	0	0	0	0	0	0	0
Bin.125	0.56	0	0.75	0.07	0.91	0	1	0	0	0	0	0	0	1	0	0	0	0	0.12	0.3	0	0	0	0	0	0	0	0	0	0	0	1	0	0	0	0	0	0	0	0	0	0	0	0	0	0	0	1	1
Bin.126	0.56	0	0.88	0.07	0.91	0	0.625	0	1	0	0	0	1	0	0	0	0	0	0.18	0.2	0	1	0	0	0	0	0	0	0	0	0	1	0	0	0	0	0	0	0	0	0	1	0	0	0	0	0	1	0
Bin.127	0.11	0.22	0	0	0.07	0	1	0	0	0	0	0	0	0	0	0	0	0	0.06	0.3	0	0	0	0	0	0	0	0	0	0	0	0	0	0	1	0	0	0	0	0	0	0	0	0	0	0	0	0	0
Bin.128	0.56	0.67	0.5	0	0.84	0	1	0	0.75	0	0	0	1	0	1	1	0	0	0	0.1	0	0	0	1	0	0	0	0	0	0	0	0	0	0	0	0	0	0	0	1	1	1	1	1	0	0	0	0	0
Bin.129	0.33	0.44	0.12	0	0.14	0	0	0	0	0	0	0	0	0	0	0	0	0.67	0.06	0	0	0	0	0	0	0	0	0	0	0	0	0	0	0	0	0	0	0	0	0	0	0	0	0	0	0	0	0	0
Bin.13	0.78	0	0.75	0	0.98	0	0	0	0.75	0.5	0	0	1	0	1	1	0	0	0.18	0.1	0	0	0	0	0	0	0	0	0	0	0	1	0	0	0	0	0	1	0	0	0	0	0	0	0	0	0	1	0
Bin.130	0.56	0	0	0	0.84	0	0.5	0.77	0	0	0	0	0	0	0	0	0	0	0.12	0.2	0	0	0	0	0	0	0	0	0	0	0	0	0	0	1	0	0	0	0	0	0	0	0	0	0	0	0	0	0
Bin.131	0.22	0.33	0.88	0	0.63	0.17	0.75	0	0.75	0.5	0	0	0	0	1	0.67	0	0	0.18	0.1	0	0	0	1	0	0	0	0	0	0	0	0	0	0	1	0	0	0	0	0	0	0	0	0	0	0	0	0	0
Bin.132	0.67	0.78	0.62	0	0.91	0	1	0	0	0	0	0	0	0.5	0	0	0	0	0.12	0	0	0	0	1	0	0	0	0	0	0	0	1	0	0	0	0	0	0	0	0	0	1	0	0	0	0	0	0	0
Bin.133	0.11	0	0.5	0	0.63	0	0	0	0	0	0	0	0	0	0	0	0	0.5	0.12	0.3	0	0	0	0	0	0	0	0	0	0	0	0	0	0	0	0	0	0	0	0	0	0	0	0	0	0	0	1	1
Bin.134	0.56	0	0.25	0	0.7	0	0.5	0.77	0.5	0.5	0	0	0.5	0	0	0	0	0	0.06	0.1	0	0	0	0	0	0	0	0	0	0	0	1	0	0	0	0	0	0	0	1	0	1	0	0	0	0	0	1	0
Bin.135	0.44	0	0.38	0.07	0.7	0	0.75	0	0.25	0	0	0	0	0.5	0	0	0	0.67	0	0	0	0	0	1	0	0	0	0	0	0	0	1	0	0	0	0	0	1	0	0	0	0	0	0	0	0	0	0	0
Bin.136	0.22	0	0.5	0	0.28	0	0	0	0	0	0	0	0	0	0	0	0	0	0.06	0	0	0	0	0	0	0	0	0	0	0	0	0	0	0	0	0	0	0	0	0	0	0	0	0	0	0	0	1	0
Bin.137	0.33	0	0.12	0	0.21	0	0.125	0.66	0	0	0	0	0	0	0	0	0	0	0	0.2	0	1	0	1	0	0	0	0	0	0	0	1	0	1	1	0	0	0	0	0	0	0	0	0	0.33	0	0	0	0
Bin.138	0.67	0.78	0.75	0	0.98	0	0.875	0	0	0.5	0	0	0.75	0	1	1	0	0	0.18	0.1	0	0	0	1	0	0	0	0	0	0	0	1	0	0	0	0	0	1	0	0	1	0	0	0	0	0	0	1	1
Bin.139	0.44	0	0.88	0.07	0.98	0	1	0	0	0	0	0	0.25	1	0	0	0	0	0.18	0.4	0	0	0	1	0	0	0	0	0	0	0	1	0	0	0	0	0	1	0	0	0	0	0	0	0	0	0	1	1
Bin.14	0.44	0	0.12	0	0.07	0	0	0	0	0	0	0	0	0	1	0.75	0	0	0.12	0	0	0	0	0	0	0	0	0	0	0	0	0	0	0	0	0	0	0	0	0	0	0	0	0	0	0	0	0	0
Bin.140	0.78	0.89	0.75	0	0.42	0	1	0.77	0	0.5	0	0	1	0	1	1	0	0	0.18	0	0	0	0	1	0	0	0	0	0	0	0	1	0	0	0	0	0	0	0	1	1	0	0	0	0	0	0	0	0
Bin.141	0	0	0.12	0	0.07	0	0	0	0	0	0	0	0	0	0	0	0	0	0.12	0.1	0	0	0	0	0	0	0	0	0	0	0	0	0	0	0	0	0	0	0	0	0	0	0	0	0	0	0	0	0
Bin.142	0.33	0	0.12	0	0.14	0	0	0.44	0	0	0	0	0	0	0	0	0	0	0.06	0.2	0	0	0	0	0	0	0	0	0	0	0	0	0	0	0	0	0	0	0	0	0	0	0	0	0	0	0	0	0
Bin.143	0.67	0	0.12	0	0	0	1	0	0	0	0	0	0	0	0	0	0	0	0.06	0	0	0	0	0	0	0	0	0	0	0	0	0	0	0	1	0	0	0	0	0	0	0	0	0	0	0	0	0	0
Bin.144	0.44	0	0.75	0	0.14	0	0.5	0	0	0	0	0	0.25	1	0	0	0	0	0	0.1	0	0	0	1	0	0	0	0	0	0	0	0	0	0	1	0	0	0	0	0	1	0	0	0	0	0	0	1	0
Bin.145	0.56	0	0.25	0	0.07	0	0.875	0	0	0	0	0	0	0	0	0	0	0	0.06	0.2	0	0	0	0	0	0	0	0	0	0	0	0	0	0	0	0	0	0	0	0	0	0	0	0	0	0	0	1	0
Bin.146	0.56	0	0.5	0	0.42	0	0.625	0.33	0.25	0	0	0	0	0.5	0	0	0	0	0.06	0.1	0	0	0	0	0	0	0	0	0	0	0	1	0	0	1	1	0	0	0	0	0	0	0	0	0	0	0	0	0
Bin.147	0.78	0	0.75	0	0.98	0	0.75	0	0.75	0.5	0	0	1	0	1	1	0	0	0.24	0.1	0	0	0	0	0	0	0	0	0	0	0	1	0	0	0	0	0	0	0	0	0	1	1	0	0	0	0	1	1
Bin.148	0.56	0	0.38	0.07	0.28	0	0	0	0	0	0	0	0	0	1	0.75	0	0.17	0.18	0.1	0	0	0	0	0	0	0	0	0	0	0	0	0	0	0	0	0	0	0	0	0	0	0	0	0	0	0	0	0
Bin.149	0.56	0	0.88	0	0.14	0	0.625	0	0.75	0	0	0	0	1	0	0	0	0.5	0.12	0.2	0	0	0	1	0	0	0	0	0	0	0	1	0	1	1	0	0	0	0	0	0	1	0	0	0	0	0	0	0
Bin.15	0.56	0	0.88	0	0.28	1	0.75	0	1	0	0	0	0	1	0	0	0	0.17	0.12	0.2	0	0	0	0	0	0	0	0	0	0	0	1	0	0	0	0	0	0	0	0	0	0	0	0	0	0	0	1	0
Bin.150	0.89	0.89	0.75	0.07	0.98	1	0.875	0.44	0.75	0	0	0	0.25	0	0	0	0	0	0.47	0.3	0	0	0	1	0	0	0	0	0	0	0	1	0	0	1	0	0	0	0	0	0	0	0	1	0	0	0	0	0
Bin.151	0.33	0	0.25	0	0.98	0	0.875	0.66	0	0	0	0	0	1	0	0	0	0.17	0	0.2	0	0	0	1	0	0	0	0	0	0	0	1	0	1	1	0	0	1	0	0	0	1	0	0	0	0	0	1	0
Bin.152	0.56	0.56	0.5	0	0.91	0	0.875	0	0.75	0.5	0	0	0.75	0	0	0	1	0	0.12	0	0	0	0	0	0	0	0	0	0	0	0	0	0	0	0	0	0	0	0	0	0	0	0	0	0	0	0	1	0
Bin.153	0.56	0	0.62	0	0.07	0	0	0.88	0.75	0	0	0	0	0	0	0	0	0.83	0.06	0.4	0	0	0	0	0	0	0	0	0	0	0	0	0	0	0	0	0	1	0	0	0	0	0	0	0	0	0	1	0
Bin.154	0.56	0	0.5	0	0.98	0	1	0	0.75	0.5	0	0	0.75	0	1	0.5	0	0	0.18	0.2	0	0	0	1	0	0	0	0	0	0	0	1	0	0	0	0	0	0	0	1	1	1	0	0	0	0	0	0	0
Bin.155	0.67	0.67	0.62	0.07	0.56	0	0.75	0	0	0	0	0	0	0	0	0	0	0	0.12	0.2	0	0	0	1	0	0	0	0	0	0	0	0	1	0	0	0	0	1	0	1	0	0	0	0	0	0	0	1	0
Bin.156	0.44	0	0.5	0.14	0.7	0	1	0	0	0	0	0	0	0	0	0	0	0.67	0.06	0.3	0	0	0	0	0	0	0	0	0	0	0	0	0	0	0	0	0	0	0	0	0	0	0	0	0	0	0	0	0
Bin.157	0.78	0	0.88	0	0.77	0	1	0	0	0	0	0	0.5	1	0	0	0	0.67	0.12	0.4	0	1	0	1	0	0	0	0	0	0	0	1	0	0	0	0	0	1	1	1	0	0	0	0	0	0	0	1	1
Bin.158	0.78	0	0.88	0.07	0.98	0	0.875	0	0	0	0	0	0.25	1	0	0	0	0.67	0.06	0.1	0	1	1	1	0	0	0	0	0	0	0	1	0	1	1	0	0	0	0	0	0	0	0	0	0	0	0	0	0
Bin.159	0.44	0	0.62	0	0	0.5	0	0.33	0	0.5	0	0	1	0	0	0	0	0	0.18	0.2	0	0	0	0	0	0	0	0	0	0	0	1	0	1	0	1	0	0	0	0	0	0	0	0	0	0	0	1	0
Bin.16	0.56	0.67	1	0	0.49	0	0.25	0.55	0.75	0.5	0	0	0	1	1	0.83	0	0	0.29	0.2	0	0	1	0	0	0	0	0	0	0	0	1	0	0	0	0	0	1	1	1	0	1	1	1	0	0	0	1	0
Bin.160	0.11	0	0.38	0	0	0	0	0.77	0	0	0	0	0	0	1	0.5	0	0.33	0.12	0.1	0	0	0	0	0	0	0	0	0	0	0	0	0	0	0	0	0	0	0	0	0	0	0	0	0.33	0	0	0	0
Bin.161	0.56	0	0.25	0	0.84	0	1	0	0	0	0	0	0	0	0	0	0	0	0.12	0.2	0	1	0	0	0	0	0	0	0	0	0	0	0	0	0	0	0	1	0	0	0	0	0	0	0	0	0	0	0
Bin.162	0.78	0.78	0.5	0	0.63	1	1	0	0	0.5	0	0	0.25	1	1	1	0	0	0.06	0	0	0	0	0	0	0	0	0	0	0	0	1	0	0	0	0	0	0	0	1	1	0	0	0	0	0	0	0	0
Bin.163	0.56	0.67	0.88	0	0.84	0	1	0	0.75	0	0	0	0	0	0	0	0	0.17	0.18	0.3	0	0	0	1	0	0	0	0	0	0	0	0	0	1	1	0	0	0	0	0	0	0	0	1	0	0	0	1	0
Bin.164	0.33	0.44	0.5	0	0.42	0	1	0.11	0	0	0	0	0.5	0	0	0	0	0.17	0.06	0.3	0	0	0	1	0	0	0	0	0	0	0	0	0	0	0	0	0	1	0	1	0	0	0	0	0	0	0	0	0
Bin.165	0.22	0	0.38	0	0.35	0	1	0.77	0	0	0	0	0	0	0	0	0	0.17	0.12	0	0	0	0	0	0	0	0	0	0	0	0	0	0	0	0	0	0	1	0	0	0	0	0	0	0	0	0	0	0
Bin.166	0.67	0	0.75	0	0.56	0	0.25	0	1	0	0	0	0.75	0	0	0	0	0.33	0.18	0.3	0	0	0	0	0	0	0	0	0	0	0	1	0	0	0	0	0	1	0	0	0	0	0	0	0	0	0	0	0
Bin.167	0.33	0	0.12	0.07	0.77	0	1	0	0	0	0	0	0	0	0	0	0	0.83	0.06	0.2	0	0	0	1	0	0	0	0	0	0	0	0	0	0	1	0	0	0	0	0	0	0	0	0	0	0	0	0	0
Bin.168	0.56	0.56	0.38	0.07	0.98	0	0	0.55	0	0	0	0	0	1	0	0	0	0.5	0	0.3	0	1	0	1	0	0	0	0	0	0	0	1	0	0	1	0	0	1	0	0	0	0	0	0	0	0	0	0	0
Bin.169	0.78	0	0.62	0	0.98	0	0.875	0.66	0	0	0	0	0	1	0	0	0	0	0.06	0.2	0	0	1	1	0	0	0	0	0	0	0	1	0	0	1	0	0	0	0	0	0	0	0	0	0	0	0	1	0
Bin.17	0.56	0	0.5	0	0.07	0	0	0	0	0	0	0	0	0	1	0.75	0	0.67	0.06	0.1	0	0	0	0	0	0	0	0	0	0	0	0	0	0	0	0	0	0	0	0	0	0	0	0	0	0	0	0	0
Bin.170	0.67	0	0.75	0	0.84	0	1	0	0	0	0	0	0	0	0	0	0	0.83	0.12	0.3	0	1	0	0	0	0	0	0	0	0	0	1	0	0	0	0	0	1	0	0	0	0	0	0	0	0	0	0	0
Bin.171	0.78	0	1	0	0.7	0	1	0.66	0.75	0.5	0	0	0.75	0	1	1	0	0	0.18	0.2	0	0	0	1	0	0	0	0	0	0	0	1	0	0	0	0	0	1	0	0	0	1	1	1	0	0	0	1	1
Bin.172	0.56	0	0.25	0	0	0.67	0	0.11	0	0	0	0	0	0	0	0	0	0	0.12	0.1	0	0	0	1	0	0	0	0	0	0	0	0	0	0	0	0	0	0	0	0	1	0	0	1	0	0	0	1	0
Bin.173	0.44	0	0.5	0.07	0.98	0	0.625	0	1	0	0	0	0	0	0	0	0	0	0.06	0.1	0	0	0	1	0	0	0	0	0	0	0	0	0	0	0	0	0	0	0	0	0	0	0	0	0	0	0	1	1
Bin.174	0.44	0	0.38	0.07	0.56	0	0	0.11	0	0	0	0	0	0	1	0.75	0	0.67	0.12	0.3	0	0	0	0	0	0	0	0	0	0	0	1	0	0	0	0	0	0	0	0	0	0	0	0	0	0	0	1	0
Bin.175	0.44	0	0.75	0	0.07	0	0	0.66	0.75	0	0	0	0	0	0	0	0	0.17	0.12	0.3	0	0	0	0	0	0	0	0	0	0	0	0	0	0	0	0	0	1	0	0	0	0	0	0	0	0	0	0	0
Bin.176	0.67	0.67	0.5	0.07	0.84	0	0.875	0	0	0	0	0	0.25	0	0	0	0	0.67	0.06	0.1	0	0	0	1	0	0	0	0	0	0	0	1	0	0	1	0	0	0	0	0	0	0	0	0	0	0	0	1	0
Bin.177	0.78	0	1	0	0.35	0	0.875	0	0.75	0.5	0	0	1	0	0	0	0	0	0.35	0.3	0	0	0	1	0	0	0	0	0	0	0	1	1	0	1	0	0	0	0	0	0	0	0	0	0	0	0	0	0
Bin.178	0.67	0.78	0.5	0	0.56	0	1	0	0.75	0	0	0	0	1	0	0	0	0	0.12	0.3	0	0	0	1	0	0	0	0	0	0	0	1	0	1	1	1	0	0	0	0	1	0	0	1	0	0	0	0	0
Bin.179	0.44	0	0.38	0	0.49	0	0	0.77	0	0	0	0	0	0	0	0	0	0	0.06	0.4	0	0	0	0	0	0	0	0	0	0	0	0	0	0	0	0	0	0	0	0	0	0	0	0	0	0	0	0	0
Bin.18	1	0	0.75	0	0.84	0.67	1	0	0	0	0	0	0	0.5	0	0	0	0.17	0.29	0.2	0	0	0	1	0	0	0	0	0	0	0	0	1	0	0	0	0	1	0	0	0	0	0	0	0	0	0	0	0
Bin.180	0.67	0	0.5	0	0.77	0	0.25	0	0	0	0	0	0.5	1	0	0	0	0.67	0.06	0.4	0	0	0	1	0	0	0	0	0	0	0	1	0	0	0	0	0	1	0	0	0	0	0	0	0	0	0	0	0
Bin.181	0.44	0	0.12	0	0.07	0	0	0	0	0	0	0	0	0	1	0.75	0	0	0.06	0	0	0	0	0	0	0	0	0	0	0	0	0	0	0	0	0	0	0	0	0	0	0	0	0	0	0	0	0	0
Bin.182	0.56	0	0.38	0	0.28	0	0.375	0	0	0	0	0	0	0	0	0	0	0.67	0.12	0.4	0	0	0	0	0	0	0	0	0	0	0	1	0	0	0	0	0	0	0	0	0	0	0	0	0	0	0	0	0
Bin.183	0.67	0	0.5	0	0.63	0	0	0.66	0	0	0	0	0	0	0	0	0	0.5	0.06	0.4	0	0	0	0	0	0	0	0	0	0	0	0	0	0	1	0	0	0	0	0	0	0	0	0	0	0	0	0	0
Bin.184	0.44	0	0.25	0	0.77	0	0.625	0	0	0	0	0	0	0	0	0	0	0.67	0.06	0	0	0	0	1	0	0	0	0	0	0	0	0	0	0	0	0	0	1	0	0	1	0	0	0	0	0	0	0	0
Bin.185	0.56	0.56	0.75	0	0.77	0	0.75	0	0.75	0	0	0	0	1	0	0	0	0	0.18	0.1	0	1	1	1	0	0	0	0	0	0	0	1	0	1	1	0	0	0	0	0	0	0	0	0	0	0	0	0	0
Bin.186	0.56	0	0	0	0.07	0	0	0	0	0	0	0	0	0	0	0	0	0	0.06	0.1	0	0	0	0	0	0	0	0	0	0	0	0	0	0	0	0	0	0	0	0	0	0	0	0	0	0	0	0	0
Bin.187	0.56	0	0.38	0	0.21	0	0.375	0.55	0	0	0	0	0	0	0	0	0	0.67	0.12	0.3	0	0	0	0	0	0	0	0	0	0	0	0	0	0	1	0	0	0	0	0	0	0	0	0	0	0	0	1	0
Bin.188	0.67	0	0.62	0	0.21	0.67	0	0.66	0	0	0	0	0	0	0	0	0	0	0.18	0.3	0	0	0	1	0	0	0	0	0	0	0	1	0	0	1	0	0	0	0	0	0	0	0	0	0	0	0	1	0
Bin.189	0.56	0	0.62	0	0.07	0	0.875	0	0	0	0	0	0	0	0	0	0	0.67	0.18	0.2	0	0	0	0	0	0	0	0	0	0	0	0	0	1	0	0	0	0	0	0	0	0	0	0	0	0	0	1	0
Bin.19	0.11	0	0.62	0	0.28	0.67	0	0.33	0	0	0	0	0	0	0	0	0	0.17	0.06	0.2	0	0	0	0	0	0	0	0	0	0	0	0	0	0	0	0	0	0	0	0	0	0	0	0	0	0	0	0	0
Bin.190	0.67	0	0.88	0	0.98	1	1	0.44	0.75	0.5	0	0	1	1	1	1	0	0	0.24	0.2	0	0	0	1	0	0	0	0	1	0	0	1	0	0	0	0	0	0	0	0	1	0	0	0	0	0	0	0	0
Bin.191	0.78	0	0.5	0	0.14	1	1	0	1	0	0	0	0.25	1	0	0	0	0	0.12	0.1	0	0	0	0	0	0	0	0	0	0	0	1	0	0	1	0	0	0	0	0	0	0	0	1	0	0	0	0	0
Bin.192	0.56	0	0.38	0	0.98	0	0.125	0.44	0.5	0.5	0	0	1	0	1	1	0	0.17	0.18	0.3	0	1	0	0	0	0	0	0	0	0	0	0	0	0	0	0	0	0	0	0	0	0	0	0	0	0	0	0	0
Bin.193	0.56	0	0.62	0.07	0.56	0	0	0.55	0	0	0	0	0	0	0	0	0	0	0.06	0.1	0	0	0	0	0	0	0	0	0	0	0	0	0	0	1	0	0	0	0	0	0	0	0	0	0	0	0	0	0
Bin.194	0.67	0	0.88	0	0.98	0	1	0	0	0	0	0	0	1	0	0	0	0	0.18	0.4	0	0	0	0	0	0	0	0	0	0	0	1	0	0	0	0	0	1	0	0	0	0	0	0	0	0	0	1	0
Bin.195	0.22	0.33	0.88	0	0.98	0	0.5	0	0.75	0	0	0	0.25	0.5	0	0	0	0	0.12	0.3	0	0	0	1	0	0	0	0	0	0	0	1	0	1	1	0	0	1	0	0	0	0	0	0	0	0	0	1	0
Bin.196	0.67	0.78	0.25	0	0.42	0	0	0.55	0	0	0	0	0	0	1	0.89	0	0	0.06	0.2	0	0	0	0	0	0	0	0	0	0	0	0	0	0	0	0	0	0	0	0	0	0	0	0	0	0	0	1	0
Bin.197	0.44	0	0.38	0	0.14	0	0	0.66	0	0	0	0	0	0	0	0	0	0.83	0.18	0.2	0	0	0	0	0	0	0	0	0	0	0	0	0	0	0	0	0	0	0	0	0	0	0	0	0	0	0	1	0
Bin.198	0.22	0	0	0	0	0	0	0.44	0	0	0	0	0	0	0	0	0	0	0.06	0.2	0	0	0	0	0	0	0	0	0	0	0	0	0	0	0	0	0	0	0	0	0	0	0	0	0	0	0	0	0
Bin.199	0.44	0	0.88	0	0.14	0	0	0	1	0	0	0	0	0	0	0	0	0.33	0.24	0.3	0	0	0	1	0	0	0	0	0	0	0	1	0	0	0	0	0	1	0	0	0	0	0	0	0	0	0	1	0
Bin.2	0.44	0	0.75	0	0.21	0	0.75	0.44	0.5	0.5	0	0	1	1	1	0.88	0	0.17	0.18	0.1	0	0	0	0	0	0	0	0	0	0	0	0	0	1	1	1	0	0	0	0	0	0	0	0	0	0	0	0	0
Bin.20	0.44	0	0.62	0.07	0.91	0	0.875	0	0.5	0	0	0	0	1	0	0	0	0.67	0.06	0.1	0	1	0	0	0	0	0	0	0	0	0	1	0	1	1	0	0	0	0	0	0	0	0	0	0	0	0	1	1
Bin.200	0.78	0.89	0.88	0	0	1	1	0.44	1	0.5	0	0	1	0	1	1	0	0	0.18	0.2	0	0	0	1	0	0	0	0	0	0	0	1	0	1	1	0	0	0	0	0	0	1	0	0	0	0	0	1	0
Bin.201	0.67	0	0.88	0	0.91	0	1	0.44	0.75	0	0	0	1	0	1	1	1	0	0.41	0.2	0	0	0	1	0	0	0	0	0	0	0	1	0	0	0	0	0	0	0	0	0	1	1	0	0	0	0	1	1
Bin.202	0.44	0	0.25	0	0.07	0	0.125	0	0	0	0	0	0	0	1	0.75	0	0.17	0.12	0.2	0	0	0	0	0	0	0	0	0	0	0	0	0	0	0	0	0	0	0	0	0	0	0	0	0	0	0	0	0
Bin.203	0.44	0	0	0	0	0	0	0.33	0	0	0	0	0	0	1	0.75	0	0.17	0.06	0.1	0	0	0	1	0	0	0	0	0	0	0	0	0	0	0	0	0	0	0	0	0	0	0	0	0	0	0	0	0
Bin.204	0.22	0	0.38	0	0.14	0	1	0	0	0	0	0	0	0	0	0	0	0.17	0.12	0.2	0	0	0	0	0	0	0	0	0	0	0	0	0	0	0	0	0	0	0	0	0	0	0	0	0	0	0	0	0
Bin.205	0.44	0.56	0.38	0	0.14	0	0.5	0	0	0	0	0	0	0	0	0	0	0.5	0.06	0.3	0	0	0	0	0	0	0	0	0	0	0	0	0	0	1	0	0	1	0	0	0	0	0	0	0	0	0	1	1
Bin.206	0.56	0	0.5	0	0.7	0	0.125	0.55	0	0	0	0	0	0	0	0	0	0.67	0.12	0.4	0	0	0	0	0	0	0	0	0	0	0	0	0	0	1	0	0	0	0	0	0	0	0	0	0	0	0	1	0
Bin.207	0.78	0	0.25	0	0.07	0	1	0	0	0	0	0	0	0	0	0	0	0.83	0.06	0.3	0	0	0	0	0	0	0	0	0	0	0	0	0	0	0	0	0	1	0	0	0	0	0	0	0	0	0	0	0
Bin.208	0.78	0	1	0	0.98	0	1	0.77	0.75	0.5	0	0	0.25	0	1	1	0	0.17	0.24	0.2	0	0	0	1	0	0	0	0	0	0	0	1	0	0	0	0	0	1	0	1	0	0	0	1	0	0	0	1	1
Bin.209	0.56	0	0.5	0	0.42	0	0	0.44	0	0	0	0	0	0.5	1	0.75	0	0.17	0.18	0.1	0	0	0	0	0	0	0	0	0	0	0	0	0	0	0	0	0	0	0	0	0	0	0	0	0	0	0	0	0
Bin.21	0.67	0.67	0.62	0	0.14	0	1	0	0	0	0	0	0	0	0	0	0	0.83	0.12	0.4	0	0	0	1	0	0	0	0	0	0	0	0	0	0	0	0	0	1	0	0	0	0	0	0	0	0	0	1	1
Bin.210	0.56	0	0.88	0	0.91	0	1	0.44	1	0	0.25	0	0	0	0	0	0	0.83	0.12	0.4	0	0	0	1	0	0	0	0	0	0	0	0	0	0	0	0	0	1	0	0	0	0	0	0	0	0	0	0	0
Bin.211	0.78	0	0.88	0	0.91	0	1	0	0.75	0.5	0	0	0.75	0	1	1	0	0	0.18	0.2	0	0	0	0	0	0	0	0	0	0	0	1	0	0	1	1	0	0	0	1	1	1	1	1	0	0	0	1	1
Bin.212	0.44	0	0.38	0	0.14	0	0	0.66	0	0	0.25	0	0	0	1	0.88	0	0.17	0.12	0.1	0	0	0	0	0	1	0	0	0	0	0	0	0	0	0	0	0	0	0	0	0	0	0	0	0	0	0	0	0
Bin.213	0.44	0.56	0.5	0	0.98	0	0.875	0.66	0.25	0	0	0	0	1	0	0	0	0.17	0.06	0.3	0	0	0	1	0	0	0	0	0	0	0	1	0	0	1	0	0	1	0	0	0	1	0	0	0	0	0	1	0
Bin.214	0.44	0.56	0.5	0	0	0	0	0.88	0	0	0	0	0	0	1	0.75	0	0.67	0.06	0.1	0	0	0	0	0	0	0	0	0	0	0	0	0	0	0	0	0	0	0	0	0	0	0	0	0	0	0	0	0
Bin.215	0	0	0.25	0	0	0	0	0.22	0	0	0	0	0	0	0	0	0	0	0.06	0	0	0	0	0	0	0	0	0	0	0	0	0	0	0	0	0	0	0	0	0	0	0	0	0	0	0	0	0	0
Bin.216	0.89	0.89	0.88	0	0.91	0	0	0.77	0	0	0	0	0	0	0	0	0	0.17	0.12	0.2	0	0	0	0	0	0	0	0	0	0	0	1	0	0	0	0	0	1	0	0	0	0	0	0	0.33	0	0	1	1
Bin.217	0.56	0	0	0	0	0	0	0	0	0	0	0	0	0	0	0	0	0	0.06	0	0	0	0	0	0	0	0	0	0	0	0	0	0	0	0	0	0	0	0	0	0	0	0	0	0	0	0	0	0
Bin.218	0.44	0	0.38	0	0.28	0	0.25	0.55	0	0	0	0	0	0	1	0.83	0	0.5	0.18	0.1	0	0	0	1	0	1	0	0	0	0	0	0	0	0	1	0	0	0	0	0	0	0	0	0	0	0	0	0	0
Bin.219	0.56	0	0.25	0	0	0	0	0.88	0	0	0	0	0	0	1	0.75	0	0	0.12	0.1	0	0	0	0	0	0	0	0	1	0	0	0	0	0	1	0	0	0	0	0	0	0	0	0	0	0	0	0	0
Bin.22	0.78	0	0.5	0	0.21	0	0	0.33	0	0	0	0	0	0	0	0	0	0	0.12	0.1	0	1	0	0	0	0	0	0	0	0	0	0	0	0	1	0	0	0	0	0	0	0	0	0	0	0	0	0	0
Bin.220	0.33	0	0.75	0	0.98	0	0.75	0	0	0	0	0	0	0	0	0	0	0.17	0.12	0.2	0	0	0	0	0	0	0	0	0	0	0	1	1	0	1	0	0	0	0	0	0	0	0	0	0	0	0	0	0
Bin.221	0.22	0	0.5	0	0.91	0	0.375	0	0.75	0	0	0	0.5	0	0	0	0	0.17	0	0.1	0	0	0	0	0	0	0	0	0	0	0	0	0	0	0	0	0	1	0	0	0	0	0	0	0	0	0	1	0
Bin.222	0.67	0.67	0.62	0	0	1	1	0	1	0	0	0	0	0.5	0	0	0	0	0.18	0.2	0	0	0	1	0	0	0	0	1	0	0	1	1	1	1	1	0	0	0	0	0	0	0	0	0	0	0	0	0
Bin.223	0.56	0.67	0.75	0.07	0.49	0	0.75	0	0.75	0	0	0	0	1	0	0	0	0.17	0.06	0.1	0	1	0	1	0	0	0	0	1	0	0	1	0	0	1	0	0	0	0	0	0	0	0	0	0	0	0	1	0
Bin.224	0.89	0.89	0.5	0	0.07	1	1	0	0.5	0	0	0	0.25	0	0	0	0	0.17	0.18	0.2	0	0	0	0	0	0	0	0	0	0	0	1	0	1	1	0	0	0	0	0	0	0	0	1	0	0	0	0	0
Bin.225	0.78	0	0.88	0	0.98	0	1	0	1	0	0	0	0.25	1	0	0	0	0	0.18	0.3	0	0	0	1	0	0	0	0	0	0	0	1	0	0	1	0	0	1	0	0	0	0	0	1	0	0	0	0	0
Bin.226	0.67	0	0.5	0.07	0.7	0	1	0	0.5	1	0	0	1	1	0	0	0	0.17	0.24	0.3	0	0	0	0	0	0	0	0	0	0	0	1	0	0	0	0	0	0	0	0	0	0	0	0	0	0	0	0	0
Bin.227	0.56	0	0.75	0	0.98	1	0.875	0.55	0	0	0	0	1	1	0	0	0	0	0.12	0.1	0	0	0	1	0	0	0	0	1	0	0	1	0	1	1	0	0	0	0	0	0	0	0	0	0	0	0	0	0
Bin.228	0.22	0	0.38	0	0.14	0	0	0	0	0	0	0	0	0	1	0.25	0	0	0.06	0.2	0	0	0	0	0	0	0	0	0	0	0	0	0	0	0	0	0	0	0	0	0	0	0	0	0	0	0	0	0
Bin.229	0.56	0	0.62	0	0.84	0.84	0.625	0	0.75	0	0	0	0	0	0	0	0	0.67	0.18	0.4	0	0	0	0	0	0	0	0	0	0	0	1	0	0	1	0	0	0	0	0	0	0	0	0	0	0	0	1	1
Bin.23	0.67	0	0.5	0.07	0.56	0	1	0	0	0	0	0	0	0	0	0	0	0.67	0.12	0.2	0	0	0	1	0	0	0	0	0	0	0	1	0	0	0	0	0	0	0	0	0	0	0	0	0	0	0	0	0
Bin.230	0.67	0	0.75	0	0.91	1	0.375	0	0.75	0	0	0	0.25	0.5	0	0	0	0	0.18	0.4	0	0	0	0	0	0	0	0	0	0	0	1	0	0	1	0	0	1	0	0	0	0	0	0	0	0	0	0	1
Bin.231	0.56	0	0.75	0	0.91	0	1	0	0.75	0	0	0	0.25	0	0	0	0	0	0.24	0.2	0	0	0	0	0	0	0	0	0	0	0	1	0	0	1	0	0	0	1	1	1	0	0	0	0	0	0	0	0
Bin.232	0.33	0	0.38	0	0	0	0	0.88	0	0	0	0	0	0	1	1	0	0.33	0.06	0.1	0	0	0	0	0	0	0	0	0	0	0	0	0	0	0	0	0	0	0	0	0	0	0	0	0.33	0	0	1	0
Bin.233	0.56	0	0.38	0.14	0.56	0	0.75	0	0	0	0	0	0	0	0	0	0	0	0	0.3	0	0	0	0	0	0	0	0	0	0	0	0	0	0	0	0	0	0	0	0	0	0	0	0	0	0	0	0	0
Bin.234	0.78	0	0.5	0	0.14	0	0.125	0.66	0	0	0	0	0	0	0	0	0	0	0.18	0.1	0	0	0	0	0	0	0	0	0	0	0	0	0	0	1	0	0	0	0	0	0	0	0	0	0	0	0	0	0
Bin.235	0.33	0	0.12	0	0.07	0	0	0.44	0	0	0	0	0	0	1	0.88	0	0	0.12	0.1	0	0	0	0	0	0	0	0	0	0	0	0	0	0	0	0	0	0	0	0	0	0	0	0	0	0	0	0	0
Bin.236	0.33	0	0.25	0	0.14	0	0.875	0	0	0	0	0	0	0	0	0	0	0	0	0.2	0	0	0	1	0	0	0	0	0	0	0	0	0	0	0	0	0	0	0	0	0	0	0	0	0	0	0	0	0
Bin.237	0.78	0.78	0.75	0	0.84	1	1	0.66	1	0	0	0	0.75	1	0	0	0	0	0.24	0.1	0	1	0	1	0	1	0	0	0	0	0	0	1	0	1	0	0	1	0	0	0	0	0	0	0.99	0	0	0	0
Bin.238	0.78	0.78	0.62	0	0.14	0	0.875	0	0	0	0	0	0	0	0	0	0	0.67	0.12	0.2	0	0	0	0	0	0	0	0	0	0	0	1	0	0	0	0	0	1	0	0	0	0	0	0	0	0	0	0	1
Bin.239	0.56	0	0.62	0	0.07	0	0	0.66	1	0	0	0	0	0	0	0	0	0.83	0.06	0.4	0	0	0	0	0	0	0	0	0	0	0	0	0	0	0	0	0	1	0	0	0	0	0	0	0	0	0	1	0
Bin.24	0.33	0	0.25	0	0.07	0	0	0.33	0	0	0	0	0	0	1	0.5	0	0.17	0.06	0.3	0	0	0	0	0	0	0	0	0	0	0	0	0	0	0	0	0	0	0	0	0	0	0	0	0.33	0	0	1	0
Bin.240	0.56	0	0.62	0	0.21	0.84	0	0.55	0	0	0	0	0	0	0	0	0	0	0.12	0.2	0	0	0	0	0	0	0	0	0	0	0	0	0	0	1	0	0	0	0	0	0	0	0	0	0	0	0	0	0
Bin.241	0.89	0	0.75	0	0.98	0	1	0	0.75	0.5	0	0	1	0	1	0.88	0	0	0.18	0.2	0	0	0	0	0	0	0	0	0	0	0	1	0	0	0	0	0	0	0	1	1	1	1	1	0	0	0	1	1
Bin.242	0.56	0	0.62	0	0	1	0.625	0	0.5	1	0	0	1	0	0	0	0	0.17	0.24	0.3	0	0	0	1	0	0	0	0	0	0	0	0	0	0	0	0	0	0	0	1	0	1	0	0	0	0	0	0	0
Bin.243	0.33	0	0.25	0	0.7	0	0	0	1	0	0	0	0	0	0	0	0	0	0	0.2	0	1	0	1	0	0	0	0	0	0	0	1	0	0	1	0	0	1	0	1	0	0	0	0	0	0	0	0	0
Bin.244	0.89	0	0.88	0	0.84	0	0.875	0	1	0	0	0	0.5	1	0	0	0	0	0.24	0.3	0	1	0	0	0	0	0	0	0	0	0	0	1	0	1	0	0	1	0	0	0	0	0	0	0	0	0	1	1
Bin.245	0.33	0	0.88	0	0.91	0	0.5	0.44	1	0	0	0	0	0	0	0	0	0.17	0.12	0.2	0	0	0	1	0	0	0	0	0	0	0	0	0	0	0	0	0	0	0	0	0	0	0	0	0	0	0	0	0
Bin.246	0.56	0	0.75	0.21	0.98	0	0.25	0	0	0	0	0	0	0	0	0	0	0	0.12	0.3	0	0	0	1	0	0	0	0	0	0	0	0	0	0	1	0	0	0	0	0	0	0	0	0	0	0	0	0	0
Bin.247	0.56	0	0.62	0	0.14	0.5	0	0	0	0	0	0	0	1	0	0	0	0	0.06	0.1	0	0	0	0	0	0	0	0	0	0	0	0	0	0	1	1	0	0	0	0	0	0	0	0	0	0	0	0	0
Bin.248	0.56	0	0	0	0	0	0	0	0	0	0	0	0	0	0	0	0	0	0	0	0	0	0	0	0	0	0	0	0	0	0	0	0	0	0	0	0	0	0	0	0	0	0	0	0	0	0	0	0
Bin.249	0.22	0	0.38	0	0.14	0	0.625	0	0	0	0	0	0	0	0	0	0	0.83	0.12	0	0	0	0	1	0	0	0	0	0	0	0	1	0	0	1	0	0	0	0	0	0	0	0	0	0	0	0	0	0
Bin.25	0.22	0	0.25	0	0	0	0	0	0	0	0	0	0	0	1	0.25	0	0	0.06	0.1	0	0	0	1	0	0	0	0	0	0	0	0	0	0	0	0	0	0	0	0	0	0	0	0	0	0	0	0	0
Bin.250	0.44	0	0	0	0	0	0	0	0	0	0	0	0	0	0	0	0	0	0.06	0	0	1	0	0	0	0	0	0	0	0	0	0	0	0	0	0	0	0	0	0	0	0	0	0	0	0	0	0	0
Bin.251	0.44	0.44	0.62	0	0.84	0	0.875	0.66	0	0	0	0	0.25	0	0	0	0	0.67	0.06	0.2	0	0	0	0	0	0	0	0	0	0	0	0	0	0	0	0	0	1	0	0	0	0	0	0	0.33	0	0	0	1
Bin.252	0.11	0	0.62	0	0.49	0.17	1	0	0	0	0	0	0	1	0	0	0	0	0.12	0	0	0	0	0	0	0	0	0	0	0	0	0	0	0	1	0	0	0	0	0	0	0	0	0	0	0	0	1	0
Bin.253	0.67	0	0.5	0	0.77	0	0	0	0.75	0	0	0	0	0	0	0	0	0	0.12	0.1	0	0	0	0	0	0	0	0	0	0	0	1	0	0	1	0	0	1	1	1	0	0	0	0	0	0	0	0	0
Bin.254	0.22	0	0.38	0	0.63	0	0.125	0.44	0	0	0	0	0	0	0	0	0	0	0.06	0.2	0	0	0	0	0	0	0	0	0	0	0	0	0	0	0	0	0	0	0	0	0	0	0	0	0	0	0	0	0
Bin.255	0.44	0	0.5	0	0.77	0	0.875	0.88	0	0	0	0	0	0	0	0	0	0.83	0.18	0.1	0	0	0	1	0	0	0	0	0	0	0	1	0	0	0	1	0	1	0	0	0	0	0	0	0	0	0	1	0
Bin.256	0.44	0	0.38	0	0.7	0	0	0.33	0	0	0	0	0	0	0	0	0	0.17	0.06	0.4	0	0	0	0	0	0	0	0	0	0	0	0	0	0	1	0	0	0	0	0	0	0	0	0	0	0	0	0	0
Bin.257	0	0.11	0.5	0	0.14	0	0.5	0	0	0	0	0	0	0	0	0	0	0.67	0	0.2	0	1	0	1	0	0	0	0	0	0	0	0	0	0	0	0	0	0	0	0	0	0	0	0	0	0	0	1	0
Bin.258	0.67	0.67	0.75	0	0.14	0	0.875	0	1	0	0	0	0	0	0	0	0	0.67	0.06	0.4	0	0	0	1	0	0	0	0	0	0	0	1	0	0	0	0	0	1	0	0	0	0	0	0	0	0	0	1	1
Bin.259	0.44	0.56	0.25	0	0.21	0	0	0.88	0	0	0	0	0	0	1	1	0	0.17	0.06	0.1	0	0	0	0	0	0	0	0	0	0	0	0	0	0	0	0	0	0	0	0	0	0	0	0	0	0	0	0	0
Bin.26	0.78	0	0.5	0	0.14	0.84	0	0.88	0	0	0	0	0	0	0	0	0	0.5	0.12	0.1	0	1	0	0	0	0	0	0	0	0	0	1	1	0	1	0	0	0	0	0	0	0	0	0	0	0	0	1	0
Bin.260	0.56	0	0.62	0	0.42	0	0.875	0	1	0	0	0	0	1	0	0	0	0	0.12	0	0	1	0	0	0	0	0	0	1	0	0	0	1	0	1	0	0	0	0	0	0	0	0	0	0	0	0	0	0
Bin.261	0.56	0	0.25	0	0.14	0	0.875	0.33	0	0	0	0	0	0	0	0	0	0	0.12	0	0	0	0	0	0	0	0	0	0	0	0	0	0	1	0	0	0	0	0	0	0	0	0	0	0	0	0	0	0
Bin.262	0.11	0	0.38	0	0.35	0	0	0.66	0	0	0	0	0	0	0	0	0	0	0.12	0.3	0	0	0	0	0	0	0	0	0	0	0	1	1	1	0	0	0	0	0	0	0	0	0	0	0	0	0	0	0
Bin.263	0.44	0	0.75	0	0.14	0	0	0.88	0	0	0	0	0	0	0	0	0	0.67	0.12	0.4	0	0	0	0	0	0	0	0	0	0	0	0	0	0	0	0	0	1	0	0	0	0	0	0	0	0	0	0	0
Bin.264	0.33	0.44	0.5	0	0.98	0	0.5	0	0.75	0	0	0	0.25	1	0	0	0	0.17	0	0.2	0	0	0	1	0	0	0	0	0	0	0	1	1	1	1	0	0	0	0	0	0	1	0	0	0	0	0	1	0
Bin.265	0.89	0	0.75	0	0.28	0	0.875	0	0	0	0	0	0	0	0	0	0	0	0.06	0.2	0	1	0	1	0	0	0	0	0	0	0	1	1	0	1	0	0	0	0	0	0	0	0	0	0	0	0	0	0
Bin.266	0.33	0	0.38	0	0.21	0	0	0.77	0	0	0	0	0	0	1	0.5	0	0.33	0.06	0.3	0	0	0	0	0	0	0	0	0	0	0	0	0	0	0	0	0	0	0	0	0	0	0	0	0.33	0	0	1	0
Bin.267	0.56	0	0.12	0.07	0.7	0	1	0	0	0	0	0	0	0	0	0	0	0.67	0.06	0.3	0	0	0	0	0	0	0	0	0	0	0	0	0	0	0	0	0	0	0	0	0	0	0	0	0	0	0	0	0
Bin.268	0.11	0	0.38	0	0.21	0	0	0	0	0	0	0	0	0	0	0	0	0.33	0	0.2	0	0	0	0	0	0	0	0	0	0	0	0	0	0	0	0	0	0	0	0	0	0	0	0	0	0	0	0	0
Bin.269	0.56	0	0.38	0	0.56	0	1	0.11	0	0	0	0	0	0	0	0	0	0.17	0.06	0	0	1	0	1	0	0	0	0	0	0	0	0	0	0	0	0	0	0	0	0	0	0	0	0	0	0	0	0	0
Bin.27	0.56	0	0.75	0	0.91	0	0.25	0	0.25	0	0	0	0	1	0	0	0	0	0.12	0.2	0	1	0	1	0	0	0	0	0	0	0	1	0	0	1	0	0	1	0	1	0	0	0	0	0	0	0	1	1
Bin.270	0.67	0	0.12	0	0	0	1	0	0	0	0	0	0	0	0	0	0	0	0.06	0	0	0	0	0	0	0	0	0	0	0	0	0	0	0	0	0	0	0	0	0	0	0	0	0	0	0	0	0	0
Bin.271	0.56	0	0.25	0	0	0	0.625	0	0	0	0	0	0	0	0	0	0	0	0	0	0	0	0	0	0	0	0	0	0	0	0	0	0	0	1	0	0	0	0	0	0	0	0	0	0	0	0	0	0
Bin.272	0.11	0	0.25	0	0.14	0	0	0	0	0	0	0	0	0	0	0	0	0	0.06	0.3	0	0	0	0	0	0	0	0	0	0	0	0	0	0	0	0	0	0	0	0	0	0	0	0	0.33	0	0	1	0
Bin.273	0.56	0.56	0.38	0	0.21	0	0.75	0	0	0	0	0	0	0.5	0	0	0	0.83	0.12	0.2	0	0	0	1	0	0	0	0	0	0	0	0	0	0	0	0	0	0	0	0	0	0	0	0	0	0	0	1	1
Bin.274	0.56	0	0.62	0.07	0.84	0	1	0	0	0	0	0	0	0	0	0	0	0	0.12	0.3	0	1	0	0	0	0	0	0	0	0	0	0	0	0	0	0	0	0	0	0	1	0	0	0	0	0	0	1	0
Bin.275	0.22	0	0.25	0	0.77	0	0	0.44	0	0	0	0	0	0	0	0	0	0.83	0.06	0.1	0	0	0	0	0	0	0	0	0	0	0	0	0	0	0	0	0	1	0	0	0	0	0	0	0	0	0	0	0
Bin.276	0.33	0	0.62	0	0.07	1	1	0.44	0.75	0	0	0	0	0	0	0	0	0	0.12	0.1	0	0	0	0	0	0	0	0	0	0	0	1	0	0	0	0	0	0	0	0	1	0	0	0	0	0	0	0	0
Bin.277	0.44	0	0	0	0	0	0.375	0	0	0	0	0	0	0	0	0	0	0	0.06	0	0	0	0	0	0	0	0	0	0	0	0	0	0	0	0	0	0	0	0	0	0	0	0	0	0	0	0	0	0
Bin.278	0.56	0.56	0.88	0.07	0.98	0	0.875	0	0	0	0	0	0.25	0	0	0	0	0.5	0.12	0.2	0	0	0	0	0	0	0	0	0	0	0	1	0	0	1	0	0	0	0	0	0	0	0	0	0	0	0	0	0
Bin.279	0.78	0	0	0	0	0	0.125	0.55	0	0	0	0	0	0	0	0	0	0	0.12	0.1	0	0	0	1	0	0	0	0	0	0	0	0	0	0	0	0	0	0	0	0	0	0	0	0	0	0	0	0	0
Bin.28	0.56	0	0.62	0	0.42	0	0.625	0	0	0	0	0	0	0	0	0	0	0.17	0.12	0.1	0	0	0	0	0	0	0	0	0	0	0	0	0	0	0	0	0	0	0	0	0	0	0	0	0	0	0	1	0
Bin.280	0.67	0	0.62	0.07	0.98	0	0.75	0	0.75	0	0	0	0	0	0	0	0	0	0.06	0.3	0	0	0	0	0	0	0	0	0	0	0	1	0	0	0	0	0	1	0	0	0	0	0	0	0	0	0	0	0
Bin.281	0.33	0	0.12	0	0	0	0	0.55	0	0	0	0	0	0	0	0	0	0	0.06	0	0	0	0	0	0	0	0	0	0	0	0	0	0	0	0	0	0	0	0	0	0	0	0	0	0	0	0	0	0
Bin.282	0.33	0	0.5	0.07	0.7	0	0	0.88	0	0	0	0	0	0	1	0.88	0	0.5	0.12	0.1	0	0	0	0	0	0	0	0	0	0	0	0	0	0	0	0	0	0	0	0	0	0	0	0	0	0	0	0	0
Bin.283	0.78	0	0.62	0	0.14	0	1	0.44	0	0	0	0	0.5	1	0	0	0	0.67	0.12	0.2	0	0	0	1	0	0	0	0	0	0	0	1	0	0	0	0	0	1	0	0	0	0	0	0	0	0	0	1	1
Bin.284	0.44	0	0.12	0	0	0	0	0	0	0	0	0	0	0	0	0	0	0	0.06	0.1	0	0	0	0	0	0	0	0	0	0	0	0	0	0	0	0	0	0	0	0	0	0	0	0	0	0	0	0	0
Bin.285	0	0.11	0.62	0	0.7	0	0.5	0	1	0	0	0	0.25	0	0	0	0	0	0	0.2	0	0	0	1	0	0	0	0	0	0	0	0	0	1	0	1	0	0	0	0	0	1	0	0	0	0	0	0	0
Bin.286	0.89	0.89	0.75	0	0.07	1	1	0	1	0	0	0	0.25	0	0	0	0	0	0.12	0.2	0	0	0	0	0	0	0	0	0	0	0	1	0	0	0	0	0	0	0	0	1	0	0	1	0	0	0	0	0
Bin.287	0.67	0	0.5	0	0.14	0	0	0	0	0	0	0	0	0	0	0	0	0	0.06	0.1	0	0	0	0	0	0	0	0	0	0	0	0	0	0	0	0	0	0	0	0	0	0	0	0	0	0	0	0	0
Bin.288	0.56	0	0.12	0.07	0.07	0	0	0.77	0	0	0	0	0	0	1	0.88	0	0	0.12	0	0	0	0	0	0	0	0	0	0	0	0	0	0	0	0	0	0	0	0	0	0	0	0	0	0	0	0	0	0
Bin.289	0.67	0	0.38	0	0	0	0	0.66	0	0	0	0	0	0	0	0	0	0	0.06	0.2	0	0	0	0	0	0	0	0	0	0	0	0	0	0	0	0	0	0	0	0	0	0	0	0	0	0	0	1	0
Bin.29	0.22	0	0.12	0	0	0	0	0.44	0	0	0	0	0	0	0	0	0	0	0.06	0.1	0	0	0	0	0	0	0	0	0	0	0	0	0	0	0	0	0	0	0	0	0	0	0	0	0	0	0	0	0
Bin.290	0.44	0	0.12	0	0	0	0	0	0	0	0	0	0	0	0	0	0	0	0.06	0	0	0	0	0	0	0	0	0	0	0	0	0	0	0	0	0	0	0	0	0	0	0	0	0	0	0	0	0	0
Bin.291	0.89	0	0.88	0	0.98	0	0.875	0	0	0	0	0	0.5	1	0	0	0	0	0.47	0.2	0	0	0	0	0	0	0	0	0	0	0	0	0	0	0	0	0	1	0	0	0	0	0	0	0.33	0	0	0	0
Bin.292	0.44	0	0.25	0	0.07	0	0.875	0.55	0	0	0	0	0	0	0	0	0	0	0.12	0	0	0	0	0	0	0	0	0	0	0	0	1	1	0	1	0	0	0	0	0	0	0	0	0	0	0	0	0	0
Bin.293	0.67	0	0.88	0	0.42	0	1	0	0.75	0.5	0	0	0.75	0	0	0	0	0	0.41	0.3	0	0	0	1	0	0	0	0	0	0	0	1	0	0	0	0	0	0	1	1	0	0	0	0	0	0	0	0	0
Bin.294	0.78	0.89	0.88	0	0.98	0	1	0	1	0	0	0	0	1	0	0	0	0	0.18	0.3	0	0	0	1	0	0	0	0	0	0	0	0	0	0	1	0	0	1	1	1	0	0	0	0	0	0	0	1	0
Bin.295	0.67	0	0.12	0	0.28	0	1	0.22	0	0	0	0	0	1	0	0	0	0.67	0.06	0.4	0	0	0	0	0	0	0	0	0	0	0	0	0	0	0	0	0	1	0	1	0	0	0	0	0	0	0	0	0
Bin.296	0.44	0	0.25	0	0.35	0	0	0.55	0	0	0	0	0	0	1	0.75	0	0.33	0.06	0.4	0	0	0	0	0	0	0	0	0	0	0	0	0	0	0	0	0	0	0	0	0	0	0	0	0	0	0	0	0
Bin.297	0.22	0	0.75	0	0.98	0	1	0.55	0.75	0	0	0	0.75	0	0	0	0	0	0.24	0.3	0	0	0	0	0	0	0	0	0	0	0	1	0	0	1	0	0	0	1	1	0	0	0	0	0	0	0	0	0
Bin.298	0.56	0	0.38	0	0.14	0	0	0.55	0	0	0	0	0	0	0	0	0	0.67	0.06	0.4	0	0	0	0	0	0	0	0	0	0	0	0	0	0	0	0	0	0	0	0	0	0	0	0	0	0	0	0	0
Bin.299	0.78	0	0.62	0	0.14	1	0	0.77	0	0	0	0	0.25	0	0	0	0	0.67	0.18	0.3	0	1	0	1	0	1	0	0	0	0	0	1	1	0	1	0	0	1	0	0	0	0	0	0	0	0	0	0	0
Bin.3	0.44	0.56	0.5	0	0.14	0	0.25	0	0	0	0	0	0	0	0	0	0	0	0.06	0.1	0	0	0	1	0	0	0	0	0	0	0	1	0	1	1	1	0	0	0	0	0	0	0	0	0	0	0	0	0
Bin.30	0.44	0	0.12	0	0.07	0	0	0.66	0	0	0	0	0	0	0	0	0	0	0.12	0.2	0	0	0	0	0	0	0	0	0	0	0	0	0	0	0	0	0	0	0	0	0	0	0	0	0	0	0	0	0
Bin.300	0.56	0	0.25	0	0	0	1	0	1	0	0	0	0.25	0	0	0	0	0	0.06	0.1	0	0	0	1	0	0	0	0	0	0	0	1	0	0	1	0	0	1	0	1	0	0	0	0	0	0	0	1	1
Bin.301	0.78	0	0.62	0	0.77	0	0.875	0	1	0	0	0	0.5	1	0	0	0	0	0.24	0.2	0	1	0	0	0	0	0	0	0	0	0	0	1	0	1	0	0	1	1	1	0	0	0	0	0	0	0	1	1
Bin.302	0.44	0	0.62	0	0	1	1	0.44	0	0	0	0	0	0	1	0.67	0	0.83	0.18	0.2	0	1	0	1	0	1	0	0	0	0	0	0	0	0	0	1	0	0	0	0	1	0	0	0	0	0	0	1	0
Bin.303	0.33	0	0.38	0	0.21	0	0	0.88	0	0	0	0	0	0	1	0.5	0	0.17	0.06	0.3	0	0	0	0	0	0	0	0	0	0	0	0	0	0	0	0	0	0	0	0	0	0	0	0	0	0	0	1	0
Bin.304	0.56	0.67	0.5	0	0.63	0	1	0	0	0	0	0	0	0	0	0	0	0.17	0.12	0.3	0	0	0	0	0	0	0	0	0	0	0	0	0	0	1	0	0	1	0	0	0	0	0	0	0	0	0	1	1
Bin.305	0.78	0	0.75	0	0.98	0.17	1	0.77	0.75	0.5	0	0	1	0	1	1	0	0	0.41	0.2	0	0	0	1	0	0	0	0	0	0	0	1	0	0	0	0	0	1	0	1	1	1	0	0	0	0	0	1	1
Bin.306	0	0	0.12	0	0	0	0	0	0.25	0	0	0	0	0	1	0.25	0	0	0.12	0	0	0	0	0	0	0	0	0	0	0	0	0	0	0	0	0	0	0	0	0	0	0	0	0	0	0	0	0	0
Bin.307	0.44	0	0.12	0	0	0	0	0	0	0	0	0	0	0	0	0	0	0	0.06	0	0	0	0	0	0	0	0	0	0	0	0	0	0	0	0	0	0	0	0	0	0	0	0	0	0	0	0	0	0
Bin.308	0.56	0	0.38	0	0.14	1	0.25	0	1	0	0	0	0	0	0	0	0	0	0	0.1	0	0	0	0	0	0	0	0	1	0	0	0	0	0	1	0	0	0	0	0	0	0	0	0	0	0	0	0	0
Bin.309	1	0	0.88	0	0.7	1	1	0.33	0.75	0.5	0	0	1	1	1	1	0	0.17	0.24	0.2	0	0	0	1	0	0	0	0	1	0	0	1	0	1	1	1	0	0	0	0	0	1	1	0	0	0	0	1	0
Bin.31	0.44	0	0.38	0	0.21	0	0.625	0	0	0	0	0	0.25	0	0	0	0	0	0.18	0.2	0	0	0	0	0	0	0	0	0	0	0	0	0	0	0	0	0	0	0	0	0	0	0	0	0	0	0	1	0
Bin.310	0.33	0.33	0.5	0	0.91	0.5	0.875	0	1	0	0	0	0	1	0	0	0	0	0.06	0.1	0	0	1	1	0	0	0	0	0	0	0	0	0	0	0	0	0	0	0	0	0	0	0	0	0	0	0	0	0
Bin.311	0.22	0	0.38	0	0	0	0	0.88	0	0	0	0	0	0	0	0	0	0.17	0.12	0.1	0	0	0	0	0	0	0	0	0	0	0	0	0	0	0	0	0	0	0	0	0	0	0	0	0.33	0	0	0	0
Bin.312	0.78	0.78	0.88	0	0.07	0	0.875	0.55	0	0	0.25	0	0	1	0	0	0	0.5	0.12	0.4	0	0	0	0	0	0	0	0	0	0	0	0	1	0	0	0	0	1	0	0	0	0	0	0	0	0	0	0	1
Bin.313	0.78	0	0.88	0.07	0.98	0	1	0.44	0.75	0.5	0	0	1	0.5	1	1	0	0	0.18	0.2	0	1	0	1	0	0	0	0	0	0	0	1	0	0	0	0	0	0	0	1	0	1	1	1	0	0	0	1	1
Bin.314	0.22	0	0.62	0	0.49	0	0.5	0.22	0	0	0	0	0	1	0	0	0	0.83	0.12	0.2	0	1	0	0	0	0	0	0	0	0	0	0	0	0	1	0	0	0	1	1	0	0	0	0	0	0	0	1	1
Bin.315	0.56	0	0.75	0	0.7	0	0.5	0.66	0	0	0	0	0.25	0	0	0	0	0.17	0.18	0.2	0	0	0	1	0	0	0	0	0	0	0	1	0	0	1	0	0	0	0	0	1	1	0	0	0	0	0	1	0
Bin.316	0.89	0.89	0.38	0	0.91	0	1	0	0	0	0	0	0	1	0	0	0	0.67	0.06	0.1	0	0	0	1	0	0	0	0	0	0	0	1	0	0	0	0	0	0	0	0	0	0	0	0	0	0	0	1	1
Bin.317	0.22	0	0.62	0	0.14	0.67	0	0.66	0	0	0	0	0	0	0	0	0	0	0.12	0.2	0	0	0	1	0	0	0	0	0	0	0	1	1	0	1	0	0	0	0	0	0	0	0	0	0	0	0	1	0
Bin.318	0.44	0	0.12	0.07	0.21	0	0	0.77	0	0	0	0	0	0	1	0.5	0	0.83	0.18	0.2	0	1	0	0	0	1	0	0	0	0	0	0	1	0	1	0	0	1	0	0	0	0	0	0	0	0	0	0	0
Bin.319	0.67	0.78	0.62	0	0.56	0	1	0.44	0	0	0	0	0	0	0	0	0	0.67	0.12	0.1	0	0	0	1	0	0	0	0	0	0	0	1	0	0	0	0	0	1	0	0	0	0	0	0	0	0	0	1	1
Bin.32	0.67	0.67	0.62	0	0.91	0	0.75	0	0.75	0	0	0	0.25	1	0	0	0	0.5	0.12	0.2	0	1	0	1	0	0	0	0	0	0	0	1	0	1	1	0	0	1	1	1	0	1	0	0	0	0	0	1	0
Bin.320	0.67	0	0	0	0	0	0.25	0	0	0	0	0	0	0	0	0	0	0	0.06	0.1	0	0	0	0	0	0	0	0	0	0	0	0	0	0	0	0	0	0	0	0	0	0	0	0	0	0	0	0	0
Bin.321	0.78	0	0.88	0	0.98	0	1	0.77	0.75	0.5	0	0	0.75	0	1	1	0	0	0.18	0.2	0	0	0	1	0	0	0	0	0	0	0	1	0	0	0	0	0	1	0	1	1	0	1	1	0	0	0	0	1
Bin.322	0.22	0	0.38	0	0.49	0	0	0	0	0	0	0	0	0	0	0	0	0.5	0.12	0.3	0	0	0	0	0	0	0	0	0	0	0	0	0	0	0	0	0	0	0	0	0	0	0	0	0	0	0	0	0
Bin.323	0.78	0	0.88	0	0.77	0	1	0	0	0	0	0	0.5	1	0	0	0	0.83	0.12	0.5	0	0	0	1	0	0	0	0	0	0	0	1	1	0	0	0	0	1	0	1	0	0	0	0	0	0	0	1	1
Bin.324	0.56	0	1	0	0.91	1	1	0.55	0.75	0.5	0	0	1	0	1	1	0	0.17	0.24	0.2	0	0	0	0	0	0	0	0	1	0	0	1	0	1	0	0	0	0	0	0	1	0	0	0	0	0	0	0	0
Bin.325	0.44	0.44	0.38	0	0.14	0	0.875	0	0	0	0	0	0	1	0	0	0	0	0.12	0.2	0	0	0	1	0	0	0	0	0	0	0	0	0	0	0	0	0	0	0	0	0	0	0	0	0	0	0	0	0
Bin.326	0.22	0	0.12	0	0	0	0	0	0	0	0	0	0	0	0	0	0	0	0.06	0	0	0	0	0	0	0	0	0	0	0	0	0	0	0	1	0	0	0	0	0	0	0	0	0	0	0	0	0	0
Bin.327	0.67	0.67	0.62	0	0.35	0	0.5	0	0	0	0	0	0.25	0	0	0	0	0.67	0	0.3	0	1	0	1	0	0	0	0	0	0	0	1	0	1	1	0	0	0	0	0	0	0	0	0	0	0	0	0	0
Bin.328	0.33	0	0.5	0	0	0	0.25	0	0	0	0	0	0	0.5	0	0	0	0.5	0.12	0.3	0	0	0	0	0	0	0	0	0	0	0	0	0	0	0	0	0	1	0	0	0	0	0	0	0	0	0	1	0
Bin.329	0.33	0	0.12	0	0	0	0	0	0	0	0	0	0	0	0	0	0	0	0.06	0	0	0	0	0	0	0	0	0	0	0	0	0	0	0	0	0	0	0	0	0	0	0	0	0	0	0	0	0	0
Bin.33	0.56	0	0.5	0	0.91	0	0.75	0	0	0	0	0	0	0.5	0	0	0	0	0.12	0.1	0	1	0	1	0	0	0	0	0	0	0	0	1	0	0	0	0	1	0	0	0	0	0	0	0	0	0	1	0
Bin.330	0.56	0	0.12	0	0	0	0	0	0	0	0	0	0	0	0	0	0	0	0.06	0	0	0	0	0	0	0	0	0	0	0	0	0	0	0	0	0	0	0	0	0	0	0	0	0	0	0	0	0	0
Bin.331	0.67	0	0.62	0	0.98	0.84	1	0.55	0	0.5	0	0	0	1	0	0	0	0.5	0.18	0.4	0	1	0	0	0	0	0	0	1	0	0	1	0	0	0	0	0	1	0	0	0	0	0	0	0	0	0	1	0
Bin.332	0.44	0	0.12	0	0	0	0	0	0	0	0	0	0	0	1	0.75	0	0	0.12	0.1	0	0	0	0	0	0	0	0	0	0	0	0	0	0	0	0	0	0	0	0	0	0	0	0	0	0	0	0	0
Bin.333	0.44	0	0.75	0	0.7	0	0	0	1	0	0	0	0.25	0	0	0	0	0	0.18	0.3	0	0	0	0	0	0	0	0	0	0	0	0	0	0	0	0	0	1	0	1	0	1	0	0	0	0	0	1	0
Bin.334	0.78	0	0.88	0.07	0.84	1	1	0.44	0.75	0.5	0	0	1	0	0	0	0	0.17	0.41	0.2	0	0	0	1	0	0	0	0	0	0	0	0	0	0	1	0	0	1	1	1	0	0	0	0	0	0	0	1	0
Bin.335	0.22	0	0.25	0	0	0.17	0	0.22	0	0	0	0	0	0	0	0	0	0	0.06	0.4	0	0	0	0	0	0	0	0	0	0	0	0	0	0	0	0	0	0	0	0	0	0	0	0	0	0	0	0	0
Bin.336	0.56	0	0.62	0	0.56	0	1	0	0.25	0	0	0	0.5	1	0	0	0	0.5	0.12	0.4	0	0	0	1	0	0	0	0	0	0	0	1	0	0	0	0	0	1	0	1	0	0	0	0	0	0	0	1	1
Bin.337	0.44	0.56	0.5	0.07	0.98	0	0.5	0	0	0	0	0	0.25	0	0	0	0	0	0.06	0.1	0	0	0	0	0	0	0	0	0	0	0	1	0	1	1	0	0	1	0	0	0	1	0	0	0	0	0	1	0
Bin.338	0.11	0	0.38	0	0.7	0	0.375	0	0.5	0	0	0	0	1	0	0	0	0	0.12	0.4	0	0	0	0	0	0	0	0	0	0	0	1	0	0	0	0	0	1	0	0	0	0	0	0	0	0	0	0	0
Bin.339	0.33	0.44	0.75	0	0.84	0	0.875	0.55	0.25	0	0	0	0	1	0	0	0	0.67	0.18	0.3	0	1	0	0	0	0	0	0	1	0	0	1	1	0	0	0	0	1	0	0	0	0	0	0	0	0	0	1	0
Bin.34	0.44	0	0.5	0	0.77	0	0.875	0	0	0	0	0	0	0	0	0	0	0	0.12	0.2	0	0	0	1	0	0	0	0	0	0	0	1	0	0	0	0	0	1	0	0	0	0	0	0	0	0	0	1	0
Bin.340	0.78	0	0.75	0	0.91	0	0.875	0	1	0	0	0	0.25	0	0	0	0	0	0.29	0.4	0	0	0	1	0	0	0	0	0	0	0	1	0	0	0	0	0	0	0	0	0	0	0	0	0	0	0	0	0
Bin.341	0.56	0	0.75	0	0.7	0	1	0	0	0	0	0	0	0	0	0	0	0.83	0.12	0.1	0	0	0	0	0	0	0	0	0	0	0	0	0	0	0	0	0	0	0	0	0	0	0	0	0	0	0	0	0
Bin.342	0.44	0	0.25	0	0	0.33	0	0.33	0	0	0	0	0	0	0	0	0	0	0.06	0.2	0	0	0	0	0	0	0	0	0	0	0	0	0	0	0	0	0	0	0	0	0	0	0	0	0	0	0	0	0
Bin.343	0.33	0	0.25	0	0	0	0	0.33	0	0	0	0	0	0	1	0.75	0	0	0.06	0.1	0	0	0	0	0	0	0	0	0	0	0	0	0	0	0	0	0	0	0	0	0	0	0	0	0	0	0	1	0
Bin.344	0.78	0.89	0.75	0	0.28	1	0	0.77	0	0	0	0	0	0	0	0	0	0	0.18	0.2	0	1	0	1	0	0	0	0	0	0	0	1	1	0	1	0	0	0	0	0	0	0	0	0	0	0	0	1	0
Bin.345	0.56	0	0.75	0	0.84	0	0.625	0.55	0	0	0.75	0	0	1	0	0	0	0.17	0.12	0.1	0	1	0	1	0	0	0	0	0	0	0	1	0	0	0	0	0	0	0	0	0	0	0	0	0	0	0	1	1
Bin.346	0.33	0.44	0.25	0	0.7	0	0	0	0	0.5	0	0	1	0	0	0	0	0	0.12	0.1	0	0	0	0	0	0	0	0	0	0	0	1	0	0	0	0	0	0	0	0	1	0	0	0	0	0	0	0	0
Bin.347	0.67	0	0.75	0.07	0.63	0	0.25	0.55	0	0	0	0	0	1	0	0	0	0	0.18	0.3	0	0	0	0	0	0	0	0	0	0	0	1	0	0	1	0	0	1	0	0	0	0	0	0	0	0	0	1	1
Bin.348	0.33	0	0.25	0	0.07	0	0.5	0	0	0	0	0	0	0	0	0	0	0	0.06	0.1	0	0	0	0	0	0	0	0	0	0	0	0	0	1	0	0	0	0	0	0	0	0	0	0	0	0	0	1	0
Bin.349	0.67	0	0.25	0.21	0.49	0	0	0.44	0.75	0	0	0	0	0	1	0.75	0	0	0.06	0.4	0	1	0	0	0	0	0	0	0	0	0	0	0	0	0	0	0	0	0	0	0	0	0	0	0	0	0	0	0
Bin.35	0.67	0	0.5	0	0.42	0	0.875	0	0	0	0	0	0	0	0	0	0	0.67	0.12	0	0	0	0	0	0	0	0	0	0	0	0	1	0	0	0	0	0	1	0	0	0	0	0	0	0	0	0	1	1
Bin.350	0.67	0	0.88	0	0.14	0.84	1	0.55	0	0	0	0	0	0	0	0	0	0	0.12	0.4	0	0	0	0	0	0	0	0	0	0	0	1	0	0	0	0	0	1	0	0	0	0	0	0	0	0	0	1	1
Bin.351	0.22	0	0.25	0	0	0	0	0	0	0	0	0	0	0	1	0.25	0	0	0.06	0	0	0	0	1	0	0	0	0	0	0	0	0	0	0	0	0	0	0	0	0	0	0	0	0	0	0	0	0	0
Bin.352	0.56	0	0.5	0	0.28	0.67	0.375	0.77	0	0	0	0	0	0	1	0.5	0	0.67	0.12	0.2	0	0	0	1	0	0	0	0	0	0	0	1	0	0	0	0	0	0	0	0	0	0	0	0	0	0	0	0	0
Bin.353	0.56	0	0.5	0	0.42	0	0	0.66	0	0	0	0	0	0	0	0	0	0.17	0.06	0	0	0	0	0	0	0	0	0	0	0	0	0	0	0	1	0	0	0	0	0	0	0	0	0	0	0	0	0	0
Bin.354	0.78	0.78	0.5	0	0.07	0	1	0.55	0	0	0	0	0	0	0	0	0	0.67	0.12	0.4	0	0	0	1	0	0	0	0	0	0	0	1	0	0	0	0	0	1	0	0	0	0	0	0	0	0	0	1	1
Bin.355	0.22	0	0.38	0	0	0	0	0.11	0	0	0	0	0	0	0	0	0	0.17	0.12	0	0	0	0	0	0	0	0	0	0	0	0	0	0	0	0	0	0	0	0	0	0	0	0	0	0.33	0	0	0	0
Bin.356	0.67	0	0.12	0	0.28	0	1	0	0	0	0	0	0	0	0	0	0	0.67	0.06	0.3	0	0	0	0	0	0	0	0	0	0	0	0	0	0	1	0	0	1	0	0	0	0	0	0	0	0	0	0	0
Bin.357	0.11	0	0.12	0	0.07	0	0	0	0	0	0	0	0	0	0	0	0	0	0.12	0.1	0	0	0	0	0	0	0	0	0	0	0	0	0	0	0	0	0	0	0	0	0	0	0	0	0	0	0	0	0
Bin.358	0.44	0.56	0.75	0	0.77	0	0.25	0	0.75	0	0	0	0	0	0	0	0	0	0.12	0.2	0	0	0	1	0	0	0	0	0	0	0	1	0	1	1	1	0	0	0	0	0	0	0	1	0	0	0	0	0
Bin.359	0.67	0	0.62	0	0	1	0	0.44	0.5	0	0	0	0	0	0	0	0	0	0.12	0.1	0	0	0	0	0	0	0	0	0	0	0	0	0	0	0	0	0	0	0	0	0	0	0	0	0	0	0	0	0
Bin.36	0.56	0	0.38	0	0.98	0	0.5	0	0	0	0	0	0	0	0	0	0	0.33	0.06	0.2	0	1	0	0	0	0	0	0	0	0	0	1	0	0	0	0	0	0	0	0	0	0	0	0	0	0	0	1	0
Bin.360	0.44	0	0.62	0	0.14	0.84	0.25	0	0	0	0	0	0.5	1	0	0	0	0.17	0.06	0.1	0	0	0	1	0	0	0	0	0	0	0	0	0	0	0	0	0	1	0	0	0	0	0	0	0	0	0	1	1
Bin.361	0.44	0	0.38	0	0	0	0	0.22	0	0	0	0	0	0	0	0	0	0	0.06	0.1	0	0	0	0	0	0	0	0	0	0	0	0	0	0	0	0	0	0	0	0	0	0	0	0	0	0	0	0	0
Bin.362	0.89	0.89	0.75	0.07	0.98	1	0.875	0.44	0.75	0	0	0	0.25	0	0	0	0	0.17	0.41	0.4	0	0	0	1	0	0	0	0	0	0	0	1	0	0	1	0	0	0	0	0	0	0	0	1	0	0	0	0	0
Bin.363	0.67	0.67	0.75	0	0.49	0	0.875	0	0.75	0	0	0	0	0	0	0	0	0.67	0	0.3	0	0	0	1	0	0	0	0	0	0	0	1	0	1	1	0	0	0	0	0	0	0	0	0	0	0	0	1	0
Bin.364	0.67	0.67	0.38	0.07	0.98	0	0.125	0.55	0	0	0	0	0	1	0	0	0	0.5	0.06	0.2	0	1	0	1	0	0	0	0	0	0	0	1	0	0	0	0	0	0	0	0	0	0	0	0	0	0	0	1	0
Bin.365	0.22	0	0.38	0	0.14	0	0	0	0	0	0	0	0	0	0	0	0	0.67	0.12	0.2	0	0	0	0	0	0	0	0	0	0	0	0	0	0	0	0	0	0	0	0	0	0	0	0	0	0	0	0	0
Bin.366	0.56	0	0.5	0	0.21	0	1	0.88	0	0	0	0	0	0	0	0	0	0.67	0.12	0.2	0	0	1	0	0	0	0	0	0	0	0	1	0	1	0	0	0	1	0	0	0	0	0	0	0	0	0	0	0
Bin.367	0.67	0	0.5	0	0.14	0	1	0.77	0	0	0	0	0	0	0	0	0	0.83	0.12	0.1	0	0	0	0	0	0	0	0	0	0	0	1	0	1	0	0	0	1	0	0	0	0	0	0	0	0	0	1	0
Bin.368	0.33	0	0	0	0	0	0	0	0	0	0	0	0	0	0	0	0	0	0.06	0	0	0	0	0	0	0	0	0	0	0	0	0	0	0	0	0	0	0	0	0	0	0	0	0	0	0	0	0	0
Bin.369	0.33	0.44	0.38	0	0.07	0	0	0.11	0	0	0	0	0	0	0	0	0	0	0.06	0.4	0	0	0	0	0	0	0	0	0	0	0	0	0	0	0	0	0	0	0	0	0	0	0	0	0	0	0	0	0
Bin.37	0.67	0	0.75	0.07	0	1	0.875	0.33	0	0.5	0	0	1	0	0	0	0	0	0.47	0.2	0	0	0	0	0	0	0	0	0	0	0	0	0	0	0	0	0	0	0	0	0	0	0	0	0	0	0	1	0
Bin.370	0.33	0	0.62	0	0.91	0.84	0.625	0	0.5	0.5	0	0	0	0.5	1	0.5	0	0.67	0	0.2	0	1	0	1	0	0	0	0	0	0	0	1	0	1	1	0	0	0	0	0	0	0	0	0	0	0	0	1	1
Bin.371	0.44	0	0.38	0	0.07	0	0	0	0	0	0	0	0	0	1	0.75	0	0.17	0.12	0.1	0	0	0	0	0	0	0	0	0	0	0	0	0	0	0	0	0	0	0	0	0	0	0	0	0	0	0	0	0
Bin.372	0.67	0	0.75	0	0.98	1	1	0	0.5	0	0	0	0.75	0	0	0	0	0	0.06	0.2	0	1	0	0	0	0	0	0	0	0	0	1	0	0	0	0	0	0	0	0	0	1	0	0	0	0	0	0	0
Bin.373	0.22	0	0.25	0	0.14	0.84	0	0.22	0	0	0	0	0	0	0	0	0	0	0.06	0.2	0	0	0	0	0	0	0	0	0	0	0	0	0	0	0	0	0	0	0	0	0	0	0	0	0	0	0	0	0
Bin.374	0.22	0	0.12	0	0	0	0	0.88	0	0	0	0	0	0	0	0	0	0.17	0	0	0	0	0	0	0	0	0	0	0	0	0	0	0	0	0	0	0	0	0	0	0	0	0	0	0.33	0	0	0	0
Bin.375	0.67	0	0.38	0.07	0.84	0	0.125	0.55	0	0	0	0	0	0	1	0.75	0	0	0.06	0.3	0	1	0	0	0	0	0	0	0	0	0	0	0	0	1	0	0	0	0	0	0	0	0	0	0	0	0	0	0
Bin.376	0.44	0	0.12	0	0	0	0.625	0	0	0	0	0	0	0	0	0	0	0	0.06	0.1	0	1	0	0	0	0	0	0	0	0	0	0	0	0	0	0	0	0	0	0	0	0	0	0	0	0	0	0	0
Bin.377	0.67	0	0.62	0	0.28	0.84	0	0.55	0	0	0	0	0	0	0	0	0	0.17	0.18	0.3	0	0	0	0	0	0	0	0	0	0	0	0	0	0	0	0	0	0	0	0	0	0	0	0	0	0	0	0	0
Bin.378	0.56	0	0.25	0.07	0.77	0	1	0	0	0	0	0	0	0	1	0.83	0	0.83	0.12	0.3	0	1	0	0	0	1	0	0	1	0	0	0	0	0	0	0	0	1	0	0	0	0	0	0	0	0	0	1	0
Bin.379	0.56	0	0.62	0	0.98	0	1	0	0	0	0	0	0.5	1	0	0	0	0.67	0.06	0.4	0	0	0	1	0	0	0	0	1	0	0	0	0	0	1	0	0	0	0	0	0	0	0	0	0.33	0	0	1	1
Bin.38	0.78	0	0.75	0	0.98	1	0.5	0	0.75	0.5	0	0	0	0	1	1	0	0	0.18	0.1	0	0	0	0	0	0	0	0	0	0	0	1	0	0	1	0	0	0	0	0	0	1	0	0	0	0	0	1	0
Bin.380	0.44	0.56	0.62	0	0.91	0	0.75	0	1	0	0	0	0.25	0	0	0	0	0	0.18	0.3	0	0	0	0	0	0	0	0	0	0	0	0	0	0	0	0	0	0	0	0	0	0	0	1	0	0	0	0	0
Bin.381	0.56	0	0.75	0.07	0.91	0	0.375	0	0	0	0	0	0.5	0	0	0	0	0.67	0.29	0.2	0	0	0	1	0	0	0	0	0	0	0	1	0	0	0	0	0	1	1	1	0	0	0	0	0	0	0	1	1
Bin.382	0.22	0.33	0.38	0	0.14	0	0.25	0	0	0	0	0	0	1	0	0	0	0.67	0.12	0.4	0	1	0	1	0	0	0	0	0	0	0	0	0	0	0	0	0	1	0	0	0	0	0	0	0	0	0	1	1
Bin.383	0.56	0	0.75	0	0.98	0	1	0	0.75	0.5	0	0	1	0	1	1	0	0	0.18	0.2	0	0	0	0	0	0	0	0	0	0	0	1	0	0	0	0	0	0	0	1	1	0	0	0	0	0	0	1	1
Bin.384	0.67	0.78	0.75	0	0.91	0	0.75	0.22	0.25	0	0	0	0.25	1	0	0	0	0	0.24	0.1	0	0	0	0	0	0	0	0	1	0	0	1	1	0	1	0	0	0	0	0	0	0	0	0	0	0	0	0	0
Bin.385	0.67	0	0.88	0	0.98	0	1	0	0.75	0.5	0	0	1	0	0	0	0	0.17	0.24	0.3	0	0	0	0	0	0	0	0	0	0	0	1	0	0	1	0	0	0	0	0	0	0	0	0	0	0	0	1	0
Bin.386	0.78	0	0.75	0	0.14	1	1	0	0	0	0	0	0	0	0	0	0	0.83	0.12	0.4	0	0	0	0	0	0	0	0	0	0	0	1	0	0	1	0	0	1	0	0	0	0	0	0	0	0	0	0	0
Bin.387	0.44	0.56	0.5	0	0.7	0	0	0	0.5	0.5	0	0	0.25	0	1	0.5	0	0	0.24	0.1	0	0	0	1	0	0	0	0	0	0	0	1	0	0	0	0	0	0	0	0	1	0	0	1	0	0	0	0	0
Bin.388	0.56	0	0.38	0	0.14	0	0.875	0	0	0	0	0	0	0	0	0	0	0.83	0.12	0.2	0	1	0	0	0	0	0	0	0	0	0	0	0	0	1	0	0	0	0	0	0	0	0	0	0	0	0	1	0
Bin.389	0.33	0	0.5	0	0.63	0	0	0.88	0	0	0	0	0	0	1	0.88	0	0.17	0.12	0.1	0	0	0	0	0	0	0	0	0	0	0	0	0	0	0	0	0	0	0	0	0	0	0	0	0	0	0	0	0
Bin.39	0.44	0	0.5	0	0	0	0	0.66	0	0	0	0	0	0	0	0	0	0	0.06	0.1	0	0	0	0	0	0	0	0	0	0	0	0	0	0	0	0	0	0	0	0	0	0	0	0	0	0	0	0	0
Bin.390	0.44	0	0.75	0	0.28	1	0	0.44	0	0	0	0	0	0	0	0	0	0	0.18	0.2	0	0	0	0	0	0	0	0	0	0	0	1	0	0	0	0	0	0	0	0	0	0	0	0	0	0	0	0	0
Bin.391	0.67	0	0.12	0	0.07	0	1	0	0	0	0	0	0	0	0	0	0	0	0.06	0.1	0	0	0	0	0	0	0	0	0	0	0	0	0	0	1	0	0	0	0	0	0	0	0	0	0	0	0	0	0
Bin.392	0.33	0	0.75	0	0	0	0.875	0.44	0.5	0.5	0	0	0	0	1	1	0	0	0.12	0.1	0	0	0	0	0	0	0	0	0	0	0	1	0	0	0	0	0	0	0	0	1	1	0	0	0	0	0	0	0
Bin.393	0.56	0	0.75	0.07	0.91	0	0.75	0	0.75	0	0	0	0.25	1	0	0	0	0	0.18	0.3	0	0	0	0	0	0	0	0	0	0	0	1	0	0	0	0	0	1	0	1	0	0	0	0	0	0	0	1	1
Bin.394	0.78	0.78	0.62	0.07	0.07	1	0.25	0	1	0	0	0	0.25	0	0	0	0	0	0.12	0.1	0	0	0	0	0	0	0	0	1	0	0	1	1	0	1	0	0	0	0	0	0	0	0	1	0	0	0	0	0
Bin.395	0.78	0	0.88	0	0.98	0	0.875	0	0	0	0	0	0	1	0	0	0	0.5	0.18	0.3	0	0	0	1	0	0	0	0	0	0	0	1	0	0	1	0	0	1	0	0	0	0	0	0	0	0	0	1	0
Bin.396	0.67	0	0.62	0	0.84	0	1	0	0	0	0	0	0.25	0	0	0	0	0.67	0.18	0.2	0	0	0	1	0	0	0	0	0	0	0	1	0	0	0	0	0	1	0	0	1	0	0	0	0	0	0	1	1
Bin.397	0.89	0	0.75	0	0.98	0	1	0	0	0	0	0	0.5	1	0	0	0	0	0.18	0.3	0	0	0	0	0	0	0	0	0	0	0	1	0	1	1	0	0	1	0	0	0	0	0	0	0	0	0	1	0
Bin.398	0.44	0	0	0	0	0	1	0	0	0	0	0	0	0	0	0	0	0	0	0	0	0	0	0	0	0	0	0	0	0	0	0	0	0	0	0	0	0	0	0	0	0	0	0	0	0	0	1	0
Bin.399	0.33	0	0.12	0	0.14	0	0	0.44	0	0	0	0	0	0	1	0.88	0	0	0.12	0.1	0	0	0	0	0	0	0	0	0	0	0	0	0	0	0	0	0	0	0	0	0	0	0	0	0	0	0	0	0
Bin.4	0.22	0	0.25	0	0.49	0	0	0	0	0	0	0	0	0	0	0	0	0	0.06	0.1	0	0	0	0	0	0	0	0	0	0	0	0	0	0	0	0	0	0	0	0	0	0	0	0	0	0	0	0	0
Bin.40	0.78	0	0.88	0	0.84	0	1	0	0	0	0	0	0.5	1	0	0	0	0.67	0.12	0.5	0	0	0	1	0	0	0	0	0	0	0	1	1	0	0	0	0	1	1	1	0	0	0	0	0	0	0	1	1
Bin.400	0.56	0	0.62	0	0.28	0.84	0	0.55	0	0	0	0	0	0	0	0	0	0.17	0.18	0.3	0	0	0	0	0	0	0	0	0	0	0	0	0	0	0	0	0	0	0	0	0	0	0	0	0	0	0	0	0
Bin.401	0.44	0	0.62	0.07	0.91	1	0.25	0	0	0	0	0	0	1	0	0	0	0.67	0.12	0.3	0	0	0	0	0	0	0	0	0	0	0	1	0	1	0	0	0	1	0	0	0	0	0	0	0.99	0	0	0	1
Bin.402	0.44	0	0.25	0.07	0.7	0	0	0.44	0	0	0	0	0	0	1	0.88	0	0.67	0.06	0.3	0	0	0	0	0	0	0	0	0	0	0	1	0	0	1	0	0	0	0	0	0	0	0	0	0	0	0	1	0
Bin.403	0.67	0.67	0.88	0	0.14	0.84	1	0	0	0	0	0	0	0	0	0	0	0.67	0.12	0.4	0	0	0	1	0	0	0	0	0	0	0	1	0	0	0	0	0	1	0	0	0	0	0	0	0	0	0	1	1
Bin.404	0.56	0	0.25	0	0.77	0	0	0	0	0	0	0	0	0.5	0	0	0	0	0.12	0.2	0	0	0	0	0	0	0	0	0	0	0	1	0	0	1	0	0	1	0	0	0	0	0	0	0	0	0	1	1
Bin.405	0.67	0.67	0.62	0	0.14	0	0	0.77	0	0	0	0	0.25	0	0	0	0	0.17	0.12	0.2	0	0	0	0	0	0	0	0	0	0	0	1	0	0	0	0	0	1	0	0	0	0	0	0	0.33	0	0	1	1
Bin.406	0.67	0	0.38	0	0.14	0	0	0.44	0	0	0	0	0	0	0	0	0	0.67	0.18	0.2	0	0	0	0	0	0	0	0	0	0	0	0	0	0	0	0	0	0	0	0	0	0	0	0	0	0	0	0	0
Bin.407	0.56	0	0.75	0.07	0.56	0	0	0.77	0	0	0	0	0	0	0	0	0	0.17	0.06	0.2	0	0	0	0	0	0	0	0	0	0	0	0	0	0	1	0	0	0	0	0	0	0	0	0	0	0	0	1	0
Bin.408	0.67	0	0.75	0	0.98	0	1	0.77	0.75	0.5	0	0	0.75	0	1	0.75	0	0	0.24	0.2	0	0	0	1	0	0	0	0	0	0	0	1	0	0	0	0	0	1	0	0	0	1	1	1	0	0	0	1	1
Bin.409	0.67	0	0.75	0	0	0	1	0	0.75	0.5	0	0	0	0	0	0	0	0	0.12	0.2	0	0	0	1	0	0	0	0	0	0	0	0	0	0	1	0	0	0	0	0	0	0	0	0	0	0	0	0	0
Bin.41	0.56	0	0.5	0	0	0	0	0	0	0	0	0	0	0	1	0.75	0	0.17	0.18	0.1	0	0	0	0	0	0	0	0	0	0	0	0	0	0	0	0	0	0	0	0	0	0	0	0	0	0	0	0	0
Bin.410	0.22	0	0.25	0	0	0	0	0.77	0	0	0	0	0	0	0	0	0	0.17	0	0.1	0	0	0	0	0	0	0	0	0	0	0	0	0	0	0	0	0	0	0	0	0	0	0	0	0	0	0	0	0
Bin.411	0.56	0	0.62	0	0.98	0	1	0	0.25	0	0	0	0	0	0	0	0	0	0.18	0.3	0	0	0	1	0	0	0	0	0	0	0	1	0	0	0	0	0	1	0	0	0	0	0	0	0	0	0	0	0
Bin.412	0.67	0	0.75	0	0.98	0	1	0.77	0.75	0.5	0	0	0.75	0	1	1	0	0.17	0.18	0.1	0	0	0	0	0	0	0	0	0	0	0	1	0	0	0	0	0	1	0	1	0	0	0	1	0	0	0	1	1
Bin.413	0.56	0	0.62	0	0	1	1	0.44	0.75	0.5	0	0	1	0	0	0	0	0	0.06	0.2	0	0	0	1	0	0	0	0	0	0	0	0	0	0	1	0	0	0	1	1	0	0	0	0	0	0	0	0	0
Bin.414	0.78	0	0.62	0	0.98	0	1	0	0.75	0.5	0	0	1	0	1	1	0	0	0.41	0.2	0	0	0	1	0	0	0	0	0	0	0	1	0	0	1	0	0	0	0	0	0	0	1	0	0	0	0	1	1
Bin.415	0.22	0	0.5	0.07	0.77	0	0	0	0	0	0	0	0	0	0	0	0	0.5	0.12	0.3	0	0	0	0	0	0	0	0	0	0	0	0	0	0	1	0	0	0	0	0	0	0	0	0	0	0	0	0	0
Bin.416	0.44	0	0.25	0	0.07	0	0	0	0	0	0	0	0	0	0	0	0	0.17	0.12	0.4	0	0	0	0	0	0	0	0	0	0	0	0	0	0	0	0	0	0	0	0	0	0	0	0	0	0	0	0	0
Bin.417	0.56	0	0.88	0	0	0	1	0	0.75	0	0	0	1	0	0	0	0	0.17	0.41	0.3	0	0	0	1	0	0	0	0	0	0	0	1	0	0	0	0	0	0	0	0	0	1	0	0	0	0	0	0	0
Bin.418	0.11	0	0.12	0	0.14	0	0	0	0	0	0	0	0	0	1	0.25	0	0	0.06	0	0	0	0	0	0	0	0	0	0	0	0	0	0	0	0	0	0	0	0	0	0	0	0	0	0	0	0	0	0
Bin.419	0.56	0	0.5	0	0.63	0	0.625	0	0	0	0	0	0.25	1	0	0	0	0.67	0.12	0.1	0	1	1	0	0	0	0	0	0	0	0	1	0	0	1	0	0	0	0	0	0	0	0	0	0	0	0	0	0
Bin.42	0.78	0.78	0.62	0.07	0.84	0.17	1	0.44	0.75	0	0	0	0.25	1	0	0	0	0.5	0.24	0.2	0	0	0	1	0	0	0	0	0	0	0	1	1	0	1	0	0	1	0	0	0	0	0	1	0	0	0	0	0
Bin.420	0.44	0	0.25	0	0.14	0	0	0.66	0	0	0	0	0	0	0	0	0	0	0.06	0.2	0	0	0	0	0	0	0	0	0	0	0	0	0	0	0	0	0	0	0	0	0	0	0	0	0	0	0	0	0
Bin.421	0.56	0	0.88	0	0.91	1	1	0.44	0.75	0.5	0	0	1	0	1	1	0	0.17	0.18	0.2	0	0	0	0	0	0	0	0	0	0	0	0	0	0	0	0	0	0	0	0	0	0	0	0	0	0	0	0	0
Bin.422	0.67	0.67	0.5	0	0.14	0.84	1	0	1	0	0	0	0	0	0	0	0	0.83	0.12	0.3	0	0	0	0	0	0	0	0	0	0	0	0	0	0	0	0	0	1	0	0	0	0	0	0	0	0	0	1	1
Bin.423	0.33	0.44	0.12	0	0.91	0	0.75	0	1	0	0	0	0.25	0	0	0	0	0	0.12	0.2	0	0	0	0	0	0	0	0	0	0	0	0	0	1	1	1	0	0	0	0	1	0	0	0	0	0	0	0	0
Bin.424	0.56	0	0.88	0	0	0	1	0	0.75	0	0	0	1	0	0	0	0	0.17	0.24	0.3	0	0	0	1	0	0	0	0	0	0	0	0	0	0	0	0	0	0	0	1	0	1	0	0	0	0	0	1	0
Bin.425	0.44	0	0.5	0	0.28	0.84	0	0.55	0	0	0	0	0	0	0	0	0	0.17	0.12	0.3	0	0	0	1	0	0	0	0	0	0	0	0	0	0	0	0	0	0	0	0	0	0	0	0	0	0	0	0	0
Bin.426	0.56	0.56	0.5	0	0.91	0	0.875	0	0.75	0.5	0	0	0.75	0	0	0	0	0	0.12	0	0	0	0	0	0	0	0	0	0	0	0	0	0	0	0	0	0	0	0	0	0	0	0	0	0	0	0	1	0
Bin.427	0.56	0	0.38	0	0.14	0	0	0	0	0	0	0	0	0	0	0	0	0	0.06	0.1	0	1	0	0	0	0	0	0	0	0	0	0	0	0	1	0	0	1	0	0	0	0	0	0	0	0	0	1	0
Bin.428	0.33	0	0.12	0	0	0	0	0	0	0	0	0	0	0	1	0.5	0	0	0.06	0.1	0	0	0	0	0	0	0	0	0	0	0	0	0	0	0	0	0	0	0	0	0	0	0	0	0	0	0	0	0
Bin.429	0.67	0	0.62	0	0.07	0	1	0	0	0	0	0	0	0	0	0	0	0	0.18	0.1	0	1	0	1	0	0	0	0	0	0	0	1	1	0	1	0	0	0	0	0	1	0	0	0	0	0	0	1	0
Bin.43	0.22	0	0.38	0	0.7	0	0.875	0.77	0.25	0.5	0	0	0	0	0	0	0	0.17	0.12	0.2	0	0	0	0	0	0	0	0	0	0	0	1	0	0	1	0	0	0	0	1	0	0	0	0	0	0	0	0	1
Bin.430	0.56	0	0.62	0	0.07	1	0	0	0	0	0	0	0.25	1	0	0	0	0.83	0.12	0.2	0	0	0	1	0	0	0	0	0	0	0	0	0	0	0	0	0	1	0	0	0	0	0	0	0	0	0	1	0
Bin.431	0.44	0.44	0.88	0	0.98	0	0.875	0	0.5	0	0	0	0	1	0	0	0	0.5	0.12	0.2	0	0	0	0	0	0	0	0	0	0	0	0	0	0	1	0	0	0	0	0	1	0	0	0	0	0	0	0	0
Bin.432	0.56	0	0.12	0	0.14	0	1	0	0	0	0	0	0	0	0	0	0	0.67	0.06	0.3	0	0	0	0	0	0	0	0	0	0	0	0	0	0	0	0	0	0	0	0	0	0	0	0	0	0	0	0	0
Bin.433	0.33	0	0.5	0.07	0.63	0	1	0	0	0	0	0	0	0	0	0	0	0.67	0.12	0.2	0	0	0	0	0	0	0	0	0	0	0	0	0	0	1	0	0	0	0	0	0	0	0	0	0	0	0	0	0
Bin.434	0.67	0	0.25	0	0.14	0	0.875	0	0	0	0	0	0	0	0	0	0	0	0	0.1	0	0	0	0	0	0	0	0	0	0	0	0	1	0	0	0	0	0	0	0	0	0	0	0	0	0	0	0	0
Bin.435	0.67	0	0.62	0	0.98	0	0	0	0.75	0.5	0	0	0.25	0	1	0.83	0	0	0.12	0.1	0	0	0	0	0	0	0	0	0	0	0	1	0	0	0	0	0	0	0	1	1	0	1	0	0	0	0	1	1
Bin.436	0.56	0	0.38	0	0	0	0	0	0	0.5	0	0	0.25	0	0	0	0	0	0.06	0	0	0	0	0	0	0	0	0	0	0	0	1	0	0	0	0	0	0	0	0	1	0	0	0	0	0	0	0	0
Bin.437	0.56	0	0.62	0	0.84	0	1	0	0	0	0	0	0	0	1	0.67	0	0.67	0.18	0.2	0	0	0	1	0	0	0	0	0	0	0	0	0	0	0	0	0	1	0	0	1	0	0	0	0	0	0	1	1
Bin.438	0.44	0	0.25	0.07	0.77	0	1	0.44	0	0	0	0	0	0	0	0	0	0.67	0.06	0.2	0	0	0	0	0	0	0	0	0	0	0	0	0	0	1	0	0	0	0	0	0	0	0	0	0	0	0	0	0
Bin.439	0.44	0	0	0	0	0	0	0	0	0	0	0	0	0	0	0	0	0	0.06	0	0	0	0	0	0	0	0	0	0	0	0	0	0	0	0	0	0	0	0	0	0	0	0	0	0	0	0	0	0
Bin.44	0.89	1	0.75	0	0.28	0.17	0.75	0	0.75	0	0	0	0.25	0	0	0	0	0	0.24	0.2	0	0	0	1	0	0	0	0	0	0	0	0	0	0	1	0	0	1	0	0	0	0	0	0	0	0	0	0	0
Bin.440	0.56	0	0.25	0	0	0	0	0.11	0	0	0	0	0	0	0	0	0	0	0.06	0.3	0	0	0	0	0	0	0	0	0	0	0	0	0	0	0	0	0	0	0	0	0	0	0	0	0	0	0	0	0
Bin.441	0.22	0.33	0.12	0	0	0	0	0.44	0	0	0	0	0	0	1	0.25	0	0.33	0.06	0.3	0	1	0	0	0	0	0	0	0	0	0	0	0	0	1	0	0	0	0	0	0	0	0	0	0	0	0	0	0
Bin.442	0.44	0	0.88	0	0.77	0	0.625	0	0	0	0	0	0.25	0	0	0	0	0	0.18	0.2	0	0	0	1	0	0	0	0	0	0	0	0	0	0	0	0	0	0	0	0	0	0	0	0	0	0	0	1	1
Bin.443	0.56	0	0.62	0	0.28	0.84	0	0.55	0	0	0	0	0	0	0	0	0	0.17	0.18	0.3	0	0	0	0	0	0	0	0	0	0	0	0	0	0	0	0	0	0	0	0	0	0	0	0	0	0	0	0	0
Bin.444	0.78	0	0.88	0.07	0.84	0	1	0	0.25	0	0	0	0.5	0	0	0	0	0.83	0.18	0.3	0	0	0	1	0	0	0	0	0	0	0	1	0	0	0	0	0	1	0	0	0	0	0	0	0.99	0	0	0	1
Bin.445	0.89	0.89	0.88	0	0.14	0.84	0.75	0	0	0	0	0	0.5	0	0	0	0	0.83	0.12	0.3	0	0	0	1	0	0	0	0	0	0	0	1	0	0	0	0	0	1	0	0	0	0	0	0	0	0	0	1	1
Bin.446	0.44	0	0.25	0	0	0	0	0	0	0	0	0	0	0	0	0	0	0	0.06	0.2	0	0	0	0	0	0	0	0	0	0	0	0	0	0	0	0	0	0	0	0	0	0	0	0	0	0	0	0	0
Bin.447	0.44	0.56	0.75	0	0.14	1	1	0	0	0	0	0	0.5	0	0	0	0	0	0.12	0.4	0	0	0	0	0	0	0	0	0	0	0	0	0	0	0	0	0	1	0	0	0	0	0	0	0	0	0	1	0
Bin.448	0.56	0	0.12	0	0.21	0	0.25	0	0	0	0	0	0	0	0	0	0	0.67	0.06	0.1	0	0	0	1	0	0	0	0	0	0	0	1	0	0	0	0	0	0	0	0	0	0	0	0	0	0	0	0	0
Bin.449	0.78	0.78	0.88	0.07	0.98	0	0.375	0.22	0.75	0	0	0	0.25	0	0	0	0	0.5	0.12	0.3	0	1	0	1	0	0	0	0	0	0	0	1	0	0	1	0	0	0	0	0	1	0	0	0	0	0	0	1	0
Bin.45	0.56	0	0.88	0	0	1	0.25	0.44	0.75	0.5	0	0	0.75	0	0	0	0	0	0.24	0.4	0	0	0	0	0	0	0	0	0	0	0	1	0	0	1	1	0	0	1	1	0	1	0	0	0	0	0	1	0
Bin.450	0.11	0.22	0.5	0	0.63	0	0	0	0	0	0	0	0	0	0	0	0	0	0.12	0.2	0	0	0	0	0	0	0	0	0	0	0	0	0	0	0	0	0	0	0	0	0	0	0	0	0	0	0	0	0
Bin.451	0.67	0.67	0.5	0	0.07	0	0	0	0	0	0	0	0	1	0	0	0	0.67	0.06	0	0	0	0	1	0	0	0	0	0	0	0	0	0	0	0	0	0	0	0	0	0	0	0	0	0	0	0	1	0
Bin.452	0.56	0	0.62	0	0.98	0	0	0	0.5	0	0	0	0.5	0	1	1	0	0	0.18	0.1	0	0	0	1	0	0	0	0	0	0	0	1	0	0	1	0	0	0	0	0	0	0	0	0	0	0	0	0	0
Bin.453	0.67	0	0.5	0	0	0	0	0	0	0	0	0	0	0	0	0	0	0	0.06	0.1	0	0	0	0	0	0	0	0	0	0	0	0	0	0	0	0	0	0	0	0	0	0	0	0	0	0	0	1	0
Bin.454	0.89	0	0.88	0	0.7	0	1	0	0.25	0	0	0	0.5	1	1	0.83	0	0.83	0.12	0.5	0	0	0	0	0	0	0	0	0	0	0	1	0	0	0	0	0	1	0	0	0	0	0	0	0	0	0	1	1
Bin.455	0.33	0	0.38	0.07	0.63	0	0	0	0	0	0	0	0	0	0	0	0	0	0	0.1	0	0	0	0	0	0	0	0	0	0	0	0	0	0	0	0	0	0	0	0	1	0	0	0	0	0	0	1	0
Bin.456	0.22	0	0.25	0	0.21	0	0	0.77	0	0	0	0	0	0	1	0.5	0	0.33	0.06	0.1	0	0	0	0	0	0	0	0	0	0	0	0	0	0	0	0	0	0	0	0	0	0	0	0	0.33	0	0	1	0
Bin.457	0.22	0	0	0	0	0	0	0.33	0	0	0	0	0	0	1	0.75	0	0.17	0.06	0	0	0	0	1	0	0	0	0	0	0	0	0	0	0	0	0	0	0	0	0	0	0	0	0	0	0	0	0	0
Bin.458	0.56	0	0.25	0.07	0.7	0	0.875	0	0	0	0	0	0	1	0	0	0	0.5	0.06	0.2	0	1	0	1	0	1	0	0	0	0	0	0	1	0	0	0	0	1	0	0	0	0	0	0	0	0	0	0	0
Bin.459	0.44	0	0.62	0	0.56	0.84	0.625	0	1	0	0	0	0	1	0	0	0	0	0.06	0.4	0	0	0	1	0	0	0	0	0	0	0	1	0	0	0	0	0	0	0	0	0	0	0	0	0	0	0	1	0
Bin.46	0.67	0.67	0.75	0	0.84	0	0.25	0	0.75	0	0	0	0.25	1	0	0	0	0.17	0.06	0.3	0	1	0	1	0	1	0	0	0	0	0	1	1	0	1	0	0	0	0	0	0	0	0	0	0	0	0	1	0
Bin.460	0.67	0	0.38	0	0.28	0	0	0.77	0	0	0	0	0	0	0	0	0	0.67	0.18	0.2	0	1	0	1	0	0	0	0	0	0	0	0	0	0	1	0	0	0	0	0	0	0	0	0	0	0	0	0	0
Bin.461	0.67	0	0.38	0	0.84	0	0.75	0	0	0	0	0	0	0	0	0	0	0.67	0.06	0	0	0	0	0	0	0	0	0	1	0	0	1	0	0	0	0	0	1	0	0	1	0	0	0	0.33	0	0	1	1
Bin.462	0.89	0.89	0.75	0	0.84	0	0.625	0	1	0	0	0	0.25	0	0	0	0	0	0.24	0.3	0	1	0	1	0	0	0	0	0	0	0	1	0	1	1	0	0	0	0	0	0	0	0	1	0	0	0	0	0
Bin.463	0.67	0.67	0.88	0	0.98	0	0.875	0.55	0.5	0	0	0	0	1	0	0	0	0	0.18	0.2	0	1	0	1	0	0	0	0	1	0	0	1	0	0	1	0	0	0	0	0	0	0	0	0	0	0	0	1	0
Bin.464	0.89	0	0.62	0.07	0.07	1	1	0	1	0	0	0	0.25	0	0	0	0	0.17	0.24	0.3	0	0	0	1	0	0	0	0	1	0	0	1	1	1	1	0	0	0	0	0	0	0	0	1	0	0	0	0	0
Bin.465	0.56	0.67	0.75	0	0.91	0	0.5	0	0.75	0	0	0	0	1	0	0	0	0.5	0.12	0.1	0	0	0	1	0	0	0	0	0	0	0	1	0	1	1	0	0	1	0	0	0	0	0	0	0	0	0	1	0
Bin.466	0.56	0	0.5	0	0.91	0	1	0	1	0	0	0	0	0	0	0	0	0.17	0.12	0.4	0	0	0	1	0	0	0	0	0	0	0	0	0	0	0	0	0	1	0	0	0	0	0	0	0	0	0	0	0
Bin.467	0.78	0	1	0.07	0	1	1	0.66	0.75	0.5	0	0	1	0	0	0	0	0	0.29	0.5	0	0	0	1	0	0	0	0	0	0	0	0	0	0	1	0	0	0	0	0	1	0	1	0	0	0	0	1	0
Bin.468	0.56	0	0.5	0	0.07	0	1	0.77	0	0	0	0	0	0	0	0	0	0.67	0.12	0.3	0	0	0	1	0	0	0	0	0	0	0	1	0	0	0	0	0	1	0	0	0	0	0	0	0	0	0	0	0
Bin.469	0.67	0	0	0	0.07	0	0	0	0	0	0	0	0	0	0	0	0	0	0.06	0	0	0	0	0	0	0	0	0	0	0	0	0	0	0	0	0	0	0	0	0	0	0	0	0	0	0	0	0	0
Bin.47	0.44	0	0	0	0	0	0	0	0	0	0	0	0	0	0	0	0	0	0.06	0	0	0	0	0	0	0	0	0	0	0	0	0	0	0	0	0	0	0	0	0	0	0	0	0	0	0	0	0	0
Bin.470	0.44	0.56	0.38	0	0.77	0	0.75	0	1	0	0	0	0.25	0	0	0	0	0	0.12	0.1	0	0	0	1	0	0	0	0	0	0	0	1	0	1	1	0	0	0	0	0	0	0	0	0	0	0	0	0	0
Bin.471	0.78	0.78	0.75	0	0.14	0	1	0	0	0	0	0	0	0	0	0	0	0.17	0.12	0.2	0	1	0	1	0	0	0	0	0	0	0	1	0	0	0	0	0	1	0	0	0	0	0	0	0	0	0	1	1
Bin.472	0.78	0.89	0.5	0	0	0	0	0.44	0	0	0	0	0	0	1	0.75	0	0.67	0.06	0.4	0	1	0	0	0	0	0	0	0	0	0	0	0	0	1	0	0	0	0	0	0	0	0	0	0	0	0	0	0
Bin.473	0.44	0	0.38	0	0.07	0.84	0	0.22	0	0	0	0	0	0	0	0	0	0.17	0	0.2	0	0	0	0	0	0	0	0	0	0	0	0	0	0	0	0	0	0	0	0	0	0	0	0	0	0	0	0	0
Bin.474	0.44	0	0.38	0	0.07	0	0	0	1	0	0	0	0.25	1	0	0	0	0	0.06	0.1	0	0	0	1	0	0	0	0	0	0	0	1	0	0	1	0	0	1	0	1	0	0	0	0	0	0	0	1	1
Bin.475	0.67	0	0.5	0.07	0.56	0	0.875	0	0	0	0	0	0.25	0	0	0	0	0.17	0.06	0.2	0	0	0	1	0	0	0	0	0	0	0	1	0	0	1	0	0	0	0	0	0	0	0	0	0	0	0	1	0
Bin.476	0.22	0	0.62	0	0.91	0	0.875	0.66	0.75	0.5	0	0	0.75	0	0	0	0	0	0.24	0.1	0	0	0	1	0	0	0	0	0	0	0	0	0	0	0	0	0	0	1	1	0	1	0	0	0	0	0	1	0
Bin.477	0.56	0	0.5	0	0	0	0	0.55	0	0	0	0	0	0	0	0	0	0	0.06	0.2	0	0	0	0	0	0	0	0	0	0	0	0	0	0	0	0	0	0	0	0	0	0	0	0	0	0	0	0	0
Bin.478	0.33	0.33	0.5	0	0	0	0.125	0.44	0	0.5	0	0	0.5	0	0	0	0	0	0.18	0.1	0	0	0	0	0	0	0	0	0	0	0	0	0	0	0	0	0	0	0	1	1	0	0	0	0	0	0	0	0
Bin.479	0.44	0.44	0.12	0	0	0	0.25	0	0	0	0	0	0	0	0	0	0	0	0.12	0.1	0	0	0	0	0	0	0	0	0	0	0	0	0	0	0	0	0	0	0	0	0	0	0	0	0	0	0	1	0
Bin.48	0.67	0	0.62	0	0.35	0.84	0.5	0.55	0	0	0	0	0	1	0	0	0	0.67	0.12	0.2	0	0	0	0	0	0	0	0	0	0	0	1	0	0	0	0	0	0	0	0	0	0	0	0	0	0	0	1	0
Bin.480	0.22	0	0.38	0	0.77	0	0	0.77	0	0	0	0	0	0	0	0	0	0	0.06	0.1	0	0	0	0	0	0	0	0	0	0	0	0	0	0	0	0	0	0	0	0	0	0	0	0	0	0	0	0	0
Bin.481	0.89	0	0.88	0	0.77	0	1	0	0.25	0	0	0	0.5	1	0	0	0	0.83	0.12	0.5	0	0	0	1	0	0	0	0	0	0	0	1	1	0	0	0	0	1	0	1	0	0	0	0	0	0	0	1	1
Bin.482	0.78	0.89	0.75	0.07	0	0	1	0	0.75	0	0	0	0	0	1	1	0	0	0.18	0.2	0	0	0	0	0	0	0	0	0	0	0	1	0	0	1	0	0	1	1	1	0	0	0	0	0	0	0	0	0
Bin.483	0.33	0	0.12	0.07	0.28	0	0	0	0	0	0	0	0	0	1	0.75	0	0.17	0.12	0	0	0	0	0	0	0	0	0	0	0	0	0	0	0	0	0	0	0	0	0	0	0	0	0	0	0	0	0	0
Bin.484	0.33	0	0.12	0	0.07	0	0	0	0	0	0	0	0	0	0	0	0	0	0	0.1	0	0	0	0	0	0	0	0	0	0	0	0	0	0	0	0	0	0	0	0	0	0	0	0	0	0	0	0	0
Bin.485	0.22	0	0.38	0.07	0.49	0	0.875	0	0	0	0	0	0	0	0	0	0	0.17	0.06	0.1	0	1	0	0	0	0	0	0	0	0	0	1	0	0	1	0	0	0	0	0	0	0	0	0	0	0	0	1	0
Bin.486	0.44	0	0.75	0	0.98	0	1	0	0	0	0	0	0.25	0	0	0	0	0	0.18	0.4	0	0	0	1	0	0	0	0	0	0	0	1	0	0	0	0	0	1	0	0	0	0	0	0	0	0	0	1	1
Bin.487	0.44	0	0.38	0.07	0.35	0	1	0.44	0	0	0	0	0	0	0	0	0	0.67	0.12	0.3	0	0	0	0	0	0	0	0	0	0	0	0	0	0	0	0	0	0	0	0	0	0	0	0	0	0	0	0	0
Bin.488	0.56	0.56	0.25	0	0.14	0	0.75	0	0	0	0	0	0	0	0	0	0	0.5	0.06	0.3	0	0	0	0	0	0	0	0	0	0	0	0	0	0	0	0	0	1	0	0	0	0	0	0	0	0	0	0	0
Bin.489	0.11	0	0.62	0	0.14	1	0	0	0	0	0	0	0	0	0	0	0	0	0.12	0.2	0	0	0	0	0	0	0	0	0	0	0	1	0	0	0	0	0	1	0	0	0	0	0	0	0	0	0	0	0
Bin.49	0.22	0	0.12	0	0.07	0	0	0.66	0	0	0	0	0	0	0	0	0	0	0.06	0.1	0	0	0	0	0	0	0	0	0	0	0	0	1	0	0	0	0	1	0	0	0	0	0	0	0	0	0	0	0
Bin.490	0.44	0.56	0.38	0	0.7	0	0.25	0.55	0	0	0	0	0	0	0	0	0	0	0.18	0.1	0	0	0	1	0	0	0	0	0	0	0	0	0	0	0	0	0	0	0	0	0	0	0	0	0	0	0	0	0
Bin.491	0.56	0.67	0.38	0	0.98	0	1	0	0.75	0.5	0	0	1	0	1	1	0	0	0	0	0	0	0	1	0	0	0	0	0	0	0	0	0	0	0	0	0	0	0	0	0	0	0	1	0	0	0	1	1
Bin.492	0.89	0.89	0.75	0	0.14	1	1	0	0	0	0	0	0	1	0	0	0	0	0.18	0.2	0	0	0	1	0	0	0	0	1	0	0	1	1	1	1	0	0	0	0	0	0	0	0	0	0	0	0	0	1
Bin.493	0.56	0	0.62	0	0	0	1	0	0	0	0	0	0	0	0	0	0	0	0.12	0.1	0	0	0	0	0	0	0	0	0	0	0	0	0	0	0	1	0	0	0	0	0	0	0	0	0	0	0	0	0
Bin.494	0.56	0	0.12	0	0.14	0	1	0.77	0	0	0	0	0	0	0	0	0	0.83	0.06	0	0	0	0	0	0	0	0	0	0	0	0	1	0	0	0	0	0	0	0	0	0	0	0	0	0	0	0	1	0
Bin.495	0.78	0	0.75	0	0.91	0	0.875	0	1	0	0	0	0.25	0	0	0	0	0.67	0.12	0.2	0	0	0	1	0	0	0	0	0	0	0	0	0	0	0	0	0	1	1	1	0	0	0	0	0	0	0	0	0
Bin.496	0.56	0	0.5	0.07	0.63	0	0	0.66	0	0	0	0	0	0	0	0	0	0.5	0	0.4	0	0	0	0	0	0	0	0	0	0	0	0	0	0	1	0	0	0	0	0	0	0	0	0	0	0	0	1	0
Bin.497	0.67	0	0.75	0	0.98	0.84	0.875	0.55	0	0	0	0	0	0	0	0	0	0.67	0.18	0.4	0	0	0	0	0	0	0	0	0	0	0	1	0	0	0	0	0	1	0	0	0	0	0	0	0	0	0	1	0
Bin.498	0.78	0	0.25	0	0.98	0.84	0.75	0.66	0	0	0	0	0	0	0	0	0	0	0.12	0.3	0	0	0	1	0	0	0	0	0	0	0	1	0	0	0	0	0	1	0	0	1	0	0	0	0	0	0	1	1
Bin.499	0.56	0.67	0.5	0.07	0.49	0.17	1	0.44	0	0	0	0	0.75	1	0	0	0	0.67	0.12	0.2	0	0	0	1	0	0	0	0	0	0	0	1	0	0	0	0	0	1	0	1	0	0	0	0	0	0	0	1	1
Bin.5	0.67	0	0.62	0	0.14	0.84	0.875	0.77	0	0	0	0	0	0	0	0	0	0	0.12	0.1	0	1	0	1	0	0	0	0	0	0	0	0	1	0	1	0	0	0	0	0	0	0	0	0	0	0	0	1	0
Bin.50	0.33	0	0.12	0	0.21	0	0.5	0	0	0	0	0	0	0	0	0	0	0	0.06	0.1	0	1	0	0	0	0	0	0	0	0	0	1	0	0	0	0	0	0	0	0	0	0	0	0	0	0	0	1	0
Bin.500	1	0	0.88	0.07	0	1	1	0.44	0.75	0.5	0	0	1	1	0	0	0	0	0.24	0.2	0	0	0	1	0	0	0	0	1	0	0	1	0	1	1	1	0	1	0	0	0	1	1	0	0	0	0	0	0
Bin.501	0.56	0	0.38	0.07	0.56	0	0	0.44	0	0	0	0	0	0	1	0.88	0	0.67	0.12	0.3	0	0	0	0	0	0	0	0	0	0	0	1	0	0	0	0	0	0	0	0	0	0	0	0	0	0	0	1	0
Bin.502	0.56	0	0.75	0.07	0.98	0	0.875	0	0	0	0	0	0	0	0	0	0	0	0.12	0.3	0	0	0	0	0	0	0	0	0	0	0	0	0	0	1	0	0	0	0	0	0	0	0	0	0	0	0	0	0
Bin.503	0.44	0.56	0.75	0	0.77	0	0.875	0	0	0	0	0	0.25	0	0	0	0	0	0.12	0.1	0	0	0	0	0	0	0	0	0	0	0	0	0	1	1	0	0	1	0	1	0	1	0	0	0	0	0	1	0
Bin.504	0.44	0	0.5	0	0	0	0.875	0	0.5	0	0	0	0.75	0	1	0.75	0	0.17	0.12	0	0	0	0	0	0	0	0	0	0	0	0	0	0	0	0	0	0	0	0	1	0	0	0	0	0	0	0	1	0
Bin.505	0.56	0	0.25	0	0.77	0	1	0.55	0	0	0	0	0	0	0	0	0	0.67	0.12	0.2	0	0	0	0	0	0	0	0	0	0	0	0	0	0	1	0	0	0	0	0	0	0	0	0	0	0	0	1	1
Bin.506	0.44	0	0.38	0	0.77	0	0.875	0	0	0	0	0	0	0	0	0	0	0	0.06	0.1	0	1	0	0	0	0	0	0	0	0	0	0	0	0	0	0	0	1	0	0	0	0	0	0	0	0	0	1	0
Bin.507	0.56	0	0.62	0	0.42	0	0.875	0	0.75	0	0	0	1	1	0	0	0	0.17	0.12	0.2	0	0	0	1	0	0	0	0	0	0	0	0	0	0	0	0	0	0	0	0	0	1	0	0	0	0	0	0	0
Bin.508	0.67	0.67	0.62	0	0.63	0	0.875	0	0	0	0	0	0.25	0	0	0	0	0.67	0.06	0.4	0	1	0	1	0	0	0	0	0	0	0	1	0	1	1	0	0	0	0	0	0	0	0	0	0	0	0	1	0
Bin.509	0.78	0.89	0.5	0	0.49	0	0.25	0.77	0	0.5	0	0	1	0	1	1	0	0	0.12	0	0	0	0	1	0	0	0	0	0	0	0	1	0	0	0	0	0	0	0	1	1	0	1	0	0	0	0	1	1
Bin.51	0.67	0	1	0	0.98	0	1	0.44	0.75	0.5	0	0	1	0	1	1	0	0	0.24	0.2	0	0	0	0	0	0	0	0	0	0	0	1	0	0	1	0	0	1	0	0	0	1	0	0	0	0	0	0	0
Bin.510	0.56	0.67	0.88	0	0.84	0	1	0.77	0.5	0.5	0	0	0.75	0	1	1	0	0	0.12	0.2	0	0	1	1	0	0	0	0	0	0	0	1	0	0	0	0	0	0	1	1	0	1	1	1	0	0	0	1	1
Bin.511	0.22	0	0.25	0	0.07	0	0	0	0	0	0	0	0	0	0	0	0	0.67	0.12	0.2	0	0	0	0	0	0	0	0	0	0	0	0	0	0	0	0	0	0	0	0	0	0	0	0	0	0	0	0	0
Bin.512	0	0	0.38	0.14	0.7	0	0	0	0	0	0	0	0	0	0	0	0	0.67	0.06	0.3	0	0	0	0	0	0	0	0	0	0	0	0	0	0	0	0	0	0	0	0	0	0	0	0	0	0	0	0	0
Bin.513	0.44	0	0.62	0.14	0.91	0	1	0.11	0	0	0	0	0	0	0	0	0	0	0.06	0.4	0	0	0	0	0	0	0	0	0	0	0	0	0	0	0	0	0	1	0	0	0	0	0	0	0	0	0	0	0
Bin.514	0.33	0	0.38	0	0.14	0	0.125	0.77	0	0	0	0	0	0	1	0.5	0	0.17	0.06	0.3	0	0	0	0	0	0	0	0	0	0	0	0	0	0	0	0	0	0	0	0	0	0	0	0	0.66	0	0	1	0
Bin.515	0.67	0	0.5	0	0.42	0	0.75	0	0	0	0	0	0	1	0	0	0	0.5	0.12	0.1	0	0	0	0	0	0	0	0	0	0	0	1	0	0	0	0	0	0	0	0	0	0	0	0	0	0	0	1	0
Bin.516	0.22	0	0.12	0.07	0.35	0	1	0	0.5	0	0	0	0	0	0	0	0	0	0.06	0	0	0	0	0	0	0	0	0	0	0	0	1	0	0	1	0	0	0	0	0	0	0	0	0	0	0	0	0	0
Bin.517	0.44	0	0.62	0	0.14	0	0.75	0	0	0	0	0	0	0	0	0	0	0.83	0.06	0.4	0	0	0	1	0	0	0	0	0	0	0	1	0	0	0	0	0	1	0	0	0	0	0	0	0	0	0	1	0
Bin.518	0.44	0	0.25	0	0.14	0.84	0	0	0	0	0	0	0	0	0	0	0	0	0.06	0	0	0	0	0	0	0	0	0	0	0	0	0	0	0	0	0	0	0	0	0	0	0	0	0	0	0	0	0	0
Bin.519	0.44	0	0.25	0	0.14	0	1	0	0	0	0	0	0	0	0	0	0	0.67	0.06	0.3	0	0	0	0	0	0	0	0	0	0	0	0	0	0	1	0	0	0	0	0	0	0	0	0	0	0	0	0	0
Bin.52	0.33	0	0	0	0	0	0	0	0	0	0	0	0	0	0	0	0	0	0	0.1	0	0	0	0	0	0	0	0	0	0	0	0	0	0	0	0	0	0	0	0	0	0	0	0	0	0	0	0	0
Bin.520	0.44	0	0.5	0	0.98	0	1	0.77	0.75	0.5	0	0	1	0	0	0	0	0	0.18	0	0	0	0	1	0	0	0	0	0	0	0	1	0	0	0	0	0	1	0	1	1	1	1	1	0	0	0	0	1
Bin.521	0.78	0	0.75	0	0.14	1	1	0	0	0	0	0	0	1	0	0	0	0.83	0.12	0.5	0	0	0	1	0	0	0	0	0	0	0	1	0	0	1	0	0	1	0	0	0	0	0	0	0	0	0	0	0
Bin.522	0.44	0	0.75	0	0.28	0	1	0	0.5	0.5	0	0	0.25	0	1	0.5	0	0	0.18	0.2	0	0	0	1	0	0	0	0	0	0	0	0	0	0	0	0	0	0	0	0	0	0	0	0	0	0	0	0	0
Bin.523	0.33	0	0.25	0	0.07	0	0.25	0.88	0	0	0	0	0	0	0	0	0	0.17	0.06	0	0	0	0	0	0	0	0	0	0	0	0	0	0	1	0	0	0	1	0	0	0	0	0	0	0	0	0	1	0
Bin.524	0.33	0	0.12	0	0.07	0	0	0.66	0	0	0	0	0	0	0	0	0	0	0.06	0.1	0	0	0	0	0	0	0	0	0	0	0	0	0	0	0	0	0	0	0	0	0	0	0	0	0	0	0	0	0
Bin.525	0.67	0	0.62	0	0.21	0	0.875	0.66	0	0	0.25	0	0	0	1	0.83	0	0.67	0.18	0.5	0	1	0	1	0	0	0	0	0	0	0	1	1	0	1	0	0	0	0	0	0	0	0	0	0	0	0	1	0
Bin.526	0.56	0.67	0.62	0	0.98	0	1	0	0	0	0	0	0	0.5	0	0	0	0	0.06	0	0	0	0	1	0	0	0	0	0	0	0	0	0	0	0	0	0	0	1	1	0	1	0	0	0	0	0	0	0
Bin.527	0.67	0	0.75	0	0.91	0	1	0	0	0	0	0	0	1	0	0	0	0.83	0.06	0.3	0	0	0	0	0	0	0	0	0	0	0	1	1	0	1	0	0	1	0	0	0	0	0	0	0	0	0	1	1
Bin.528	0.67	0.78	0.62	0	0	0	0	0	0	0.5	0	0	0.75	0	0	0	0	0	0.18	0.2	0	0	0	0	0	0	0	0	0	0	0	1	0	0	0	0	0	0	0	0	1	0	0	0	0	0	0	0	0
Bin.529	0.56	0.56	0.88	0	0.98	0	0	0.44	1	0	0	0	0.75	0	0	0	0	0	0.18	0	0	1	0	1	0	0	0	0	0	0	0	1	0	0	0	0	0	0	0	0	0	0	0	0	0	0	0	0	0
Bin.53	0.44	0	0.5	0	0.14	0	0.25	0	0	0	0	0	0	1	0	0	0	0.17	0.06	0.1	0	0	0	0	0	0	0	0	0	0	0	0	0	0	0	0	0	0	0	0	0	0	0	0	0	0	0	0	0
Bin.530	0.11	0	0.38	0	0.98	0	0	0	0	0	0	0	0	1	1	0.5	0	0	0.12	0.2	0	0	0	0	0	0	0	0	1	0	0	0	0	0	0	0	0	0	0	0	1	0	0	0	0	0	0	0	0
Bin.531	0.33	0.44	0.25	0	0.98	0	1	0	0	0.5	0	0	1	0	0	0	0	0	0.12	0	0	0	0	0	0	0	0	0	0	0	0	0	0	0	0	0	0	0	0	0	1	0	0	1	0	0	0	1	1
Bin.532	0.67	0	0.88	0	0.14	1	1	0	0	0	0	0	0.5	1	0	0	0	0.17	0.29	0.3	0	0	0	0	0	0	0	0	0	0	0	1	0	0	0	0	0	1	1	1	0	0	0	0	0	0	0	1	1
Bin.533	0.67	0	0.38	0	0.63	0	1	0.11	0.25	0	0	0	0	0	0	0	0	0.5	0.06	0.2	0	0	0	0	0	0	0	0	0	0	0	1	0	1	0	0	0	0	0	0	0	0	0	1	0	0	0	0	0
Bin.534	0.67	0	0.62	0	0.07	0	0.875	0.44	0	0	0	0	0	1	0	0	0	0	0.12	0	0	0	0	1	0	1	0	0	0	0	0	0	0	0	0	1	0	0	0	0	1	0	0	0	0	0	0	1	0
Bin.535	0.56	0	0.25	0.07	0.98	0	0.375	0	0.75	1	0	0	1	1	0	0	0	0.17	0.29	0.1	0	0	0	0	0	0	0	0	0	0	0	1	0	0	0	0	0	0	0	0	0	0	0	0	0	0	0	0	0
Bin.536	0.56	0.67	0.75	0	0.14	0	0.5	0.66	0.75	0	0	0	0.25	0	0	0	0	0	0.12	0.1	0	0	0	1	0	0	0	0	0	0	0	1	0	1	1	0	0	0	0	0	0	1	0	0	0	0	0	1	0
Bin.537	0.44	0	0.38	0	0.56	0	0.25	0	0	0	0	0	0	1	0	0	0	0.17	0.06	0.2	0	0	0	0	0	0	0	0	0	0	0	0	0	0	0	0	0	0	0	0	1	0	0	0	0	0	0	1	1
Bin.538	0.33	0	0.25	0	0.14	0.67	0	0.88	0	0	0	0	0	0	1	0.83	0	0.5	0.12	0.1	0	1	0	0	0	0	0	0	0	0	0	0	0	0	0	0	0	1	0	0	0	0	0	0	0	0	0	0	0
Bin.539	0.22	0	0.75	0	0.14	0	0.5	0	0.5	0	0	0	0.25	1	0	0	0	0	0.06	0.2	0	0	0	1	0	0	0	0	0	0	0	0	0	0	1	0	0	0	0	0	0	0	0	0	0	0	0	1	0
Bin.54	0.89	0	0.5	0.07	0.77	0.67	1	0.66	0.25	0	0	0	0	0.5	0	0	0	0.83	0.12	0.2	0	0	1	1	0	0	0	0	0	0	0	1	0	0	0	1	0	1	0	0	0	0	0	0	0	0	0	1	0
Bin.540	0.67	0	0.88	0	0	1	1	0.44	0.75	0.5	0	0	0	1	1	1	0	0.17	0.12	0.1	0	0	0	0	0	0	0	0	0	0	0	1	0	0	0	0	0	1	0	0	0	1	0	0	0	0	0	0	0
Bin.541	0.56	0	0.38	0	0.14	0	0	0	0	0	0	0	0	0	0	0	0	0.67	0.06	0.4	0	0	0	0	0	0	0	0	0	0	0	0	0	0	0	0	0	0	0	0	0	0	0	0	0	0	0	0	0
Bin.542	0.44	0.44	0.75	0	0.77	0	1	0.66	0.75	0	0	0	0.25	1	0	0	0	0	0.18	0.3	0	0	0	1	0	0	0	0	0	0	0	1	0	0	1	0	0	1	0	1	0	0	0	1	0	0	0	1	1
Bin.543	0.44	0.56	0.5	0	0	0	0	0	0.5	0	0	0	0	0	0	0	0	0	0.12	0.2	0	0	0	0	0	0	0	0	0	0	0	0	0	1	1	0	0	0	0	0	0	0	0	0	0	0	0	0	0
Bin.544	0.56	0	0.38	0	0.21	0	1	0	0	0	0	0	0	0	0	0	0	0.83	0.12	0.2	0	1	0	0	0	0	0	0	0	0	0	0	0	0	0	0	0	0	0	0	0	0	0	0	0	0	0	1	0
Bin.545	0.56	0.67	0.62	0	0.91	0	1	0.44	0	0.5	0	0	1	0	1	1	0	0	0.18	0.1	0	0	0	1	0	0	0	0	0	0	0	0	0	0	0	0	0	0	0	1	0	0	0	0	0	0	0	1	0
Bin.546	0.56	0	0.25	0	0	0	0.875	0	0.25	1	0	0	0	0	0	0	0	0	0.24	0.1	0	0	0	0	0	0	0	0	0	0	0	0	0	0	0	0	0	0	0	0	0	1	0	0	0	0	0	0	0
Bin.547	0.44	0	0.75	0	0.77	0	1	0.55	0	0	0	0	0	1	0	0	0	0.5	0.12	0.3	0	0	0	0	0	0	0	0	0	0	0	0	0	0	0	0	0	0	0	0	0	0	0	0	0	0	0	1	1
Bin.548	0.56	0	0.38	0.07	0.84	0	1	0	0	0	0	0	0	0	0	0	0	0.67	0.06	0.3	0	0	0	0	0	0	0	0	0	0	0	0	0	0	1	0	0	0	0	0	0	0	0	0	0	0	0	0	0
Bin.549	0.78	0.78	0.88	0.14	0.63	0	0.875	0.66	0.25	0	0	0	0	1	0	0	0	0.67	0.06	0.4	0	1	1	1	0	1	0	0	1	0	0	1	1	0	1	0	0	0	0	0	0	0	0	0	0	0	0	1	0
Bin.55	0.44	0.56	0.12	0	0.35	0	0.125	0.55	0	0	0	0	1	0	0	0	0	0	0.18	0	0	0	0	0	0	0	0	0	0	0	0	0	0	0	0	0	0	0	0	0	0	1	0	1	0	0	0	0	0
Bin.550	0.11	0	0.12	0	0	0	0	0	0.25	0	0	0	0	0	1	0.25	0	0	0.12	0.1	0	0	0	0	0	0	0	0	0	0	0	0	0	0	0	0	0	0	0	0	0	0	0	0	0	0	0	0	0
Bin.551	0.33	0.33	0.5	0	0.98	0	0.75	0	0.25	0	0	0	0.25	1	0	0	0	0.5	0.06	0.2	0	0	0	0	0	0	0	0	0	0	0	0	0	0	1	0	0	0	1	1	1	0	0	0	0	0	0	1	0
Bin.552	0.67	0	0.5	0	0.91	0	1	0.44	0.5	0.5	0	0	1	0	1	1	0	0	0.35	0.1	0	0	0	1	0	0	0	0	0	0	0	0	0	0	1	0	0	0	0	0	0	1	0	1	0	0	0	0	0
Bin.553	0.56	0	0.88	0	0.98	0	1	0	1	0	0	0	0	0	0	0	0	0.5	0.18	0.4	0	1	0	1	0	0	0	0	0	0	0	1	1	0	1	0	0	1	0	0	0	0	0	0	0	0	0	1	1
Bin.554	0.67	0	0.75	0	0.21	0	1	0.77	0	0	0	0	0	0	0	0	0	0.67	0.12	0	0	0	0	0	0	0	0	0	0	0	0	1	0	0	0	0	0	1	0	0	0	0	0	0	0	0	0	1	1
Bin.555	0.56	0	0.62	0	0.14	0	0	0.66	0	0	0	0	0	0	0	0	0	0	0.12	0.1	0	0	0	0	0	0	0	0	0	0	0	1	1	0	1	0	0	1	0	0	0	0	0	0	0	0	0	1	0
Bin.556	0.22	0	0.5	0	0.84	0	0	0	0	0	0	0	0	0	0	0	0	0	0.12	0.1	0	0	0	0	0	0	0	0	0	0	0	1	0	0	0	0	0	0	0	0	0	0	0	0	0	0	0	0	0
Bin.557	0.33	0	0.5	0	0.14	0.67	0	0	0	0	0	0	0	0	0	0	0	0.83	0.06	0.4	0	1	0	1	0	0	0	0	0	0	0	0	1	0	0	0	0	0	0	0	0	0	0	0	0	0	0	0	0
Bin.558	0.78	0	0.75	0	0.77	0.84	0.875	0.55	0	0	0	0	0.5	1	0	0	0	0.17	0.18	0.2	0	1	0	0	0	0	0	0	0	0	0	0	0	0	0	0	0	1	0	0	0	0	0	0	0	0	0	1	1
Bin.559	0.56	0	0.62	0	0.84	0	1	0	0	0	0	0	0.25	0	0	0	0	0.67	0.18	0.2	0	0	0	1	0	0	0	0	0	0	0	1	0	0	0	0	0	1	0	0	0	0	0	0	0	0	0	1	1
Bin.56	0.22	0	0.12	0.07	0	0	0	0	0	0	0	0	0	0	0	0	0	0	0	0	0	0	0	0	0	0	0	0	0	0	0	0	0	0	1	0	0	0	0	0	0	0	0	0	0	0	0	0	0
Bin.560	0.22	0	0.62	0	0.14	0	0.875	0.77	0	0	0	0	0	0	0	0	0	0.5	0.06	0.3	0	0	0	1	0	1	0	0	0	0	0	0	0	0	1	0	0	0	0	0	0	0	0	0	0.33	0	0	0	0
Bin.561	0.67	0	0.38	0.07	0	1	0.875	0	0	0	0	0	0	0	0	0	0	0	0.18	0.3	0	0	0	0	0	0	0	0	0	0	0	0	0	0	0	0	0	0	0	0	0	0	0	0	0	0	0	1	0
Bin.562	0.67	0	0.75	0	0	0	1	0	0.75	0	0	0	0.25	0	0	0	0	0	0.06	0.1	0	0	0	1	0	0	0	0	0	0	0	1	0	0	1	0	0	0	0	0	0	0	0	0	0	0	0	0	0
Bin.57	0.67	0	0.5	0	0.14	0.84	1	0	0	0	0	0	0	0	0	0	0	0.17	0.06	0.4	0	0	0	0	0	0	0	0	0	0	0	1	0	0	0	0	0	1	0	0	0	0	0	0	0	0	0	0	0
Bin.58	0.44	0	0.38	0	0	0	0	0.11	0	0	0	0	0	0	1	0.83	0	0.33	0.12	0.2	0	0	0	0	0	0	0	0	0	0	0	1	0	0	0	0	0	0	0	0	0	0	0	0	0	0	0	1	0
Bin.59	0.33	0.44	0.38	0	0.21	0	0	0.55	0	0	0	0	0	0	0	0	0	0	0.06	0	0	1	0	1	0	0	0	0	0	0	0	0	1	1	0	0	0	0	0	0	0	0	0	0	0	0	0	0	0
Bin.6	0.67	0	0.5	0	0.56	0	0	0.66	0	0	0	0	0	0	0	0	0	0.5	0.18	0.2	0	0	0	0	0	0	0	0	0	0	0	0	0	0	0	0	0	1	0	0	0	0	0	0	0	0	0	0	0
Bin.60	0.89	1	0.75	0	0.98	0	1	0	0.75	0.5	0	0	0.75	0	1	1	0	0	0.12	0.1	0	0	0	0	0	0	0	0	0	0	0	1	0	0	1	0	0	1	1	1	0	0	0	0	0	0	0	1	1
Bin.61	0.33	0	0.5	0	0.14	0	0.75	0	0	0	0	0	0	0	0	0	0	0	0.12	0.2	0	0	0	0	0	0	0	0	0	0	0	0	0	0	0	0	0	1	0	0	0	0	0	0	0	0	0	1	1
Bin.62	0.56	0.67	0.62	0	0.42	1	1	0	0.5	0	0	0	0.25	0	0	0	0	0.17	0.18	0.3	0	0	0	0	0	0	0	0	0	0	0	1	0	0	0	0	0	0	0	0	0	0	0	1	0	0	0	0	0
Bin.63	0.44	0.56	0.62	0	0	1	1	0	0	0	0	0	0.25	1	0	0	0	0	0.18	0.3	0	0	0	0	0	0	0	0	0	0	0	0	0	0	0	0	0	0	0	0	0	0	0	0	0	0	0	0	0
Bin.64	0.33	0.44	0.38	0	0.35	0	0	0.44	0	0	0	0	0	0	1	0.82	0	0.5	0.12	0.3	0	0	0	0	0	0	0	0	0	0	0	0	0	0	0	0	0	0	0	0	0	0	0	0	0	0	0	0	0
Bin.65	0.67	0	0.75	0	0.63	0	0.25	0	0	0	0	0	0	1	0	0	0	0.17	0.06	0.2	0	0	0	0	0	0	0	0	0	0	0	1	0	0	0	0	0	0	0	0	0	0	0	0	0	0	0	0	0
Bin.66	0.89	0.89	0.88	0	0.14	0	0.875	0	0	0	0	0	0	0	0	0	0	0.5	0.12	0.4	0	0	0	0	0	0	0	0	0	0	0	0	0	0	0	0	0	1	0	0	0	0	0	0	0	0	0	1	0
Bin.67	0.78	0.89	0.88	0	0.35	0	1	0	0.75	0.5	0	0	1	0	1	1	0	0.17	0.24	0.3	0	0	0	1	0	0	0	0	0	0	0	1	0	0	0	0	0	0	0	1	0	1	0	0	0	0	0	1	0
Bin.68	0.56	0.56	0.38	0.07	0.49	0	0.875	0	0	0	0	0	0	0	0	0	0	0.17	0.06	0.1	0	1	0	1	0	0	0	0	0	0	0	1	0	0	0	0	0	0	0	0	0	0	0	0	0	0	0	1	0
Bin.69	0.67	0	0.62	0	0.07	0	0.75	0.11	0	0	0	0	0	0	0	0	0	0	0.12	0	0	0	0	1	0	0	0	0	0	0	0	1	0	0	0	0	0	1	0	0	0	0	0	0	0	0	0	1	0
Bin.7	0.33	0	0.25	0	0.77	0	0	0.22	0	0	0	0	0	0	0	0	0	0	0.06	0.1	0	0	0	0	0	0	0	0	0	0	0	0	0	0	0	0	0	0	0	0	0	0	0	0	0	0	0	0	0
Bin.70	0.56	0.67	0.25	0	0	0	1	0.55	0	0	0	0	0	0	0	0	0	0	0.18	0.1	0	0	0	0	0	0	0	0	0	0	0	0	0	0	0	0	0	1	0	0	0	0	0	0	0	0	0	0	0
Bin.71	0.33	0	0.62	0	0.35	0	0.625	0.66	1	0	0	0	0	1	0	0	0	0	0.06	0.1	0	0	0	0	0	0	0	0	0	0	0	1	0	0	1	0	0	0	0	0	0	0	0	0	0	0	0	1	1
Bin.72	0.11	0.22	0.62	0	0.28	0	1	0.22	0	0	0	0	0.5	0	1	0.82	0	0	0.12	0.1	0	0	0	1	0	0	0	0	0	0	0	1	0	0	0	0	0	0	0	1	0	1	0	0	0	0	0	1	1
Bin.73	0.78	0	0.88	0	0.28	0.84	0.125	0.66	0	0	0	0	0	0	0	0	0	0	0.24	0.1	0	0	1	1	0	1	0	0	0	0	0	0	0	1	1	0	0	0	0	0	0	0	0	0	0	0	0	1	0
Bin.74	0.78	0	0.88	0	0.98	0	1	0.44	0.75	0.5	0	0	1	0	0	0	0	0	0.18	0.2	0	0	0	1	0	0	0	0	0	0	0	1	0	0	0	0	0	0	0	1	0	1	1	1	0	0	0	1	1
Bin.75	0.56	0	0.38	0	0.14	0	1	0.44	0	0	0	0	0	0	0	0	0	0	0.06	0.3	0	0	0	0	0	0	0	0	0	0	0	0	0	0	0	0	0	0	0	0	0	0	0	0	0	0	0	0	0
Bin.76	0.44	0	0.62	0.14	0.56	0	0	0.77	0.25	0	0	0	0	0	0	0	0	0	0.12	0.7	0	0	0	0	0	0	0	0	1	0	0	0	0	0	0	0	0.33	0	0	0	0	1	0	0	0	0	0	1	0
Bin.77	0.89	0	0.75	0	0.84	0.84	0.875	0.55	0	0	0	0	0.75	1	0	0	0	0.83	0.18	0.3	0	1	0	1	0	0	0	0	0	0	0	1	0	0	1	0	0	1	0	0	0	0	0	0	0	0	0	1	1
Bin.78	0.33	0.44	0.75	0	0.42	0	0.875	0	1	0	0	0	0.25	0	0	0	0	0	0.12	0.2	0	0	0	0	0	0	0	0	0	0	0	0	0	1	1	1	0	1	0	1	0	1	0	0	0	0	0	0	0
Bin.79	0.44	0	0.12	0	0.98	0	0.625	0	0	0	0	0	0	1	0	0	0	0.5	0.06	0.3	0	0	0	0	0	0	0	0	0	0	0	1	0	0	1	0	0	1	0	0	0	0	0	0	0	0	0	0	0
Bin.8	0.56	0	0.62	0	0.35	0	0.5	0.33	0	0	0	0	0.25	1	0	0	0	0	0.12	0.1	0	0	0	0	0	0	0	0	0	0	0	1	0	0	0	0	0	0	0	0	0	1	1	0	0	0	0	0	0
Bin.80	0.78	0	0.88	0	0.91	0	1	0	0.25	0	0	0	0.25	1	0	0	0	0	0.24	0.3	0	0	0	1	0	0	0	0	0	0	0	1	0	0	0	0	0	1	0	0	0	0	0	0	0	0	0	1	1
Bin.81	0.89	0	0.88	0	0.98	0	1	0.77	0.75	0.5	0	0	0.75	0	1	1	0	0	0.59	0.3	0	0	0	1	0	0	0	0	0	0	0	1	0	0	0	0	0	1	0	1	0	1	0	1	0	0	0	1	1
Bin.82	0.78	0	0.88	0	0.98	0	1	0	0.75	0.5	0	0	1	0	1	1	0	0	0.35	0.1	0	0	0	1	0	0	0	0	0	0	0	1	0	0	0	0	0	0	0	1	1	1	0	1	0	0	0	1	1
Bin.83	0.22	0	0.25	0	0	0	0	0.11	0	0	0	0	0	0	1	0.67	0	0	0.06	0.1	0	0	0	0	0	0	0	0	0	0	0	0	0	0	0	0	0	0	0	0	0	0	0	0	0	0	0	0	0
Bin.84	0.56	0	0.5	0	0.14	1	0	0.55	0	0	0	0	0	0	0	0	0	0.67	0.18	0.2	0	0	0	1	0	0	0	0	0	0	0	1	1	0	1	0	0	0	0	0	0	0	0	0	0	0	0	1	0
Bin.85	0.67	0.78	0.5	0.07	0.56	0	0.875	0	0	0	0	0	0	1	0	0	0	0	0.06	0.4	0	0	0	0	0	0	0	0	0	0	0	0	0	0	0	0	0	1	0	0	0	0	0	0	0	0	0	0	0
Bin.86	0.67	0	1	0	0.98	0	1	0.77	0.5	0.5	0	0	0.75	0	1	1	0	0	0.59	0.3	0	0	0	1	0	0	0	0	0	0	0	1	0	0	0	0	0	1	0	1	0	1	0	1	0	0	0	0	1
Bin.87	0.67	0	1	0	0.91	1	1	0.44	0.75	0.5	0	0	1	0	1	1	0	0.17	0.18	0.3	0	0	0	0	0	0	0	0	0	0	0	1	0	0	0	0	0	0	1	1	0	0	0	0	0	0	0	1	1
Bin.88	0.67	0	0.5	0	0.56	0.33	1	0	0	0	0	0	0.5	1	0	0	0	0.17	0.18	0.4	0	0	0	0	0	0	0	0	0	0	0	1	0	0	0	0	0	1	0	0	0	0	0	0	0	0	0	1	1
Bin.89	0.44	0	0.38	0	0	0	0	0	0	0	0	0	0	0	1	0.75	0	0.5	0.12	0.4	0	0	0	0	0	0	0	0	0	0	0	0	0	0	0	0	0	0	0	0	0	0	0	0	0	0	0	1	0
Bin.9	0.11	0	0.12	0	0	0	0	0.33	0	0	0	0	0	0.5	0	0	0	0	0.06	0.1	0	0	0	0	0	0	0	0	0	0	0	0	0	0	0	0	0	0	0	0	0	0	0	0	0	0	0	0	0
Bin.90	0.44	0	0.25	0	0	0	0.25	0.11	0	0	0	0	0	0	0	0	0	0	0.06	0.1	0	0	0	0	0	0	0	0	0	0	0	1	0	1	0	0	0	0	0	0	0	0	0	0	0	0	0	1	1
Bin.91	0.33	0	0.5	0	0	0	0	0	0	0	0	0	0	0	0	0	0	0	0.06	0.1	0	0	0	0	0	0	0	0	0	0	0	0	0	0	0	0	0	0	0	0	0	0	0	0	0	0	0	1	0
Bin.92	0.44	0.44	0.88	0	0.7	0	0	0	0	0	0	0	0	1	0	0	0	0	0.12	0.2	0	0	0	0	0	0	0	0	0	0	0	1	0	0	0	0	0	1	0	0	0	0	0	0	0	0	0	0	0
Bin.93	0.33	0	0.38	0.07	0.63	0	0	0.88	0	0	0	0	0	0	1	0.88	0	0.83	0.12	0.1	0	0	0	0	0	0	0	0	0	0	0	0	0	0	0	0	0	0	0	0	0	0	0	0	0	0	0	0	0
Bin.94	0.67	0.78	0.75	0	0.28	1	1	0	0.75	0.5	0	0	1	0	1	1	0	0	0.35	0.2	0	0	0	1	0	0	0	0	0	0	0	1	0	0	0	0	0	0	0	1	0	1	0	0	0	0	0	1	0
Bin.95	0.44	0	0.12	0	0	0	0	0	0	0	0	0	0	0	0	0	0	0	0.06	0.1	0	0	0	0	0	0	0	0	0	0	0	0	0	0	0	0	0	0	0	0	0	0	0	0	0	0	0	0	0
Bin.96	0.44	0	0.25	0	0.21	0	0	0.11	0.25	0	0	0	0	0	1	0.83	0	0.17	0.06	0.4	0	0	0	0	0	0	0	0	0	0	0	0	0	0	0	0	0	0	0	0	0	0	0	0	0	0	0	0	0
Bin.97	0.89	0.89	0.75	0	0.14	0	1	0	0	0	0	0	0	0	0	0	0	0.67	0.12	0.2	0	1	0	0	0	0	0	0	0	0	0	1	0	0	0	0	0	1	0	0	0	0	0	0	0	0	0	1	1
Bin.98	0.56	0	1	0.07	0.91	0	1	0	1	0	0	0	0	1	0	0	0	0	0.18	0.3	0	0	0	0	0	0	0	0	0	0	0	1	0	0	0	0	0	1	0	0	0	0	0	0	0	0	0	1	1
Bin.99	0.44	0	0.38	0	0.21	0	0	0.66	0	0	0	0	0	0	0	0	0	0.5	0.06	0.1	0	0	0	0	0	0	0	0	0	0	0	0	0	0	0	0	0	0	0	0	0	0	0	0	0.33	0	0	0	0
[truncated: 94 more columns]

## Sheet: Sheet6
Gene numbers of each pathway annotated by METABOLIC software
Function Group	Thermophilic specific	Amino acid utilization								Ethanol fermentation		Fatty acid degradation	Aromatics degradation							Complex carbon degradation																Fermentation							C1 metabolism
Genes	rgy	4-aminobutyrate aminotransferase and related aminotransferases	aminotransferase class I and II	phosphoserine aminotransferase	ornithine/acetylornithine aminotransferase	branched-chain amino acid aminotransferase/4-amino-4-deoxychorismate lyase	aspartate/tyrosine/aromatic aminotransferase	histidinol-phosphate/aromatic aminotransferase	serine-pyruvate aminotransferase/archaeal aspartate aminotransferase	acetate => acetaldehyde	acetaldehyde => ethanol	acyl-CoA dehydrogenase	catA	ubiX	bsdC	bcrC	bcrB	bcrA	bcrD	cellulase	beta-glucosidase	arabinosidase	beta-glucuronidase	alpha-L-rhamnosidase	mannan endo-1,4-beta-mannosidase	alpha-D-xyloside xylohydrolase	beta-xylosidase	beta-mannosidase	beta-galactosidase	alpha-amylase	glucoamylase	pullulanase	isoamylase	chitiniase	hexosaminidase	porA	adh	ldh	acdA	ack	pta	acs	mxaF	mauA	mauB	fghA	frmA	fae	fdoG
Total	1	207	184	202	381	612	326	479	168	5	11	1931	1	241	3	45	100	52	50	227	308	168	38	135	47	25	30	59	197	231	36	27	104	23	455	430	3	48	406	180	186	301	26	11	12	24	32	101	160
Bin.1	0	0	0	0	1	0	2	1	0	0	0	3	0	1	0	0	0	0	0	0	0	0	0	0	0	0	0	0	0	0	0	0	0	0	1	1	0	0	0	0	0	0	0	0	0	0	0	0	0
Bin.2	0	0	0	2	1	4	0	2	0	0	0	11	0	2	0	0	0	0	0	0	0	0	0	0	0	0	0	0	0	1	0	0	1	0	0	0	0	0	1	1	1	0	0	0	0	1	2	0	0
Bin.3	0	1	0	0	0	0	0	1	1	0	0	3	0	0	0	1	1	0	0	1	4	0	0	0	0	0	0	0	2	2	0	0	1	0	2	1	0	0	1	0	2	0	0	0	0	0	0	0	1
Bin.4	0	0	1	0	0	0	0	0	0	0	0	0	0	1	0	0	0	0	0	0	0	0	0	0	0	0	0	0	0	0	0	0	0	0	0	0	0	0	1	0	0	0	0	0	0	0	0	0	1
Bin.5	0	0	1	0	1	1	1	1	0	0	0	0	0	0	0	0	0	0	0	1	1	9	0	3	2	0	1	0	3	3	1	0	0	0	0	0	0	0	1	1	1	1	0	0	0	0	0	0	0
Bin.6	0	0	0	0	2	1	2	2	0	0	0	0	0	0	0	0	0	0	0	1	0	0	0	0	0	0	0	0	0	0	0	0	0	0	0	1	0	0	2	1	0	1	0	0	0	0	0	2	0
Bin.7	0	0	1	0	1	1	0	1	0	0	0	0	0	0	0	0	0	0	0	0	0	0	0	0	0	0	0	0	0	0	0	0	0	0	0	1	0	0	2	0	0	0	0	0	0	0	0	0	1
Bin.8	0	0	0	1	1	2	1	1	0	0	0	1	0	1	0	0	0	0	0	0	0	0	0	0	0	0	0	0	0	0	0	0	0	0	1	0	0	0	0	0	0	1	0	0	0	0	0	0	0
Bin.9	0	0	0	0	0	0	0	1	0	0	0	1	0	0	0	0	0	0	0	0	0	0	0	0	0	0	0	0	0	0	0	0	0	0	0	0	0	0	0	0	0	0	0	0	0	0	0	0	0
Bin.10	0	0	0	1	0	0	1	1	0	0	0	1	0	0	0	0	0	0	0	1	0	0	0	0	0	0	0	0	0	1	0	0	1	0	1	0	0	0	0	0	0	0	0	0	0	1	0	0	1
Bin.11	0	0	1	1	1	2	1	2	1	0	1	6	0	1	0	1	1	1	1	0	0	0	0	0	0	0	0	0	0	0	0	0	0	0	1	1	0	0	1	0	0	1	1	0	0	0	0	0	2
Bin.12	0	0	0	0	1	0	0	1	0	0	0	2	0	0	0	0	0	0	0	0	0	0	0	0	0	0	0	0	0	0	0	0	0	0	0	0	0	0	0	0	0	0	0	0	0	0	0	0	0
Bin.13	0	0	0	1	1	1	1	2	2	0	0	1	0	1	0	0	0	0	0	0	0	0	0	0	0	0	0	0	0	0	0	0	0	0	1	0	0	0	1	0	0	1	0	0	0	0	0	0	1
Bin.14	0	0	0	0	0	0	0	0	0	0	0	0	0	0	0	0	0	0	0	0	0	0	0	0	0	0	0	0	0	0	0	0	0	0	0	0	0	0	0	1	1	1	0	0	0	0	0	0	0
Bin.15	0	0	0	1	2	1	1	1	0	0	0	3	0	0	0	0	0	0	0	0	0	0	0	0	0	0	0	0	0	0	0	0	0	0	1	1	0	0	1	0	0	0	0	0	0	0	0	0	1
Bin.16	0	0	0	1	0	2	0	2	1	0	0	2	0	0	0	0	0	0	0	1	0	0	0	0	0	0	0	0	0	0	1	0	0	0	1	2	0	0	1	1	1	0	0	0	0	0	0	0	1
Bin.17	0	0	0	0	0	1	0	2	0	0	0	0	0	0	0	0	0	0	0	0	0	0	0	0	0	0	0	0	0	1	1	0	0	0	0	2	0	0	1	0	0	1	0	0	0	0	0	0	0
Bin.18	0	0	0	1	2	0	1	1	0	0	0	3	0	0	0	0	0	0	0	2	0	0	0	0	0	0	0	0	0	0	0	0	0	0	0	0	0	0	0	2	1	0	0	0	0	0	0	0	0
Bin.19	0	0	0	0	0	1	0	1	0	0	0	1	0	0	0	0	0	0	0	0	0	0	0	0	0	0	0	0	0	0	0	0	0	0	0	0	0	0	0	0	0	0	0	0	0	0	0	0	0
Bin.20	0	2	2	0	0	0	1	0	0	0	0	3	0	1	0	0	0	0	0	0	0	0	0	0	0	0	1	0	0	0	0	0	1	0	1	0	0	1	1	0	1	0	0	0	0	0	0	2	0
Bin.21	0	0	0	1	1	1	1	1	1	0	0	25	0	1	0	0	2	1	1	1	0	0	0	0	0	0	0	0	0	0	0	0	0	0	0	2	0	0	1	1	0	0	0	0	0	0	0	0	0
Bin.22	0	0	0	0	0	0	2	1	0	0	0	0	0	0	0	0	0	0	0	1	1	2	0	3	2	0	0	0	3	1	0	0	0	0	2	0	0	0	1	2	1	1	0	0	0	0	0	0	1
Bin.23	0	1	1	0	1	0	1	1	0	0	0	7	0	1	0	1	2	1	1	2	0	0	0	0	0	0	0	1	0	0	0	0	0	0	2	2	0	0	1	0	0	1	0	0	0	0	0	2	0
Bin.24	0	1	0	0	0	0	0	0	0	0	0	3	0	1	0	0	1	0	0	1	0	0	0	0	0	0	0	0	0	0	0	0	0	0	0	2	0	0	1	0	0	2	0	0	0	0	0	2	0
Bin.25	0	0	0	0	0	0	0	0	0	0	0	0	0	0	0	0	0	0	0	1	0	0	0	0	0	0	0	0	0	0	0	0	0	0	0	1	0	0	1	1	1	0	0	0	0	0	0	0	0
Bin.26	0	0	0	0	0	2	1	1	1	0	0	0	0	0	0	0	0	0	0	1	3	7	1	2	0	0	1	4	1	1	0	0	0	0	6	1	0	0	0	1	2	0	0	0	0	0	0	0	1
Bin.27	0	0	0	1	1	1	0	0	0	0	0	2	0	1	0	0	0	0	0	0	4	1	0	2	0	0	0	0	1	1	0	0	1	0	1	1	0	0	2	0	0	2	0	0	0	0	0	1	0
Bin.28	0	2	0	0	2	1	1	1	0	0	0	3	0	1	0	0	0	0	0	2	0	0	0	0	0	0	0	0	0	0	0	0	0	0	0	0	0	0	2	0	0	1	0	0	0	0	0	0	0
Bin.29	0	1	1	1	0	0	0	0	0	0	0	1	0	1	0	0	0	0	0	0	0	0	0	0	0	0	0	0	0	0	0	0	0	0	0	0	0	0	1	0	0	0	0	0	0	0	0	0	0
Bin.30	0	0	0	0	1	1	1	1	0	0	0	2	0	0	0	0	0	0	0	0	0	0	0	0	0	0	0	0	0	1	0	0	0	0	0	1	0	0	1	0	0	0	0	0	0	0	0	0	0
Bin.31	0	0	1	0	1	1	1	0	0	0	0	1	0	0	0	0	0	0	0	1	0	0	0	0	0	0	0	0	0	0	0	0	0	0	0	0	0	0	1	0	0	0	0	0	0	0	0	0	0
Bin.32	0	0	1	0	1	2	0	1	0	0	0	2	0	1	0	0	0	0	0	0	2	0	0	0	0	1	0	2	0	1	0	1	0	0	2	0	0	1	2	0	0	1	0	0	0	0	0	0	0
Bin.33	0	0	0	0	0	1	0	2	0	0	0	0	0	1	0	0	0	0	0	1	0	5	0	7	3	0	0	0	1	2	0	0	1	0	1	0	0	0	1	0	1	0	0	0	0	0	0	0	0
Bin.34	0	1	0	0	1	2	1	0	1	0	0	3	0	1	0	3	2	1	1	0	0	0	0	0	0	0	0	0	0	1	0	0	0	0	1	0	0	0	0	1	1	0	0	0	0	0	0	0	0
Bin.35	0	0	0	0	1	2	1	1	0	0	0	0	0	0	0	0	0	0	0	0	0	0	0	0	0	0	0	0	0	1	0	0	0	0	2	1	0	1	1	0	0	0	0	0	0	0	0	0	0
Bin.36	0	0	2	0	1	0	0	0	1	0	0	2	0	0	0	0	0	0	0	0	0	0	0	0	0	0	0	0	0	0	0	0	0	0	1	0	0	0	0	0	0	0	0	0	0	0	0	0	0
Bin.37	0	0	0	1	1	2	0	0	1	0	0	10	0	1	0	0	0	0	0	0	0	0	1	0	0	0	0	0	0	0	0	0	0	0	0	0	0	0	1	0	0	0	2	1	1	1	1	0	0
Bin.38	0	0	0	1	0	1	1	1	0	1	0	6	0	0	0	0	0	0	0	1	4	1	0	0	0	0	2	0	0	1	0	0	1	0	1	2	0	0	0	0	0	1	0	1	1	0	0	0	1
Bin.39	0	0	1	1	0	0	0	0	0	0	0	3	0	1	0	0	0	0	0	0	0	0	0	0	0	0	0	0	0	1	0	0	0	0	0	1	0	0	1	0	0	1	0	0	0	0	0	0	0
Bin.40	0	2	0	1	2	2	1	2	1	0	0	9	0	3	0	0	0	0	0	2	0	0	0	0	0	0	0	0	0	1	0	0	0	0	1	2	0	0	1	2	2	1	0	0	0	0	0	0	0
Bin.41	0	0	0	0	2	1	0	0	0	0	0	0	0	0	0	0	0	1	1	0	0	0	0	0	0	0	0	0	0	1	0	0	0	0	0	0	0	0	1	0	0	0	0	0	0	0	0	1	0
Bin.42	0	2	1	0	2	2	2	2	0	0	0	0	0	1	0	0	0	0	0	1	2	1	0	1	1	0	0	1	3	1	0	0	1	0	3	0	0	0	1	0	2	1	0	0	0	0	0	1	1
Bin.43	0	0	0	1	1	1	0	2	0	0	0	0	0	0	0	0	0	0	0	0	0	0	0	0	0	0	0	0	0	0	0	0	0	0	1	0	0	0	2	0	0	1	0	0	0	0	0	0	0
Bin.44	0	2	0	1	1	1	1	1	0	0	0	3	0	0	0	0	0	0	0	1	5	1	1	0	2	0	3	0	1	0	0	1	1	0	0	0	0	0	1	0	0	0	0	0	0	0	0	0	0
Bin.45	0	1	0	0	0	2	1	3	0	0	0	8	0	1	0	0	0	0	0	0	1	0	0	0	0	0	0	0	0	0	0	1	0	0	1	3	0	0	0	0	0	1	0	0	0	1	0	0	0
Bin.46	0	2	2	0	1	1	0	1	0	0	0	7	0	1	0	0	1	0	0	2	2	0	0	0	0	0	0	0	0	1	0	0	1	0	2	0	0	0	1	2	1	1	0	0	0	0	0	2	0
Bin.47	0	0	0	0	0	0	0	0	0	0	0	0	0	0	0	0	0	0	0	0	0	0	0	0	0	0	0	0	0	0	0	0	0	0	0	0	0	0	0	0	0	0	0	0	0	0	0	0	0
Bin.48	0	0	1	1	0	1	1	1	0	0	0	2	0	0	0	0	0	0	0	4	0	1	0	0	0	0	0	0	1	0	0	0	0	0	0	0	0	0	0	1	0	0	0	0	0	0	0	0	0
Bin.49	0	0	0	0	0	1	1	0	0	0	0	1	0	0	0	0	0	0	0	0	0	2	0	1	0	0	0	0	0	1	0	0	0	0	0	1	0	0	0	1	0	0	0	0	0	0	0	0	0
Bin.50	0	0	1	0	1	0	0	0	0	0	0	2	0	0	0	0	0	0	0	0	0	0	1	0	0	0	0	0	1	0	0	0	0	0	1	0	0	0	2	0	0	0	0	0	0	0	0	2	0
Bin.51	0	2	0	1	0	3	1	2	0	0	0	9	0	1	0	0	0	0	0	1	2	0	0	0	0	0	0	0	0	0	0	0	1	0	1	1	0	0	2	0	0	1	1	0	0	1	0	0	2
Bin.52	0	1	1	0	0	0	0	1	0	0	0	1	0	0	0	0	0	0	0	2	0	0	0	0	0	0	0	0	0	0	0	0	0	0	0	0	0	0	0	0	0	0	0	0	0	0	0	0	0
Bin.53	0	0	0	1	1	0	0	1	0	0	0	2	0	0	0	0	0	0	0	0	0	0	0	0	0	0	0	0	0	0	0	0	0	0	0	0	0	0	0	0	0	0	0	0	0	0	0	0	0
Bin.54	0	0	0	1	1	1	0	1	0	0	0	3	0	0	0	0	0	0	0	1	0	0	0	0	0	0	0	0	0	1	1	0	1	0	1	1	0	1	1	1	1	0	0	0	0	0	0	0	0
Bin.55	0	0	0	1	0	1	1	2	1	0	0	0	0	1	0	0	0	0	0	0	0	0	0	0	0	0	0	0	0	0	0	0	0	0	0	1	0	0	0	0	1	0	0	0	0	0	0	0	0
Bin.56	0	0	0	0	0	0	0	0	0	0	0	0	0	0	0	0	0	0	0	0	0	0	0	0	0	0	0	0	0	0	0	0	0	0	0	0	0	0	0	0	0	0	0	0	0	0	0	0	0
Bin.57	0	2	0	1	2	1	0	1	0	0	0	10	0	0	0	0	0	0	0	1	0	0	0	0	0	0	0	0	0	0	0	0	0	0	1	0	0	0	3	0	0	1	0	0	0	0	0	0	0
Bin.58	0	1	0	0	0	1	0	0	1	0	0	0	0	1	0	0	0	0	0	1	0	0	0	0	0	0	0	0	0	0	0	0	0	0	1	4	0	0	3	0	0	0	0	0	0	0	0	1	1
Bin.59	0	0	1	0	1	1	0	1	0	0	0	0	0	0	0	0	0	0	0	0	0	5	0	5	2	0	2	0	2	2	0	0	0	0	1	0	0	0	0	1	1	0	0	0	0	0	0	0	0
Bin.60	0	2	0	1	0	2	1	0	1	1	0	5	0	0	0	0	0	0	0	1	1	0	0	0	0	0	0	0	0	0	0	0	1	0	1	1	0	0	1	0	0	1	0	0	0	1	1	0	1
Bin.61	0	1	0	2	1	0	0	0	0	0	0	12	0	1	0	0	0	0	0	0	0	0	0	0	0	0	0	0	0	0	0	0	1	0	0	1	0	1	0	1	1	0	0	0	0	0	0	0	0
Bin.62	0	0	0	0	1	1	3	0	0	0	0	0	0	0	0	0	0	0	0	1	0	0	0	0	0	0	0	0	0	0	0	0	0	0	1	0	0	0	1	0	0	0	0	0	0	0	0	0	0
Bin.63	0	0	2	0	0	1	1	0	0	0	0	3	0	1	0	0	0	0	0	2	0	0	0	0	0	0	0	0	0	0	0	0	0	0	0	0	0	0	1	0	0	0	0	0	0	0	0	0	0
Bin.64	0	2	1	0	2	1	0	1	0	0	0	0	0	0	0	0	0	0	0	0	0	0	0	0	0	0	0	0	0	0	0	0	0	0	0	3	0	0	1	0	0	1	0	0	0	0	0	1	1
Bin.65	0	1	0	1	0	1	1	1	0	0	0	9	0	1	0	0	0	0	0	0	0	0	0	0	0	0	0	0	0	0	0	0	0	0	1	2	0	0	1	0	0	0	0	0	0	0	0	0	0
Bin.66	0	1	0	1	1	1	0	1	1	0	0	23	0	0	0	0	1	0	0	1	0	0	0	0	0	0	0	0	0	0	0	0	0	0	0	0	0	0	2	0	0	1	0	0	0	0	0	0	0
Bin.67	0	0	0	1	0	1	1	2	2	0	0	14	0	0	0	0	0	0	0	0	0	0	0	0	0	0	0	0	0	1	0	0	1	0	1	2	0	0	1	0	0	1	0	0	0	0	1	0	2
Bin.68	0	2	0	0	0	0	1	0	0	0	0	5	0	0	0	0	0	0	0	0	0	0	0	0	0	0	0	0	0	0	0	0	0	0	1	1	0	0	1	0	0	0	0	0	0	0	0	1	0
Bin.69	0	0	0	1	1	1	1	1	0	0	0	0	0	1	0	0	0	0	0	0	0	0	0	0	0	0	0	0	0	0	0	0	0	0	1	1	0	1	1	0	0	1	0	0	0	0	0	0	0
Bin.70	0	0	0	0	1	0	1	1	0	0	0	1	0	0	0	0	0	0	0	0	0	0	0	0	0	0	0	0	0	0	0	0	0	0	0	0	0	0	0	0	1	0	0	0	0	0	0	0	0
Bin.71	0	1	0	0	0	1	0	0	0	0	0	5	0	0	0	0	0	0	0	0	2	0	0	0	0	0	0	0	0	1	0	0	1	0	1	0	0	0	1	0	0	0	0	0	0	0	0	0	0
Bin.72	0	0	0	1	1	1	0	2	1	0	0	1	0	1	0	0	0	0	0	0	0	0	0	0	0	0	0	0	0	0	0	0	0	0	1	1	0	0	1	0	0	0	0	0	0	0	0	0	0
Bin.73	0	0	0	1	1	2	1	1	0	0	0	1	0	1	0	0	0	0	0	0	1	5	0	7	0	1	1	4	2	0	1	0	0	0	3	0	0	0	0	2	0	0	0	0	0	0	0	0	0
Bin.74	0	0	0	1	1	2	2	2	1	0	0	0	0	0	0	0	0	0	0	0	0	0	0	0	0	0	0	0	0	0	0	0	0	0	1	1	0	0	1	0	0	1	0	0	0	0	0	0	0
Bin.75	0	0	0	1	0	1	0	0	0	0	0	7	0	0	0	0	0	0	0	0	0	0	0	0	0	0	0	0	0	1	0	0	0	0	0	3	0	0	0	1	0	2	0	0	0	0	0	0	0
Bin.76	0	0	0	0	4	3	0	1	0	0	0	0	0	1	0	0	0	0	0	0	0	0	0	0	0	0	0	0	0	0	0	0	0	1	0	0	0	0	1	0	0	0	0	0	0	0	0	0	0
Bin.77	0	0	0	0	1	3	1	1	1	0	0	35	0	1	0	0	1	0	0	0	3	4	0	0	0	0	0	0	0	0	0	0	0	0	2	1	0	0	0	2	1	2	0	0	0	0	0	0	0
Bin.78	0	1	0	0	1	0	0	1	1	0	0	4	0	0	0	0	0	0	0	1	2	0	0	0	0	0	0	0	2	1	0	0	0	0	1	1	0	0	1	0	1	1	0	0	0	0	0	0	2
Bin.79	0	0	0	0	0	2	1	1	1	0	0	15	0	0	0	0	0	0	0	0	3	1	0	1	0	2	0	0	3	0	0	0	0	0	5	1	0	0	1	1	0	1	0	0	0	0	0	0	0
Bin.80	0	0	2	0	1	2	2	0	0	0	0	8	0	0	0	0	0	0	0	1	0	0	0	0	0	0	0	0	0	0	0	0	0	0	1	0	0	0	1	0	1	0	0	0	0	0	0	0	0
Bin.81	0	1	0	1	1	2	3	2	1	0	0	3	0	1	0	0	0	0	0	2	0	0	0	0	0	0	0	0	0	0	0	0	0	0	1	0	0	0	2	1	1	1	0	0	0	0	0	0	1
Bin.82	0	0	0	1	1	2	1	2	1	0	0	1	0	0	0	0	0	0	0	0	0	0	0	0	0	0	0	0	0	0	0	0	0	0	1	1	0	0	0	1	1	1	0	0	0	0	0	0	1
Bin.83	0	0	0	0	0	1	0	0	0	0	0	0	0	1	0	0	0	0	0	0	0	0	0	0	0	0	0	0	0	0	0	0	0	0	0	0	0	0	1	0	0	0	0	0	0	0	0	0	0
Bin.84	0	0	0	0	1	3	1	1	1	0	0	0	0	0	0	0	0	0	0	1	4	1	0	2	0	0	0	0	0	1	0	0	0	0	4	1	0	0	1	1	1	1	0	0	0	0	0	0	1
Bin.85	0	0	0	1	0	1	2	0	0	0	0	6	0	0	0	0	0	0	0	0	0	0	0	0	0	0	0	0	0	0	0	0	0	0	0	3	0	0	0	0	0	0	0	0	0	0	0	0	1
Bin.86	0	2	0	0	1	2	0	1	0	0	0	3	0	0	0	0	0	0	0	1	0	0	0	0	0	0	0	0	0	0	0	0	0	0	1	1	0	0	1	0	0	1	0	0	0	0	0	0	1
Bin.87	0	0	0	1	1	1	1	2	2	0	0	9	0	1	0	1	1	1	1	1	0	0	0	0	0	0	0	0	0	1	0	0	2	0	1	1	0	0	1	1	1	0	0	0	0	0	0	0	1
Bin.88	0	0	0	1	1	1	0	0	0	0	0	3	0	0	0	0	0	0	0	0	0	0	0	0	0	0	0	0	0	0	0	0	0	0	2	2	0	0	1	0	0	0	0	0	0	0	0	0	0
Bin.89	0	1	1	0	0	1	0	0	0	0	0	4	0	0	0	0	1	0	0	0	0	0	0	0	0	0	0	0	0	0	0	0	0	0	0	1	0	1	1	0	0	0	0	0	0	0	0	2	0
Bin.90	0	0	0	1	0	1	0	1	0	0	0	0	0	1	0	0	0	0	0	0	0	0	0	0	0	0	0	0	0	0	1	0	0	0	1	0	0	0	1	0	0	1	0	0	0	0	0	0	0
Bin.91	0	2	0	1	0	0	0	0	0	0	0	2	0	1	0	0	0	0	0	1	0	0	0	0	0	0	0	0	0	0	0	0	0	0	0	1	0	0	2	0	0	1	0	0	0	0	0	0	0
Bin.92	0	0	0	0	0	0	1	0	0	0	0	5	0	0	0	0	0	0	0	1	0	0	0	0	0	0	0	0	0	0	0	0	0	0	2	0	0	0	2	0	0	0	0	0	0	0	0	0	0
Bin.93	0	2	1	0	0	1	1	1	0	0	0	0	0	1	0	0	0	0	0	0	0	0	0	0	0	0	0	0	0	0	0	0	0	0	0	2	0	0	1	0	0	0	0	0	0	0	0	0	1
Bin.94	0	0	0	1	2	2	1	3	1	0	0	8	0	1	0	0	0	0	0	1	0	0	0	0	0	0	0	0	0	0	0	0	1	0	1	2	0	0	1	0	1	0	0	0	0	1	1	0	1
Bin.95	0	0	0	0	0	0	0	0	0	0	0	0	0	0	0	0	0	0	0	0	0	0	0	0	0	0	0	0	0	0	0	0	0	0	0	0	0	0	0	0	0	0	0	0	0	0	0	0	0
Bin.96	0	0	1	1	0	0	1	0	0	0	0	3	0	1	0	1	1	1	1	0	0	0	0	0	0	0	0	0	0	0	0	0	0	0	0	2	0	0	1	0	0	0	0	0	0	0	0	0	0
Bin.97	0	0	0	1	1	1	2	1	0	0	0	5	0	0	0	0	0	0	0	0	0	0	0	0	0	0	0	0	0	0	0	0	1	0	1	1	0	0	1	0	0	1	0	0	0	0	0	0	0
Bin.98	0	0	2	0	0	2	0	0	0	0	0	3	0	0	0	0	0	0	0	0	0	0	0	0	0	0	0	0	0	0	0	0	0	0	1	0	0	0	1	1	2	1	0	0	0	0	0	0	0
Bin.99	0	0	0	0	0	1	1	1	0	0	0	0	0	1	0	0	0	0	0	0	0	0	0	0	0	0	0	0	0	0	0	0	0	0	0	2	0	0	1	0	0	2	0	0	0	0	0	1	1
Bin.100	0	2	1	1	3	0	2	1	0	0	0	6	0	1	0	0	1	0	0	1	0	0	0	0	0	0	0	0	0	0	0	0	0	0	0	0	0	0	1	1	2	1	0	0	0	0	0	0	0
Bin.101	0	1	2	0	2	1	1	1	0	0	0	2	0	1	0	0	1	0	0	1	1	0	0	0	0	0	0	0	0	2	0	1	0	0	0	0	0	1	2	0	0	0	0	0	0	0	0	0	1
Bin.102	0	1	0	0	1	1	1	2	1	0	0	0	0	1	0	0	0	0	0	0	1	4	0	6	4	0	2	0	6	2	0	0	0	1	6	0	0	0	1	2	1	1	0	0	0	0	0	0	0
Bin.103	0	0	0	0	1	3	1	2	0	0	0	2	0	1	0	0	0	0	0	0	0	0	0	0	0	0	0	0	0	0	0	0	1	0	1	1	0	0	1	0	0	0	0	0	0	0	0	0	1
Bin.104	0	0	2	1	1	1	1	3	0	0	1	3	0	0	0	0	0	0	0	0	4	0	0	0	0	0	0	0	0	1	0	0	0	0	5	0	0	0	0	2	2	0	0	0	0	0	0	0	0
Bin.105	0	0	0	0	1	1	1	1	1	0	0	4	0	0	0	0	0	0	0	1	0	0	0	0	0	0	0	0	0	1	0	0	0	0	0	3	0	0	2	0	0	1	0	0	0	0	0	0	1
Bin.106	0	0	3	0	1	0	1	1	0	0	0	6	0	0	0	0	0	0	0	1	1	0	0	0	0	0	0	1	1	0	0	0	0	0	1	1	0	0	1	1	1	0	0	0	0	0	0	0	0
Bin.107	0	1	0	0	1	1	1	0	1	0	0	0	0	1	0	0	0	0	0	0	0	0	0	0	0	0	0	0	0	0	0	0	0	0	0	0	0	0	1	0	1	0	0	0	0	0	0	0	0
Bin.108	0	1	0	0	1	0	0	2	1	0	0	3	0	1	0	0	0	0	0	0	5	1	0	0	0	0	0	1	1	2	0	0	0	0	1	0	0	0	2	0	0	0	0	0	0	0	0	0	0
Bin.109	0	0	0	0	0	0	0	0	0	0	0	0	0	0	0	0	0	0	0	0	0	0	0	0	1	0	0	0	0	0	0	0	0	0	1	0	0	0	1	0	0	0	0	0	0	0	0	0	0
Bin.110	0	0	0	0	1	0	1	2	0	0	0	3	0	0	0	0	0	0	0	0	2	0	0	0	0	1	0	0	0	0	0	0	0	0	0	2	0	0	0	1	0	0	0	0	0	0	0	0	0
Bin.111	0	0	1	0	0	2	0	1	1	0	0	1	0	1	0	0	0	0	0	0	3	8	0	4	0	0	0	0	1	0	0	0	0	0	3	0	0	0	1	0	0	0	0	0	0	0	0	0	0
Bin.112	0	0	0	0	1	1	0	0	1	0	0	2	0	1	0	0	0	0	0	1	5	1	1	0	0	0	1	1	3	0	0	2	0	0	2	0	0	0	2	0	0	0	0	0	0	0	0	0	0
Bin.113	0	0	2	0	1	1	0	2	1	0	0	3	0	2	0	0	1	0	0	0	4	0	1	0	0	2	1	0	4	1	0	1	0	0	2	1	0	2	1	0	0	1	0	0	0	0	0	2	1
Bin.114	0	0	0	1	1	2	1	1	1	0	0	5	0	0	0	0	0	0	0	1	0	0	0	0	0	0	0	0	0	0	0	0	0	0	1	0	0	0	1	0	0	0	0	0	0	0	0	0	1
Bin.115	0	0	0	0	1	1	0	1	0	0	0	0	0	0	0	0	0	0	0	0	0	0	0	0	0	0	0	0	0	0	0	0	0	0	1	1	0	0	0	0	0	0	0	0	0	0	0	0	0
Bin.116	0	1	1	0	1	1	0	1	0	0	0	3	0	1	0	0	0	0	0	0	0	0	0	0	0	0	0	0	0	1	0	0	0	0	1	1	0	1	1	0	0	0	0	0	0	0	0	0	0
Bin.117	0	0	0	1	0	1	0	0	0	0	0	3	0	0	0	0	0	0	0	0	0	0	0	0	0	0	0	0	0	0	0	0	0	0	1	2	0	0	2	0	0	1	0	0	0	0	0	0	0
Bin.118	0	0	0	0	0	0	0	0	0	0	0	0	0	0	0	0	0	0	0	0	0	0	0	0	0	0	0	0	0	0	0	0	0	0	0	0	0	0	1	0	0	1	0	0	0	0	0	0	0
Bin.119	0	0	0	0	1	3	1	0	0	0	0	6	0	1	0	0	0	0	0	0	0	0	0	0	0	0	0	0	0	0	0	0	0	0	1	0	0	0	0	0	0	1	0	0	0	0	0	0	0
Bin.120	0	0	0	2	0	1	1	1	0	0	0	1	0	0	0	0	0	0	0	0	2	1	0	3	1	0	0	0	4	1	0	0	0	0	2	0	0	0	1	2	2	0	0	0	0	0	0	0	0
Bin.121	0	0	0	1	1	2	0	2	1	0	0	1	0	1	0	0	0	0	0	0	0	0	0	0	0	0	0	0	0	0	0	0	2	0	1	1	0	0	1	1	1	2	0	0	0	1	1	0	0
Bin.122	0	0	0	1	0	0	0	1	0	0	0	0	0	0	0	0	0	0	0	0	0	0	0	0	0	0	0	0	0	0	0	0	0	0	0	0	0	0	0	0	0	1	0	0	0	0	0	0	0
Bin.123	0	0	0	0	1	1	1	1	0	0	0	5	0	0	0	0	0	0	0	0	0	0	0	0	0	0	0	0	0	1	0	0	0	0	0	0	0	0	0	0	0	0	0	0	0	0	0	0	0
Bin.124	0	0	1	0	0	1	1	1	0	0	0	0	0	1	0	0	0	0	0	0	0	0	0	0	0	0	0	0	0	0	0	0	0	0	0	2	0	0	1	0	0	0	0	0	0	0	0	0	1
Bin.125	0	0	2	1	0	1	1	0	0	0	0	3	0	0	0	0	0	0	0	0	0	0	0	0	0	0	0	0	0	0	0	0	0	0	2	0	0	0	1	1	2	0	0	0	0	0	0	0	0
Bin.126	0	0	0	2	2	1	1	1	0	0	0	8	0	0	0	0	0	0	0	0	0	0	0	0	0	0	0	0	0	1	0	0	2	0	1	0	0	0	0	0	0	2	0	1	2	0	0	0	0
Bin.127	0	0	0	0	1	0	0	0	0	0	0	2	0	0	0	0	0	0	0	1	0	0	0	0	0	0	0	0	1	0	0	0	0	0	2	0	0	0	1	0	2	0	0	0	0	0	0	0	1
Bin.128	0	0	0	0	0	1	0	1	1	0	0	1	0	0	0	0	0	0	0	0	0	0	0	0	0	0	0	0	0	0	0	0	0	0	0	0	0	0	0	1	1	1	0	0	0	0	0	0	0
Bin.129	0	0	0	0	0	1	1	2	0	0	0	0	0	0	0	0	0	0	0	0	0	0	0	0	0	0	0	0	0	2	1	0	0	0	0	1	0	0	1	0	0	0	0	0	0	0	0	0	0
Bin.130	0	0	0	0	1	0	0	0	0	0	0	7	0	0	0	0	1	0	0	1	0	0	0	0	0	0	0	0	0	0	0	0	0	0	0	1	0	0	1	0	0	2	0	0	0	0	0	0	0
Bin.131	0	2	0	1	1	1	2	1	0	0	0	2	0	0	0	0	0	0	0	0	3	1	1	0	1	1	3	0	1	0	0	1	1	0	0	2	0	0	1	0	0	0	0	0	0	0	0	0	0
Bin.132	0	0	0	0	2	2	1	1	0	0	0	0	0	1	0	0	0	0	0	0	0	0	0	0	0	0	0	0	0	0	0	0	1	0	1	2	0	0	0	0	0	1	0	0	0	0	0	0	0
Bin.133	0	0	0	0	0	3	2	2	0	0	0	2	0	1	0	0	0	0	0	0	0	0	0	0	0	0	0	0	0	1	0	0	0	0	0	1	0	0	0	0	0	0	0	0	0	0	0	0	0
Bin.134	0	0	0	1	1	2	0	1	1	0	0	0	0	1	0	0	0	0	0	0	0	0	0	0	0	0	0	0	0	0	0	0	0	0	0	0	0	0	1	0	0	0	0	0	0	0	0	0	0
Bin.135	0	0	0	1	0	0	0	2	0	0	0	0	0	0	0	0	0	0	0	1	0	0	0	0	0	0	0	0	0	2	0	0	1	0	1	0	0	0	0	1	1	0	0	0	0	0	0	0	0
Bin.136	0	0	0	0	1	0	0	1	0	0	0	0	0	0	0	0	0	0	0	0	0	0	0	0	0	0	0	0	0	0	0	0	0	0	0	3	0	0	0	0	0	0	0	0	0	0	0	0	0
Bin.137	0	0	0	0	0	0	3	2	1	0	0	0	0	0	0	0	0	0	0	1	2	0	0	1	0	0	0	0	1	2	0	0	1	0	0	0	0	0	0	0	0	0	0	0	0	0	0	0	0
Bin.138	0	0	0	1	1	2	2	2	1	0	0	0	0	2	0	0	0	0	0	0	0	0	0	0	0	0	0	0	0	1	0	0	0	0	1	1	0	0	0	0	0	1	0	0	0	0	0	0	0
Bin.139	0	0	1	1	0	0	0	0	0	0	0	4	0	0	0	0	0	0	0	0	0	1	0	0	0	0	0	0	0	0	0	0	0	0	1	0	0	0	0	1	1	0	0	0	0	0	0	0	0
Bin.140	0	0	0	0	1	1	1	1	1	0	0	0	0	1	0	0	0	0	0	0	0	0	0	0	0	0	0	0	0	1	0	0	1	0	1	2	0	0	0	1	1	1	0	0	0	0	0	0	0
Bin.141	0	0	0	0	0	0	0	0	0	0	0	0	0	0	0	0	0	0	0	0	0	0	0	0	0	0	0	0	0	0	0	0	0	0	0	0	0	0	0	0	0	0	0	0	0	0	0	0	0
Bin.142	0	0	0	0	0	1	0	1	0	0	0	2	0	0	0	0	0	0	0	0	0	0	0	0	0	0	0	0	0	0	0	0	0	0	0	0	0	0	0	0	0	0	0	0	0	0	0	0	0
Bin.143	0	0	0	0	0	0	0	0	0	0	0	1	0	0	0	0	0	0	0	0	0	0	0	0	1	0	0	0	0	0	0	0	0	0	0	0	0	0	0	1	0	0	0	0	0	0	0	0	0
Bin.144	0	2	1	0	1	1	0	0	1	0	0	1	0	1	0	0	0	0	0	0	5	0	0	0	0	0	0	0	0	1	0	0	0	0	0	0	0	0	1	0	1	0	0	0	0	0	0	0	0
Bin.145	0	0	0	0	0	1	0	0	1	0	0	0	0	1	0	0	0	0	0	0	0	0	0	0	0	0	0	1	0	0	0	0	0	0	2	1	0	0	2	0	0	0	0	0	0	0	0	0	1
Bin.146	0	0	0	0	1	1	1	0	0	0	0	0	0	1	0	0	0	0	0	0	1	2	1	2	0	0	0	0	4	0	0	1	0	0	9	0	0	0	0	0	0	0	0	0	0	0	0	0	0
Bin.147	0	0	0	1	1	1	2	2	1	0	0	0	0	1	0	0	0	0	0	0	0	0	0	0	0	0	0	0	0	0	0	0	0	0	1	1	0	0	1	0	0	1	0	0	0	0	0	0	0
Bin.148	0	0	0	0	2	1	0	1	0	0	0	0	0	0	0	0	0	1	1	0	0	0	0	0	0	0	0	0	0	1	0	0	0	0	0	1	0	0	2	0	0	1	0	0	0	0	0	1	0
Bin.149	0	0	0	0	1	1	0	1	1	0	0	3	0	0	0	0	0	0	0	1	1	0	0	1	0	1	0	1	0	2	0	1	0	0	1	0	0	0	2	0	0	0	0	0	0	0	0	0	0
Bin.150	0	0	0	1	1	3	1	1	1	0	0	11	0	0	0	0	1	0	0	0	2	0	0	0	0	0	0	0	1	1	0	0	0	0	2	1	0	0	0	0	0	1	0	1	1	0	1	0	0
Bin.151	0	1	0	0	0	1	0	0	1	0	0	0	0	0	0	0	0	0	0	1	1	0	0	0	0	0	0	0	1	1	0	1	0	0	0	0	0	0	0	0	2	0	0	0	0	0	0	0	0
Bin.152	0	0	0	0	0	1	1	0	0	0	0	0	0	1	0	0	0	0	0	0	0	0	0	0	0	0	0	0	0	0	0	0	0	0	0	0	0	0	0	0	0	0	0	0	0	0	0	0	0
Bin.153	0	0	1	0	2	0	0	0	0	0	0	3	0	1	0	1	1	1	1	0	0	1	0	0	0	0	0	0	0	0	0	0	0	0	0	2	0	0	1	0	0	1	0	0	0	0	0	0	2
Bin.154	0	0	0	1	1	2	0	2	1	0	0	2	0	1	0	0	0	0	0	0	0	0	0	0	0	0	0	0	0	0	0	0	0	0	1	1	0	0	0	0	0	1	0	0	0	0	0	0	1
Bin.155	0	0	0	1	0	0	0	0	0	0	0	4	0	1	0	0	0	1	1	0	0	0	0	0	0	0	0	0	0	0	0	0	0	0	0	0	0	0	1	0	1	0	0	0	0	0	0	0	0
Bin.156	0	0	0	0	1	1	1	2	0	0	0	4	0	1	0	1	1	1	0	0	0	0	0	0	0	0	0	0	0	1	0	0	0	0	0	2	0	0	1	0	0	0	0	0	0	0	0	0	0
Bin.157	0	1	0	0	1	1	2	1	2	0	0	9	0	0	0	0	0	0	0	2	0	0	0	0	0	0	0	0	0	1	0	0	0	0	1	0	0	0	1	1	1	1	0	0	0	0	0	0	0
Bin.158	0	1	2	1	3	1	0	0	1	0	0	2	0	0	0	0	0	0	0	0	5	0	0	0	0	0	0	1	1	1	1	0	0	0	2	0	0	0	1	0	1	2	0	0	0	0	0	0	0
Bin.159	0	0	0	0	0	1	0	0	0	0	1	8	0	0	0	0	0	0	0	0	0	0	0	0	0	0	0	0	0	1	0	1	1	0	1	1	1	0	0	1	0	2	0	1	1	1	1	0	0
Bin.160	0	0	0	0	1	1	0	2	0	0	0	0	0	1	0	0	0	0	0	0	0	0	0	0	0	0	0	0	0	0	0	0	0	0	0	0	0	0	1	0	0	1	0	0	0	0	0	1	1
Bin.161	0	0	0	0	1	1	1	0	0	0	0	5	0	0	0	0	0	0	0	0	0	0	0	0	0	0	0	0	0	0	0	0	0	0	0	2	0	0	0	1	1	0	0	0	0	0	0	0	0
Bin.162	0	0	0	1	1	1	0	1	1	0	0	0	0	0	0	0	0	0	0	0	0	0	0	0	0	0	0	0	0	0	0	0	0	0	1	1	0	0	1	1	0	0	0	0	0	0	0	0	0
Bin.163	0	1	0	0	1	1	0	0	0	0	0	5	0	1	0	1	1	0	0	0	1	0	0	0	0	0	0	0	0	1	0	0	0	0	1	1	0	0	0	0	1	1	1	0	0	0	0	0	1
Bin.164	0	0	0	0	1	1	1	1	1	0	0	5	0	0	0	0	0	0	0	0	0	0	0	0	0	0	0	0	0	1	0	0	0	0	0	2	0	0	0	0	0	1	0	0	0	0	0	0	0
Bin.165	0	0	0	0	0	1	1	1	0	0	0	0	0	0	0	0	0	0	0	0	0	0	0	0	0	0	0	0	0	0	0	0	0	0	0	0	0	0	0	0	0	1	0	0	0	0	0	0	0
Bin.166	0	0	0	1	1	0	2	1	0	0	0	3	0	1	0	0	0	0	0	0	0	0	0	0	0	0	0	0	0	0	0	0	0	0	1	1	0	0	0	0	0	0	0	0	0	0	0	0	0
Bin.167	0	0	0	0	1	1	1	1	0	0	0	1	0	0	0	0	0	0	0	0	0	0	0	0	0	0	0	0	0	0	0	0	0	0	0	0	0	0	1	2	1	0	0	0	0	0	0	0	0
Bin.168	0	1	3	0	1	0	0	0	0	0	0	3	0	0	0	0	0	0	0	1	0	0	1	0	0	0	0	0	2	0	0	0	0	0	1	1	0	0	1	0	0	0	0	0	0	0	0	0	0
Bin.169	0	0	1	0	2	1	0	1	0	0	0	0	0	1	0	0	0	0	0	1	0	0	0	0	0	0	0	0	0	0	1	0	0	0	1	0	0	0	2	0	0	0	0	0	0	0	0	0	0
Bin.170	0	1	0	0	0	1	1	0	1	0	0	16	0	1	0	1	4	0	0	0	1	1	2	1	0	1	0	0	2	0	0	0	1	0	3	1	0	0	1	0	0	0	0	0	0	0	0	0	1
Bin.171	0	0	0	1	1	1	1	2	1	0	0	0	0	1	0	0	0	0	0	0	0	0	0	0	0	0	0	0	0	0	0	0	0	0	1	1	0	0	1	0	0	0	0	0	0	0	0	0	1
Bin.172	0	0	0	0	1	1	1	1	0	0	0	0	0	1	0	0	0	0	0	1	0	1	0	3	1	0	0	0	0	0	1	0	0	0	0	0	0	0	1	2	0	0	0	0	0	0	0	0	0
Bin.173	0	0	1	1	0	2	0	0	0	0	0	0	0	1	0	0	0	0	0	0	0	3	0	4	0	0	0	0	3	0	0	0	0	0	3	0	0	0	0	1	1	0	0	0	0	0	0	0	0
Bin.174	0	0	2	0	0	0	0	0	0	0	0	4	0	0	0	0	0	0	0	2	0	0	0	0	0	0	0	0	0	0	0	0	0	0	1	3	0	0	1	0	0	0	0	0	0	0	0	1	0
Bin.175	0	0	0	0	0	0	0	0	0	0	0	0	0	1	0	0	0	0	0	0	0	1	0	0	0	0	0	0	0	0	0	0	0	0	0	1	0	0	0	0	0	0	0	0	0	0	0	0	0
Bin.176	0	2	1	0	1	3	0	0	0	0	0	5	0	1	0	0	1	0	0	0	1	0	0	0	1	0	0	0	0	0	0	0	0	0	3	1	0	0	1	2	0	0	0	0	0	0	0	3	0
Bin.177	0	0	0	1	1	1	0	1	0	0	0	11	0	0	0	0	0	0	0	1	2	0	0	0	0	0	1	0	0	1	0	0	0	0	1	0	0	0	0	0	0	0	1	0	0	0	1	0	0
Bin.178	0	0	0	0	1	1	0	0	1	0	0	2	0	0	0	0	0	0	0	0	2	0	0	0	0	0	0	0	1	2	0	0	0	0	3	0	0	0	1	0	1	1	0	0	0	0	0	0	0
Bin.179	0	0	0	0	2	1	1	0	0	0	0	3	0	0	0	0	0	1	1	0	0	0	0	0	0	0	0	0	0	0	0	0	0	0	0	2	0	0	2	0	0	0	0	0	0	0	0	0	1
Bin.180	0	0	0	1	0	1	1	1	0	0	0	5	0	0	0	0	1	0	0	2	0	0	0	0	0	0	0	0	0	0	0	0	0	0	1	0	0	0	1	0	0	0	0	0	0	0	0	0	0
Bin.181	0	0	1	0	0	0	0	0	0	0	0	0	0	0	0	0	0	0	0	1	0	0	0	0	0	0	0	0	0	1	0	0	0	0	0	1	0	0	1	0	0	1	0	0	0	0	0	0	0
Bin.182	0	0	0	0	0	0	1	0	0	0	0	4	0	0	0	0	0	0	0	1	0	0	0	0	0	0	0	0	0	1	0	0	0	0	2	1	0	0	1	0	0	1	0	0	0	0	0	0	1
Bin.183	0	0	0	1	0	1	0	0	0	0	0	5	0	2	0	0	0	0	0	1	1	0	0	0	0	0	0	0	0	0	0	0	0	0	0	1	0	0	1	0	0	1	0	0	0	0	0	2	0
Bin.184	0	0	0	0	0	3	0	2	0	0	0	0	0	1	0	0	0	0	0	0	0	0	0	0	0	0	0	0	0	0	0	0	0	0	1	0	0	0	0	0	0	1	0	0	0	0	0	0	0
Bin.185	0	0	1	0	0	2	0	0	1	0	0	2	0	1	0	0	0	0	0	1	4	0	0	0	0	0	0	0	1	1	1	0	0	0	3	0	0	1	0	0	1	0	0	0	0	0	0	0	1
Bin.186	0	0	0	0	0	1	0	0	0	0	0	0	0	0	0	0	0	0	0	0	0	0	0	0	0	0	0	0	0	0	0	0	0	0	0	0	0	0	1	1	2	0	0	0	0	0	0	0	0
Bin.187	0	0	0	2	0	1	0	1	0	0	0	6	0	0	0	0	0	0	0	0	1	0	0	0	0	1	1	0	0	0	0	0	0	0	0	1	0	1	1	0	0	1	0	0	0	0	0	0	0
Bin.188	0	1	2	1	1	1	0	0	0	0	0	6	0	0	0	0	0	0	0	1	2	0	0	0	0	0	0	1	0	0	0	0	0	0	3	1	0	0	0	3	3	0	0	0	0	0	0	0	0
Bin.189	0	1	1	0	0	0	0	1	0	0	0	0	0	0	0	0	0	0	0	1	0	0	0	0	0	0	0	0	0	1	0	0	0	0	0	0	0	0	1	0	0	1	0	0	0	0	0	0	1
Bin.190	0	2	0	1	0	3	1	1	0	0	0	10	0	0	0	0	0	0	0	0	0	0	0	0	0	0	0	0	0	1	0	0	2	0	1	1	0	0	0	0	0	1	1	0	0	0	0	0	0
Bin.191	0	0	0	0	1	1	1	0	0	0	0	2	0	0	0	0	0	0	0	0	1	0	0	0	0	0	0	2	1	3	0	0	0	0	2	0	0	0	1	0	1	1	0	0	0	0	0	0	0
Bin.192	0	0	1	1	2	0	0	1	0	0	0	5	0	2	0	0	0	0	1	1	0	0	0	0	0	0	0	0	0	1	0	0	1	0	0	0	0	0	0	1	0	0	0	0	0	0	0	0	0
Bin.193	0	0	0	0	1	1	0	1	0	0	0	0	0	0	0	0	0	0	0	0	1	0	0	0	0	0	0	0	1	1	0	0	0	0	1	1	0	0	1	0	0	0	0	0	0	0	0	1	0
Bin.194	0	0	1	1	0	2	1	0	0	0	0	6	0	0	0	1	1	1	1	0	0	0	0	0	0	0	0	0	0	0	0	0	0	0	3	0	0	0	1	0	0	0	0	0	0	0	0	0	0
Bin.195	0	1	1	0	0	1	0	0	1	0	0	2	0	1	0	0	0	0	0	0	5	0	0	0	0	0	0	0	0	2	0	0	1	0	3	0	0	2	1	0	0	0	0	0	0	0	0	0	0
Bin.196	0	0	1	1	1	0	1	0	0	0	0	4	0	0	0	0	0	0	0	0	0	0	0	0	0	0	0	0	0	0	0	0	0	0	0	1	0	0	3	0	0	1	0	0	0	0	0	0	0
Bin.197	0	0	0	0	1	1	1	1	0	0	0	0	0	0	0	0	0	0	0	0	0	0	0	0	0	0	0	0	0	0	0	0	0	0	0	0	0	0	2	0	0	0	0	0	0	0	0	0	0
Bin.198	0	0	0	0	0	1	0	0	0	0	0	0	0	0	0	0	0	0	0	0	0	0	0	0	0	0	0	0	0	0	0	0	0	0	0	1	0	0	0	0	0	0	0	0	0	0	0	0	0
Bin.199	0	0	3	1	1	0	0	1	0	0	0	3	0	0	0	0	0	0	0	1	0	0	0	0	0	0	0	1	0	0	0	0	0	0	1	2	0	0	2	0	0	0	0	0	0	0	0	0	0
Bin.200	0	0	0	0	1	1	1	0	0	0	0	3	0	0	0	0	0	0	0	1	2	0	0	0	0	0	0	0	0	1	0	0	1	0	1	0	0	0	0	0	0	1	0	1	1	1	1	0	1
Bin.201	0	0	0	1	1	2	1	1	0	0	0	1	0	0	0	0	0	0	0	0	0	0	0	0	0	0	0	0	0	0	0	0	0	0	1	1	0	0	1	0	0	1	0	0	0	0	0	0	0
Bin.202	0	2	0	0	0	1	0	0	0	0	0	2	0	0	0	0	0	0	0	0	0	0	0	0	0	0	0	0	0	1	0	0	0	0	0	1	0	0	1	0	0	0	0	0	0	0	0	1	0
Bin.203	0	0	0	0	2	1	0	1	0	0	0	0	0	0	0	0	0	1	1	0	0	0	0	0	0	0	0	0	0	1	0	0	0	0	0	0	0	0	0	0	0	1	0	0	0	0	0	1	0
Bin.204	0	0	0	1	0	1	1	1	0	0	0	5	0	0	0	0	0	0	0	0	0	0	0	0	0	0	0	0	0	2	0	0	1	0	0	1	0	0	0	1	0	1	0	0	0	0	0	0	0
Bin.205	0	0	0	1	1	0	1	2	1	0	0	2	0	0	0	0	0	1	1	0	2	1	0	0	0	0	0	0	0	0	0	0	0	0	0	1	0	0	0	1	1	0	0	0	0	0	0	0	0
Bin.206	0	0	0	1	0	1	0	0	0	0	0	4	0	1	0	0	0	0	0	0	1	0	0	0	0	0	0	0	0	0	0	0	0	0	0	2	0	0	2	0	0	1	0	0	0	0	0	2	0
Bin.207	0	1	0	1	0	0	1	1	1	0	0	4	0	0	0	0	0	0	0	0	0	0	0	0	0	0	0	0	0	0	0	0	0	0	0	0	0	0	0	2	0	2	0	0	0	0	0	0	0
Bin.208	0	0	0	1	0	2	1	2	1	0	0	0	0	1	0	0	1	0	0	1	0	0	0	0	0	0	0	0	0	0	0	0	1	0	1	0	0	0	0	1	1	1	0	0	0	0	0	0	1
Bin.209	0	0	0	0	2	0	0	2	0	0	0	0	0	0	0	0	0	1	1	0	0	0	0	0	0	0	0	0	0	1	0	0	0	0	0	0	0	0	0	0	0	0	0	0	0	0	0	1	0
Bin.210	0	1	0	0	2	2	1	2	2	0	0	20	0	1	0	1	2	1	1	0	0	0	0	0	0	0	0	0	0	1	0	0	0	0	0	3	0	0	0	0	0	1	0	0	0	0	0	0	1
Bin.211	0	0	0	1	1	2	1	2	1	0	0	1	0	1	0	0	0	0	0	0	1	0	0	0	0	0	0	0	0	0	0	0	0	0	1	1	0	0	1	0	0	1	0	0	0	0	0	0	0
Bin.212	0	0	0	0	1	1	0	2	0	0	0	0	0	1	0	0	0	0	0	0	0	1	1	1	0	0	0	1	1	1	0	0	0	0	2	1	0	0	2	1	1	1	0	0	0	0	0	0	0
Bin.213	0	2	1	0	1	1	0	1	1	0	0	2	0	0	0	0	0	0	0	0	3	0	0	0	0	0	0	0	1	1	0	0	0	0	0	0	0	0	0	0	2	0	0	0	0	0	0	0	1
Bin.214	0	0	0	0	0	1	0	0	0	0	0	0	0	0	0	0	0	0	0	0	0	0	0	0	0	0	0	0	0	0	1	0	0	0	0	2	0	0	0	0	0	0	0	0	0	0	0	0	0
Bin.215	0	0	0	0	0	0	0	0	0	0	0	0	0	0	0	0	0	0	0	0	0	0	0	0	0	0	0	0	0	0	0	0	0	0	0	0	0	0	0	0	0	1	0	0	0	0	0	0	0
Bin.216	0	0	0	0	1	2	1	2	0	0	0	3	0	1	0	0	0	0	0	0	0	0	0	0	0	0	0	0	0	0	0	0	1	0	1	1	0	0	1	1	1	0	0	0	0	0	0	0	0
Bin.217	0	0	0	0	0	0	0	0	0	0	0	0	0	0	0	0	0	0	0	0	0	0	0	0	0	0	0	0	0	0	0	0	0	0	0	0	0	0	0	0	0	0	0	0	0	0	0	0	0
Bin.218	0	0	2	0	0	0	0	0	0	0	0	0	0	0	0	0	0	0	0	1	2	1	1	0	0	0	0	1	0	0	0	0	0	0	2	0	0	0	0	0	1	0	0	0	0	0	0	0	0
Bin.219	0	0	0	0	0	1	0	0	0	0	0	0	0	0	0	0	0	0	0	0	0	0	0	0	0	0	0	0	0	0	1	0	0	0	0	0	0	0	1	0	0	2	0	0	0	0	0	0	0
Bin.220	0	0	0	0	0	0	1	1	0	0	0	11	0	0	0	0	1	0	0	1	5	4	1	1	0	0	0	0	1	0	0	0	0	0	5	0	0	0	0	1	0	0	0	0	0	0	0	0	0
Bin.221	0	0	0	0	1	0	1	0	0	0	0	2	0	1	0	0	0	0	0	0	0	0	0	0	0	0	0	0	0	0	0	0	0	0	0	0	0	0	0	0	1	0	0	0	0	0	0	0	1
Bin.222	0	0	0	1	1	1	0	0	0	0	0	4	0	0	0	0	0	0	0	1	2	1	0	3	0	0	0	0	4	2	0	1	0	3	3	0	0	0	0	1	2	1	0	0	0	0	0	0	0
Bin.223	0	1	5	0	2	2	1	1	0	0	0	1	0	1	0	0	1	0	0	0	3	0	0	0	0	0	0	0	0	1	0	0	0	1	6	0	0	0	1	0	1	1	0	0	0	0	0	0	0
Bin.224	0	0	0	1	1	1	0	0	0	1	0	1	0	0	0	0	0	0	0	2	1	0	0	0	0	0	0	0	0	1	0	0	0	0	3	0	0	0	0	1	2	0	0	0	0	0	0	0	1
Bin.225	0	1	1	1	2	2	2	0	0	0	0	4	0	0	0	0	0	0	0	0	2	0	0	0	0	0	0	0	0	1	0	0	0	0	1	0	0	0	1	1	1	2	0	0	0	0	0	0	0
Bin.226	0	0	0	1	1	2	2	2	1	0	0	8	0	0	0	0	0	0	0	1	0	0	0	0	0	0	0	0	0	0	0	0	0	0	2	0	0	0	0	0	1	1	0	0	0	1	2	0	2
Bin.227	0	0	0	0	0	3	0	1	0	0	1	7	0	0	0	0	0	0	0	0	1	0	0	0	0	0	0	0	0	3	0	1	0	1	1	2	1	0	0	1	0	0	2	0	0	0	0	0	0
Bin.228	0	1	0	0	2	0	0	2	0	0	0	1	0	0	0	0	0	2	1	0	0	0	0	0	0	0	0	0	0	1	0	0	0	0	0	2	0	0	1	0	0	0	0	0	0	0	0	1	0
Bin.229	0	0	1	0	1	0	1	3	0	0	0	7	0	1	0	0	0	0	0	2	1	2	0	3	0	0	0	0	0	0	0	0	2	0	2	1	0	0	1	1	0	1	0	0	0	0	0	0	0
Bin.230	0	0	0	0	0	1	0	2	1	0	0	6	0	1	0	0	0	0	0	2	1	0	0	0	0	0	0	0	0	0	0	0	0	0	1	1	0	0	0	1	2	1	0	0	0	0	0	0	0
Bin.231	0	1	0	1	1	2	2	2	1	0	0	5	0	1	0	1	1	1	1	0	1	3	0	0	0	0	0	0	0	0	0	0	1	0	3	0	0	0	1	0	0	1	1	0	0	0	0	0	0
Bin.232	0	0	1	0	1	1	0	0	0	0	0	0	0	1	0	0	0	0	0	0	0	0	0	0	0	0	0	0	0	0	0	0	0	0	0	2	0	0	1	0	0	1	0	0	0	0	0	0	1
Bin.233	0	0	0	0	0	1	0	0	0	0	0	2	0	0	0	0	0	0	0	1	0	0	0	0	0	0	0	0	0	0	0	0	0	0	0	0	0	0	0	0	0	1	0	0	0	0	0	0	0
Bin.234	0	0	0	1	0	2	1	1	0	0	0	1	0	0	0	0	0	0	0	0	0	0	0	0	0	0	0	0	0	0	0	0	0	0	0	0	0	0	0	1	1	0	0	0	0	0	0	0	0
Bin.235	0	0	0	0	0	0	0	0	0	0	0	0	0	1	0	0	0	0	0	0	0	0	0	0	0	0	0	0	0	0	0	0	0	0	0	0	0	0	1	0	0	1	0	0	0	0	0	0	0
Bin.236	0	0	0	0	0	1	0	1	0	0	0	0	0	1	0	0	0	0	0	1	0	0	0	0	0	0	0	0	0	0	0	0	0	0	0	1	0	0	0	0	0	0	0	0	0	0	0	0	0
Bin.237	0	0	0	1	1	1	0	1	1	0	0	0	0	1	0	0	0	0	0	0	2	6	0	8	2	0	0	1	1	0	0	0	1	0	2	0	0	0	1	2	2	1	0	0	0	0	0	1	0
Bin.238	0	0	0	1	1	1	2	1	0	0	0	4	0	0	0	0	0	0	0	0	0	0	0	0	0	0	0	0	0	0	0	1	1	0	2	1	0	0	0	0	0	2	0	0	0	0	0	0	0
Bin.239	0	0	1	0	2	0	0	0	0	0	0	3	0	1	0	1	1	1	1	0	0	1	0	0	0	0	0	0	0	0	0	0	0	0	0	1	0	0	1	0	0	1	0	0	0	0	0	0	2
Bin.240	0	1	0	0	1	1	0	2	0	0	0	2	0	0	0	0	0	0	0	1	1	0	0	0	0	0	1	0	0	0	0	0	0	0	0	1	0	0	0	0	0	0	0	0	0	0	0	0	0
Bin.241	0	0	0	1	1	1	1	2	1	0	0	1	0	1	0	0	0	0	0	0	0	0	0	0	0	0	0	0	0	0	0	0	0	0	1	2	0	0	0	0	0	1	0	0	0	0	0	0	0
Bin.242	0	0	0	1	1	0	0	0	0	0	0	6	1	0	0	0	0	0	0	0	0	0	0	0	0	0	0	0	0	0	0	0	0	0	0	1	0	0	0	0	0	0	0	0	0	0	1	0	0
Bin.243	0	0	0	2	1	1	1	1	0	0	0	1	0	0	0	0	0	0	0	1	1	0	0	0	0	0	0	0	2	0	0	0	0	0	1	0	0	0	2	0	0	1	0	0	0	0	0	0	0
Bin.244	0	1	0	1	1	1	0	2	1	1	0	2	0	1	0	0	0	0	0	2	2	2	0	3	1	1	0	0	2	0	0	0	1	0	2	1	0	0	0	2	2	1	0	0	0	0	0	0	0
Bin.245	0	1	0	0	1	1	0	3	0	0	0	7	0	1	0	0	1	1	1	0	0	0	0	0	0	0	0	0	0	1	0	0	0	0	0	2	0	0	0	0	0	0	0	0	0	0	0	0	0
Bin.246	0	0	0	0	0	0	0	0	0	0	0	2	0	0	0	0	0	0	0	0	0	0	0	0	0	0	0	0	0	0	0	0	0	0	0	0	0	0	1	0	0	0	0	0	0	0	0	0	0
Bin.247	0	0	3	1	0	0	1	0	0	0	0	4	0	0	0	0	0	0	0	0	1	0	0	0	0	0	0	0	1	0	0	1	0	0	0	0	0	0	0	1	1	0	0	0	0	0	0	0	0
Bin.248	0	0	0	0	0	0	0	0	0	0	0	0	0	0	0	0	0	0	0	0	0	0	0	0	0	0	0	0	0	0	0	0	0	0	0	1	0	0	0	1	0	0	0	0	0	0	0	0	0
Bin.249	0	0	0	0	0	0	0	0	0	0	0	1	0	0	0	0	0	0	0	0	0	0	1	0	1	0	0	0	1	0	0	0	0	0	1	1	0	0	0	1	1	0	0	0	0	0	0	0	0
Bin.250	0	0	0	0	0	0	0	0	0	0	0	0	0	0	0	0	0	0	0	0	0	0	0	0	0	0	0	0	0	0	0	0	0	0	0	1	0	0	1	0	0	0	0	0	0	0	0	0	0
Bin.251	0	0	0	0	1	3	1	2	0	0	0	2	0	2	0	0	0	0	0	0	0	0	0	0	0	0	0	0	0	1	0	0	1	0	0	1	0	0	1	0	1	1	0	0	0	0	0	0	0
Bin.252	0	0	0	0	1	0	1	3	0	0	0	0	0	0	0	0	1	0	0	2	1	0	1	0	0	0	1	0	2	0	0	0	0	0	0	0	0	0	0	0	0	0	0	0	0	0	0	0	0
Bin.253	0	0	2	0	0	1	2	0	0	0	0	2	0	0	0	1	1	1	2	0	0	0	0	0	0	0	0	0	0	0	0	0	0	0	1	0	0	0	1	0	0	0	0	0	0	0	0	0	0
Bin.254	0	0	0	1	0	0	0	0	0	0	0	1	0	0	0	0	0	0	0	0	0	0	0	0	0	0	0	0	0	0	0	0	0	0	0	1	0	0	0	0	0	0	0	0	0	0	0	0	0
Bin.255	0	0	1	1	1	2	1	2	0	0	0	1	0	1	0	0	0	0	0	0	0	0	0	0	0	0	0	0	0	1	0	1	3	0	1	1	0	0	1	0	0	0	0	0	0	0	0	0	0
Bin.256	0	0	0	0	0	1	0	1	0	0	0	5	0	0	0	1	1	0	1	0	0	0	0	0	0	0	0	0	0	0	0	0	0	0	0	1	0	0	0	0	0	1	0	0	0	0	0	2	0
Bin.257	0	3	0	0	1	0	0	0	0	0	0	3	0	0	0	0	0	0	0	0	0	0	0	0	0	0	0	0	0	0	0	0	0	0	0	0	0	0	0	0	0	0	0	0	0	0	0	2	0
Bin.258	0	0	0	1	1	1	1	1	1	0	0	26	0	1	0	0	1	0	0	1	0	0	0	0	0	0	0	0	0	0	1	0	0	0	1	1	0	0	1	0	0	0	0	0	0	0	0	0	1
Bin.259	0	0	0	0	1	1	0	1	0	0	0	0	0	1	0	0	0	0	0	1	0	0	0	0	0	0	0	0	0	1	0	0	0	0	0	1	0	0	0	0	0	0	0	0	0	0	0	2	4
Bin.260	0	0	0	0	1	2	1	0	0	0	0	0	0	1	0	0	0	0	0	0	2	0	0	0	1	0	0	1	0	0	0	0	0	0	3	0	0	0	0	1	1	1	0	0	0	0	0	0	1
Bin.261	0	0	0	0	0	1	0	0	0	0	0	1	0	0	0	0	0	0	0	0	0	0	0	0	3	0	0	0	0	1	0	0	0	0	0	1	0	0	0	1	1	0	0	0	0	0	0	0	0
Bin.262	0	1	0	0	0	1	0	0	0	0	0	1	0	0	0	0	0	0	0	0	0	0	0	0	0	0	0	0	0	1	0	0	0	0	0	0	0	0	0	0	0	0	0	0	0	0	0	0	0
Bin.263	0	0	1	0	1	0	0	0	0	0	0	2	0	1	0	1	1	1	1	0	0	1	0	0	0	0	0	0	0	0	0	0	0	0	0	2	0	0	1	0	0	2	0	0	0	0	0	0	2
Bin.264	0	2	0	0	1	2	0	0	1	0	0	3	0	1	0	0	0	0	0	1	2	0	0	1	0	1	0	1	0	3	0	1	1	0	2	0	0	0	2	0	1	1	0	0	0	0	0	0	1
Bin.265	0	0	1	0	2	0	0	1	0	0	0	0	0	2	0	0	0	0	0	1	5	0	0	2	0	0	0	0	1	1	0	0	0	0	2	0	0	0	2	0	0	0	0	0	0	0	0	0	0
Bin.266	0	1	1	0	0	1	0	0	0	0	0	2	0	1	0	0	0	0	0	1	0	0	0	0	0	0	0	0	0	0	0	0	0	0	0	1	0	0	1	0	0	1	0	0	0	0	0	1	1
Bin.267	0	1	0	0	1	3	2	1	1	0	0	4	0	0	0	0	0	0	0	0	0	0	0	0	0	0	0	0	0	1	0	0	0	0	0	1	0	0	2	0	0	1	0	0	0	0	0	0	0
Bin.268	0	0	0	0	0	1	0	0	0	0	0	0	0	0	0	0	0	0	0	0	0	1	0	0	0	0	0	0	0	0	0	0	0	0	0	0	0	0	1	0	0	0	0	0	0	0	0	0	0
Bin.269	0	0	0	0	1	1	3	1	0	0	0	0	0	0	0	0	0	0	0	0	0	0	0	0	0	0	0	0	0	1	0	0	0	0	0	0	0	0	2	0	0	0	0	0	0	0	0	0	0
Bin.270	0	0	0	0	0	0	0	0	0	0	0	0	0	0	0	0	0	0	0	1	0	0	0	0	0	0	0	0	0	1	1	0	0	0	0	0	0	1	0	1	0	0	0	0	0	0	0	0	0
Bin.271	0	0	0	0	0	1	0	0	0	0	0	0	0	0	0	0	0	0	0	0	0	0	0	0	0	0	0	0	0	0	0	0	0	0	0	0	0	0	0	1	1	0	0	0	0	0	0	0	0
Bin.272	0	1	1	0	0	1	0	0	0	0	0	2	0	1	0	0	1	0	0	2	0	0	0	0	0	0	0	0	0	0	0	0	0	0	0	2	0	0	2	0	0	2	0	0	0	0	0	2	1
Bin.273	0	0	0	0	0	2	1	1	0	0	0	18	0	1	0	2	2	0	0	0	0	0	0	0	0	0	0	0	0	0	0	0	0	0	0	2	0	0	2	0	0	0	0	0	0	0	0	0	1
Bin.274	0	0	0	0	1	1	1	1	0	0	0	7	0	0	0	0	0	0	0	0	0	0	0	0	0	0	0	0	0	0	0	0	0	0	0	2	0	0	0	1	1	0	0	0	0	0	0	0	0
Bin.275	0	0	1	0	1	0	0	0	0	0	0	3	0	0	0	0	0	0	0	0	0	0	0	0	0	0	0	0	0	0	0	0	0	0	0	2	0	0	1	0	0	0	0	0	0	0	0	0	0
Bin.276	0	0	0	0	0	2	1	0	0	0	0	3	0	0	0	0	0	0	0	1	0	0	0	0	0	0	0	0	0	1	0	0	0	0	1	0	0	1	0	0	0	0	0	0	0	0	0	0	0
Bin.277	0	0	0	0	0	0	0	0	0	0	0	0	0	0	0	0	0	0	0	0	0	0	0	0	0	0	0	0	0	0	0	0	0	0	0	0	0	0	0	0	0	0	0	0	0	0	0	0	0
Bin.278	0	1	1	0	0	3	0	2	0	0	0	3	0	2	0	0	0	0	0	0	2	0	0	0	0	0	0	1	0	1	0	0	0	0	1	0	0	0	2	0	0	0	0	0	0	0	0	0	0
Bin.279	0	0	0	0	0	0	0	0	0	0	0	0	0	0	0	0	0	0	0	0	0	0	0	0	0	0	0	0	0	0	0	0	0	0	0	0	0	0	1	0	0	1	0	0	0	0	0	0	0
Bin.280	0	0	2	1	0	0	1	1	0	0	0	0	0	0	0	1	1	1	1	0	0	0	0	0	0	0	0	0	0	0	0	0	0	0	0	1	0	0	1	0	0	0	0	0	0	0	0	0	0
Bin.281	0	0	0	0	0	0	0	0	0	0	0	0	0	0	0	0	0	0	0	0	0	0	0	0	0	0	0	0	0	0	0	0	0	0	0	0	0	0	0	0	0	1	0	0	0	0	0	0	0
Bin.282	0	0	1	0	1	1	1	1	0	0	0	1	0	1	0	0	0	0	0	0	0	0	0	0	0	0	0	0	0	0	0	0	0	0	0	2	0	0	2	0	0	4	0	0	0	0	0	2	0
Bin.283	0	1	0	1	1	1	2	1	1	0	0	18	0	0	0	0	0	0	0	0	0	0	0	0	0	0	0	0	0	0	0	0	0	0	1	0	0	0	1	0	0	0	0	0	0	0	0	0	0
Bin.284	0	0	0	0	0	0	0	0	0	0	0	0	0	0	0	0	0	0	0	0	0	0	0	0	0	0	0	0	0	0	0	0	0	0	0	0	0	0	0	0	0	0	0	0	0	0	0	0	0
Bin.285	0	0	0	0	1	0	0	0	0	0	0	2	0	0	0	0	0	0	0	0	0	0	0	0	0	0	0	0	1	0	0	0	0	0	2	2	0	0	1	0	1	1	0	0	0	0	0	0	1
Bin.286	0	0	0	1	1	1	1	0	0	0	0	3	0	0	0	0	0	0	0	0	0	0	0	0	0	0	0	1	0	1	0	0	0	0	2	0	0	0	0	1	2	0	0	0	0	0	0	0	0
Bin.287	0	1	1	1	0	0	0	0	0	0	0	1	0	1	0	0	0	0	0	0	0	0	0	0	0	0	0	0	0	2	0	0	0	0	0	1	0	0	2	0	0	1	0	0	0	0	0	0	0
Bin.288	0	0	0	0	0	0	1	0	0	0	0	0	0	0	0	0	0	0	0	0	0	0	0	0	0	0	0	0	0	0	0	0	0	0	0	1	0	0	1	0	0	0	0	0	0	0	0	0	0
Bin.289	0	1	1	0	0	0	0	0	0	0	0	0	0	1	0	0	0	0	0	0	0	0	0	0	0	0	0	0	0	0	0	0	0	0	0	2	0	0	0	0	0	1	0	0	0	0	0	0	0
Bin.290	0	0	0	0	0	0	0	0	0	0	0	0	0	0	0	0	0	0	0	0	0	0	0	0	0	0	0	0	0	0	0	0	0	0	0	0	0	0	0	0	0	0	0	0	0	0	0	0	0
Bin.291	0	2	1	0	1	3	0	2	0	0	0	8	0	0	0	0	0	0	0	1	0	0	0	0	0	0	0	0	0	1	0	0	1	0	1	0	0	0	0	1	1	1	0	0	0	1	1	0	2
Bin.292	0	0	0	0	0	1	0	0	0	0	0	1	0	0	0	0	0	0	0	0	2	1	0	0	0	0	0	1	0	1	0	0	0	0	1	0	0	0	0	4	1	0	0	0	0	0	0	0	0
Bin.293	0	0	0	1	2	2	1	1	0	0	0	9	0	1	0	0	0	0	0	1	0	0	0	0	0	0	0	0	0	0	0	0	0	0	1	0	0	0	0	0	0	1	0	1	1	0	1	0	1
Bin.294	0	0	0	0	1	1	0	0	0	0	0	4	0	1	0	0	0	0	0	0	1	0	0	0	0	0	0	0	1	0	0	0	1	0	2	0	0	0	1	0	0	1	0	0	0	0	0	0	0
Bin.295	0	1	0	0	1	1	2	1	2	0	0	7	0	0	0	0	1	1	1	0	0	0	0	0	0	0	0	0	0	2	0	0	0	0	0	3	0	0	0	0	0	0	0	0	0	0	0	0	0
Bin.296	0	0	0	0	0	1	0	1	0	0	0	5	0	0	0	1	1	1	1	0	0	0	0	0	0	0	0	0	0	0	0	0	0	0	0	2	0	0	2	0	0	1	0	0	0	0	0	2	0
Bin.297	0	0	0	1	1	3	1	1	0	0	0	4	0	0	0	0	0	0	0	0	1	0	0	0	0	0	0	0	0	1	0	0	0	0	1	0	0	0	1	0	1	1	0	0	0	0	0	0	0
Bin.298	0	0	0	0	1	5	0	1	1	0	0	2	0	1	0	0	0	0	0	0	0	0	0	0	0	0	0	0	0	1	0	0	0	0	0	2	0	0	0	0	1	1	0	0	0	0	0	0	0
Bin.299	0	0	1	0	1	1	1	1	0	0	0	0	0	0	0	0	0	0	0	0	2	8	0	2	3	0	0	1	4	1	0	0	0	0	2	0	0	0	2	1	1	1	0	0	0	0	0	0	1
Bin.300	0	1	1	0	0	1	0	3	1	0	0	6	0	0	0	0	0	0	0	2	0	0	0	0	0	0	0	1	1	0	0	0	0	0	4	0	0	0	0	0	1	0	0	0	0	0	0	0	0
Bin.301	0	1	0	1	1	1	1	2	1	0	0	2	0	1	0	0	0	0	0	1	5	2	0	0	0	0	0	0	2	0	0	0	1	0	1	1	0	0	0	1	2	1	0	0	0	0	0	0	0
Bin.302	0	0	0	1	1	2	1	1	0	0	1	0	0	0	0	0	0	0	0	1	0	3	0	7	1	0	0	0	0	1	1	1	0	0	5	0	0	0	2	1	0	0	0	0	0	0	0	0	0
Bin.303	0	1	1	0	0	1	0	0	0	0	0	4	0	1	0	0	1	0	0	1	0	0	0	0	0	0	0	0	0	0	0	0	0	0	0	2	0	0	1	0	0	2	0	0	0	0	0	2	1
Bin.304	0	0	0	1	0	0	1	1	0	0	0	5	0	0	0	0	0	0	0	0	0	0	0	0	0	0	0	0	1	0	0	0	0	0	0	1	0	0	2	0	0	1	0	0	0	0	0	0	0
Bin.305	0	0	0	1	1	2	0	2	1	0	0	0	0	1	0	0	0	0	0	0	0	2	0	0	0	0	0	0	0	0	0	0	0	0	1	1	0	0	2	0	0	1	0	0	0	0	0	0	1
Bin.306	0	0	0	0	0	0	0	0	0	0	0	0	0	1	0	0	0	0	0	0	0	0	0	0	0	0	0	0	0	0	0	0	0	0	0	2	0	0	0	0	0	0	0	0	0	0	0	0	0
Bin.307	0	0	0	0	0	0	0	0	0	0	0	0	0	0	0	0	0	0	0	0	0	0	0	0	0	0	0	0	0	0	0	0	0	0	0	0	0	0	1	0	0	0	0	0	0	0	0	0	0
Bin.308	0	0	1	0	1	1	0	0	0	0	0	0	0	1	0	0	0	0	0	2	2	1	0	0	0	1	0	0	4	1	0	0	0	0	1	0	0	0	0	0	1	1	0	0	0	0	0	0	1
Bin.309	0	0	0	1	1	3	0	2	0	0	0	8	0	1	0	0	0	0	0	0	1	0	0	0	0	0	0	0	0	1	0	1	1	1	1	0	0	0	1	0	0	1	0	0	0	1	1	0	2
Bin.310	0	0	0	1	0	1	1	0	0	0	0	2	0	0	0	1	0	1	1	0	0	0	0	0	0	0	0	0	0	0	1	0	0	0	0	0	0	0	1	0	0	0	0	0	0	0	0	0	0
Bin.311	0	0	1	0	0	1	0	1	2	0	0	0	0	1	0	0	0	0	0	0	0	0	0	0	0	0	0	0	0	0	0	0	0	0	0	1	0	0	0	0	0	2	0	0	0	0	0	1	1
Bin.312	0	0	0	1	1	1	1	1	0	0	0	14	0	1	0	0	3	0	0	0	0	0	0	0	0	0	0	0	0	0	1	0	0	0	0	2	0	1	2	0	0	1	0	0	0	0	0	0	0
Bin.313	0	0	0	1	1	2	0	1	1	0	0	1	0	1	0	0	0	0	0	0	0	0	0	0	0	0	0	0	0	0	0	0	2	0	1	1	0	0	0	1	1	0	0	0	0	0	1	0	0
Bin.314	0	0	0	0	0	1	0	0	1	0	0	12	0	0	0	2	4	0	0	0	0	0	1	1	0	0	0	0	1	0	0	0	0	0	1	3	0	1	1	0	0	1	0	0	0	0	0	0	0
Bin.315	0	2	1	0	0	2	0	0	0	0	0	2	0	0	0	0	0	0	0	0	3	0	0	0	0	0	0	0	0	0	0	0	0	0	2	0	0	0	0	0	1	0	0	0	0	0	0	0	0
Bin.316	0	0	1	0	0	2	2	1	0	0	0	1	0	1	0	0	0	0	0	1	0	0	0	0	0	0	0	0	0	2	1	0	0	0	0	1	0	0	1	0	0	1	0	0	0	0	0	0	0
Bin.317	0	0	2	0	1	1	0	0	0	0	0	4	0	0	0	0	0	0	0	0	0	1	0	0	0	0	0	0	0	0	0	0	0	0	2	0	0	0	0	1	1	0	0	0	0	0	0	0	0
Bin.318	0	0	0	0	1	2	0	2	1	0	0	1	0	0	0	0	0	0	0	1	2	2	2	4	2	0	0	0	5	2	2	0	0	0	4	3	0	0	1	1	0	1	0	0	0	0	0	0	0
Bin.319	0	0	0	0	1	2	1	1	0	0	0	1	0	1	0	0	0	0	0	0	0	0	0	0	0	0	0	0	0	0	0	0	1	0	1	1	0	0	0	0	0	0	0	0	0	0	0	0	0
Bin.320	0	0	0	0	0	0	0	0	0	0	0	0	0	0	0	0	0	0	0	0	0	0	0	0	0	0	0	0	0	1	1	0	0	0	0	0	0	0	0	0	0	0	0	0	0	0	0	0	0
Bin.321	0	0	0	1	2	2	2	2	1	0	0	0	0	1	0	0	0	0	0	0	0	0	0	0	0	0	0	0	0	0	0	0	2	0	1	3	0	0	1	1	0	1	0	0	0	0	0	0	2
Bin.322	0	0	0	0	0	1	0	1	0	0	0	3	0	0	0	0	0	0	0	0	0	0	0	0	0	0	0	0	0	0	0	0	0	0	0	0	0	0	0	0	0	0	0	0	0	0	0	0	1
Bin.323	0	2	0	0	2	2	2	2	1	0	0	12	0	1	0	0	0	2	2	1	0	0	0	0	0	0	0	0	0	0	0	0	0	0	1	3	0	1	0	0	1	0	0	0	0	0	0	0	1
Bin.324	0	0	0	1	0	3	0	0	0	0	1	8	0	1	0	0	0	0	0	0	0	0	0	0	0	0	0	0	0	2	0	1	1	1	1	1	1	0	0	1	0	1	0	0	0	1	1	0	1
Bin.325	0	0	0	0	0	2	2	0	0	0	0	3	0	0	0	0	0	0	0	0	0	0	0	0	0	0	0	0	0	0	0	0	0	0	0	3	0	0	0	0	0	0	0	0	0	0	0	0	0
Bin.326	0	0	0	0	0	0	0	0	0	0	0	0	0	0	0	0	0	0	0	0	0	0	0	0	0	0	0	0	0	0	0	0	0	0	0	0	0	0	0	0	0	0	0	0	0	0	0	0	0
Bin.327	0	1	2	0	1	1	0	2	0	0	0	3	0	0	0	0	1	0	0	1	0	0	0	0	0	0	0	0	0	1	0	0	0	0	1	1	0	0	1	1	0	0	0	0	0	0	0	1	0
Bin.328	0	0	0	0	1	1	1	1	0	0	0	8	0	0	0	0	0	0	0	0	0	0	0	0	0	0	0	0	0	0	0	0	0	0	0	0	0	0	1	0	0	0	0	0	0	0	0	0	0
Bin.329	0	0	0	0	0	0	0	0	0	0	0	0	0	0	0	0	0	0	0	0	0	0	0	0	0	0	0	0	0	1	0	0	0	0	0	0	0	0	0	0	0	1	0	0	0	0	0	0	0
Bin.330	0	0	0	0	0	0	0	0	0	0	0	0	0	0	0	0	0	0	0	0	0	0	0	0	0	0	0	0	0	0	0	0	0	0	0	1	0	0	1	0	0	0	0	0	0	0	0	0	0
Bin.331	0	0	2	1	1	2	1	1	1	0	0	5	0	0	0	0	0	0	0	3	0	0	0	0	0	0	1	1	1	0	0	0	0	1	2	0	0	0	1	1	0	0	0	0	0	0	0	0	0
Bin.332	0	0	0	0	0	0	0	0	0	0	0	0	0	0	0	0	0	0	0	0	0	0	0	0	0	0	0	0	0	0	0	0	0	0	0	1	0	0	1	0	0	0	0	0	0	0	0	0	0
Bin.333	0	1	0	0	1	0	0	0	1	0	0	5	0	1	0	1	1	0	0	0	0	0	0	0	0	0	0	0	1	0	0	0	0	0	0	0	0	0	1	0	2	1	0	0	0	0	0	0	1
Bin.334	0	0	0	1	1	1	0	2	0	0	0	12	0	1	0	0	0	0	0	0	4	0	1	0	0	0	0	0	0	0	0	0	0	0	0	1	0	0	1	0	0	1	3	0	0	1	1	0	1
Bin.335	0	0	0	0	0	0	0	0	0	0	0	2	0	0	0	0	0	0	0	0	0	0	0	0	0	0	0	0	0	0	0	0	0	0	0	1	0	0	1	0	0	0	0	0	0	0	0	0	0
Bin.336	0	3	1	1	2	1	1	2	0	0	0	11	0	1	0	0	1	1	1	3	0	0	0	0	0	0	0	0	0	0	0	0	0	0	1	2	0	0	1	0	1	0	0	0	0	0	0	0	0
Bin.337	0	0	1	0	2	0	0	0	2	0	0	2	0	0	0	0	0	0	0	2	0	0	0	0	0	0	0	0	1	1	0	0	0	0	0	0	0	0	0	0	0	0	0	0	0	0	0	0	0
Bin.338	0	0	0	0	0	0	0	0	0	0	0	1	0	0	0	0	0	0	0	0	0	0	0	0	0	0	0	0	0	0	0	0	0	0	1	0	0	0	1	1	0	0	0	0	0	0	0	0	0
Bin.339	0	1	0	0	1	2	1	0	0	0	0	3	0	0	0	0	0	0	0	2	0	2	0	3	0	0	0	1	2	0	0	0	0	1	2	2	0	0	2	1	0	0	0	0	0	0	0	0	0
Bin.340	0	0	0	1	1	3	1	2	0	0	0	9	0	0	0	0	0	0	0	0	0	0	0	0	0	0	0	0	0	3	0	0	1	0	1	0	0	0	0	1	1	1	0	0	0	0	0	0	0
Bin.341	0	0	0	0	0	1	0	4	0	0	0	0	0	1	0	0	0	0	0	0	0	0	0	0	0	0	0	0	1	0	0	0	0	0	0	0	0	0	3	1	0	1	0	0	0	0	0	0	0
Bin.342	0	0	0	0	0	1	0	1	0	0	0	2	0	0	0	0	0	0	0	0	0	0	0	0	0	0	0	0	0	0	0	0	0	0	0	1	0	0	0	0	0	0	0	0	0	0	0	0	0
Bin.343	0	0	0	0	0	1	0	1	0	0	0	1	0	1	0	0	0	0	0	0	0	0	0	0	0	0	0	0	0	1	0	0	0	0	0	1	0	0	1	0	0	1	0	0	0	0	0	1	0
Bin.344	0	1	2	1	1	1	0	3	0	0	0	4	0	0	0	0	0	0	0	2	3	3	1	0	0	0	3	2	8	0	0	0	0	0	4	1	0	0	0	2	2	0	0	0	0	0	0	0	0
Bin.345	0	0	0	0	1	1	3	0	0	0	0	2	0	2	0	0	0	0	0	0	0	0	0	0	0	0	0	0	0	1	1	0	1	0	1	1	0	1	0	1	0	0	0	0	0	0	0	0	0
Bin.346	0	0	0	2	0	2	0	2	0	0	0	1	0	0	0	0	0	0	0	0	0	0	0	0	0	0	0	0	0	0	0	0	0	0	1	1	0	0	1	0	0	2	0	0	0	0	0	0	1
Bin.347	0	1	1	0	0	2	0	0	1	0	0	3	0	0	0	0	0	0	0	1	1	0	0	0	0	0	0	0	0	0	0	0	0	1	2	1	0	0	1	1	0	2	0	0	0	0	0	0	0
Bin.348	0	0	0	0	0	0	0	0	0	0	0	0	0	0	0	0	0	0	0	0	0	0	0	0	0	0	0	0	0	1	0	0	0	0	0	0	0	0	1	0	0	0	0	0	0	0	0	0	0
Bin.349	0	0	0	0	1	0	0	0	0	0	0	6	0	1	0	1	1	1	1	1	0	0	0	0	0	0	0	1	1	0	0	0	0	0	0	2	0	0	0	0	0	1	0	0	0	0	0	0	0
Bin.350	0	0	2	1	2	2	1	1	1	0	0	10	0	1	1	0	0	1	1	1	0	0	0	0	0	0	0	0	0	0	0	0	0	0	1	4	0	0	0	0	0	1	0	0	0	0	0	0	0
Bin.351	0	0	0	0	0	0	0	0	0	0	0	0	0	0	0	0	0	0	0	0	0	0	0	0	0	0	0	0	0	0	0	0	0	0	0	1	0	0	1	0	1	0	0	0	0	0	0	0	0
Bin.352	0	0	0	1	1	2	3	1	0	0	0	1	0	0	0	0	0	0	0	1	0	0	0	0	0	0	0	0	0	1	0	0	0	0	3	0	0	0	1	1	0	0	0	0	0	0	0	0	0
Bin.353	0	0	0	0	0	1	0	0	0	0	0	0	0	0	0	0	0	0	0	1	1	0	0	0	0	0	0	0	1	1	0	0	0	0	1	2	0	0	1	0	0	0	0	0	0	0	0	1	0
Bin.354	0	1	1	1	4	1	1	2	0	0	0	16	0	1	0	0	0	1	1	1	0	0	0	0	0	0	0	0	0	0	0	0	0	0	1	1	0	0	1	0	0	1	0	0	0	0	0	0	2
Bin.355	0	0	1	0	0	0	0	1	0	0	0	0	0	0	0	0	0	0	0	0	0	0	0	0	0	0	0	0	0	0	0	0	0	0	0	1	0	0	1	0	0	1	0	0	0	0	0	1	2
Bin.356	0	0	0	0	0	0	0	1	0	0	0	1	0	0	0	0	0	0	0	0	1	0	0	1	0	0	0	0	0	1	0	0	1	0	0	0	0	0	0	0	0	1	0	0	0	0	0	0	0
Bin.357	0	0	0	0	0	0	0	0	0	0	0	0	0	0	0	0	0	0	0	0	0	0	0	0	0	0	0	0	0	0	0	0	0	0	0	0	0	0	2	0	0	0	0	0	0	0	0	0	0
Bin.358	0	1	0	0	0	0	0	0	1	0	0	3	0	0	0	1	1	0	0	2	4	0	0	0	0	0	0	0	2	2	0	0	2	0	2	1	0	0	1	0	2	1	0	0	0	0	0	0	1
Bin.359	0	0	0	1	1	1	0	1	0	0	0	1	0	0	0	0	0	0	0	0	0	1	0	1	0	0	0	0	1	0	0	0	0	0	0	0	0	0	0	0	0	1	0	0	0	0	0	0	0
Bin.360	0	3	0	1	0	0	0	1	0	0	0	8	0	0	0	0	0	0	0	1	0	0	0	0	0	0	0	0	0	0	0	0	0	0	0	2	0	0	1	0	0	0	0	0	0	0	0	0	0
Bin.361	0	0	0	0	0	0	0	0	0	0	0	0	0	1	0	0	0	0	0	0	0	0	0	0	0	0	0	0	0	0	0	0	0	0	0	1	0	0	0	0	0	0	0	0	0	0	0	0	0
Bin.362	0	0	0	1	1	3	1	1	1	0	0	10	0	0	0	0	0	0	0	0	1	0	0	0	1	0	0	0	0	1	0	0	0	0	1	1	0	0	0	0	0	1	0	0	0	0	1	0	0
Bin.363	0	2	4	0	1	0	0	0	0	0	0	3	0	1	0	0	0	0	0	1	0	0	0	0	0	0	0	0	0	3	0	1	0	0	2	1	0	0	1	0	0	0	0	0	0	0	0	3	0
Bin.364	0	1	1	0	1	0	0	0	1	0	0	4	0	0	0	0	0	0	0	0	0	0	0	0	0	0	0	0	0	0	0	0	0	0	1	1	0	0	2	0	0	0	0	0	0	0	0	0	0
Bin.365	0	0	0	0	1	1	1	1	0	0	0	1	0	0	0	0	0	0	0	0	0	0	0	0	0	0	0	0	0	0	0	0	0	0	0	0	0	1	0	0	0	1	0	0	0	0	0	0	0
Bin.366	0	0	0	0	1	1	4	1	0	0	0	2	0	0	0	0	0	0	0	0	0	0	0	0	0	0	0	0	0	3	0	0	1	0	1	1	0	0	1	2	0	0	0	0	0	0	0	0	0
Bin.367	0	0	0	0	1	2	2	1	0	0	0	2	0	0	0	0	0	0	0	0	0	0	0	0	0	0	0	0	0	1	0	0	1	0	1	1	0	1	1	0	0	1	0	0	0	0	0	0	0
Bin.368	0	0	0	0	0	0	0	0	0	0	0	0	0	0	0	0	0	0	0	0	0	0	0	0	0	0	0	0	0	1	0	0	0	0	0	0	0	0	1	0	0	0	0	0	0	0	0	0	0
Bin.369	0	0	0	0	0	1	1	1	0	0	0	2	0	1	0	1	1	0	0	1	0	0	0	0	0	0	0	0	0	1	0	0	0	0	0	0	0	0	2	0	0	1	0	0	0	0	0	0	0
Bin.370	0	0	1	1	0	2	2	1	0	0	0	5	0	0	0	0	0	0	0	1	0	0	0	0	0	0	0	0	0	0	0	0	0	0	1	0	0	0	1	2	0	1	0	0	0	0	0	0	0
Bin.371	0	1	0	0	2	1	0	0	0	0	0	2	0	0	0	0	0	0	0	0	0	0	0	0	0	0	0	0	0	1	0	0	0	0	0	1	0	0	2	0	0	1	0	0	0	0	0	1	0
Bin.372	0	0	0	0	0	1	0	1	0	0	0	6	0	0	0	0	0	0	0	0	0	0	0	0	0	0	0	0	0	0	0	0	1	0	1	0	0	0	0	0	0	1	2	1	1	0	0	0	0
Bin.373	0	0	0	0	1	1	0	1	0	0	0	3	0	0	0	0	0	0	0	0	0	0	0	0	0	0	0	0	0	0	0	0	0	0	0	1	0	0	1	0	0	1	0	0	0	0	0	0	0
Bin.374	0	0	1	0	0	1	0	0	0	0	0	0	0	0	0	0	0	0	0	0	0	0	0	0	0	0	0	0	0	0	0	0	0	0	0	0	0	0	1	0	0	2	0	0	0	0	0	1	2
Bin.375	0	0	0	0	1	1	0	0	0	0	0	6	0	1	0	0	0	0	0	0	1	0	0	0	0	0	0	0	2	0	0	0	0	0	2	3	0	0	1	0	0	2	0	0	0	0	0	0	0
Bin.376	0	0	0	0	0	0	0	0	0	0	0	0	0	0	0	0	0	0	0	0	0	0	0	0	0	0	0	0	0	0	1	0	0	0	0	0	0	1	0	0	0	1	0	0	0	0	0	0	0
Bin.377	0	1	0	0	1	1	0	1	0	0	0	3	0	0	0	0	0	0	0	0	0	0	0	0	0	0	0	0	0	0	0	0	0	0	0	0	0	0	1	0	0	0	0	0	0	0	0	0	0
Bin.378	0	0	0	0	1	2	0	1	2	0	0	1	0	0	0	0	0	0	0	1	0	4	0	0	2	0	0	5	2	0	0	0	0	0	3	2	0	1	1	1	1	0	0	0	0	0	0	0	1
Bin.379	0	0	1	1	1	3	1	0	0	0	0	8	0	2	0	0	0	1	1	0	0	0	0	0	0	0	0	0	0	1	0	0	0	1	0	1	0	0	2	1	0	2	0	0	0	0	0	0	0
Bin.380	0	0	0	0	0	1	1	2	0	0	0	2	0	1	0	0	0	0	0	0	0	0	0	0	0	0	0	0	0	0	0	0	1	0	0	0	0	0	0	0	0	1	0	0	0	1	1	0	0
Bin.381	0	1	0	2	0	1	2	0	0	0	0	4	0	1	0	0	0	0	0	1	0	0	0	0	0	0	0	0	0	0	0	0	0	0	1	4	0	0	1	0	0	0	0	0	0	0	0	0	0
Bin.382	0	0	0	1	1	0	0	1	0	0	0	8	0	0	0	0	0	0	0	0	0	0	0	0	0	0	0	0	0	0	0	0	0	0	0	1	0	0	0	0	0	1	0	0	0	0	0	0	0
Bin.383	0	0	0	1	1	2	1	2	1	0	0	1	0	0	0	0	0	0	0	0	0	0	0	0	0	0	0	0	0	0	0	0	0	0	1	1	0	0	0	0	0	1	0	0	0	0	0	0	0
Bin.384	0	1	0	0	1	2	1	0	0	0	0	2	0	0	0	0	0	0	0	0	2	0	0	1	0	0	0	0	0	1	0	0	0	0	2	0	0	1	1	2	2	1	0	0	0	0	0	0	0
Bin.385	0	2	0	1	0	3	1	1	0	0	0	8	0	0	0	1	1	1	1	0	1	0	0	0	0	0	0	0	1	0	0	0	0	0	1	0	0	0	0	0	0	1	1	0	0	1	1	0	0
Bin.386	0	0	0	1	1	1	2	1	1	0	0	24	0	0	0	0	1	0	0	1	1	0	0	0	0	0	0	0	0	0	0	0	1	0	1	1	0	1	3	0	0	0	0	0	0	0	0	0	0
Bin.387	0	0	0	1	0	1	1	1	1	0	0	0	0	1	0	0	0	0	0	0	0	0	0	0	0	0	0	0	0	0	0	0	0	0	1	1	0	0	1	0	0	1	0	0	0	0	0	0	0
Bin.388	1	0	0	0	0	5	0	1	1	0	0	1	0	2	0	0	0	0	0	1	1	1	1	0	0	0	0	0	3	0	3	0	0	0	2	1	0	1	1	0	0	0	0	0	0	0	0	0	0
Bin.389	0	0	0	0	0	1	1	1	0	0	0	0	0	0	0	0	0	0	0	0	0	0	0	0	0	0	0	0	0	0	0	0	0	0	0	2	0	0	1	0	0	2	0	0	0	0	0	2	0
Bin.390	0	0	4	0	0	0	0	0	0	0	0	4	0	0	0	0	0	0	0	3	0	0	0	0	0	0	0	0	1	0	0	0	0	0	1	0	0	0	0	2	3	0	0	0	0	0	0	0	0
Bin.391	0	0	0	0	0	0	0	0	0	0	0	0	0	0	0	0	0	0	0	0	0	0	0	0	0	0	0	0	0	0	0	0	0	0	0	0	0	0	0	1	0	0	0	0	0	0	0	0	0
Bin.392	0	4	0	2	0	0	2	0	0	0	0	0	0	0	0	0	0	0	0	0	0	0	0	0	0	0	0	0	0	0	0	0	0	0	1	0	0	0	0	0	0	0	0	2	1	1	0	0	0
Bin.393	0	0	1	0	1	6	1	2	0	0	0	6	0	0	0	1	2	0	0	0	0	0	0	0	1	0	0	0	0	1	1	0	0	0	1	1	0	0	1	1	0	1	0	0	0	0	0	0	1
Bin.394	0	0	0	2	1	1	1	2	0	0	0	3	0	0	0	0	0	0	0	0	1	1	1	1	0	0	0	0	0	0	0	0	0	1	3	0	0	0	0	1	2	1	1	0	0	0	0	0	0
Bin.395	0	1	0	1	3	1	0	3	2	0	0	4	0	0	0	0	1	0	0	0	1	0	0	0	0	0	0	0	0	0	0	0	0	0	1	0	0	0	1	0	0	0	0	0	0	0	0	0	0
Bin.396	0	0	0	0	1	2	1	3	0	0	0	1	0	0	0	0	0	0	0	0	0	0	0	0	0	0	0	0	0	1	1	0	0	0	1	1	0	0	1	1	0	1	0	0	0	0	0	0	1
Bin.397	0	0	0	1	0	1	0	1	0	0	0	6	0	0	0	1	0	1	0	0	0	1	0	0	0	0	0	0	0	2	0	0	0	0	2	0	0	0	0	1	1	0	0	0	0	0	0	0	0
Bin.398	0	0	0	0	0	0	0	0	0	0	0	0	0	0	0	0	0	0	0	0	0	0	0	0	0	0	0	0	0	0	0	0	0	0	0	0	0	1	0	0	0	0	0	0	0	0	0	0	0
Bin.399	0	0	0	0	0	0	0	0	0	0	0	0	0	1	0	0	0	0	0	0	0	0	0	0	0	0	0	0	0	0	0	0	0	0	0	0	0	0	1	1	1	1	0	0	0	0	0	0	0
Bin.400	0	1	0	0	2	1	0	1	0	0	0	5	0	0	0	0	0	0	0	1	0	0	0	0	0	0	0	0	0	0	0	0	0	0	0	1	0	0	0	0	0	0	0	0	0	0	0	0	0
Bin.401	0	2	0	0	1	1	0	0	0	0	0	2	0	1	0	0	0	0	0	1	0	0	0	0	0	0	0	0	0	0	0	0	0	0	1	0	0	0	1	0	1	0	0	0	0	0	0	0	1
Bin.402	0	2	0	0	0	1	0	1	1	0	0	0	0	1	0	0	0	0	0	1	1	0	0	0	0	0	0	0	0	0	0	0	0	0	1	5	0	0	1	0	0	0	0	0	0	0	0	0	1
Bin.403	0	1	2	1	4	1	2	1	1	0	0	10	0	1	0	0	0	0	0	1	0	0	0	0	0	0	0	0	0	0	0	0	0	0	1	2	0	0	3	0	0	2	0	0	0	0	0	0	0
Bin.404	0	0	0	0	1	2	1	1	0	0	0	7	0	0	0	0	0	0	0	1	5	0	2	1	0	2	0	1	1	0	0	0	0	0	4	1	0	0	1	1	0	2	0	0	0	0	0	0	0
Bin.405	0	0	0	0	1	5	1	3	0	0	0	2	0	1	0	0	0	0	0	0	0	0	0	0	0	0	0	0	0	1	0	0	1	0	1	1	0	0	1	0	0	1	0	0	0	0	0	0	1
Bin.406	0	0	0	0	1	3	0	2	0	0	0	0	0	0	0	0	0	0	0	0	0	0	0	0	0	0	0	0	0	1	0	0	0	0	0	1	0	0	2	0	0	2	0	0	0	0	0	0	1
Bin.407	0	2	0	0	1	1	0	0	0	0	0	0	0	0	0	0	0	0	0	1	1	0	0	0	0	0	0	0	1	1	0	0	0	0	1	2	0	0	1	0	0	0	0	0	0	0	0	2	0
Bin.408	0	0	0	1	1	2	0	2	1	0	0	0	0	1	0	0	0	0	0	0	0	0	0	0	0	0	0	0	0	0	0	0	1	0	1	2	0	0	2	0	0	1	0	0	0	0	0	0	2
Bin.409	0	0	0	1	1	2	0	1	0	0	0	3	0	0	0	0	0	0	0	1	1	0	0	0	0	0	0	0	0	0	0	0	0	0	0	0	0	0	0	0	0	0	0	0	0	0	1	0	0
Bin.410	0	0	1	0	1	1	1	1	0	0	0	0	0	1	0	0	0	0	0	0	0	0	0	0	0	0	0	0	0	0	0	0	0	0	0	2	0	0	2	0	0	0	0	0	0	0	0	0	0
Bin.411	0	1	0	0	1	1	2	0	1	0	0	5	0	1	0	1	1	1	0	0	0	0	0	0	0	0	0	0	0	1	0	0	0	0	1	0	0	0	0	1	2	0	0	0	0	0	0	0	0
Bin.412	0	0	0	0	0	2	0	1	1	0	0	0	0	0	0	0	0	0	0	0	0	0	0	0	0	0	0	0	0	0	0	0	0	0	1	0	0	0	1	1	1	1	0	0	0	0	0	0	1
Bin.413	0	0	0	0	0	0	0	0	0	0	0	5	0	1	0	0	0	0	0	0	1	0	0	0	0	0	0	0	0	0	0	0	0	0	0	0	0	0	1	0	0	1	0	0	0	0	0	0	1
Bin.414	0	0	0	1	1	2	0	2	1	0	0	1	0	1	0	0	0	0	0	0	1	0	0	0	0	0	0	0	0	0	0	0	0	0	1	1	0	0	0	0	0	2	0	0	0	0	0	0	0
Bin.415	0	0	0	0	1	2	1	2	0	0	0	2	0	0	0	0	0	0	0	0	1	0	0	0	0	0	0	0	0	0	0	0	0	0	0	2	0	0	0	0	0	1	0	0	0	0	0	0	0
Bin.416	0	0	0	0	0	1	1	0	0	0	0	3	0	1	0	0	1	0	0	0	0	0	0	0	0	0	0	0	0	1	0	0	0	0	0	2	0	1	0	0	0	0	0	0	0	0	0	1	0
Bin.417	0	2	0	1	2	1	1	2	1	0	0	9	0	0	0	0	0	0	0	0	0	0	0	0	0	0	0	0	0	0	0	0	0	0	1	1	0	0	0	0	0	1	0	0	0	1	1	0	1
Bin.418	0	0	0	0	0	0	0	0	0	0	0	0	0	0	0	0	0	0	0	0	0	0	0	0	0	0	0	0	0	1	0	0	0	0	0	0	0	0	0	0	0	0	0	0	0	0	0	0	0
Bin.419	0	2	1	1	2	1	0	0	1	0	0	2	0	0	0	0	0	0	0	0	5	0	0	1	0	1	0	0	1	1	1	0	0	0	1	0	0	0	2	0	0	1	0	0	0	0	0	0	0
Bin.420	0	1	0	0	1	1	1	1	0	0	0	4	0	0	0	0	0	0	0	0	0	0	0	0	0	0	0	0	0	1	0	0	0	0	0	2	0	0	1	0	0	1	0	0	0	0	0	0	0
Bin.421	0	0	0	1	1	0	1	1	1	0	0	4	0	1	0	0	0	0	0	1	0	0	0	0	0	0	0	0	0	1	0	0	1	0	0	0	0	0	1	1	1	1	0	0	0	0	0	0	0
Bin.422	0	0	0	1	1	1	2	1	0	0	0	5	0	0	0	0	0	0	0	0	0	0	0	0	0	0	0	0	0	0	0	0	0	0	0	1	0	0	1	0	0	2	0	0	0	0	0	0	0
Bin.423	0	1	0	0	0	1	0	1	0	0	0	2	0	0	0	1	1	0	0	0	3	0	0	0	0	0	0	0	1	2	0	0	0	0	1	0	0	0	1	1	1	0	0	0	0	0	0	0	0
Bin.424	0	0	0	1	0	1	1	1	2	0	0	11	0	1	0	1	1	1	1	0	0	0	0	0	0	0	0	0	0	0	0	0	1	0	0	0	0	0	0	1	0	0	0	0	0	0	1	0	4
Bin.425	0	1	0	0	1	1	0	1	0	0	0	3	0	0	0	0	0	0	0	1	0	1	0	0	0	0	0	0	0	0	0	0	0	0	0	1	0	0	0	1	0	0	0	0	0	0	0	0	0
Bin.426	0	0	0	0	0	1	1	1	0	0	0	0	0	2	0	0	0	0	0	0	0	0	0	0	0	0	0	0	0	0	0	0	0	0	0	1	0	0	0	0	0	2	0	0	0	0	0	0	0
Bin.427	0	0	0	0	2	3	1	0	0	0	0	2	0	0	0	0	0	0	0	0	1	5	0	0	0	0	0	0	0	2	0	0	1	0	1	0	0	0	3	0	1	2	0	0	0	0	0	0	0
Bin.428	0	0	0	0	0	1	0	0	0	0	0	0	0	0	0	0	0	0	0	1	0	0	0	0	0	0	0	0	0	0	0	0	0	0	0	2	0	0	0	0	0	0	0	0	0	0	0	1	0
Bin.429	0	0	1	0	1	2	1	1	1	0	0	0	0	0	0	0	0	0	0	0	1	1	0	4	0	0	0	1	0	0	0	0	0	0	1	0	0	1	0	4	1	0	0	0	0	0	0	0	0
Bin.430	0	1	0	1	2	0	2	1	0	0	1	5	0	0	0	0	0	0	0	1	0	0	0	0	0	0	0	0	0	0	0	0	0	0	0	0	0	0	2	1	1	1	0	0	0	0	0	0	0
Bin.431	0	0	1	0	0	3	0	2	1	0	0	3	0	1	0	0	0	0	0	1	3	0	0	0	0	0	0	1	0	1	0	0	0	0	1	0	0	0	2	0	0	0	0	0	0	0	0	0	1
Bin.432	0	0	0	0	1	2	1	0	0	0	0	3	0	0	0	0	0	0	0	0	0	0	0	0	0	0	0	0	0	0	0	0	0	0	0	1	0	0	0	0	0	0	0	0	0	0	0	0	0
Bin.433	0	0	0	0	1	3	1	1	1	0	0	7	0	0	0	0	0	0	0	0	1	0	0	0	0	1	0	0	0	1	0	0	0	0	0	1	0	0	0	0	0	1	0	0	0	0	0	0	1
Bin.434	0	0	0	0	0	0	0	0	0	0	0	1	0	0	0	0	0	0	0	0	0	0	0	0	0	0	0	0	0	0	0	0	0	0	0	0	0	0	1	0	0	0	0	0	0	0	0	2	0
Bin.435	0	0	0	0	0	2	0	1	0	0	0	0	0	0	0	0	0	0	0	0	0	0	0	0	0	0	0	0	0	0	0	0	0	0	1	1	0	0	0	0	0	0	0	0	0	0	0	0	0
Bin.436	0	0	0	1	1	0	1	2	0	0	0	0	0	0	0	0	0	0	0	0	0	0	0	0	0	0	0	0	0	0	0	0	0	0	1	0	0	0	0	0	0	0	0	0	0	0	0	0	0
Bin.437	0	0	0	0	1	3	1	3	0	0	0	1	0	1	0	0	0	0	0	0	0	0	0	0	0	0	0	0	0	1	1	0	0	0	1	2	0	1	2	0	0	1	0	0	0	0	0	0	0
Bin.438	0	0	0	0	1	0	0	1	0	0	0	1	0	1	0	1	0	0	0	0	2	1	0	0	0	0	0	1	0	0	0	0	0	0	0	2	0	0	0	0	0	1	0	0	0	0	0	0	0
Bin.439	0	0	0	0	0	0	0	0	0	0	0	0	0	0	0	0	0	0	0	1	0	0	0	0	0	0	0	0	0	0	0	0	0	0	0	2	0	1	1	0	0	0	0	0	0	0	0	0	0
Bin.440	0	1	1	0	0	0	0	0	0	0	0	2	0	1	0	1	1	1	1	0	0	0	0	0	0	0	0	0	0	1	0	0	0	0	0	1	0	0	1	0	0	0	0	0	0	0	0	0	0
Bin.441	0	0	0	0	1	1	0	1	1	0	0	0	0	1	0	0	0	0	0	1	1	1	0	0	0	0	0	1	0	0	0	0	0	0	1	2	0	0	0	0	0	0	0	0	0	0	0	1	0
Bin.442	0	1	1	0	0	1	1	0	0	0	0	3	0	0	0	0	0	0	0	1	0	0	0	0	0	0	0	0	0	0	0	0	0	0	0	0	0	0	1	0	0	0	0	0	0	0	0	0	0
Bin.443	0	1	0	0	1	1	0	2	0	0	0	3	0	0	0	0	0	0	0	0	0	0	0	0	0	0	0	0	0	0	0	0	0	0	0	1	0	0	0	0	0	0	0	0	0	0	0	0	0
Bin.444	0	1	0	0	1	1	2	2	0	0	0	8	0	1	0	0	0	1	1	0	0	0	0	0	0	0	0	0	0	0	0	0	0	0	1	0	0	0	0	1	0	1	0	0	0	0	0	0	0
Bin.445	0	1	0	1	2	1	2	1	1	0	0	35	0	1	0	4	4	3	1	1	0	0	0	0	0	0	0	0	0	0	0	0	0	0	1	4	0	0	0	1	1	1	0	0	0	0	0	0	0
Bin.446	0	0	0	0	0	2	1	1	0	0	0	7	0	0	0	0	0	0	0	0	0	0	0	0	0	0	0	0	0	1	0	0	0	0	0	2	0	0	1	0	0	0	0	0	0	0	0	0	0
Bin.447	0	0	2	0	1	0	1	0	0	0	0	2	0	1	0	0	0	0	0	1	0	0	0	0	0	0	0	0	0	0	0	0	1	0	0	0	0	0	1	0	0	0	0	0	0	0	0	0	0
Bin.448	0	0	0	1	2	0	0	1	0	0	0	12	0	0	0	0	0	0	0	1	0	0	0	0	0	0	0	0	0	0	0	0	0	0	1	0	0	0	0	0	0	0	0	0	0	0	0	0	0
Bin.449	0	2	1	0	1	2	0	0	1	0	0	2	0	1	0	0	0	0	0	0	2	0	0	0	0	0	0	1	0	1	0	0	0	0	1	0	0	0	2	0	1	0	0	0	0	0	0	0	1
Bin.450	0	0	0	0	0	1	1	2	0	0	0	2	0	1	0	0	0	0	0	0	0	0	0	0	0	0	0	0	0	1	0	0	1	0	0	0	0	0	0	0	0	1	0	0	0	0	0	0	0
Bin.451	0	0	0	0	0	2	1	0	0	0	0	1	0	0	0	0	0	0	0	0	0	0	0	0	0	0	0	0	0	1	0	0	1	0	0	1	0	0	0	0	0	1	0	0	0	0	0	0	0
Bin.452	0	2	0	1	0	0	1	2	0	0	0	5	0	0	0	0	0	0	0	0	1	0	0	0	0	0	0	0	0	0	0	0	1	0	1	1	0	0	1	0	0	0	0	0	0	1	1	0	2
Bin.453	0	1	0	1	0	0	0	0	0	0	0	2	0	1	0	0	0	0	0	1	0	0	0	0	0	0	0	0	0	2	0	0	0	0	0	1	0	0	2	0	0	1	0	0	0	0	0	0	0
Bin.454	0	1	1	1	2	2	5	2	0	0	0	17	0	3	1	0	1	1	1	3	0	0	0	0	0	0	0	0	0	0	0	0	0	0	1	2	0	0	2	1	1	1	0	0	0	0	0	0	0
Bin.455	0	0	0	0	1	0	1	1	0	0	0	4	0	0	0	0	0	0	0	0	0	0	0	0	0	0	0	0	0	0	0	0	0	0	0	1	0	0	0	0	1	0	0	0	0	0	0	0	0
Bin.456	0	1	1	0	0	1	0	0	0	0	0	1	0	1	0	0	1	0	0	1	0	0	0	0	0	0	0	0	0	0	0	0	0	0	0	0	0	0	1	0	0	2	0	0	0	0	0	0	1
Bin.457	0	0	0	0	1	1	0	1	0	0	0	0	0	0	0	0	0	0	0	0	0	0	0	0	0	0	0	0	0	1	0	0	0	0	0	0	0	0	2	0	0	0	0	0	0	0	0	1	0
Bin.458	0	1	1	0	0	1	0	3	0	0	0	5	0	0	0	0	0	0	0	0	0	0	0	0	0	0	0	1	0	0	0	0	1	0	0	1	0	0	0	0	0	0	0	0	0	0	0	2	1
Bin.459	0	1	0	0	1	1	1	2	0	0	0	8	0	0	0	0	0	0	0	2	0	0	0	0	0	0	0	0	0	0	0	0	1	0	2	1	0	0	1	1	0	0	0	0	0	0	0	0	0
Bin.460	0	0	0	0	1	2	1	1	1	0	0	0	0	0	0	0	0	0	0	0	1	1	1	1	0	0	0	1	12	1	0	0	0	0	1	0	0	0	1	1	1	1	0	0	0	0	0	0	1
Bin.461	0	0	0	0	0	2	1	1	0	0	0	1	0	1	0	0	0	0	0	0	0	0	0	0	0	0	0	0	0	1	0	0	0	1	1	1	0	0	1	0	0	1	0	0	0	0	0	0	0
Bin.462	0	0	1	1	1	1	1	2	0	0	1	3	0	0	0	0	0	0	0	0	4	0	1	0	0	0	0	0	1	1	0	0	0	0	5	0	0	0	0	1	2	1	0	0	0	0	0	0	1
Bin.463	0	0	1	0	1	3	1	0	0	0	0	5	0	0	0	0	0	0	0	2	1	2	0	2	0	0	0	0	4	0	0	0	0	1	4	1	0	0	0	1	1	0	0	0	0	0	0	0	0
Bin.464	0	0	0	2	1	0	1	2	0	0	0	3	0	0	0	0	0	0	0	2	1	2	1	3	0	0	0	0	0	2	0	0	0	1	3	0	0	0	0	1	2	1	0	0	0	0	0	0	1
Bin.465	0	0	0	0	0	1	0	0	1	0	0	3	0	1	0	0	0	0	0	1	4	0	0	0	0	0	1	0	0	2	0	0	1	0	1	0	0	1	2	0	0	0	0	0	0	0	0	0	1
Bin.466	0	1	0	0	1	1	1	0	2	0	0	15	0	1	0	0	1	0	1	1	0	0	0	0	1	0	0	0	0	1	0	0	0	0	0	2	0	1	0	0	0	1	0	0	0	0	0	0	0
Bin.467	0	0	0	1	1	3	1	2	0	1	1	18	0	2	0	0	0	0	0	0	2	0	1	0	0	0	0	0	0	0	0	0	0	0	0	0	0	0	1	1	1	1	2	1	1	0	1	0	1
Bin.468	0	0	1	0	1	3	1	2	0	0	0	12	0	0	0	0	0	0	0	0	0	0	0	0	0	0	0	0	0	0	0	0	0	0	1	1	0	0	0	1	0	1	0	0	0	0	0	0	0
Bin.469	0	0	0	0	0	0	0	0	0	0	0	0	0	0	0	0	0	0	0	0	0	0	0	0	0	0	0	0	0	1	0	0	0	0	0	0	0	0	0	0	0	0	0	0	0	0	0	0	0
Bin.470	0	0	0	1	2	1	0	2	0	0	0	2	0	0	0	0	0	0	0	0	3	0	0	0	0	0	0	0	3	1	0	0	0	0	2	0	0	0	0	0	1	1	0	0	0	0	0	0	1
Bin.471	0	0	0	1	1	2	2	0	0	0	0	4	0	0	0	0	0	0	0	0	0	0	0	0	0	0	0	0	0	0	0	0	0	0	1	0	0	1	1	0	0	2	0	0	0	0	0	0	0
Bin.472	0	0	0	0	1	1	0	1	1	0	0	5	0	1	0	0	0	0	0	1	3	0	1	1	0	0	0	1	2	0	0	0	0	0	3	3	0	0	1	0	0	1	0	0	0	0	0	2	0
Bin.473	0	1	0	0	1	0	0	2	0	0	0	2	0	0	0	0	0	0	0	1	0	0	0	0	0	0	0	0	0	0	0	0	0	0	0	1	0	0	0	0	0	0	0	0	0	0	0	0	0
Bin.474	0	1	0	0	0	1	0	1	1	0	0	5	0	0	0	0	0	0	0	1	3	1	0	0	0	0	0	0	1	0	0	0	0	0	2	0	0	0	1	0	1	1	0	0	0	0	0	0	0
Bin.475	0	2	3	0	1	2	2	0	0	0	0	5	0	2	0	0	1	0	0	1	1	0	0	1	2	0	0	2	0	0	0	0	0	0	2	1	0	0	1	1	0	0	0	0	0	0	0	4	0
Bin.476	0	0	0	0	1	1	0	0	1	0	0	0	0	1	0	0	0	0	0	0	0	0	0	0	0	0	0	0	0	0	0	0	0	0	0	0	0	0	0	0	0	1	0	0	0	0	0	0	0
Bin.477	0	1	2	1	0	0	0	0	0	0	0	3	0	1	0	0	0	0	0	0	0	0	0	0	0	0	0	0	0	1	0	0	0	0	0	1	0	0	2	0	0	1	0	0	0	0	0	0	0
Bin.478	0	0	0	0	0	1	0	0	1	0	0	0	0	1	0	0	0	0	0	0	0	0	0	0	0	0	0	0	0	0	0	0	0	0	0	1	0	0	1	0	0	1	0	0	0	0	0	0	0
Bin.479	0	0	0	1	1	1	1	0	0	0	0	2	0	0	0	0	0	0	0	0	0	0	0	0	0	0	0	0	0	0	0	1	1	0	0	0	0	0	1	0	0	1	0	0	0	0	0	0	0
Bin.480	0	1	1	0	0	2	0	1	0	0	0	0	0	0	0	0	0	0	0	0	0	0	0	0	0	0	0	0	0	0	0	0	0	0	0	1	0	0	2	0	0	0	0	0	0	0	0	0	1
Bin.481	0	3	0	1	2	2	2	1	1	0	0	13	0	0	1	0	0	1	1	2	0	0	0	0	0	0	0	0	0	0	0	0	0	0	1	2	0	1	0	1	1	1	0	0	0	0	0	0	1
Bin.482	0	2	0	1	0	1	2	0	1	0	0	2	0	0	0	0	0	0	0	1	2	0	0	0	0	0	0	0	0	0	0	0	1	0	1	1	0	0	0	0	0	1	0	0	0	1	1	0	0
Bin.483	0	0	0	0	2	1	0	2	0	0	0	0	0	0	0	0	0	0	0	0	0	0	0	0	0	0	0	0	0	1	0	0	0	0	0	0	0	0	2	0	0	1	0	0	0	0	0	1	0
Bin.484	0	0	0	0	0	1	0	5	0	0	0	0	0	0	0	0	0	1	1	0	0	0	0	0	0	0	0	0	0	0	0	0	0	0	0	1	0	0	0	0	0	2	0	0	0	0	0	0	0
Bin.485	0	1	1	0	0	0	1	0	0	0	0	6	0	0	0	0	0	0	0	0	0	0	0	0	0	0	0	0	0	0	0	0	0	0	1	1	0	0	1	0	0	0	0	0	0	0	0	2	0
Bin.486	0	0	2	1	1	1	0	0	0	0	0	4	0	0	0	0	0	0	0	1	0	0	0	0	0	0	0	0	0	0	0	0	0	0	1	0	0	0	1	1	2	0	0	0	0	0	0	0	0
Bin.487	0	0	0	0	0	3	1	1	0	0	0	3	0	0	0	0	0	0	0	0	0	0	0	0	0	0	0	0	0	0	0	0	0	0	0	1	0	0	1	0	0	0	0	0	0	0	0	0	1
Bin.488	0	0	0	0	0	1	0	1	1	0	0	14	0	0	0	0	0	0	0	0	0	0	0	0	0	0	0	0	0	0	0	0	2	0	0	1	0	1	0	1	1	0	0	0	0	0	0	0	1
Bin.489	0	0	0	0	1	1	1	0	2	0	0	3	0	0	0	0	0	0	0	2	0	0	0	0	0	0	0	0	2	0	0	0	0	1	1	0	0	0	1	1	0	1	0	0	0	0	0	0	0
Bin.490	0	0	0	0	0	0	1	1	0	0	0	1	0	0	0	0	0	0	0	0	0	0	0	0	0	0	0	0	0	0	0	0	0	0	0	2	0	0	0	1	1	0	0	0	0	0	0	0	0
Bin.491	0	0	0	0	1	1	0	0	0	0	0	0	0	1	0	0	0	0	0	0	0	0	0	0	0	0	0	0	0	0	0	0	1	0	0	0	0	0	0	0	0	0	0	0	0	0	0	0	0
Bin.492	0	0	0	1	1	1	0	0	0	0	0	4	0	0	0	0	0	0	0	4	3	2	1	2	1	1	0	0	2	1	0	0	0	2	5	0	0	0	0	1	2	0	0	0	0	0	0	0	0
Bin.493	0	0	0	0	0	1	0	0	1	0	0	3	0	1	0	0	0	0	0	0	0	0	0	0	0	0	0	1	0	0	0	1	0	0	1	0	0	0	0	0	0	1	0	0	0	0	0	0	0
Bin.494	0	0	0	0	0	0	1	0	0	0	0	2	0	0	0	0	0	0	0	0	0	0	0	0	0	0	0	0	0	0	0	0	0	0	1	0	0	0	0	0	0	1	0	0	0	0	0	0	0
Bin.495	0	1	0	0	1	0	2	0	0	0	0	5	0	1	0	0	2	1	1	0	0	0	0	0	0	0	0	0	0	0	0	0	0	0	1	1	0	1	1	1	2	1	0	0	0	0	0	0	2
Bin.496	0	0	0	2	0	1	0	0	0	0	0	4	0	1	0	0	0	0	0	0	1	0	0	0	0	0	0	0	0	0	0	0	0	0	0	2	0	0	1	0	0	0	0	0	0	0	0	2	0
Bin.497	0	1	2	0	1	2	1	2	0	0	0	5	0	0	0	0	0	0	0	2	0	2	0	2	0	0	0	0	2	0	0	0	0	0	4	1	0	0	2	1	0	0	0	0	0	0	0	0	0
Bin.498	0	1	0	0	1	1	1	0	1	0	0	14	0	1	0	0	0	0	0	1	0	0	0	0	0	0	0	0	0	2	0	0	0	0	1	2	0	0	0	0	0	1	0	0	0	0	0	0	0
Bin.499	0	0	0	2	0	2	1	2	0	0	0	1	0	1	0	0	0	0	0	0	0	0	0	0	0	0	1	0	0	0	1	0	2	0	1	1	0	0	0	0	0	1	0	0	0	0	0	0	0
Bin.500	0	0	0	0	1	2	0	1	0	0	0	6	0	1	0	0	0	0	0	1	1	0	0	0	0	0	0	0	0	2	0	1	1	1	1	0	0	1	0	1	1	1	0	0	0	1	1	0	1
Bin.501	0	3	1	0	2	0	0	0	1	0	0	4	0	0	0	0	0	0	0	1	0	0	0	0	0	0	0	0	0	0	0	0	0	0	1	4	0	0	1	0	0	0	0	0	0	0	0	2	0
Bin.502	0	0	0	0	0	0	0	0	0	0	0	0	0	0	0	0	0	0	0	0	0	0	0	0	0	0	0	0	0	0	0	0	0	0	0	0	0	0	0	0	1	0	0	0	0	0	0	0	0
Bin.503	0	0	0	0	0	0	0	1	1	0	0	6	0	0	0	0	0	0	0	1	1	0	0	0	0	0	0	0	3	1	0	0	0	0	1	1	0	0	1	0	2	1	0	0	0	0	0	0	1
Bin.504	0	0	0	0	0	1	0	1	0	0	0	3	0	1	0	0	0	0	0	0	0	0	0	0	0	0	0	0	0	0	0	0	0	0	0	1	0	0	0	0	0	0	0	0	0	0	0	0	2
Bin.505	0	0	0	1	0	1	1	2	0	0	0	8	0	0	0	0	0	0	0	0	2	0	0	0	0	1	0	0	0	0	0	0	0	0	0	3	0	0	0	0	0	0	0	0	0	0	0	0	0
Bin.506	0	0	0	0	1	1	1	1	0	0	0	3	0	0	0	0	0	0	0	0	0	0	0	0	0	0	0	0	0	0	0	0	0	0	0	1	0	0	0	1	1	0	0	0	0	0	0	0	0
Bin.507	0	0	0	1	1	0	0	1	1	0	0	7	0	1	0	0	0	0	0	0	0	0	0	0	0	0	0	0	0	0	0	0	0	0	0	0	0	0	0	2	0	0	0	0	0	0	0	0	0
Bin.508	0	2	2	0	1	0	1	3	1	0	0	7	0	0	0	0	1	0	0	1	0	0	0	0	0	0	0	0	0	1	0	0	0	0	1	1	0	0	2	0	0	0	0	0	0	0	0	2	0
Bin.509	0	0	0	0	1	1	1	1	1	0	0	0	0	2	0	0	0	0	0	0	0	0	0	0	0	0	0	0	0	1	0	0	1	0	1	1	0	0	0	1	1	2	0	0	0	0	0	0	0
Bin.510	0	0	0	1	0	2	0	2	1	0	0	2	0	1	0	0	0	0	0	1	0	0	0	0	0	0	0	0	0	0	1	0	0	0	1	1	0	0	2	1	1	2	0	0	0	0	0	1	2
Bin.511	0	0	0	0	0	1	1	1	0	0	0	1	0	0	0	0	0	0	0	0	0	0	0	0	0	0	0	0	0	1	0	0	0	0	0	0	0	0	1	0	0	1	0	0	0	0	0	0	0
Bin.512	0	0	0	0	0	0	1	0	0	0	0	3	0	1	0	0	0	0	0	0	0	0	0	0	0	0	0	0	0	1	0	0	0	0	0	2	0	0	1	0	0	0	0	0	0	0	0	0	0
Bin.513	0	1	2	0	0	1	1	0	0	0	0	4	0	0	0	0	0	0	0	0	0	0	0	0	0	0	0	0	0	0	0	0	0	0	0	0	0	0	0	1	0	0	0	0	0	0	0	0	0
Bin.514	0	1	1	0	0	2	0	1	0	0	0	2	0	1	0	0	1	0	0	2	0	0	0	0	0	0	0	0	0	0	0	0	0	0	0	2	0	0	2	0	0	2	0	0	0	0	0	2	1
Bin.515	0	1	2	0	1	3	0	0	1	0	0	0	0	0	0	0	0	0	0	0	0	0	0	0	0	0	0	0	0	1	0	0	1	0	1	0	0	0	0	0	1	0	0	0	0	0	0	0	0
Bin.516	0	2	1	1	0	1	1	1	0	0	0	0	0	0	0	0	0	0	0	0	1	0	0	0	0	0	0	1	0	1	0	0	1	0	2	0	0	0	0	0	1	1	0	0	0	0	0	0	0
Bin.517	0	0	0	1	1	1	1	2	3	0	0	4	0	1	0	0	0	0	0	2	0	0	0	0	0	0	0	0	0	0	0	0	0	0	1	0	0	0	3	0	0	1	0	0	0	0	0	0	0
Bin.518	0	0	0	0	1	1	0	2	0	0	0	0	0	0	0	0	0	0	0	0	0	3	0	0	0	0	0	0	1	0	0	0	0	0	0	0	0	0	0	1	1	0	0	0	0	0	0	0	0
Bin.519	0	0	0	0	1	1	0	1	0	0	0	10	0	0	0	0	0	0	0	0	2	0	0	1	0	1	0	0	0	2	0	0	0	0	0	2	0	0	0	0	0	1	0	0	0	0	0	0	0
Bin.520	0	0	0	0	0	1	0	1	1	0	0	0	0	0	0	0	0	0	0	0	0	0	0	0	0	0	0	0	0	0	0	0	0	0	1	0	0	0	0	0	0	0	0	0	0	0	0	0	1
Bin.521	0	0	0	1	1	1	2	1	1	0	0	25	0	0	0	0	1	0	0	1	1	0	0	0	0	0	0	0	0	0	0	0	1	0	1	1	0	1	3	0	0	1	0	0	0	0	0	0	0
Bin.522	0	0	0	0	0	2	1	1	1	0	0	1	0	0	0	0	0	0	0	0	0	0	0	0	0	0	0	0	0	0	0	0	0	0	0	0	0	0	0	0	0	1	0	0	0	0	0	0	0
Bin.523	0	0	0	0	0	0	3	0	0	0	0	1	0	0	0	0	0	0	0	0	0	0	0	0	0	0	0	0	0	0	0	0	0	0	0	1	0	0	0	0	0	0	0	0	0	0	0	0	0
Bin.524	0	2	1	0	1	0	0	1	0	0	0	1	0	1	0	0	0	0	0	1	0	0	0	0	0	0	0	0	0	1	0	0	0	0	0	0	0	0	0	0	0	0	0	0	0	0	0	0	0
Bin.525	0	0	0	0	1	4	1	1	0	0	0	6	0	1	0	0	1	0	0	1	2	2	0	7	0	0	0	1	3	0	0	0	0	0	3	1	0	0	1	1	0	0	0	0	0	0	0	0	1
Bin.526	0	0	0	0	2	2	1	1	0	0	0	0	0	1	0	0	0	0	0	0	0	0	0	0	0	0	0	0	0	0	0	0	1	0	0	2	0	0	0	0	0	0	0	0	0	0	0	0	0
Bin.527	0	0	0	0	1	3	0	1	1	0	1	17	0	1	0	0	0	0	0	0	1	1	1	0	0	0	0	0	1	0	0	0	0	0	2	3	0	1	0	0	0	0	0	0	0	0	0	0	1
Bin.528	0	0	0	1	0	2	1	2	0	0	0	0	0	1	0	0	0	0	0	0	0	0	0	0	0	0	0	0	0	0	0	0	0	0	1	0	0	0	0	0	0	0	0	0	0	0	0	0	0
Bin.529	0	0	0	1	1	1	1	1	0	0	0	0	0	1	0	0	0	0	0	0	0	0	0	0	0	0	0	0	0	0	0	0	0	0	1	0	0	0	0	0	1	0	0	0	0	0	0	0	0
Bin.530	0	2	0	1	0	3	0	1	0	0	0	4	0	0	0	0	0	0	0	0	0	0	0	0	0	0	0	0	0	0	0	0	1	1	0	1	0	0	0	0	0	0	1	0	0	0	0	0	1
Bin.531	0	0	0	1	1	1	0	2	2	0	0	0	0	1	0	0	0	0	0	0	0	0	0	0	0	0	0	0	0	0	0	0	0	0	0	0	0	0	0	0	0	1	0	0	0	0	0	0	1
Bin.532	0	0	0	1	1	2	1	0	0	0	0	5	0	1	0	0	0	0	0	0	0	0	0	0	0	0	0	0	0	0	0	0	0	0	0	2	0	0	0	0	0	0	0	0	0	0	0	0	0
Bin.533	0	1	0	0	1	1	1	1	1	0	0	4	0	1	0	0	0	0	0	0	1	0	0	0	0	0	0	0	1	1	0	1	2	0	2	0	0	2	2	0	0	0	0	0	0	0	0	0	0
Bin.534	0	0	1	0	1	2	1	1	0	0	0	0	0	1	0	0	0	0	0	0	0	4	0	2	0	0	0	0	0	1	0	1	0	0	1	0	0	0	2	2	0	1	0	0	0	0	0	0	0
Bin.535	0	0	0	1	1	2	2	0	2	0	0	8	0	0	0	0	0	0	0	1	0	0	0	0	0	0	0	0	0	0	0	0	0	0	2	0	0	0	0	0	1	0	1	0	0	1	1	0	2
Bin.536	0	0	0	0	0	1	0	0	0	0	0	0	0	0	0	0	0	0	0	0	0	0	0	0	0	0	0	0	0	1	0	0	1	0	2	0	0	1	1	0	0	0	0	0	0	0	0	0	0
Bin.537	0	0	1	0	1	1	0	0	0	0	0	7	0	1	0	0	0	1	1	0	0	0	0	0	0	0	0	0	0	1	0	0	0	0	0	0	0	0	1	0	0	1	0	0	0	0	0	0	0
Bin.538	0	0	0	0	1	1	1	2	1	0	0	0	0	0	0	0	0	0	0	1	0	2	1	3	2	0	0	0	4	2	0	0	0	0	0	3	0	0	1	0	0	0	0	0	0	0	0	0	0
Bin.539	0	1	0	0	0	0	0	1	0	0	0	1	0	0	0	0	0	0	0	0	2	0	0	0	0	0	0	1	1	0	0	0	0	0	0	0	0	0	0	1	2	1	0	0	0	0	0	0	0
Bin.540	0	3	0	0	0	2	0	2	0	0	0	7	0	1	0	0	0	0	0	1	0	0	0	0	0	0	0	0	0	0	0	0	0	0	1	0	0	0	1	0	0	1	0	0	0	1	1	0	2
Bin.541	0	0	0	0	1	6	0	1	0	0	0	0	0	0	0	0	0	0	0	1	0	0	0	0	0	0	0	0	0	1	0	0	0	0	0	2	0	0	0	0	0	2	0	0	0	0	0	0	2
Bin.542	0	1	0	0	1	0	0	1	0	0	0	1	0	0	0	2	3	1	1	1	3	1	1	0	0	0	0	0	1	0	0	0	0	0	3	0	0	0	1	0	0	1	0	0	0	0	0	0	0
Bin.543	0	0	0	0	1	0	0	1	0	0	0	3	0	0	0	1	2	0	0	1	4	0	0	0	0	0	0	0	1	1	0	0	2	0	1	1	0	0	1	0	1	1	0	0	0	0	0	0	0
Bin.544	0	0	0	0	1	3	0	1	1	0	0	1	0	1	0	0	0	0	0	1	0	1	0	0	0	0	0	1	2	0	1	0	0	0	2	0	0	0	0	0	0	0	0	0	0	0	0	0	1
Bin.545	0	0	0	1	0	0	1	2	1	0	0	0	0	0	0	0	0	0	0	0	0	0	0	0	0	0	0	0	0	0	0	0	0	0	0	0	0	0	0	0	0	0	0	0	0	0	0	0	0
Bin.546	0	0	0	1	0	2	0	0	1	0	0	4	0	0	0	0	0	0	0	0	0	0	0	0	0	0	0	0	0	0	0	0	0	0	0	0	0	0	1	1	0	1	0	0	0	0	0	0	2
Bin.547	0	0	0	1	1	1	0	2	2	0	0	24	0	0	0	0	3	2	2	3	0	0	0	0	0	0	0	0	0	0	0	0	0	0	0	2	0	0	0	0	2	0	0	0	0	0	0	0	0
Bin.548	0	0	0	0	1	3	0	1	0	0	0	10	0	0	0	0	0	0	0	0	1	0	0	1	0	1	0	0	0	2	0	0	1	0	0	2	0	0	1	0	0	1	0	0	0	0	0	0	1
Bin.549	0	2	4	0	2	2	2	2	1	0	0	7	0	1	0	0	1	0	0	1	7	2	1	1	0	1	1	1	5	1	1	0	1	1	2	0	0	1	2	0	1	0	0	0	0	0	0	2	0
Bin.550	0	0	0	0	0	0	0	0	0	0	0	0	0	1	0	0	0	0	0	0	0	0	0	0	0	0	0	0	0	0	0	0	0	0	0	1	0	0	1	0	0	0	0	0	0	0	0	0	0
Bin.551	0	1	0	0	3	2	0	1	0	0	0	3	0	0	0	0	1	0	0	1	1	0	2	0	0	0	0	0	2	1	0	0	0	0	0	0	0	0	0	0	0	1	0	0	0	0	0	0	0
Bin.552	0	0	0	2	0	0	1	2	1	0	0	1	0	0	0	0	0	0	0	0	1	0	0	0	0	0	0	0	0	0	0	0	0	0	0	1	0	0	0	0	0	1	0	0	0	0	0	0	1
Bin.553	0	1	0	1	2	2	1	1	0	0	0	0	0	1	0	0	1	0	0	1	7	1	0	0	0	0	1	0	4	0	0	0	0	0	1	0	0	0	2	0	0	1	0	0	0	0	0	1	0
Bin.554	0	0	0	1	1	1	1	1	0	0	1	1	0	1	0	0	0	0	0	0	0	0	0	0	0	0	0	0	0	0	0	0	0	0	1	0	0	1	1	0	0	1	0	0	0	0	0	0	1
Bin.555	0	1	0	0	0	4	1	0	1	0	0	1	0	0	0	0	0	0	0	1	1	2	0	0	1	0	0	0	0	1	0	0	0	0	4	0	0	0	0	1	2	0	0	0	0	0	0	0	1
Bin.556	0	1	1	0	0	0	0	0	0	0	0	1	0	0	0	0	0	0	0	0	0	0	0	0	0	0	0	0	0	0	0	0	0	0	1	0	0	0	1	0	0	0	0	0	0	0	0	0	0
Bin.557	0	2	1	0	1	2	2	2	0	0	0	6	0	0	0	0	0	0	0	0	0	0	0	0	0	0	0	0	0	0	0	0	0	0	0	2	0	0	0	0	0	1	0	0	0	0	0	0	0
Bin.558	0	0	0	0	2	0	1	1	1	0	0	21	0	0	0	0	2	0	0	0	0	1	0	0	0	0	0	0	0	0	0	0	0	0	0	1	0	1	0	0	0	1	0	0	0	0	0	0	0
Bin.559	0	0	0	0	1	1	0	3	0	0	0	1	0	0	0	0	0	0	0	0	0	0	0	0	0	0	0	0	0	1	1	0	0	0	1	1	0	0	0	1	0	0	0	0	0	0	0	0	1
Bin.560	0	0	3	0	0	2	0	2	0	0	0	4	0	0	0	0	0	0	0	0	3	0	0	0	0	2	0	0	2	0	0	0	0	0	0	1	0	0	1	1	0	0	0	0	0	0	0	4	0
Bin.561	0	0	0	1	1	0	0	0	1	0	0	12	0	1	0	0	0	0	0	0	0	0	1	0	0	0	0	0	0	0	0	0	0	0	0	0	0	0	1	0	0	1	2	0	1	0	0	0	0
Bin.562	0	2	0	1	1	1	0	1	0	0	0	7	0	1	0	0	0	0	0	0	0	0	0	0	0	0	0	0	1	0	0	0	0	0	2	0	0	0	1	0	0	2	3	0	0	0	0	0	0
[truncated: 162 more columns]

## Sheet: Sheet7
Glycoside hydrolases (GH) identified by CAZy searches of the MAGs. GH families that contain enzymes that are not specifically involved in degradation were specifically identified by pfam or EC numbers in the annotations
CAZy family	Total		Amylolytic enzymes	Glycoside Hydrolases	GH5	GH6	GH9	GH1	GH3	GH7	GH45	GH48		Endohemicellases	GH53	GH8	GH10	GH28	GH26	GH11		GH31	Hemicellulose -Debranching enzymes	GH51	GH62	GH67	GH78	GH54			Other degradative enzymes	GH18						Other Oligosaccharide-degrading enzymes	GH39	GH43	GH38	GH2	GH35	GH42	GH53	GH29
Defined activity					Cellulase	Putative endoglucanases		β-glucosidase				Endo-processive cellulases	Endoglucanase		Endo-1,4-β-galactanase	Endo xylanase	Endo-1,4-β-xylanase	Putative galacturonases	Putative β mannanase and xylanase	Xylanase	Endo-mannanase			α-L-arabinofuranosidase		Putative α-D-glucuronidase	putative rhamnosidase		β-D-glucuronidase	α-L-rhamnosidase		Chitinase	Putative pectin hydrolysis	Putative pectin hydrolysis	β-N-acetyl-glucosaminidase (NAG)	Pectin-esterase	Pectin lyase		β-1,4 -xylanase/β-D-xylosidase	Putative xylosidase and arbinases	α mannosidase	β-galactosidase	Putative β-galactosidase		Endo-1,4-β-galactanase	α-L-fucosidase	β-1,4,-mannosidase
EC # or pfam													3.2.1.4								3.2.1.78	3.2.1.177							3.21.1.31	3.2.1.40			PF01095	PF00544	3.2.1.52	3.2.1.11	4.2.2.10		3.2.1.37								3.2.1.25
Total	Raw	Normalized no/Mbp	0	1596	247	2	60	124	592	0	0	0	571	459	41	22	85	74	49	0	127	61	524	139	8	14	159	0	0	204	650	53	21	75	466	33	2	1677	304	98	250	441	34	70	41	341	98
Bin.1	2	1.52176	0	1	0	0	0	0	1	0	0	0	0	0	0	0	0	0	0	0	0	0	0	0	0	0	0	0	0	0	1	0	0	0	1	0	0	0	0	0	0	0	0	0	0	0	0
Bin.2	3	1.07446	0	2	0	0	0	0	1	0	0	0	1	0	0	0	0	0	0	0	0	0	0	0	0	0	0	0	0	0	1	0	0	0	1	0	0	0	0	0	0	0	0	0	0	0	0
Bin.3	13	4.71377	0	5	0	0	0	0	5	0	0	0	0	1	1	0	0	0	0	0	0	0	1	0	0	0	1	0	0	0	1	0	0	0	1	0	0	5	0	0	1	3	0	0	1	0	0
Bin.4	0	0	0	0	0	0	0	0	0	0	0	0	0	0	0	0	0	0	0	0	0	0	0	0	0	0	0	0	0	0	0	0	0	0	0	0	0	0	0	0	0	0	0	0	0	0	0
Bin.5	120	17.5058	0	33	6	0	1	0	1	0	0	0	25	23	3	0	4	7	3	0	5	1	17	8	1	0	4	0	0	4	6	0	0	5	1	0	0	41	4	4	4	14	0	1	3	11	0
Bin.6	1	0.518157	0	1	0	0	0	0	0	0	0	0	1	0	0	0	0	0	0	0	0	0	0	0	0	0	0	0	0	0	0	0	0	0	0	0	0	0	0	0	0	0	0	0	0	0	0
Bin.7	0	0	0	0	0	0	0	0	0	0	0	0	0	0	0	0	0	0	0	0	0	0	0	0	0	0	0	0	0	0	0	0	0	0	0	0	0	0	0	0	0	0	0	0	0	0	0
Bin.8	2	1.11937	0	1	0	0	0	0	1	0	0	0	0	0	0	0	0	0	0	0	0	0	0	0	0	0	0	0	0	0	1	0	0	0	1	0	0	0	0	0	0	0	0	0	0	0	0
Bin.9	2	1.63863	0	2	0	0	0	0	0	0	0	0	2	0	0	0	0	0	0	0	0	0	0	0	0	0	0	0	0	0	0	0	0	0	0	0	0	0	0	0	0	0	0	0	0	0	0
Bin.10	2	1.2624	0	1	0	0	0	0	1	0	0	0	0	0	0	0	0	0	0	0	0	0	0	0	0	0	0	0	0	0	1	0	0	0	1	0	0	0	0	0	0	0	0	0	0	0	0
Bin.11	3	0.71713	0	2	0	0	0	0	1	0	0	0	1	0	0	0	0	0	0	0	0	0	0	0	0	0	0	0	0	0	1	0	0	0	1	0	0	0	0	0	0	0	0	0	0	0	0
Bin.12	4	1.95553	0	3	0	0	0	0	0	0	0	0	3	0	0	0	0	0	0	0	0	0	0	0	0	0	0	0	0	0	0	0	0	0	0	0	0	1	1	0	0	0	0	0	0	0	0
Bin.13	2	1.02317	0	1	0	0	0	0	1	0	0	0	0	0	0	0	0	0	0	0	0	0	0	0	0	0	0	0	0	0	1	0	0	0	1	0	0	0	0	0	0	0	0	0	0	0	0
Bin.14	0	0	0	0	0	0	0	0	0	0	0	0	0	0	0	0	0	0	0	0	0	0	0	0	0	0	0	0	0	0	0	0	0	0	0	0	0	0	0	0	0	0	0	0	0	0	0
Bin.15	2	0.934233	0	1	0	0	0	0	1	0	0	0	0	0	0	0	0	0	0	0	0	0	0	0	0	0	0	0	0	0	1	0	0	0	1	0	0	0	0	0	0	0	0	0	0	0	0
Bin.16	2	0.661767	0	1	0	0	0	0	1	0	0	0	0	0	0	0	0	0	0	0	0	0	0	0	0	0	0	0	0	0	1	0	0	0	1	0	0	0	0	0	0	0	0	0	0	0	0
Bin.17	0	0	0	0	0	0	0	0	0	0	0	0	0	0	0	0	0	0	0	0	0	0	0	0	0	0	0	0	0	0	0	0	0	0	0	0	0	0	0	0	0	0	0	0	0	0	0
Bin.18	0	0	0	0	0	0	0	0	0	0	0	0	0	0	0	0	0	0	0	0	0	0	0	0	0	0	0	0	0	0	0	0	0	0	0	0	0	0	0	0	0	0	0	0	0	0	0
Bin.19	2	1.77461	0	2	0	0	0	0	0	0	0	0	2	0	0	0	0	0	0	0	0	0	0	0	0	0	0	0	0	0	0	0	0	0	0	0	0	0	0	0	0	0	0	0	0	0	0
Bin.20	15	4.86228	0	3	0	0	0	1	2	0	0	0	0	3	1	0	0	1	0	0	1	0	0	0	0	0	0	0	0	0	2	0	0	0	2	0	0	7	3	1	0	1	0	1	1	0	0
Bin.21	0	0	0	0	0	0	0	0	0	0	0	0	0	0	0	0	0	0	0	0	0	0	0	0	0	0	0	0	0	0	0	0	0	0	0	0	0	0	0	0	0	0	0	0	0	0	0
Bin.22	41	12.7267	0	4	2	0	0	0	1	0	0	0	1	9	1	0	1	2	1	0	4	0	8	2	0	1	3	0	0	2	3	0	0	1	2	0	0	17	3	1	1	7	0	0	1	4	0
Bin.23	20	4.64104	0	2	0	0	0	0	2	0	0	0	0	1	0	0	0	0	0	0	1	0	1	0	0	0	1	0	0	0	2	0	0	0	2	0	0	14	8	0	0	3	0	0	0	0	3
Bin.24	12	3.29626	0	1	1	0	0	0	0	0	0	0	0	1	0	0	1	0	0	0	0	0	1	0	0	0	0	0	0	1	3	0	0	0	3	0	0	6	0	0	0	0	0	0	0	0	6
Bin.25	0	0	0	0	0	0	0	0	0	0	0	0	0	0	0	0	0	0	0	0	0	0	0	0	0	0	0	0	0	0	0	0	0	0	0	0	0	0	0	0	0	0	0	0	0	0	0
Bin.26	50	10.9513	0	7	1	0	0	2	4	0	0	0	0	0	0	0	0	0	0	0	0	0	10	6	1	0	2	0	0	1	3	0	0	0	3	0	0	30	1	2	6	11	0	1	0	3	6
Bin.27	20	4.5237	0	8	2	0	0	0	6	0	0	0	0	0	0	0	0	0	0	0	0	0	5	1	0	1	1	0	0	2	2	0	0	0	2	0	0	5	1	1	0	3	0	0	0	0	0
Bin.28	1	0.342218	0	0	0	0	0	0	0	0	0	0	0	0	0	0	0	0	0	0	0	0	0	0	0	0	0	0	0	0	1	0	0	0	0	1	0	0	0	0	0	0	0	0	0	0	0
Bin.29	1	0.447473	0	0	0	0	0	0	0	0	0	0	0	1	0	0	0	0	0	0	1	0	0	0	0	0	0	0	0	0	0	0	0	0	0	0	0	0	0	0	0	0	0	0	0	0	0
Bin.30	0	0	0	0	0	0	0	0	0	0	0	0	0	0	0	0	0	0	0	0	0	0	0	0	0	0	0	0	0	0	0	0	0	0	0	0	0	0	0	0	0	0	0	0	0	0	0
Bin.31	0	0	0	0	0	0	0	0	0	0	0	0	0	0	0	0	0	0	0	0	0	0	0	0	0	0	0	0	0	0	0	0	0	0	0	0	0	0	0	0	0	0	0	0	0	0	0
Bin.32	42	11.0832	0	10	1	0	0	1	4	0	0	0	4	4	0	1	0	0	0	0	2	1	8	0	0	0	0	0	0	8	5	0	0	0	3	2	0	15	3	0	8	2	0	0	0	0	2
Bin.33	57	14.2118	0	9	6	0	0	0	0	0	0	0	3	5	0	0	1	1	1	0	2	0	20	5	0	0	7	0	0	8	4	0	0	0	2	2	0	19	2	6	0	5	0	1	0	5	0
Bin.34	2	0.696381	0	1	0	0	0	0	1	0	0	0	0	0	0	0	0	0	0	0	0	0	0	0	0	0	0	0	0	0	1	0	0	0	1	0	0	0	0	0	0	0	0	0	0	0	0
Bin.35	4	2.46183	0	2	0	0	0	0	2	0	0	0	0	0	0	0	0	0	0	0	0	0	0	0	0	0	0	0	0	0	2	0	0	0	2	0	0	0	0	0	0	0	0	0	0	0	0
Bin.36	7	3.9483	0	1	0	0	0	0	1	0	0	0	0	1	0	0	0	0	0	0	1	0	0	0	0	0	0	0	0	0	1	0	0	0	1	0	0	4	3	0	1	0	0	0	0	0	0
Bin.37	1	0.378681	0	0	0	0	0	0	0	0	0	0	0	0	0	0	0	0	0	0	0	0	0	0	0	0	0	0	0	0	0	0	0	0	0	0	0	1	0	0	0	1	0	0	0	0	0
Bin.38	11	3.22886	0	5	0	0	1	0	4	0	0	0	0	0	0	0	0	0	0	0	0	0	2	1	0	1	0	0	0	0	1	0	0	0	1	0	0	3	0	2	0	1	0	0	0	0	0
Bin.39	0	0	0	0	0	0	0	0	0	0	0	0	0	0	0	0	0	0	0	0	0	0	0	0	0	0	0	0	0	0	0	0	0	0	0	0	0	0	0	0	0	0	0	0	0	0	0
Bin.40	2	0.29705	0	1	0	0	0	0	1	0	0	0	0	0	0	0	0	0	0	0	0	0	0	0	0	0	0	0	0	0	1	0	0	0	1	0	0	0	0	0	0	0	0	0	0	0	0
Bin.41	0	0	0	0	0	0	0	0	0	0	0	0	0	0	0	0	0	0	0	0	0	0	0	0	0	0	0	0	0	0	0	0	0	0	0	0	0	0	0	0	0	0	0	0	0	0	0
Bin.42	40	6.53602	0	11	3	0	0	0	5	0	0	0	3	1	0	0	0	0	0	0	1	0	2	1	0	0	1	0	0	0	5	2	0	0	3	0	0	21	13	0	0	4	2	0	0	1	1
Bin.43	9	3.82528	0	6	0	0	2	1	1	0	0	0	2	2	0	0	0	0	0	0	1	1	0	0	0	0	0	0	0	0	1	0	0	0	1	0	0	0	0	0	0	0	0	0	0	0	0
Bin.44	26	10.5686	0	10	3	0	1	0	5	0	0	0	1	6	2	0	1	0	1	0	1	1	2	1	0	1	0	0	0	0	0	0	0	0	0	0	0	8	0	3	0	2	0	0	2	1	0
Bin.45	5	1.76983	0	4	0	0	0	0	2	0	0	0	2	0	0	0	0	0	0	0	0	0	0	0	0	0	0	0	0	0	1	0	0	0	1	0	0	0	0	0	0	0	0	0	0	0	0
Bin.46	24	4.48423	0	9	1	0	0	2	4	0	0	0	2	4	0	0	0	1	0	0	1	2	0	0	0	0	0	0	0	0	3	0	0	0	3	0	0	8	3	0	3	0	0	0	0	2	0
Bin.47	0	0	0	0	0	0	0	0	0	0	0	0	0	0	0	0	0	0	0	0	0	0	0	0	0	0	0	0	0	0	0	0	0	0	0	0	0	0	0	0	0	0	0	0	0	0	0
Bin.48	9	2.67087	0	1	0	0	0	0	1	0	0	0	0	0	0	0	0	0	0	0	0	0	2	1	0	0	0	0	0	1	2	0	0	0	2	0	0	4	0	0	1	1	0	0	0	2	0
Bin.49	13	5.21063	0	4	0	0	0	0	0	0	0	0	4	4	0	0	0	3	0	0	1	0	2	1	0	0	1	0	0	0	0	0	0	0	0	0	0	3	0	0	2	0	0	1	0	0	0
Bin.50	10	6.21749	0	2	1	0	0	0	1	0	0	0	0	1	0	0	0	0	0	0	1	0	0	0	0	0	0	0	0	0	1	0	0	0	1	0	0	6	5	0	0	1	0	0	0	0	0
Bin.51	4	1.12366	0	3	0	0	0	0	3	0	0	0	0	0	0	0	0	0	0	0	0	0	0	0	0	0	0	0	0	0	1	0	0	0	1	0	0	0	0	0	0	0	0	0	0	0	0
Bin.52	0	0	0	0	0	0	0	0	0	0	0	0	0	0	0	0	0	0	0	0	0	0	0	0	0	0	0	0	0	0	0	0	0	0	0	0	0	0	0	0	0	0	0	0	0	0	0
Bin.53	0	0	0	0	0	0	0	0	0	0	0	0	0	0	0	0	0	0	0	0	0	0	0	0	0	0	0	0	0	0	0	0	0	0	0	0	0	0	0	0	0	0	0	0	0	0	0
Bin.54	9	1.56175	0	4	0	0	0	0	1	0	0	0	3	3	0	1	1	0	0	0	1	0	1	0	0	0	0	0	0	1	1	0	0	0	1	0	0	0	0	0	0	0	0	0	0	0	0
Bin.55	0	0	0	0	0	0	0	0	0	0	0	0	0	0	0	0	0	0	0	0	0	0	0	0	0	0	0	0	0	0	0	0	0	0	0	0	0	0	0	0	0	0	0	0	0	0	0
Bin.56	1	1.53214	0	1	0	0	0	1	0	0	0	0	0	0	0	0	0	0	0	0	0	0	0	0	0	0	0	0	0	0	0	0	0	0	0	0	0	0	0	0	0	0	0	0	0	0	0
Bin.57	2	0.775857	0	1	0	0	0	0	1	0	0	0	0	0	0	0	0	0	0	0	0	0	0	0	0	0	0	0	0	0	1	0	0	0	1	0	0	0	0	0	0	0	0	0	0	0	0
Bin.58	5	2.68638	0	4	0	0	0	2	1	0	0	0	1	0	0	0	0	0	0	0	0	0	0	0	0	0	0	0	0	0	1	0	0	0	1	0	0	0	0	0	0	0	0	0	0	0	0
Bin.59	76	15.9226	0	12	6	0	1	0	0	0	0	0	5	9	0	0	2	4	0	0	3	0	14	5	0	0	6	0	0	3	5	0	0	2	3	0	0	36	2	4	5	10	0	0	0	15	0
Bin.60	4	1.45276	0	3	0	0	0	0	2	0	0	0	1	0	0	0	0	0	0	0	0	0	0	0	0	0	0	0	0	0	1	0	0	0	1	0	0	0	0	0	0	0	0	0	0	0	0
Bin.61	0	0	0	0	0	0	0	0	0	0	0	0	0	0	0	0	0	0	0	0	0	0	0	0	0	0	0	0	0	0	0	0	0	0	0	0	0	0	0	0	0	0	0	0	0	0	0
Bin.62	1	0.464594	0	1	0	0	0	0	1	0	0	0	0	0	0	0	0	0	0	0	0	0	0	0	0	0	0	0	0	0	0	0	0	0	0	0	0	0	0	0	0	0	0	0	0	0	0
Bin.63	7	2.3868	0	3	0	0	0	0	0	0	0	0	3	0	0	0	0	0	0	0	0	0	4	0	0	0	0	0	0	4	0	0	0	0	0	0	0	0	0	0	0	0	0	0	0	0	0
Bin.64	0	0	0	0	0	0	0	0	0	0	0	0	0	0	0	0	0	0	0	0	0	0	0	0	0	0	0	0	0	0	0	0	0	0	0	0	0	0	0	0	0	0	0	0	0	0	0
Bin.65	2	1.14081	0	1	0	0	0	0	1	0	0	0	0	0	0	0	0	0	0	0	0	0	0	0	0	0	0	0	0	0	1	0	0	0	1	0	0	0	0	0	0	0	0	0	0	0	0
Bin.66	0	0	0	0	0	0	0	0	0	0	0	0	0	0	0	0	0	0	0	0	0	0	0	0	0	0	0	0	0	0	0	0	0	0	0	0	0	0	0	0	0	0	0	0	0	0	0
Bin.67	2	0.573641	0	1	0	0	0	0	1	0	0	0	0	0	0	0	0	0	0	0	0	0	0	0	0	0	0	0	0	0	1	0	0	0	1	0	0	0	0	0	0	0	0	0	0	0	0
Bin.68	8	3.52067	0	3	1	0	0	0	1	0	0	0	1	0	0	0	0	0	0	0	0	0	0	0	0	0	0	0	0	0	2	1	0	0	1	0	0	3	2	0	1	0	0	0	0	0	0
Bin.69	2	1.18437	0	1	0	0	0	0	1	0	0	0	0	0	0	0	0	0	0	0	0	0	0	0	0	0	0	0	0	0	1	0	0	0	1	0	0	0	0	0	0	0	0	0	0	0	0
Bin.70	3	1.90707	0	0	0	0	0	0	0	0	0	0	0	0	0	0	0	0	0	0	0	0	0	0	0	0	0	0	0	0	3	0	2	0	0	0	1	0	0	0	0	0	0	0	0	0	0
Bin.71	10	2.80956	0	3	0	0	0	0	3	0	0	0	0	0	0	0	0	0	0	0	0	0	1	0	0	0	1	0	0	0	1	0	0	0	1	0	0	5	0	0	3	0	0	0	0	2	0
Bin.72	2	0.779118	0	1	0	0	0	0	1	0	0	0	0	0	0	0	0	0	0	0	0	0	0	0	0	0	0	0	0	0	1	0	0	0	1	0	0	0	0	0	0	0	0	0	0	0	0
Bin.73	108	16.2279	0	17	7	0	0	0	1	0	0	0	9	13	0	0	6	5	1	0	0	1	19	3	1	0	7	0	0	8	6	0	0	2	1	3	0	53	20	1	3	10	3	4	0	5	7
Bin.74	2	0.766864	0	1	0	0	0	0	1	0	0	0	0	0	0	0	0	0	0	0	0	0	0	0	0	0	0	0	0	0	1	0	0	0	1	0	0	0	0	0	0	0	0	0	0	0	0
Bin.75	0	0	0	0	0	0	0	0	0	0	0	0	0	0	0	0	0	0	0	0	0	0	0	0	0	0	0	0	0	0	0	0	0	0	0	0	0	0	0	0	0	0	0	0	0	0	0
Bin.76	2	1.43324	0	1	0	0	0	0	0	0	0	0	1	0	0	0	0	0	0	0	0	0	0	0	0	0	0	0	0	0	1	1	0	0	0	0	0	0	0	0	0	0	0	0	0	0	0
Bin.77	15	2.2296	0	6	2	0	0	1	3	0	0	0	0	1	0	0	1	0	0	0	0	0	2	2	0	0	0	0	0	0	1	0	0	0	1	0	0	5	1	0	2	0	0	0	0	2	0
Bin.78	30	10.1565	0	4	0	0	0	0	3	0	0	0	1	6	3	0	0	0	0	0	0	3	4	0	0	0	0	0	0	4	5	0	0	0	5	0	0	11	0	0	2	2	0	0	3	0	4
Bin.79	42	11.5096	0	6	2	0	0	0	4	0	0	0	0	4	0	0	1	0	0	0	0	3	6	1	0	0	1	0	0	4	5	0	0	0	5	0	0	21	1	1	4	10	0	0	0	1	4
Bin.80	3	0.710965	0	1	0	0	0	0	1	0	0	0	0	0	0	0	0	0	0	0	0	0	1	0	0	0	0	0	0	1	1	0	0	0	1	0	0	0	0	0	0	0	0	0	0	0	0
Bin.81	2	0.422351	0	1	0	0	0	0	1	0	0	0	0	0	0	0	0	0	0	0	0	0	0	0	0	0	0	0	0	0	1	0	0	0	1	0	0	0	0	0	0	0	0	0	0	0	0
Bin.82	2	0.667169	0	1	0	0	0	0	1	0	0	0	0	0	0	0	0	0	0	0	0	0	0	0	0	0	0	0	0	0	1	0	0	0	1	0	0	0	0	0	0	0	0	0	0	0	0
Bin.83	0	0	0	0	0	0	0	0	0	0	0	0	0	0	0	0	0	0	0	0	0	0	0	0	0	0	0	0	0	0	0	0	0	0	0	0	0	0	0	0	0	0	0	0	0	0	0
Bin.84	39	9.12525	0	9	1	0	0	0	5	0	0	0	3	6	0	0	1	3	1	0	0	1	3	0	0	0	2	0	0	1	6	0	0	0	6	0	0	15	0	2	5	2	0	2	0	4	0
Bin.85	0	0	0	0	0	0	0	0	0	0	0	0	0	0	0	0	0	0	0	0	0	0	0	0	0	0	0	0	0	0	0	0	0	0	0	0	0	0	0	0	0	0	0	0	0	0	0
Bin.86	2	0.534633	0	1	0	0	0	0	1	0	0	0	0	0	0	0	0	0	0	0	0	0	0	0	0	0	0	0	0	0	1	0	0	0	1	0	0	0	0	0	0	0	0	0	0	0	0
Bin.87	1	0.327203	0	1	0	0	0	0	1	0	0	0	0	0	0	0	0	0	0	0	0	0	0	0	0	0	0	0	0	0	0	0	0	0	0	0	0	0	0	0	0	0	0	0	0	0	0
Bin.88	5	1.64194	0	3	0	0	1	0	2	0	0	0	0	0	0	0	0	0	0	0	0	0	0	0	0	0	0	0	0	0	2	0	0	0	2	0	0	0	0	0	0	0	0	0	0	0	0
Bin.89	0	0	0	0	0	0	0	0	0	0	0	0	0	0	0	0	0	0	0	0	0	0	0	0	0	0	0	0	0	0	0	0	0	0	0	0	0	0	0	0	0	0	0	0	0	0	0
Bin.90	3	1.58245	0	1	0	0	0	0	1	0	0	0	0	1	0	1	0	0	0	0	0	0	0	0	0	0	0	0	0	0	1	0	0	0	1	0	0	0	0	0	0	0	0	0	0	0	0
Bin.91	0	0	0	0	0	0	0	0	0	0	0	0	0	0	0	0	0	0	0	0	0	0	0	0	0	0	0	0	0	0	0	0	0	0	0	0	0	0	0	0	0	0	0	0	0	0	0
Bin.92	10	2.81321	0	7	0	0	0	0	1	0	0	0	6	0	0	0	0	0	0	0	0	0	0	0	0	0	0	0	0	0	2	0	0	0	2	0	0	1	0	0	1	0	0	0	0	0	0
Bin.93	0	0	0	0	0	0	0	0	0	0	0	0	0	0	0	0	0	0	0	0	0	0	0	0	0	0	0	0	0	0	0	0	0	0	0	0	0	0	0	0	0	0	0	0	0	0	0
Bin.94	3	0.751888	0	2	0	0	0	0	1	0	0	0	1	0	0	0	0	0	0	0	0	0	0	0	0	0	0	0	0	0	1	0	0	0	1	0	0	0	0	0	0	0	0	0	0	0	0
Bin.95	1	1.61723	0	0	0	0	0	0	0	0	0	0	0	0	0	0	0	0	0	0	0	0	0	0	0	0	0	0	0	0	0	0	0	0	0	0	0	1	1	0	0	0	0	0	0	0	0
Bin.96	1	0.396777	0	1	0	0	0	0	0	0	0	0	1	0	0	0	0	0	0	0	0	0	0	0	0	0	0	0	0	0	0	0	0	0	0	0	0	0	0	0	0	0	0	0	0	0	0
Bin.97	9	2.59719	0	1	0	0	0	0	1	0	0	0	0	1	0	0	0	0	0	0	0	1	2	0	0	0	0	0	0	2	4	0	2	1	1	0	0	1	0	0	0	0	0	0	0	0	1
Bin.98	8	1.55364	0	6	0	0	0	0	1	0	0	0	5	0	0	0	0	0	0	0	0	0	0	0	0	0	0	0	0	0	1	0	0	0	1	0	0	1	0	0	0	0	1	0	0	0	0
Bin.99	3	1.58137	0	1	0	0	0	0	0	0	0	0	1	1	0	0	0	0	1	0	0	0	0	0	0	0	0	0	0	0	0	0	0	0	0	0	0	1	0	0	1	0	0	0	0	0	0
Bin.100	0	0	0	0	0	0	0	0	0	0	0	0	0	0	0	0	0	0	0	0	0	0	0	0	0	0	0	0	0	0	0	0	0	0	0	0	0	0	0	0	0	0	0	0	0	0	0
Bin.101	15	3.48731	0	5	1	0	0	2	2	0	0	0	0	0	0	0	0	0	0	0	0	0	0	0	0	0	0	0	0	0	2	0	0	0	2	0	0	8	7	1	0	0	0	0	0	0	0
Bin.102	100	15.251	0	26	9	0	2	0	1	0	0	0	14	10	1	1	1	3	2	0	2	0	18	4	1	0	6	0	0	7	11	1	2	5	3	0	0	35	2	8	2	7	2	1	1	12	0
Bin.103	4	0.995189	0	2	0	0	0	0	1	0	0	0	1	0	0	0	0	0	0	0	0	0	0	0	0	0	0	0	0	0	1	0	0	0	1	0	0	1	0	0	1	0	0	0	0	0	0
Bin.104	15	5.97044	0	11	1	0	1	0	7	0	0	0	2	0	0	0	0	0	0	0	0	0	0	0	0	0	0	0	0	0	3	0	0	0	3	0	0	1	0	0	0	0	0	0	0	1	0
Bin.105	0	0	0	0	0	0	0	0	0	0	0	0	0	0	0	0	0	0	0	0	0	0	0	0	0	0	0	0	0	0	0	0	0	0	0	0	0	0	0	0	0	0	0	0	0	0	0
Bin.106	10	1.13449	0	4	1	0	0	0	2	0	0	0	1	0	0	0	0	0	0	0	0	0	0	0	0	0	0	0	0	0	1	0	0	0	1	0	0	5	0	0	1	3	0	0	0	1	0
Bin.107	8	3.67962	0	4	1	0	0	2	1	0	0	0	0	1	0	0	0	0	0	0	1	0	0	0	0	0	0	0	0	0	2	0	0	0	2	0	0	1	0	0	1	0	0	0	0	0	0
Bin.108	23	6.17499	0	9	0	0	0	0	7	0	0	0	2	2	0	1	0	0	0	0	1	0	0	0	0	0	0	0	0	0	4	1	0	0	3	0	0	8	4	0	0	3	0	0	0	0	1
Bin.109	16	12.2555	0	8	0	0	0	0	1	0	0	0	7	4	0	0	0	0	1	0	2	1	3	0	0	0	0	0	0	3	1	0	0	0	1	0	0	0	0	0	0	0	0	0	0	0	0
Bin.110	5	1.99156	0	2	0	0	0	0	2	0	0	0	0	2	0	0	0	0	1	0	0	1	0	0	0	0	0	0	0	0	0	0	0	0	0	0	0	1	0	0	1	0	0	0	0	0	0
Bin.111	51	9.90676	0	16	6	0	0	1	2	0	0	0	7	5	0	0	3	0	0	0	2	0	12	5	0	0	4	0	0	3	1	0	0	0	1	0	0	17	1	2	4	5	0	0	0	5	0
Bin.112	34	9.09368	0	14	0	0	0	3	6	0	0	0	5	2	1	0	0	0	0	0	1	0	1	1	0	0	0	0	0	0	3	0	0	0	3	0	0	14	0	1	4	5	0	2	1	0	1
Bin.113	32	7.74257	0	12	1	2	0	0	6	0	0	0	3	5	0	0	0	0	0	0	1	4	1	0	0	1	0	0	0	0	2	0	0	0	2	0	0	12	3	1	2	3	0	1	0	2	0
Bin.114	4	1.95389	0	1	0	0	0	0	1	0	0	0	0	0	0	0	0	0	0	0	0	0	2	0	0	0	0	0	0	2	1	0	0	0	1	0	0	0	0	0	0	0	0	0	0	0	0
Bin.115	4	1.70287	0	1	0	0	0	0	1	0	0	0	0	0	0	0	0	0	0	0	0	0	2	0	0	0	0	0	0	2	1	0	0	0	1	0	0	0	0	0	0	0	0	0	0	0	0
Bin.116	4	1.62458	0	2	0	0	0	0	1	0	0	0	1	1	0	1	0	0	0	0	0	0	0	0	0	0	0	0	0	0	1	0	0	0	1	0	0	0	0	0	0	0	0	0	0	0	0
Bin.117	4	2.40856	0	3	1	0	0	0	1	0	0	0	1	0	0	0	0	0	0	0	0	0	0	0	0	0	0	0	0	0	1	0	0	0	1	0	0	0	0	0	0	0	0	0	0	0	0
Bin.118	0	0	0	0	0	0	0	0	0	0	0	0	0	0	0	0	0	0	0	0	0	0	0	0	0	0	0	0	0	0	0	0	0	0	0	0	0	0	0	0	0	0	0	0	0	0	0
Bin.119	4	2.28566	0	2	0	0	0	0	1	0	0	0	1	1	0	1	0	0	0	0	0	0	0	0	0	0	0	0	0	0	1	0	0	0	1	0	0	0	0	0	0	0	0	0	0	0	0
Bin.120	37	12.9806	0	10	0	0	1	0	6	0	0	0	3	4	0	0	0	0	1	0	2	1	6	1	0	0	3	0	0	2	1	0	0	0	1	0	0	16	0	0	4	5	0	0	0	7	0
Bin.121	2	0.575342	0	1	0	0	0	0	1	0	0	0	0	0	0	0	0	0	0	0	0	0	0	0	0	0	0	0	0	0	1	0	0	0	1	0	0	0	0	0	0	0	0	0	0	0	0
Bin.122	0	0	0	0	0	0	0	0	0	0	0	0	0	0	0	0	0	0	0	0	0	0	0	0	0	0	0	0	0	0	0	0	0	0	0	0	0	0	0	0	0	0	0	0	0	0	0
Bin.123	1	0.36813	0	1	0	0	0	0	0	0	0	0	1	0	0	0	0	0	0	0	0	0	0	0	0	0	0	0	0	0	0	0	0	0	0	0	0	0	0	0	0	0	0	0	0	0	0
Bin.124	0	0	0	0	0	0	0	0	0	0	0	0	0	0	0	0	0	0	0	0	0	0	0	0	0	0	0	0	0	0	0	0	0	0	0	0	0	0	0	0	0	0	0	0	0	0	0
Bin.125	7	1.92668	0	4	0	0	0	0	1	0	0	0	3	0	0	0	0	0	0	0	0	0	0	0	0	0	0	0	0	0	2	0	0	0	2	0	0	1	0	0	0	0	1	0	0	0	0
Bin.126	3	0.886303	0	1	0	0	0	0	1	0	0	0	0	0	0	0	0	0	0	0	0	0	0	0	0	0	0	0	0	0	1	0	0	0	1	0	0	1	0	0	1	0	0	0	0	0	0
Bin.127	5	3.29373	0	3	1	0	0	0	1	0	0	0	1	0	0	0	0	0	0	0	0	0	0	0	0	0	0	0	0	0	1	0	0	0	1	0	0	1	0	0	0	1	0	0	0	0	0
Bin.128	0	0	0	0	0	0	0	0	0	0	0	0	0	0	0	0	0	0	0	0	0	0	0	0	0	0	0	0	0	0	0	0	0	0	0	0	0	0	0	0	0	0	0	0	0	0	0
Bin.129	0	0	0	0	0	0	0	0	0	0	0	0	0	0	0	0	0	0	0	0	0	0	0	0	0	0	0	0	0	0	0	0	0	0	0	0	0	0	0	0	0	0	0	0	0	0	0
Bin.130	3	1.54274	0	2	0	0	0	1	0	0	0	0	1	0	0	0	0	0	0	0	0	0	0	0	0	0	0	0	0	0	0	0	0	0	0	0	0	1	0	0	1	0	0	0	0	0	0
Bin.131	18	8.69233	0	6	2	0	1	0	3	0	0	0	0	3	1	0	1	0	0	0	1	0	1	1	0	0	0	0	0	0	0	0	0	0	0	0	0	8	0	4	0	2	0	0	1	1	0
Bin.132	3	0.974792	0	1	0	0	0	0	1	0	0	0	0	0	0	0	0	0	0	0	0	0	0	0	0	0	0	0	0	0	2	0	0	1	1	0	0	0	0	0	0	0	0	0	0	0	0
Bin.133	1	0.589266	0	0	0	0	0	0	0	0	0	0	0	1	0	0	1	0	0	0	0	0	0	0	0	0	0	0	0	0	0	0	0	0	0	0	0	0	0	0	0	0	0	0	0	0	0
Bin.134	4	1.61885	0	2	0	0	0	0	1	0	0	0	1	0	0	0	0	0	0	0	0	0	0	0	0	0	0	0	0	0	2	0	0	1	1	0	0	0	0	0	0	0	0	0	0	0	0
Bin.135	6	1.44668	0	2	0	0	0	0	1	0	0	0	1	2	0	0	2	0	0	0	0	0	0	0	0	0	0	0	0	0	2	0	0	1	1	0	0	0	0	0	0	0	0	0	0	0	0
Bin.136	0	0	0	0	0	0	0	0	0	0	0	0	0	0	0	0	0	0	0	0	0	0	0	0	0	0	0	0	0	0	0	0	0	0	0	0	0	0	0	0	0	0	0	0	0	0	0
Bin.137	26	10.4293	0	6	2	0	0	0	3	0	0	0	1	4	0	0	2	1	0	0	1	0	2	0	0	0	1	0	0	1	1	0	0	0	1	0	0	13	7	0	1	1	0	2	0	2	0
Bin.138	3	0.939437	0	1	0	0	0	0	1	0	0	0	0	1	0	0	0	0	1	0	0	0	0	0	0	0	0	0	0	0	1	0	0	0	1	0	0	0	0	0	0	0	0	0	0	0	0
Bin.139	9	2.21086	0	4	0	0	0	0	1	0	0	0	3	1	1	0	0	0	0	0	0	0	1	1	0	0	0	0	0	0	1	0	0	0	1	0	0	2	0	0	1	0	0	0	1	0	0
Bin.140	4	1.75791	0	2	0	0	0	0	2	0	0	0	0	0	0	0	0	0	0	0	0	0	0	0	0	0	0	0	0	0	2	0	0	0	2	0	0	0	0	0	0	0	0	0	0	0	0
Bin.141	1	1.11132	0	1	0	0	0	0	0	0	0	0	1	0	0	0	0	0	0	0	0	0	0	0	0	0	0	0	0	0	0	0	0	0	0	0	0	0	0	0	0	0	0	0	0	0	0
Bin.142	4	2.35894	0	4	0	0	0	0	0	0	0	0	4	0	0	0	0	0	0	0	0	0	0	0	0	0	0	0	0	0	0	0	0	0	0	0	0	0	0	0	0	0	0	0	0	0	0
Bin.143	8	6.53737	0	3	2	0	0	1	0	0	0	0	0	1	0	0	0	0	0	0	1	0	0	0	0	0	0	0	0	0	3	0	0	1	2	0	0	1	0	0	0	0	0	0	0	0	1
Bin.144	8	3.08011	0	7	1	0	0	2	3	0	0	0	1	0	0	0	0	0	0	0	0	0	0	0	0	0	0	0	0	0	0	0	0	0	0	0	0	1	0	0	0	0	0	0	0	1	0
Bin.145	10	5.98881	0	2	1	0	0	0	0	0	0	0	1	0	0	0	0	0	0	0	0	0	0	0	0	0	0	0	0	0	3	0	0	1	2	0	0	5	0	0	2	1	1	0	0	0	1
Bin.146	53	17.5114	0	5	1	0	0	1	1	0	0	0	2	2	1	0	1	0	0	0	0	0	5	1	0	0	2	0	0	2	11	0	0	0	10	0	1	30	0	3	1	9	0	0	1	16	0
Bin.147	2	0.682522	0	1	0	0	0	0	1	0	0	0	0	0	0	0	0	0	0	0	0	0	0	0	0	0	0	0	0	0	1	0	0	0	1	0	0	0	0	0	0	0	0	0	0	0	0
Bin.148	0	0	0	0	0	0	0	0	0	0	0	0	0	0	0	0	0	0	0	0	0	0	0	0	0	0	0	0	0	0	0	0	0	0	0	0	0	0	0	0	0	0	0	0	0	0	0
Bin.149	13	3.96593	0	4	1	0	0	1	1	0	0	0	1	2	0	0	0	0	0	0	1	1	1	0	0	0	1	0	0	0	1	0	0	0	1	0	0	5	2	0	1	1	0	0	0	0	1
Bin.150	14	3.12917	0	8	4	0	0	1	2	0	0	0	1	2	0	0	0	0	0	0	0	2	0	0	0	0	0	0	0	0	2	0	0	0	2	0	0	2	1	0	0	1	0	0	0	0	0
Bin.151	8	3.74743	0	5	0	0	0	1	2	0	0	0	2	1	0	0	0	0	0	0	1	0	0	0	0	0	0	0	0	0	1	0	0	0	1	0	0	1	0	0	0	1	0	0	0	0	0
Bin.152	0	0	0	0	0	0	0	0	0	0	0	0	0	0	0	0	0	0	0	0	0	0	0	0	0	0	0	0	0	0	0	0	0	0	0	0	0	0	0	0	0	0	0	0	0	0	0
Bin.153	4	1.16893	0	2	0	0	0	0	0	0	0	0	2	0	0	0	0	0	0	0	0	0	1	1	0	0	0	0	0	0	1	0	0	0	0	1	0	0	0	0	0	0	0	0	0	0	0
Bin.154	3	1.0234	0	1	0	0	0	0	1	0	0	0	0	0	0	0	0	0	0	0	0	0	0	0	0	0	0	0	0	0	2	0	0	0	1	1	0	0	0	0	0	0	0	0	0	0	0
Bin.155	2	0.65399	0	1	0	0	0	0	0	0	0	0	1	1	0	0	0	0	1	0	0	0	0	0	0	0	0	0	0	0	0	0	0	0	0	0	0	0	0	0	0	0	0	0	0	0	0
Bin.156	1	0.545314	0	0	0	0	0	0	0	0	0	0	0	0	0	0	0	0	0	0	0	0	0	0	0	0	0	0	0	0	0	0	0	0	0	0	0	1	0	0	1	0	0	0	0	0	0
Bin.157	4	0.868588	0	2	0	0	0	0	1	0	0	0	1	1	0	1	0	0	0	0	0	0	0	0	0	0	0	0	0	0	1	0	0	0	1	0	0	0	0	0	0	0	0	0	0	0	0
Bin.158	27	6.45708	0	12	2	0	0	4	3	0	0	0	3	2	0	0	0	0	0	0	2	0	1	0	0	0	0	0	0	1	4	0	0	1	3	0	0	8	0	0	2	2	2	0	0	1	1
Bin.159	2	0.79543	0	1	0	0	0	0	1	0	0	0	0	0	0	0	0	0	0	0	0	0	0	0	0	0	0	0	0	0	1	0	0	0	1	0	0	0	0	0	0	0	0	0	0	0	0
Bin.160	0	0	0	0	0	0	0	0	0	0	0	0	0	0	0	0	0	0	0	0	0	0	0	0	0	0	0	0	0	0	0	0	0	0	0	0	0	0	0	0	0	0	0	0	0	0	0
Bin.161	2	0.791015	0	0	0	0	0	0	0	0	0	0	0	0	0	0	0	0	0	0	0	0	1	0	0	0	0	0	0	1	1	0	0	0	1	0	0	0	0	0	0	0	0	0	0	0	0
Bin.162	2	0.79223	0	1	0	0	0	0	1	0	0	0	0	0	0	0	0	0	0	0	0	0	0	0	0	0	0	0	0	0	1	0	0	0	1	0	0	0	0	0	0	0	0	0	0	0	0
Bin.163	2	0.624947	0	2	0	0	0	1	1	0	0	0	0	0	0	0	0	0	0	0	0	0	0	0	0	0	0	0	0	0	0	0	0	0	0	0	0	0	0	0	0	0	0	0	0	0	0
Bin.164	0	0	0	0	0	0	0	0	0	0	0	0	0	0	0	0	0	0	0	0	0	0	0	0	0	0	0	0	0	0	0	0	0	0	0	0	0	0	0	0	0	0	0	0	0	0	0
Bin.165	0	0	0	0	0	0	0	0	0	0	0	0	0	0	0	0	0	0	0	0	0	0	0	0	0	0	0	0	0	0	0	0	0	0	0	0	0	0	0	0	0	0	0	0	0	0	0
Bin.166	2	1.10361	0	1	0	0	0	0	1	0	0	0	0	0	0	0	0	0	0	0	0	0	0	0	0	0	0	0	0	0	1	0	0	0	1	0	0	0	0	0	0	0	0	0	0	0	0
Bin.167	1	0.56818	0	1	0	0	0	1	0	0	0	0	0	0	0	0	0	0	0	0	0	0	0	0	0	0	0	0	0	0	0	0	0	0	0	0	0	0	0	0	0	0	0	0	0	0	0
Bin.168	16	3.57406	0	7	2	0	0	2	1	0	0	0	2	1	0	0	0	0	0	0	1	0	0	0	0	0	0	0	0	0	1	0	0	0	1	0	0	7	5	0	0	1	0	1	0	0	0
Bin.169	4	1.56657	0	3	0	0	0	2	1	0	0	0	0	0	0	0	0	0	0	0	0	0	0	0	0	0	0	0	0	0	1	0	0	0	1	0	0	0	0	0	0	0	0	0	0	0	0
Bin.170	11	3.35018	0	2	0	0	0	0	2	0	0	0	0	0	0	0	0	0	0	0	0	0	3	1	0	0	1	0	0	1	2	0	0	0	2	0	0	4	1	0	1	2	0	0	0	0	0
Bin.171	4	1.15592	0	2	0	0	0	0	1	0	0	0	1	1	0	1	0	0	0	0	0	0	0	0	0	0	0	0	0	0	1	0	0	0	1	0	0	0	0	0	0	0	0	0	0	0	0
Bin.172	17	7.61922	0	0	0	0	0	0	0	0	0	0	0	4	0	0	0	1	3	0	0	0	6	0	0	0	3	0	0	3	2	0	0	1	1	0	0	5	0	0	1	1	0	0	0	3	0
Bin.173	30	8.01833	0	0	0	0	0	0	0	0	0	0	0	2	0	0	0	0	0	0	0	2	11	2	0	0	4	0	0	5	2	0	0	0	2	0	0	15	0	1	1	6	0	0	0	7	0
Bin.174	6	2.40141	0	3	1	0	0	0	2	0	0	0	0	0	0	0	0	0	0	0	0	0	1	0	0	0	0	0	0	1	2	0	0	0	2	0	0	0	0	0	0	0	0	0	0	0	0
Bin.175	0	0	0	0	0	0	0	0	0	0	0	0	0	0	0	0	0	0	0	0	0	0	0	0	0	0	0	0	0	0	0	0	0	0	0	0	0	0	0	0	0	0	0	0	0	0	0
Bin.176	29	5.7976	0	9	1	0	0	2	2	0	0	0	4	4	0	0	0	0	1	0	3	0	0	0	0	0	0	0	0	0	5	1	1	0	3	0	0	11	10	0	1	0	0	0	0	0	0
Bin.177	5	1.99835	0	3	0	0	0	0	3	0	0	0	0	0	0	0	0	0	0	0	0	0	0	0	0	0	0	0	0	0	1	0	0	0	1	0	0	1	0	1	0	0	0	0	0	0	0
Bin.178	11	3.9945	0	5	0	0	0	0	5	0	0	0	0	1	1	0	0	0	0	0	0	0	0	0	0	0	0	0	0	0	3	1	0	0	2	0	0	2	0	0	0	1	0	0	1	0	0
Bin.179	3	1.58311	0	3	0	0	0	0	0	0	0	0	3	0	0	0	0	0	0	0	0	0	0	0	0	0	0	0	0	0	0	0	0	0	0	0	0	0	0	0	0	0	0	0	0	0	0
Bin.180	3	0.970624	0	2	0	0	0	0	1	0	0	0	1	0	0	0	0	0	0	0	0	0	0	0	0	0	0	0	0	0	1	0	0	0	1	0	0	0	0	0	0	0	0	0	0	0	0
Bin.181	0	0	0	0	0	0	0	0	0	0	0	0	0	0	0	0	0	0	0	0	0	0	0	0	0	0	0	0	0	0	0	0	0	0	0	0	0	0	0	0	0	0	0	0	0	0	0
Bin.182	3	1.44533	0	1	0	0	0	0	1	0	0	0	0	0	0	0	0	0	0	0	0	0	0	0	0	0	0	0	0	0	2	0	0	0	2	0	0	0	0	0	0	0	0	0	0	0	0
Bin.183	3	0.9031	0	2	0	0	0	1	1	0	0	0	0	0	0	0	0	0	0	0	0	0	0	0	0	0	0	0	0	0	0	0	0	0	0	0	0	1	0	0	1	0	0	0	0	0	0
Bin.184	3	2.52132	0	2	0	0	0	0	1	0	0	0	1	0	0	0	0	0	0	0	0	0	0	0	0	0	0	0	0	0	1	0	0	0	1	0	0	0	0	0	0	0	0	0	0	0	0
Bin.185	16	6.03376	0	8	0	0	0	1	5	0	0	0	2	2	0	0	1	0	0	0	1	0	0	0	0	0	0	0	0	0	2	0	0	0	2	0	0	4	0	0	1	0	0	1	0	2	0
Bin.186	0	0	0	0	0	0	0	0	0	0	0	0	0	0	0	0	0	0	0	0	0	0	0	0	0	0	0	0	0	0	0	0	0	0	0	0	0	0	0	0	0	0	0	0	0	0	0
Bin.187	5	2.33479	0	2	1	0	0	0	1	0	0	0	0	1	0	0	0	0	0	0	0	1	0	0	0	0	0	0	0	0	0	0	0	0	0	0	0	2	0	1	1	0	0	0	0	0	0
Bin.188	16	3.78157	0	5	0	0	0	0	4	0	0	0	1	1	0	0	0	1	0	0	0	0	1	0	0	0	1	0	0	0	3	0	0	0	3	0	0	6	0	0	2	1	0	0	0	2	1
Bin.189	4	1.80626	0	3	0	0	0	0	0	0	0	0	3	1	0	0	0	0	1	0	0	0	0	0	0	0	0	0	0	0	0	0	0	0	0	0	0	0	0	0	0	0	0	0	0	0	0
Bin.190	2	0.592318	0	1	0	0	0	0	1	0	0	0	0	0	0	0	0	0	0	0	0	0	0	0	0	0	0	0	0	0	1	0	0	0	1	0	0	0	0	0	0	0	0	0	0	0	0
Bin.191	9	3.45346	0	3	0	0	0	0	2	0	0	0	1	0	0	0	0	0	0	0	0	0	0	0	0	0	0	0	0	0	1	0	0	0	1	0	0	5	0	0	0	3	0	0	0	0	2
Bin.192	0	0	0	0	0	0	0	0	0	0	0	0	0	0	0	0	0	0	0	0	0	0	0	0	0	0	0	0	0	0	0	0	0	0	0	0	0	0	0	0	0	0	0	0	0	0	0
Bin.193	3	1.18341	0	1	0	0	0	0	1	0	0	0	0	0	0	0	0	0	0	0	0	0	0	0	0	0	0	0	0	0	1	0	0	0	1	0	0	1	0	0	0	1	0	0	0	0	0
Bin.194	13	2.76863	0	5	0	0	0	0	2	0	0	0	3	1	0	0	0	0	0	0	0	1	0	0	0	0	0	0	0	0	4	0	0	0	3	1	0	3	0	0	2	0	1	0	0	0	0
Bin.195	21	6.56781	0	10	0	0	0	3	6	0	0	0	1	3	1	0	1	0	0	0	0	1	0	0	0	0	0	0	0	0	5	0	0	0	4	1	0	3	0	0	1	0	0	1	1	0	0
Bin.196	3	1.0602	0	2	0	0	0	0	0	0	0	0	2	1	0	0	0	0	1	0	0	0	0	0	0	0	0	0	0	0	0	0	0	0	0	0	0	0	0	0	0	0	0	0	0	0	0
Bin.197	1	0.991904	0	0	0	0	0	0	0	0	0	0	0	1	0	1	0	0	0	0	0	0	0	0	0	0	0	0	0	0	0	0	0	0	0	0	0	0	0	0	0	0	0	0	0	0	0
Bin.198	0	0	0	0	0	0	0	0	0	0	0	0	0	0	0	0	0	0	0	0	0	0	0	0	0	0	0	0	0	0	0	0	0	0	0	0	0	0	0	0	0	0	0	0	0	0	0
Bin.199	13	2.6895	0	5	1	0	0	0	1	0	0	0	3	0	0	0	0	0	0	0	0	0	1	0	0	0	1	0	0	0	2	0	0	0	2	0	0	5	1	0	0	2	0	0	0	1	1
Bin.200	5	1.66909	0	3	0	0	0	0	3	0	0	0	0	0	0	0	0	0	0	0	0	0	0	0	0	0	0	0	0	0	2	0	0	0	2	0	0	0	0	0	0	0	0	0	0	0	0
Bin.201	2	0.68703	0	1	0	0	0	0	1	0	0	0	0	0	0	0	0	0	0	0	0	0	0	0	0	0	0	0	0	0	1	0	0	0	1	0	0	0	0	0	0	0	0	0	0	0	0
Bin.202	0	0	0	0	0	0	0	0	0	0	0	0	0	0	0	0	0	0	0	0	0	0	0	0	0	0	0	0	0	0	0	0	0	0	0	0	0	0	0	0	0	0	0	0	0	0	0
Bin.203	1	0.919898	0	1	0	0	0	0	0	0	0	0	1	0	0	0	0	0	0	0	0	0	0	0	0	0	0	0	0	0	0	0	0	0	0	0	0	0	0	0	0	0	0	0	0	0	0
Bin.204	1	0.74241	0	1	0	0	0	0	0	0	0	0	1	0	0	0	0	0	0	0	0	0	0	0	0	0	0	0	0	0	0	0	0	0	0	0	0	0	0	0	0	0	0	0	0	0	0
Bin.205	4	1.56862	0	2	0	0	0	0	2	0	0	0	0	0	0	0	0	0	0	0	0	0	2	1	0	1	0	0	0	0	0	0	0	0	0	0	0	0	0	0	0	0	0	0	0	0	0
Bin.206	4	1.21275	0	2	0	0	0	0	1	0	0	0	1	0	0	0	0	0	0	0	0	0	0	0	0	0	0	0	0	0	0	0	0	0	0	0	0	2	0	0	2	0	0	0	0	0	0
Bin.207	6	2.35558	0	3	1	0	0	0	0	0	0	0	2	1	0	0	1	0	0	0	0	0	0	0	0	0	0	0	0	0	1	0	0	1	0	0	0	1	0	0	1	0	0	0	0	0	0
Bin.208	4	1.51352	0	3	0	0	2	0	1	0	0	0	0	0	0	0	0	0	0	0	0	0	0	0	0	0	0	0	0	0	1	0	0	0	1	0	0	0	0	0	0	0	0	0	0	0	0
Bin.209	0	0	0	0	0	0	0	0	0	0	0	0	0	0	0	0	0	0	0	0	0	0	0	0	0	0	0	0	0	0	0	0	0	0	0	0	0	0	0	0	0	0	0	0	0	0	0
Bin.210	2	0.478248	0	1	0	0	0	0	0	0	0	0	1	0	0	0	0	0	0	0	0	0	0	0	0	0	0	0	0	0	0	0	0	0	0	0	0	1	1	0	0	0	0	0	0	0	0
Bin.211	5	1.41767	0	2	0	0	0	1	1	0	0	0	0	2	0	0	0	0	1	0	1	0	0	0	0	0	0	0	0	0	1	0	0	0	1	0	0	0	0	0	0	0	0	0	0	0	0
Bin.212	40	11.0983	0	4	0	0	2	0	0	0	0	0	2	3	0	0	1	1	0	0	1	0	5	1	0	0	1	0	0	3	3	0	0	0	3	0	0	25	1	0	7	8	0	1	0	7	1
Bin.213	9	2.54221	0	6	0	0	0	1	4	0	0	0	1	1	0	0	0	0	0	0	1	0	0	0	0	0	0	0	0	0	1	0	0	0	1	0	0	1	0	0	0	1	0	0	0	0	0
Bin.214	0	0	0	0	0	0	0	0	0	0	0	0	0	0	0	0	0	0	0	0	0	0	0	0	0	0	0	0	0	0	0	0	0	0	0	0	0	0	0	0	0	0	0	0	0	0	0
Bin.215	3	5.17922	0	0	0	0	0	0	0	0	0	0	0	0	0	0	0	0	0	0	0	0	1	0	0	0	0	0	0	1	1	0	0	0	0	1	0	1	0	0	0	0	0	0	0	0	1
Bin.216	3	0.684418	0	1	0	0	0	0	1	0	0	0	0	0	0	0	0	0	0	0	0	0	1	0	0	0	0	0	0	1	1	0	0	0	1	0	0	0	0	0	0	0	0	0	0	0	0
Bin.217	0	0	0	0	0	0	0	0	0	0	0	0	0	0	0	0	0	0	0	0	0	0	0	0	0	0	0	0	0	0	0	0	0	0	0	0	0	0	0	0	0	0	0	0	0	0	0
Bin.218	15	5.47578	0	2	0	0	0	0	2	0	0	0	0	1	0	0	0	0	1	0	0	0	0	0	0	0	0	0	0	0	2	0	0	0	1	1	0	10	1	0	2	3	0	2	0	1	1
Bin.219	1	0.778939	0	1	0	0	0	0	1	0	0	0	0	0	0	0	0	0	0	0	0	0	0	0	0	0	0	0	0	0	0	0	0	0	0	0	0	0	0	0	0	0	0	0	0	0	0
Bin.220	39	11.677	0	7	0	0	0	2	5	0	0	0	0	3	0	0	1	0	0	0	0	2	6	3	0	0	1	0	0	2	4	0	0	0	4	0	0	19	1	0	4	6	0	0	0	5	3
Bin.221	1	0.355444	0	1	0	0	0	0	0	0	0	0	1	0	0	0	0	0	0	0	0	0	0	0	0	0	0	0	0	0	0	0	0	0	0	0	0	0	0	0	0	0	0	0	0	0	0
Bin.222	46	13.0495	0	8	2	0	1	0	3	0	0	0	2	3	2	0	0	0	0	0	0	1	6	1	0	0	2	0	0	3	8	4	0	0	4	0	0	21	0	0	2	8	0	0	2	9	0
Bin.223	32	7.67559	0	12	1	0	0	2	6	0	0	0	3	1	0	0	0	0	0	0	1	0	0	0	0	0	0	0	0	0	12	2	4	0	6	0	0	7	6	0	1	0	0	0	0	0	0
Bin.224	4	1.85499	0	3	0	0	0	0	3	0	0	0	0	0	0	0	0	0	0	0	0	0	0	0	0	0	0	0	0	0	1	0	0	0	1	0	0	0	0	0	0	0	0	0	0	0	0
Bin.225	8	1.86448	0	4	0	0	0	0	4	0	0	0	0	1	0	0	1	0	0	0	0	0	0	0	0	0	0	0	0	0	1	0	0	0	1	0	0	2	0	1	1	0	0	0	0	0	0
Bin.226	6	1.81767	0	3	0	0	0	0	3	0	0	0	0	0	0	0	0	0	0	0	0	0	0	0	0	0	0	0	0	0	3	0	0	0	3	0	0	0	0	0	0	0	0	0	0	0	0
Bin.227	4	1.3238	0	2	0	0	0	0	2	0	0	0	0	0	0	0	0	0	0	0	0	0	0	0	0	0	0	0	0	0	2	1	0	0	1	0	0	0	0	0	0	0	0	0	0	0	0
Bin.228	2	1.89217	0	0	0	0	0	0	0	0	0	0	0	0	0	0	0	0	0	0	0	0	2	0	0	0	0	0	0	2	0	0	0	0	0	0	0	0	0	0	0	0	0	0	0	0	0
Bin.229	11	1.77678	0	2	0	0	0	1	1	0	0	0	0	0	0	0	0	0	0	0	0	0	7	2	0	0	3	0	0	2	1	0	0	0	1	0	0	1	0	0	1	0	0	0	0	0	0
Bin.230	13	3.18911	0	9	0	0	0	1	1	0	0	0	7	0	0	0	0	0	0	0	0	0	0	0	0	0	0	0	0	0	2	0	0	0	2	0	0	2	0	0	2	0	0	0	0	0	0
Bin.231	11	2.21764	0	4	0	0	0	0	3	0	0	0	1	0	0	0	0	0	0	0	0	0	3	2	0	0	1	0	0	0	2	0	0	0	2	0	0	2	0	1	0	0	0	0	0	1	0
Bin.232	0	0	0	0	0	0	0	0	0	0	0	0	0	0	0	0	0	0	0	0	0	0	0	0	0	0	0	0	0	0	0	0	0	0	0	0	0	0	0	0	0	0	0	0	0	0	0
Bin.233	0	0	0	0	0	0	0	0	0	0	0	0	0	0	0	0	0	0	0	0	0	0	0	0	0	0	0	0	0	0	0	0	0	0	0	0	0	0	0	0	0	0	0	0	0	0	0
Bin.234	2	1.625	0	2	1	0	0	1	0	0	0	0	0	0	0	0	0	0	0	0	0	0	0	0	0	0	0	0	0	0	0	0	0	0	0	0	0	0	0	0	0	0	0	0	0	0	0
Bin.235	0	0	0	0	0	0	0	0	0	0	0	0	0	0	0	0	0	0	0	0	0	0	0	0	0	0	0	0	0	0	0	0	0	0	0	0	0	0	0	0	0	0	0	0	0	0	0
Bin.236	0	0	0	0	0	0	0	0	0	0	0	0	0	0	0	0	0	0	0	0	0	0	0	0	0	0	0	0	0	0	0	0	0	0	0	0	0	0	0	0	0	0	0	0	0	0	0
Bin.237	132	10.8187	0	28	9	0	2	0	2	0	0	0	15	15	0	0	8	3	1	0	3	0	24	6	1	0	5	0	0	12	11	0	0	8	0	3	0	54	9	4	3	16	0	0	0	22	0
Bin.238	6	1.3137	0	2	0	0	0	0	1	0	0	0	1	2	0	1	0	1	0	0	0	0	0	0	0	0	0	0	0	0	2	0	0	0	2	0	0	0	0	0	0	0	0	0	0	0	0
Bin.239	4	1.11978	0	4	0	0	0	0	0	0	0	0	4	0	0	0	0	0	0	0	0	0	0	0	0	0	0	0	0	0	0	0	0	0	0	0	0	0	0	0	0	0	0	0	0	0	0
Bin.240	6	1.67385	0	4	0	0	0	0	1	0	0	0	3	1	0	1	0	0	0	0	0	0	0	0	0	0	0	0	0	0	0	0	0	0	0	0	0	1	0	1	0	0	0	0	0	0	0
Bin.241	3	0.980519	0	2	0	0	0	0	1	0	0	0	1	0	0	0	0	0	0	0	0	0	0	0	0	0	0	0	0	0	1	0	0	0	1	0	0	0	0	0	0	0	0	0	0	0	0
Bin.242	0	0	0	0	0	0	0	0	0	0	0	0	0	0	0	0	0	0	0	0	0	0	0	0	0	0	0	0	0	0	0	0	0	0	0	0	0	0	0	0	0	0	0	0	0	0	0
Bin.243	6	2.30564	0	2	0	0	0	0	2	0	0	0	0	0	0	0	0	0	0	0	0	0	1	0	0	1	0	0	0	0	1	0	0	0	1	0	0	2	0	0	0	2	0	0	0	0	0
Bin.244	49	8.9778	0	16	4	0	5	0	2	0	0	0	5	5	0	0	1	1	1	0	1	1	9	2	1	1	3	0	0	2	2	0	0	0	1	1	0	17	0	0	0	7	0	3	0	7	0
Bin.245	0	0	0	0	0	0	0	0	0	0	0	0	0	0	0	0	0	0	0	0	0	0	0	0	0	0	0	0	0	0	0	0	0	0	0	0	0	0	0	0	0	0	0	0	0	0	0
Bin.246	2	0.935566	0	2	0	0	0	1	0	0	0	0	1	0	0	0	0	0	0	0	0	0	0	0	0	0	0	0	0	0	0	0	0	0	0	0	0	0	0	0	0	0	0	0	0	0	0
Bin.247	8	3.59271	0	5	1	0	0	0	2	0	0	0	2	0	0	0	0	0	0	0	0	0	0	0	0	0	0	0	0	0	2	0	0	1	1	0	0	1	0	0	0	1	0	0	0	0	0
Bin.248	0	0	0	0	0	0	0	0	0	0	0	0	0	0	0	0	0	0	0	0	0	0	0	0	0	0	0	0	0	0	0	0	0	0	0	0	0	0	0	0	0	0	0	0	0	0	0
Bin.249	19	8.77568	0	7	3	0	0	0	1	0	0	0	3	3	0	0	0	1	0	0	2	0	2	0	0	0	1	0	0	1	1	0	0	0	1	0	0	6	0	0	2	1	0	3	0	0	0
Bin.250	0	0	0	0	0	0	0	0	0	0	0	0	0	0	0	0	0	0	0	0	0	0	0	0	0	0	0	0	0	0	0	0	0	0	0	0	0	0	0	0	0	0	0	0	0	0	0
Bin.251	0	0	0	0	0	0	0	0	0	0	0	0	0	0	0	0	0	0	0	0	0	0	0	0	0	0	0	0	0	0	0	0	0	0	0	0	0	0	0	0	0	0	0	0	0	0	0
Bin.252	13	4.84374	0	4	0	0	0	0	1	0	0	0	3	1	0	0	0	1	0	0	0	0	0	0	0	0	0	0	0	0	1	0	0	1	0	0	0	7	1	1	1	3	1	0	0	0	0
Bin.253	7	2.81601	0	4	0	0	0	1	1	0	0	0	2	1	0	0	0	0	0	0	1	0	1	0	0	0	0	0	0	1	1	0	0	0	1	0	0	0	0	0	0	0	0	0	0	0	0
Bin.254	1	0.598686	0	0	0	0	0	0	0	0	0	0	0	0	0	0	0	0	0	0	0	0	0	0	0	0	0	0	0	0	0	0	0	0	0	0	0	1	0	0	1	0	0	0	0	0	0
Bin.255	7	1.9007	0	3	0	0	0	0	1	0	0	0	2	1	0	0	0	0	0	0	1	0	1	0	0	0	0	0	0	1	1	0	0	0	1	0	0	1	0	0	0	1	0	0	0	0	0
Bin.256	2	1.161	0	1	1	0	0	0	0	0	0	0	0	0	0	0	0	0	0	0	0	0	0	0	0	0	0	0	0	0	0	0	0	0	0	0	0	1	0	0	0	0	1	0	0	0	0
Bin.257	5	2.47795	0	1	0	0	0	0	0	0	0	0	1	0	0	0	0	0	0	0	0	0	0	0	0	0	0	0	0	0	1	1	0	0	0	0	0	3	3	0	0	0	0	0	0	0	0
Bin.258	3	0.783879	0	2	0	0	0	0	1	0	0	0	1	0	0	0	0	0	0	0	0	0	0	0	0	0	0	0	0	0	1	0	0	0	1	0	0	0	0	0	0	0	0	0	0	0	0
Bin.259	0	0	0	0	0	0	0	0	0	0	0	0	0	0	0	0	0	0	0	0	0	0	0	0	0	0	0	0	0	0	0	0	0	0	0	0	0	0	0	0	0	0	0	0	0	0	0
Bin.260	20	5.41321	0	5	2	0	0	1	1	0	0	0	1	1	0	0	0	0	0	0	1	0	0	0	0	0	0	0	0	0	3	1	0	0	2	0	0	11	5	0	3	1	0	1	0	1	0
Bin.261	6	4.3677	0	0	0	0	0	0	0	0	0	0	0	4	0	1	0	0	3	0	0	0	0	0	0	0	0	0	0	0	0	0	0	0	0	0	0	2	1	0	0	0	0	1	0	0	0
Bin.262	7	3.14996	0	4	0	0	0	0	1	0	0	0	3	1	0	0	0	0	0	0	1	0	0	0	0	0	0	0	0	0	1	0	0	0	1	0	0	1	0	0	0	0	0	0	0	0	1
Bin.263	2	0.631286	0	2	0	0	0	0	0	0	0	0	2	0	0	0	0	0	0	0	0	0	0	0	0	0	0	0	0	0	0	0	0	0	0	0	0	0	0	0	0	0	0	0	0	0	0
Bin.264	19	5.39854	0	6	0	0	0	3	2	0	0	0	1	1	0	0	0	0	0	0	1	0	2	0	0	0	1	0	0	1	2	0	0	0	2	0	0	8	1	1	1	2	1	1	0	0	1
Bin.265	15	4.57278	0	7	0	0	0	2	4	0	0	0	1	0	0	0	0	0	0	0	0	0	4	0	0	0	2	0	0	2	1	0	0	0	1	0	0	3	0	0	0	2	0	0	0	1	0
Bin.266	3	0.691252	0	2	2	0	0	0	0	0	0	0	0	1	0	0	1	0	0	0	0	0	0	0	0	0	0	0	0	0	0	0	0	0	0	0	0	0	0	0	0	0	0	0	0	0	0
Bin.267	0	0	0	0	0	0	0	0	0	0	0	0	0	0	0	0	0	0	0	0	0	0	0	0	0	0	0	0	0	0	0	0	0	0	0	0	0	0	0	0	0	0	0	0	0	0	0
Bin.268	0	0	0	0	0	0	0	0	0	0	0	0	0	0	0	0	0	0	0	0	0	0	0	0	0	0	0	0	0	0	0	0	0	0	0	0	0	0	0	0	0	0	0	0	0	0	0
Bin.269	3	1.44773	0	1	0	0	0	0	0	0	0	0	1	1	0	1	0	0	0	0	0	0	1	0	0	0	0	0	0	1	0	0	0	0	0	0	0	0	0	0	0	0	0	0	0	0	0
Bin.270	0	0	0	0	0	0	0	0	0	0	0	0	0	0	0	0	0	0	0	0	0	0	0	0	0	0	0	0	0	0	0	0	0	0	0	0	0	0	0	0	0	0	0	0	0	0	0
Bin.271	1	0.875251	0	1	0	0	0	1	0	0	0	0	0	0	0	0	0	0	0	0	0	0	0	0	0	0	0	0	0	0	0	0	0	0	0	0	0	0	0	0	0	0	0	0	0	0	0
Bin.272	4	0.98721	0	2	2	0	0	0	0	0	0	0	0	1	0	0	1	0	0	0	0	0	0	0	0	0	0	0	0	0	0	0	0	0	0	0	0	1	1	0	0	0	0	0	0	0	0
Bin.273	1	0.351208	0	1	0	0	0	0	0	0	0	0	1	0	0	0	0	0	0	0	0	0	0	0	0	0	0	0	0	0	0	0	0	0	0	0	0	0	0	0	0	0	0	0	0	0	0
Bin.274	1	0.339477	0	0	0	0	0	0	0	0	0	0	0	0	0	0	0	0	0	0	0	0	1	0	0	0	0	0	0	1	0	0	0	0	0	0	0	0	0	0	0	0	0	0	0	0	0
Bin.275	0	0	0	0	0	0	0	0	0	0	0	0	0	0	0	0	0	0	0	0	0	0	0	0	0	0	0	0	0	0	0	0	0	0	0	0	0	0	0	0	0	0	0	0	0	0	0
Bin.276	4	2.23824	0	1	0	0	0	0	1	0	0	0	0	1	0	0	0	0	0	0	1	0	0	0	0	0	0	0	0	0	1	0	0	0	1	0	0	1	0	0	0	0	0	0	0	0	1
Bin.277	0	0	0	0	0	0	0	0	0	0	0	0	0	0	0	0	0	0	0	0	0	0	0	0	0	0	0	0	0	0	0	0	0	0	0	0	0	0	0	0	0	0	0	0	0	0	0
Bin.278	11	3.11512	0	5	0	0	0	0	3	0	0	0	2	1	0	0	0	0	0	0	1	0	0	0	0	0	0	0	0	0	1	0	0	0	1	0	0	4	2	0	0	1	0	0	0	0	1
Bin.279	0	0	0	0	0	0	0	0	0	0	0	0	0	0	0	0	0	0	0	0	0	0	0	0	0	0	0	0	0	0	0	0	0	0	0	0	0	0	0	0	0	0	0	0	0	0	0
Bin.280	6	2.37158	0	4	0	0	0	0	1	0	0	0	3	0	0	0	0	0	0	0	0	0	0	0	0	0	0	0	0	0	1	0	0	0	1	0	0	1	0	0	0	0	1	0	0	0	0
Bin.281	0	0	0	0	0	0	0	0	0	0	0	0	0	0	0	0	0	0	0	0	0	0	0	0	0	0	0	0	0	0	0	0	0	0	0	0	0	0	0	0	0	0	0	0	0	0	0
Bin.282	1	0.495863	0	0	0	0	0	0	0	0	0	0	0	1	0	0	0	0	0	0	1	0	0	0	0	0	0	0	0	0	0	0	0	0	0	0	0	0	0	0	0	0	0	0	0	0	0
Bin.283	3	0.742708	0	1	0	0	0	0	1	0	0	0	0	0	0	0	0	0	0	0	0	0	0	0	0	0	0	0	0	0	1	0	0	0	1	0	0	1	0	0	1	0	0	0	0	0	0
Bin.284	1	1.35142	0	0	0	0	0	0	0	0	0	0	0	0	0	0	0	0	0	0	0	0	0	0	0	0	0	0	0	0	0	0	0	0	0	0	0	1	1	0	0	0	0	0	0	0	0
Bin.285	10	4.5929	0	1	0	0	0	0	1	0	0	0	0	1	1	0	0	0	0	0	0	0	0	0	0	0	0	0	0	0	1	0	0	0	1	0	0	7	0	0	1	1	0	0	1	4	0
Bin.286	7	2.50163	0	2	0	0	0	0	1	0	0	0	1	0	0	0	0	0	0	0	0	0	0	0	0	0	0	0	0	0	1	0	0	0	1	0	0	4	0	0	0	1	0	0	0	2	1
Bin.287	0	0	0	0	0	0	0	0	0	0	0	0	0	0	0	0	0	0	0	0	0	0	0	0	0	0	0	0	0	0	0	0	0	0	0	0	0	0	0	0	0	0	0	0	0	0	0
Bin.288	0	0	0	0	0	0	0	0	0	0	0	0	0	0	0	0	0	0	0	0	0	0	0	0	0	0	0	0	0	0	0	0	0	0	0	0	0	0	0	0	0	0	0	0	0	0	0
Bin.289	0	0	0	0	0	0	0	0	0	0	0	0	0	0	0	0	0	0	0	0	0	0	0	0	0	0	0	0	0	0	0	0	0	0	0	0	0	0	0	0	0	0	0	0	0	0	0
Bin.290	1	1.20818	0	0	0	0	0	0	0	0	0	0	0	0	0	0	0	0	0	0	0	0	0	0	0	0	0	0	0	0	0	0	0	0	0	0	0	1	0	0	0	0	0	0	0	0	1
Bin.291	2	0.46127	0	2	0	0	0	0	0	0	0	0	2	0	0	0	0	0	0	0	0	0	0	0	0	0	0	0	0	0	0	0	0	0	0	0	0	0	0	0	0	0	0	0	0	0	0
Bin.292	30	11.8854	0	6	1	0	1	0	2	0	0	0	2	0	0	0	0	0	0	0	0	0	1	1	0	0	0	0	0	0	3	1	0	0	2	0	0	20	5	2	6	3	0	3	0	0	1
Bin.293	3	1.29522	0	2	1	0	0	0	1	0	0	0	0	0	0	0	0	0	0	0	0	0	0	0	0	0	0	0	0	0	1	0	0	0	1	0	0	0	0	0	0	0	0	0	0	0	0
Bin.294	10	1.36244	0	1	0	0	0	0	1	0	0	0	0	1	0	0	1	0	0	0	0	0	1	0	0	0	1	0	0	0	2	0	0	0	1	1	0	5	0	0	2	1	0	0	0	2	0
Bin.295	2	0.804692	0	1	0	0	0	0	0	0	0	0	1	0	0	0	0	0	0	0	0	0	0	0	0	0	0	0	0	0	0	0	0	0	0	0	0	1	1	0	0	0	0	0	0	0	0
Bin.296	3	1.21819	0	1	1	0	0	0	0	0	0	0	0	0	0	0	0	0	0	0	0	0	0	0	0	0	0	0	0	0	0	0	0	0	0	0	0	2	0	0	1	0	1	0	0	0	0
Bin.297	3	1.39369	0	2	0	0	0	0	2	0	0	0	0	0	0	0	0	0	0	0	0	0	0	0	0	0	0	0	0	0	1	0	0	0	1	0	0	0	0	0	0	0	0	0	0	0	0
Bin.298	3	1.53402	0	1	0	0	0	0	0	0	0	0	1	1	0	0	0	0	0	0	0	1	0	0	0	0	0	0	0	0	0	0	0	0	0	0	0	1	0	0	0	0	0	0	0	0	1
Bin.299	106	15.5576	0	27	10	0	1	0	3	0	0	0	13	21	1	2	4	9	1	0	4	0	14	8	0	1	3	0	0	2	10	0	0	6	3	1	0	34	3	5	4	12	0	0	1	9	0
Bin.300	14	4.21381	0	4	0	0	0	1	3	0	0	0	0	0	0	0	0	0	0	0	0	0	0	0	0	0	0	0	0	0	4	0	0	0	4	0	0	6	0	0	0	2	0	0	0	3	1
Bin.301	35	7.24063	0	14	3	0	1	0	6	0	0	0	4	2	0	0	2	0	0	0	0	0	3	2	1	0	0	0	0	0	2	0	0	0	1	1	0	14	0	0	0	9	0	2	0	3	0
Bin.302	70	12.3491	0	8	2	0	0	0	0	0	0	0	6	9	0	0	4	1	2	0	1	1	16	4	0	0	6	0	0	6	9	0	0	3	4	2	0	28	3	0	3	6	0	1	0	15	0
Bin.303	5	1.67836	0	2	2	0	0	0	0	0	0	0	0	2	0	0	1	0	0	0	0	1	0	0	0	0	0	0	0	0	1	0	0	0	1	0	0	0	0	0	0	0	0	0	0	0	0
Bin.304	1	0.395064	0	0	0	0	0	0	0	0	0	0	0	0	0	0	0	0	0	0	0	0	0	0	0	0	0	0	0	0	0	0	0	0	0	0	0	1	0	0	0	0	0	1	0	0	0
Bin.305	6	1.39994	0	1	0	0	0	0	1	0	0	0	0	1	0	0	0	0	0	0	0	1	2	2	0	0	0	0	0	0	1	0	0	0	1	0	0	1	0	0	0	0	0	0	0	1	0
Bin.306	0	0	0	0	0	0	0	0	0	0	0	0	0	0	0	0	0	0	0	0	0	0	0	0	0	0	0	0	0	0	0	0	0	0	0	0	0	0	0	0	0	0	0	0	0	0	0
Bin.307	0	0	0	0	0	0	0	0	0	0	0	0	0	0	0	0	0	0	0	0	0	0	0	0	0	0	0	0	0	0	0	0	0	0	0	0	0	0	0	0	0	0	0	0	0	0	0
Bin.308	19	8.56112	0	4	0	0	1	0	2	0	0	0	1	3	2	0	0	1	0	0	0	0	1	1	0	0	0	0	0	0	2	1	0	0	1	0	0	9	0	1	0	4	0	0	2	2	0
Bin.309	4	1.21845	0	2	0	0	0	0	2	0	0	0	0	0	0	0	0	0	0	0	0	0	0	0	0	0	0	0	0	0	2	1	0	0	1	0	0	0	0	0	0	0	0	0	0	0	0
Bin.310	2	0.687506	0	1	0	0	0	0	0	0	0	0	1	1	0	0	1	0	0	0	0	0	0	0	0	0	0	0	0	0	0	0	0	0	0	0	0	0	0	0	0	0	0	0	0	0	0
Bin.311	0	0	0	0	0	0	0	0	0	0	0	0	0	0	0	0	0	0	0	0	0	0	0	0	0	0	0	0	0	0	0	0	0	0	0	0	0	0	0	0	0	0	0	0	0	0	0
Bin.312	0	0	0	0	0	0	0	0	0	0	0	0	0	0	0	0	0	0	0	0	0	0	0	0	0	0	0	0	0	0	0	0	0	0	0	0	0	0	0	0	0	0	0	0	0	0	0
Bin.313	7	1.87471	0	1	0	0	0	0	1	0	0	0	0	0	0	0	0	0	0	0	0	0	0	0	0	0	0	0	0	0	4	0	0	2	1	1	0	2	0	0	0	0	0	0	0	0	2
Bin.314	8	3.21719	0	3	0	0	0	2	1	0	0	0	0	0	0	0	0	0	0	0	0	0	2	0	0	0	1	0	0	1	1	0	0	0	1	0	0	2	0	0	1	1	0	0	0	0	0
Bin.315	16	3.96794	0	8	0	0	0	4	3	0	0	0	1	1	0	0	0	0	0	0	1	0	0	0	0	0	0	0	0	0	2	0	0	0	2	0	0	5	3	0	2	0	0	0	0	0	0
Bin.316	2	0.699276	0	0	0	0	0	0	0	0	0	0	0	0	0	0	0	0	0	0	0	0	0	0	0	0	0	0	0	0	1	0	0	0	1	0	0	1	0	0	0	0	0	0	0	1	0
Bin.317	6	2.95859	0	1	0	0	0	0	1	0	0	0	0	0	0	0	0	0	0	0	0	0	1	0	0	0	1	0	0	0	2	0	0	0	2	0	0	2	0	0	0	0	0	0	0	0	2
Bin.318	90	13.2202	0	39	13	0	2	0	2	0	0	0	22	15	1	0	3	3	1	0	7	0	10	3	1	0	5	0	0	1	5	0	0	2	2	1	0	21	2	0	2	6	0	3	1	7	0
Bin.319	5	2.14428	0	4	0	0	0	0	1	0	0	0	3	0	0	0	0	0	0	0	0	0	0	0	0	0	0	0	0	0	1	0	0	0	1	0	0	0	0	0	0	0	0	0	0	0	0
Bin.320	0	0	0	0	0	0	0	0	0	0	0	0	0	0	0	0	0	0	0	0	0	0	0	0	0	0	0	0	0	0	0	0	0	0	0	0	0	0	0	0	0	0	0	0	0	0	0
Bin.321	6	1.12454	0	5	0	0	1	0	1	0	0	0	3	0	0	0	0	0	0	0	0	0	0	0	0	0	0	0	0	0	1	0	0	0	1	0	0	0	0	0	0	0	0	0	0	0	0
Bin.322	0	0	0	0	0	0	0	0	0	0	0	0	0	0	0	0	0	0	0	0	0	0	0	0	0	0	0	0	0	0	0	0	0	0	0	0	0	0	0	0	0	0	0	0	0	0	0
Bin.323	6	1.24234	0	3	0	0	0	0	3	0	0	0	0	0	0	0	0	0	0	0	0	0	0	0	0	0	0	0	0	0	3	0	0	0	3	0	0	0	0	0	0	0	0	0	0	0	0
Bin.324	4	1.31242	0	1	0	0	0	0	1	0	0	0	0	1	0	0	0	0	0	0	0	1	0	0	0	0	0	0	0	0	2	1	0	0	1	0	0	0	0	0	0	0	0	0	0	0	0
Bin.325	0	0	0	0	0	0	0	0	0	0	0	0	0	0	0	0	0	0	0	0	0	0	0	0	0	0	0	0	0	0	0	0	0	0	0	0	0	0	0	0	0	0	0	0	0	0	0
Bin.326	1	2.4243	0	1	0	0	0	1	0	0	0	0	0	0	0	0	0	0	0	0	0	0	0	0	0	0	0	0	0	0	0	0	0	0	0	0	0	0	0	0	0	0	0	0	0	0	0
Bin.327	14	3.84701	0	4	1	0	0	1	1	0	0	0	1	0	0	0	0	0	0	0	0	0	0	0	0	0	0	0	0	0	2	1	0	0	1	0	0	8	5	0	2	0	0	0	0	1	0
Bin.328	0	0	0	0	0	0	0	0	0	0	0	0	0	0	0	0	0	0	0	0	0	0	0	0	0	0	0	0	0	0	0	0	0	0	0	0	0	0	0	0	0	0	0	0	0	0	0
Bin.329	0	0	0	0	0	0	0	0	0	0	0	0	0	0	0	0	0	0	0	0	0	0	0	0	0	0	0	0	0	0	0	0	0	0	0	0	0	0	0	0	0	0	0	0	0	0	0
Bin.330	0	0	0	0	0	0	0	0	0	0	0	0	0	0	0	0	0	0	0	0	0	0	0	0	0	0	0	0	0	0	0	0	0	0	0	0	0	0	0	0	0	0	0	0	0	0	0
Bin.331	18	4.43993	0	3	0	0	1	0	1	0	0	0	1	0	0	0	0	0	0	0	0	0	1	0	0	0	1	0	0	0	5	1	0	0	4	0	0	9	0	1	2	3	0	1	0	2	0
Bin.332	1	1.34243	0	1	0	0	0	0	0	0	0	0	1	0	0	0	0	0	0	0	0	0	0	0	0	0	0	0	0	0	0	0	0	0	0	0	0	0	0	0	0	0	0	0	0	0	0
Bin.333	3	1.07003	0	0	0	0	0	0	0	0	0	0	0	0	0	0	0	0	0	0	0	0	0	0	0	0	0	0	0	0	0	0	0	0	0	0	0	3	0	1	0	1	0	0	0	1	0
Bin.334	5	1.27731	0	4	0	0	0	0	4	0	0	0	0	0	0	0	0	0	0	0	0	0	0	0	0	0	0	0	0	0	0	0	0	0	0	0	0	1	0	0	0	1	0	0	0	0	0
Bin.335	5	3.04816	0	0	0	0	0	0	0	0	0	0	0	1	0	0	0	0	0	0	1	0	2	0	0	0	0	0	0	2	0	0	0	0	0	0	0	2	0	0	1	0	0	0	0	0	1
Bin.336	2	0.52897	0	1	0	0	0	0	1	0	0	0	0	0	0	0	0	0	0	0	0	0	0	0	0	0	0	0	0	0	1	0	0	0	1	0	0	0	0	0	0	0	0	0	0	0	0
Bin.337	9	3.75724	0	3	0	0	0	1	1	0	0	0	1	1	0	0	0	0	0	0	1	0	0	0	0	0	0	0	0	0	1	0	0	0	1	0	0	4	0	0	1	3	0	0	0	0	0
Bin.338	2	0.927716	0	1	0	0	0	0	1	0	0	0	0	0	0	0	0	0	0	0	0	0	0	0	0	0	0	0	0	0	1	0	0	0	1	0	0	0	0	0	0	0	0	0	0	0	0
Bin.339	38	8.90096	0	4	0	0	2	0	1	0	0	0	1	1	0	0	0	1	0	0	0	0	10	2	0	0	6	0	0	2	3	1	0	0	2	0	0	20	0	0	4	6	0	1	0	8	1
Bin.340	6	0.97902	0	3	0	0	0	0	1	0	0	0	2	0	0	0	0	0	0	0	0	0	0	0	0	0	0	0	0	0	1	0	0	0	1	0	0	2	0	0	0	1	1	0	0	0	0
Bin.341	2	0.839499	0	0	0	0	0	0	0	0	0	0	0	0	0	0	0	0	0	0	0	0	0	0	0	0	0	0	0	0	1	1	0	0	0	0	0	1	0	0	0	1	0	0	0	0	0
Bin.342	3	1.8144	0	2	0	0	0	0	0	0	0	0	2	0	0	0	0	0	0	0	0	0	0	0	0	0	0	0	0	0	0	0	0	0	0	0	0	1	1	0	0	0	0	0	0	0	0
Bin.343	0	0	0	0	0	0	0	0	0	0	0	0	0	0	0	0	0	0	0	0	0	0	0	0	0	0	0	0	0	0	0	0	0	0	0	0	0	0	0	0	0	0	0	0	0	0	0
Bin.344	52	10.2735	0	13	0	0	1	0	6	0	0	0	6	7	0	0	4	2	0	0	1	0	5	2	0	2	1	0	0	0	4	0	0	0	4	0	0	23	1	5	0	12	0	0	0	1	4
Bin.345	2	0.644702	0	1	0	0	0	0	1	0	0	0	0	0	0	0	0	0	0	0	0	0	0	0	0	0	0	0	0	0	1	0	0	0	1	0	0	0	0	0	0	0	0	0	0	0	0
Bin.346	3	1.71009	0	2	0	0	0	0	1	0	0	0	1	0	0	0	0	0	0	0	0	0	0	0	0	0	0	0	0	0	1	0	0	0	1	0	0	0	0	0	0	0	0	0	0	0	0
Bin.347	10	1.83443	0	4	1	0	0	0	2	0	0	0	1	0	0	0	0	0	0	0	0	0	1	0	0	0	1	0	0	0	4	1	0	0	3	0	0	1	0	0	0	1	0	0	0	0	0
Bin.348	4	3.04595	0	3	1	0	0	0	0	0	0	0	2	1	0	0	0	0	1	0	0	0	0	0	0	0	0	0	0	0	0	0	0	0	0	0	0	0	0	0	0	0	0	0	0	0	0
Bin.349	8	2.51527	0	1	1	0	0	0	0	0	0	0	0	0	0	0	0	0	0	0	0	0	0	0	0	0	0	0	0	0	3	0	0	2	0	1	0	4	0	0	1	2	0	0	0	0	1
Bin.350	2	0.498619	0	1	0	0	0	0	1	0	0	0	0	0	0	0	0	0	0	0	0	0	0	0	0	0	0	0	0	0	1	0	0	0	1	0	0	0	0	0	0	0	0	0	0	0	0
Bin.351	1	1.00808	0	1	0	0	0	0	0	0	0	0	1	0	0	0	0	0	0	0	0	0	0	0	0	0	0	0	0	0	0	0	0	0	0	0	0	0	0	0	0	0	0	0	0	0	0
Bin.352	7	2.89253	0	4	0	0	0	0	3	0	0	0	1	0	0	0	0	0	0	0	0	0	0	0	0	0	0	0	0	0	3	0	0	0	3	0	0	0	0	0	0	0	0	0	0	0	0
Bin.353	6	2.25252	0	3	1	0	0	0	1	0	0	0	1	0	0	0	0	0	0	0	0	0	0	0	0	0	0	0	0	0	1	0	0	0	1	0	0	2	0	0	0	1	0	0	0	1	0
Bin.354	6	1.48039	0	4	0	0	0	0	1	0	0	0	3	0	0	0	0	0	0	0	0	0	1	0	0	0	0	0	0	1	1	0	0	0	1	0	0	0	0	0	0	0	0	0	0	0	0
Bin.355	0	0	0	0	0	0	0	0	0	0	0	0	0	0	0	0	0	0	0	0	0	0	0	0	0	0	0	0	0	0	0	0	0	0	0	0	0	0	0	0	0	0	0	0	0	0	0
Bin.356	6	2.33971	0	4	0	0	0	0	1	0	0	0	3	0	0	0	0	0	0	0	0	0	2	0	0	0	1	0	0	1	0	0	0	0	0	0	0	0	0	0	0	0	0	0	0	0	0
Bin.357	0	0	0	0	0	0	0	0	0	0	0	0	0	0	0	0	0	0	0	0	0	0	0	0	0	0	0	0	0	0	0	0	0	0	0	0	0	0	0	0	0	0	0	0	0	0	0
Bin.358	14	3.75022	0	5	0	0	0	0	5	0	0	0	0	1	1	0	0	0	0	0	0	0	1	0	0	0	1	0	0	0	1	0	0	0	1	0	0	6	0	0	1	2	0	0	1	2	0
Bin.359	12	7.78737	0	0	0	0	0	0	0	0	0	0	0	0	0	0	0	0	0	0	0	0	3	1	0	0	1	0	0	1	1	1	0	0	0	0	0	8	1	3	0	3	0	0	0	1	0
Bin.360	1	0.414218	0	0	0	0	0	0	0	0	0	0	0	1	0	0	1	0	0	0	0	0	0	0	0	0	0	0	0	0	0	0	0	0	0	0	0	0	0	0	0	0	0	0	0	0	0
Bin.361	0	0	0	0	0	0	0	0	0	0	0	0	0	0	0	0	0	0	0	0	0	0	0	0	0	0	0	0	0	0	0	0	0	0	0	0	0	0	0	0	0	0	0	0	0	0	0
Bin.362	7	1.47417	0	5	1	0	0	0	2	0	0	0	2	1	0	0	0	0	0	0	1	0	0	0	0	0	0	0	0	0	1	0	0	0	1	0	0	0	0	0	0	0	0	0	0	0	0
Bin.363	26	4.83182	0	9	1	0	0	2	3	0	0	0	3	1	0	0	0	0	0	0	1	0	0	0	0	0	0	0	0	0	2	0	0	0	2	0	0	14	13	0	1	0	0	0	0	0	0
Bin.364	17	4.79363	0	3	0	0	0	0	1	0	0	0	2	1	0	0	0	0	0	0	1	0	0	0	0	0	0	0	0	0	1	0	0	0	1	0	0	12	10	0	2	0	0	0	0	0	0
Bin.365	0	0	0	0	0	0	0	0	0	0	0	0	0	0	0	0	0	0	0	0	0	0	0	0	0	0	0	0	0	0	0	0	0	0	0	0	0	0	0	0	0	0	0	0	0	0	0
Bin.366	8	1.83171	0	1	0	0	0	0	1	0	0	0	0	0	0	0	0	0	0	0	0	0	5	0	0	0	0	0	0	5	2	0	0	0	2	0	0	0	0	0	0	0	0	0	0	0	0
Bin.367	7	1.65133	0	1	0	0	0	0	1	0	0	0	0	1	0	0	0	0	0	0	1	0	2	0	0	0	0	0	0	2	3	0	0	0	3	0	0	0	0	0	0	0	0	0	0	0	0
Bin.368	0	0	0	0	0	0	0	0	0	0	0	0	0	0	0	0	0	0	0	0	0	0	0	0	0	0	0	0	0	0	0	0	0	0	0	0	0	0	0	0	0	0	0	0	0	0	0
Bin.369	2	0.95812	0	1	0	0	0	0	0	0	0	0	1	1	0	0	1	0	0	0	0	0	0	0	0	0	0	0	0	0	0	0	0	0	0	0	0	0	0	0	0	0	0	0	0	0	0
Bin.370	12	2.62799	0	8	2	0	0	2	1	0	0	0	3	1	0	0	0	0	0	0	0	1	0	0	0	0	0	0	0	0	2	0	0	0	2	0	0	1	1	0	0	0	0	0	0	0	0
Bin.371	2	1.49972	0	1	0	0	0	0	0	0	0	0	1	1	0	0	0	0	1	0	0	0	0	0	0	0	0	0	0	0	0	0	0	0	0	0	0	0	0	0	0	0	0	0	0	0	0
Bin.372	2	0.797049	0	1	0	0	0	0	1	0	0	0	0	0	0	0	0	0	0	0	0	0	0	0	0	0	0	0	0	0	1	0	0	0	1	0	0	0	0	0	0	0	0	0	0	0	0
Bin.373	3	1.12916	0	3	0	0	0	0	0	0	0	0	3	0	0	0	0	0	0	0	0	0	0	0	0	0	0	0	0	0	0	0	0	0	0	0	0	0	0	0	0	0	0	0	0	0	0
Bin.374	1	1.00922	0	1	0	0	0	0	0	0	0	0	1	0	0	0	0	0	0	0	0	0	0	0	0	0	0	0	0	0	0	0	0	0	0	0	0	0	0	0	0	0	0	0	0	0	0
Bin.375	12	2.31057	0	7	0	0	0	1	1	0	0	0	5	0	0	0	0	0	0	0	0	0	0	0	0	0	0	0	0	0	1	0	0	0	1	0	0	4	0	0	2	2	0	0	0	0	0
Bin.376	0	0	0	0	0	0	0	0	0	0	0	0	0	0	0	0	0	0	0	0	0	0	0	0	0	0	0	0	0	0	0	0	0	0	0	0	0	0	0	0	0	0	0	0	0	0	0
Bin.377	5	2.18686	0	5	0	0	0	0	0	0	0	0	5	0	0	0	0	0	0	0	0	0	0	0	0	0	0	0	0	0	0	0	0	0	0	0	0	0	0	0	0	0	0	0	0	0	0
Bin.378	70	14.263	0	13	9	0	2	0	0	0	0	0	2	5	0	0	1	0	0	0	1	3	6	4	0	0	0	0	0	2	4	0	0	2	1	1	0	42	5	0	13	12	1	1	0	8	2
Bin.379	21	3.33296	0	14	6	0	0	2	0	0	0	0	6	1	0	0	0	0	0	0	0	1	0	0	0	0	0	0	0	0	3	1	0	2	0	0	0	3	1	1	0	0	1	0	0	0	0
Bin.380	5	2.1166	0	4	1	0	0	0	0	0	0	0	3	0	0	0	0	0	0	0	0	0	1	0	0	0	0	0	0	1	0	0	0	0	0	0	0	0	0	0	0	0	0	0	0	0	0
Bin.381	2	0.74552	0	1	0	0	0	0	1	0	0	0	0	0	0	0	0	0	0	0	0	0	0	0	0	0	0	0	0	0	1	0	0	0	1	0	0	0	0	0	0	0	0	0	0	0	0
Bin.382	0	0	0	0	0	0	0	0	0	0	0	0	0	0	0	0	0	0	0	0	0	0	0	0	0	0	0	0	0	0	0	0	0	0	0	0	0	0	0	0	0	0	0	0	0	0	0
Bin.383	1	0.373298	0	1	0	0	0	0	1	0	0	0	0	0	0	0	0	0	0	0	0	0	0	0	0	0	0	0	0	0	0	0	0	0	0	0	0	0	0	0	0	0	0	0	0	0	0
Bin.384	35	8.40469	0	18	0	0	2	1	3	0	0	0	12	1	0	0	0	1	0	0	0	0	4	0	0	0	2	0	0	2	6	2	1	0	2	1	0	6	1	0	2	2	0	1	0	0	0
Bin.385	5	1.74107	0	2	0	0	0	0	2	0	0	0	0	0	0	0	0	0	0	0	0	0	0	0	0	0	0	0	0	0	1	0	0	0	1	0	0	2	0	0	0	1	0	0	0	1	0
Bin.386	11	2.29502	0	4	0	0	0	1	2	0	0	0	1	1	0	0	0	0	0	0	1	0	1	0	0	0	0	0	0	1	4	1	0	1	2	0	0	1	0	0	0	1	0	0	0	0	0
Bin.387	2	0.81479	0	1	0	0	0	0	1	0	0	0	0	0	0	0	0	0	0	0	0	0	0	0	0	0	0	0	0	0	1	0	0	0	1	0	0	0	0	0	0	0	0	0	0	0	0
Bin.388	30	8.44394	0	6	1	0	2	1	0	0	0	0	2	2	0	0	0	1	0	0	1	0	1	1	0	0	0	0	0	0	4	0	0	1	3	0	0	17	2	1	2	2	1	6	0	3	0
Bin.389	0	0	0	0	0	0	0	0	0	0	0	0	0	0	0	0	0	0	0	0	0	0	0	0	0	0	0	0	0	0	0	0	0	0	0	0	0	0	0	0	0	0	0	0	0	0	0
Bin.390	5	2.31602	0	2	0	0	0	0	1	0	0	0	1	0	0	0	0	0	0	0	0	0	0	0	0	0	0	0	0	0	2	0	0	0	2	0	0	1	0	0	0	1	0	0	0	0	0
Bin.391	2	1.62641	0	2	0	0	0	1	0	0	0	0	1	0	0	0	0	0	0	0	0	0	0	0	0	0	0	0	0	0	0	0	0	0	0	0	0	0	0	0	0	0	0	0	0	0	0
Bin.392	7	3.92747	0	4	0	0	1	0	2	0	0	0	1	1	0	0	0	0	0	0	0	1	0	0	0	0	0	0	0	0	2	0	0	0	2	0	0	0	0	0	0	0	0	0	0	0	0
Bin.393	6	1.47914	0	4	3	0	0	0	1	0	0	0	0	1	0	0	0	0	0	0	1	0	0	0	0	0	0	0	0	0	1	0	0	0	1	0	0	0	0	0	0	0	0	0	0	0	0
Bin.394	17	4.97489	0	4	0	0	0	0	4	0	0	0	0	0	0	0	0	0	0	0	0	0	5	0	0	1	2	0	0	2	2	1	0	0	1	0	0	6	0	1	0	1	0	0	0	4	0
Bin.395	10	1.8579	0	5	1	0	0	1	2	0	0	0	1	2	0	0	0	0	1	0	1	0	0	0	0	0	0	0	0	0	1	0	0	0	1	0	0	2	0	0	2	0	0	0	0	0	0
Bin.396	4	1.33688	0	2	0	0	0	0	1	0	0	0	1	0	0	0	0	0	0	0	0	0	1	0	0	0	0	0	0	1	1	0	0	0	1	0	0	0	0	0	0	0	0	0	0	0	0
Bin.397	22	3.18493	0	14	3	0	1	1	2	0	0	0	7	0	0	0	0	0	0	0	0	0	3	1	0	0	0	0	0	2	3	0	0	1	2	0	0	2	1	1	0	0	0	0	0	0	0
Bin.398	0	0	0	0	0	0	0	0	0	0	0	0	0	0	0	0	0	0	0	0	0	0	0	0	0	0	0	0	0	0	0	0	0	0	0	0	0	0	0	0	0	0	0	0	0	0	0
Bin.399	0	0	0	0	0	0	0	0	0	0	0	0	0	0	0	0	0	0	0	0	0	0	0	0	0	0	0	0	0	0	0	0	0	0	0	0	0	0	0	0	0	0	0	0	0	0	0
Bin.400	4	1.38686	0	4	0	0	0	0	0	0	0	0	4	0	0	0	0	0	0	0	0	0	0	0	0	0	0	0	0	0	0	0	0	0	0	0	0	0	0	0	0	0	0	0	0	0	0
Bin.401	4	1.21102	0	3	1	0	0	0	1	0	0	0	1	0	0	0	0	0	0	0	0	0	0	0	0	0	0	0	0	0	1	0	0	0	1	0	0	0	0	0	0	0	0	0	0	0	0
Bin.402	7	2.74078	0	6	1	0	0	2	2	0	0	0	1	0	0	0	0	0	0	0	0	0	0	0	0	0	0	0	0	0	1	0	0	0	1	0	0	0	0	0	0	0	0	0	0	0	0
Bin.403	2	0.431488	0	1	0	0	0	0	1	0	0	0	0	0	0	0	0	0	0	0	0	0	0	0	0	0	0	0	0	0	1	0	0	0	1	0	0	0	0	0	0	0	0	0	0	0	0
Bin.404	40	13.3025	0	11	4	0	0	2	5	0	0	0	0	5	0	0	1	0	0	0	0	4	4	0	0	0	1	0	0	3	3	0	0	0	3	0	0	17	0	2	3	7	0	0	0	3	2
Bin.405	6	1.54395	0	1	0	0	0	0	1	0	0	0	0	1	0	0	0	0	0	0	0	1	1	0	0	0	0	0	0	1	3	0	0	1	1	1	0	0	0	0	0	0	0	0	0	0	0
Bin.406	1	0.604539	0	0	0	0	0	0	0	0	0	0	0	0	0	0	0	0	0	0	0	0	0	0	0	0	0	0	0	0	0	0	0	0	0	0	0	1	0	0	1	0	0	0	0	0	0
Bin.407	10	2.47425	0	4	1	0	0	0	1	0	0	0	2	0	0	0	0	0	0	0	0	0	0	0	0	0	0	0	0	0	2	1	0	0	1	0	0	4	0	0	1	1	2	0	0	0	0
Bin.408	4	1.07667	0	3	0	0	1	0	1	0	0	0	1	0	0	0	0	0	0	0	0	0	0	0	0	0	0	0	0	0	1	0	0	0	1	0	0	0	0	0	0	0	0	0	0	0	0
Bin.409	1	0.59422	0	1	0	0	0	0	1	0	0	0	0	0	0	0	0	0	0	0	0	0	0	0	0	0	0	0	0	0	0	0	0	0	0	0	0	0	0	0	0	0	0	0	0	0	0
Bin.410	0	0	0	0	0	0	0	0	0	0	0	0	0	0	0	0	0	0	0	0	0	0	0	0	0	0	0	0	0	0	0	0	0	0	0	0	0	0	0	0	0	0	0	0	0	0	0
Bin.411	2	0.602072	0	1	0	0	0	0	1	0	0	0	0	0	0	0	0	0	0	0	0	0	0	0	0	0	0	0	0	0	1	0	0	0	1	0	0	0	0	0	0	0	0	0	0	0	0
Bin.412	2	0.839331	0	1	0	0	0	0	1	0	0	0	0	0	0	0	0	0	0	0	0	0	0	0	0	0	0	0	0	0	1	0	0	0	1	0	0	0	0	0	0	0	0	0	0	0	0
Bin.413	1	0.616267	0	1	0	0	0	1	0	0	0	0	0	0	0	0	0	0	0	0	0	0	0	0	0	0	0	0	0	0	0	0	0	0	0	0	0	0	0	0	0	0	0	0	0	0	0
Bin.414	4	1.43065	0	3	0	0	0	1	1	0	0	0	1	0	0	0	0	0	0	0	0	0	0	0	0	0	0	0	0	0	1	0	0	0	1	0	0	0	0	0	0	0	0	0	0	0	0
Bin.415	1	0.866779	0	1	0	0	0	0	1	0	0	0	0	0	0	0	0	0	0	0	0	0	0	0	0	0	0	0	0	0	0	0	0	0	0	0	0	0	0	0	0	0	0	0	0	0	0
Bin.416	2	1.45976	0	1	0	0	0	0	0	0	0	0	1	1	0	0	0	0	1	0	0	0	0	0	0	0	0	0	0	0	0	0	0	0	0	0	0	0	0	0	0	0	0	0	0	0	0
Bin.417	1	0.366596	0	1	0	0	0	0	1	0	0	0	0	0	0	0	0	0	0	0	0	0	0	0	0	0	0	0	0	0	0	0	0	0	0	0	0	0	0	0	0	0	0	0	0	0	0
Bin.418	0	0	0	0	0	0	0	0	0	0	0	0	0	0	0	0	0	0	0	0	0	0	0	0	0	0	0	0	0	0	0	0	0	0	0	0	0	0	0	0	0	0	0	0	0	0	0
Bin.419	19	6.08688	0	9	1	0	0	2	4	0	0	0	2	2	0	0	0	0	0	0	1	1	2	0	0	0	1	0	0	1	2	0	0	1	1	0	0	4	0	0	1	0	2	0	0	1	0
Bin.420	1	0.338896	0	1	0	0	0	0	0	0	0	0	1	0	0	0	0	0	0	0	0	0	0	0	0	0	0	0	0	0	0	0	0	0	0	0	0	0	0	0	0	0	0	0	0	0	0
Bin.421	0	0	0	0	0	0	0	0	0	0	0	0	0	0	0	0	0	0	0	0	0	0	0	0	0	0	0	0	0	0	0	0	0	0	0	0	0	0	0	0	0	0	0	0	0	0	0
Bin.422	3	0.697313	0	0	0	0	0	0	0	0	0	0	0	0	0	0	0	0	0	0	0	0	0	0	0	0	0	0	0	0	1	0	0	0	0	1	0	2	2	0	0	0	0	0	0	0	0
Bin.423	9	2.80937	0	4	0	0	0	0	4	0	0	0	0	1	1	0	0	0	0	0	0	0	0	0	0	0	0	0	0	0	1	1	0	0	0	0	0	3	0	0	0	1	0	0	1	1	0
Bin.424	0	0	0	0	0	0	0	0	0	0	0	0	0	0	0	0	0	0	0	0	0	0	0	0	0	0	0	0	0	0	0	0	0	0	0	0	0	0	0	0	0	0	0	0	0	0	0
Bin.425	6	2.14558	0	4	0	0	0	0	0	0	0	0	4	0	0	0	0	0	0	0	0	0	0	0	0	0	0	0	0	0	1	1	0	0	0	0	0	1	1	0	0	0	0	0	0	0	0
Bin.426	0	0	0	0	0	0	0	0	0	0	0	0	0	0	0	0	0	0	0	0	0	0	0	0	0	0	0	0	0	0	0	0	0	0	0	0	0	0	0	0	0	0	0	0	0	0	0
Bin.427	13	3.5137	0	6	1	0	1	1	0	0	0	0	3	1	0	0	1	0	0	0	0	0	5	5	0	0	0	0	0	0	0	0	0	0	0	0	0	1	0	0	0	1	0	0	0	0	0
Bin.428	1	0.958023	0	1	1	0	0	0	0	0	0	0	0	0	0	0	0	0	0	0	0	0	0	0	0	0	0	0	0	0	0	0	0	0	0	0	0	0	0	0	0	0	0	0	0	0	0
Bin.429	42	9.36557	0	6	1	0	1	1	1	0	0	0	2	0	0	0	0	0	0	0	0	0	10	1	0	0	4	0	0	5	5	1	0	0	4	0	0	21	6	0	7	5	0	1	0	1	1
Bin.430	0	0	0	0	0	0	0	0	0	0	0	0	0	0	0	0	0	0	0	0	0	0	0	0	0	0	0	0	0	0	0	0	0	0	0	0	0	0	0	0	0	0	0	0	0	0	0
Bin.431	12	2.99183	0	6	0	0	0	1	2	0	0	0	3	1	0	0	0	0	0	0	1	0	0	0	0	0	0	0	0	0	1	0	0	0	1	0	0	4	2	0	0	1	0	0	0	0	1
Bin.432	1	0.59798	0	0	0	0	0	0	0	0	0	0	0	0	0	0	0	0	0	0	0	0	0	0	0	0	0	0	0	0	1	0	0	0	1	0	0	0	0	0	0	0	0	0	0	0	0
Bin.433	2	1.11281	0	1	0	0	0	0	1	0	0	0	0	0	0	0	0	0	0	0	0	0	0	0	0	0	0	0	0	0	0	0	0	0	0	0	0	1	0	0	1	0	0	0	0	0	0
Bin.434	4	2.93312	0	0	0	0	0	0	0	0	0	0	0	0	0	0	0	0	0	0	0	0	0	0	0	0	0	0	0	0	0	0	0	0	0	0	0	4	3	0	1	0	0	0	0	0	0
Bin.435	2	1.23322	0	1	0	0	0	0	1	0	0	0	0	0	0	0	0	0	0	0	0	0	0	0	0	0	0	0	0	0	1	0	0	0	1	0	0	0	0	0	0	0	0	0	0	0	0
Bin.436	3	2.35958	0	1	0	0	0	0	1	0	0	0	0	1	0	1	0	0	0	0	0	0	0	0	0	0	0	0	0	0	1	0	0	0	1	0	0	0	0	0	0	0	0	0	0	0	0
Bin.437	2	0.805095	0	1	0	0	0	0	1	0	0	0	0	0	0	0	0	0	0	0	0	0	0	0	0	0	0	0	0	0	1	0	0	0	1	0	0	0	0	0	0	0	0	0	0	0	0
Bin.438	6	2.56951	0	2	0	0	0	2	0	0	0	0	0	0	0	0	0	0	0	0	0	0	2	1	0	1	0	0	0	0	0	0	0	0	0	0	0	2	0	0	0	1	0	0	0	0	1
Bin.439	0	0	0	0	0	0	0	0	0	0	0	0	0	0	0	0	0	0	0	0	0	0	0	0	0	0	0	0	0	0	0	0	0	0	0	0	0	0	0	0	0	0	0	0	0	0	0
Bin.440	0	0	0	0	0	0	0	0	0	0	0	0	0	0	0	0	0	0	0	0	0	0	0	0	0	0	0	0	0	0	0	0	0	0	0	0	0	0	0	0	0	0	0	0	0	0	0
Bin.441	10	4.68711	0	2	0	0	0	0	1	0	0	0	1	0	0	0	0	0	0	0	0	0	1	1	0	0	0	0	0	0	1	0	0	0	1	0	0	6	0	0	2	3	0	0	0	0	1
Bin.442	0	0	0	0	0	0	0	0	0	0	0	0	0	0	0	0	0	0	0	0	0	0	0	0	0	0	0	0	0	0	0	0	0	0	0	0	0	0	0	0	0	0	0	0	0	0	0
Bin.443	2	0.841491	0	2	0	0	0	0	0	0	0	0	2	0	0	0	0	0	0	0	0	0	0	0	0	0	0	0	0	0	0	0	0	0	0	0	0	0	0	0	0	0	0	0	0	0	0
Bin.444	5	1.47556	0	2	0	0	0	0	1	0	0	0	1	0	0	0	0	0	0	0	0	0	0	0	0	0	0	0	0	0	3	0	0	0	3	0	0	0	0	0	0	0	0	0	0	0	0
Bin.445	2	0.347016	0	1	0	0	0	0	1	0	0	0	0	0	0	0	0	0	0	0	0	0	0	0	0	0	0	0	0	0	1	0	0	0	1	0	0	0	0	0	0	0	0	0	0	0	0
Bin.446	0	0	0	0	0	0	0	0	0	0	0	0	0	0	0	0	0	0	0	0	0	0	0	0	0	0	0	0	0	0	0	0	0	0	0	0	0	0	0	0	0	0	0	0	0	0	0
Bin.447	10	2.48652	0	6	0	0	0	0	0	0	0	0	6	1	0	0	0	0	0	0	1	0	2	0	0	0	0	0	0	2	0	0	0	0	0	0	0	1	0	0	0	0	0	0	0	0	1
Bin.448	2	0.66838	0	1	0	0	0	0	1	0	0	0	0	0	0	0	0	0	0	0	0	0	0	0	0	0	0	0	0	0	1	0	0	0	1	0	0	0	0	0	0	0	0	0	0	0	0
Bin.449	10	2.58314	0	6	2	0	0	0	3	0	0	0	1	1	0	0	0	0	0	0	1	0	0	0	0	0	0	0	0	0	1	0	0	0	1	0	0	2	0	0	0	1	0	0	0	0	1
Bin.450	2	1.13107	0	1	0	0	0	0	0	0	0	0	1	0	0	0	0	0	0	0	0	0	0	0	0	0	0	0	0	0	0	0	0	0	0	0	0	1	0	0	1	0	0	0	0	0	0
Bin.451	0	0	0	0	0	0	0	0	0	0	0	0	0	0	0	0	0	0	0	0	0	0	0	0	0	0	0	0	0	0	0	0	0	0	0	0	0	0	0	0	0	0	0	0	0	0	0
Bin.452	5	2.3163	0	2	0	0	0	0	2	0	0	0	0	0	0	0	0	0	0	0	0	0	1	0	0	0	0	0	0	1	2	0	1	0	1	0	0	0	0	0	0	0	0	0	0	0	0
Bin.453	1	0.745256	0	0	0	0	0	0	0	0	0	0	0	0	0	0	0	0	0	0	0	0	0	0	0	0	0	0	0	0	1	0	1	0	0	0	0	0	0	0	0	0	0	0	0	0	0
Bin.454	2	0.379445	0	1	0	0	0	0	1	0	0	0	0	0	0	0	0	0	0	0	0	0	0	0	0	0	0	0	0	0	1	0	0	0	1	0	0	0	0	0	0	0	0	0	0	0	0
Bin.455	1	0.714059	0	0	0	0	0	0	0	0	0	0	0	0	0	0	0	0	0	0	0	0	1	0	0	0	0	0	0	1	0	0	0	0	0	0	0	0	0	0	0	0	0	0	0	0	0
Bin.456	2	0.519058	0	0	0	0	0	0	0	0	0	0	0	1	0	0	1	0	0	0	0	0	0	0	0	0	0	0	0	0	0	0	0	0	0	0	0	1	1	0	0	0	0	0	0	0	0
Bin.457	0	0	0	0	0	0	0	0	0	0	0	0	0	0	0	0	0	0	0	0	0	0	0	0	0	0	0	0	0	0	0	0	0	0	0	0	0	0	0	0	0	0	0	0	0	0	0
Bin.458	21	6.16473	0	5	1	0	0	0	0	0	0	0	4	3	0	0	0	1	2	0	0	0	1	0	0	0	0	0	0	1	2	2	0	0	0	0	0	10	7	0	0	1	0	0	0	0	2
Bin.459	3	0.750393	0	1	0	0	0	0	1	0	0	0	0	0	0	0	0	0	0	0	0	0	0	0	0	0	0	0	0	0	2	0	0	0	2	0	0	0	0	0	0	0	0	0	0	0	0
Bin.460	40	13.8082	0	9	3	0	1	0	1	0	0	0	4	4	1	0	3	0	0	0	0	0	3	1	0	0	1	0	0	1	1	0	0	0	1	0	0	23	0	0	0	13	1	2	1	5	1
Bin.461	3	1.55459	0	1	0	0	0	0	1	0	0	0	0	0	0	0	0	0	0	0	0	0	0	0	0	0	0	0	0	0	2	1	0	0	1	0	0	0	0	0	0	0	0	0	0	0	0
Bin.462	22	7.115	0	12	1	0	2	0	6	0	0	0	3	1	1	0	0	0	0	0	0	0	0	0	0	0	0	0	0	0	4	0	0	0	4	0	0	5	0	0	0	2	0	0	1	2	0
Bin.463	32	8.42509	0	4	0	0	0	0	4	0	0	0	0	1	0	0	0	1	0	0	0	0	5	1	0	0	2	0	0	2	6	1	0	0	5	0	0	16	0	1	3	5	1	1	0	5	0
Bin.464	19	5.10968	0	4	0	0	0	0	4	0	0	0	0	0	0	0	0	0	0	0	0	0	9	2	0	0	4	0	0	3	2	1	0	0	1	0	0	4	0	0	0	1	0	0	0	3	0
Bin.465	9	2.85155	0	7	0	0	0	1	4	0	0	0	2	0	0	0	0	0	0	0	0	0	0	0	0	0	0	0	0	0	1	0	0	0	1	0	0	1	0	1	0	0	0	0	0	0	0
Bin.466	2	0.723588	0	1	1	0	0	0	0	0	0	0	0	0	0	0	0	0	0	0	0	0	0	0	0	0	0	0	0	0	0	0	0	0	0	0	0	1	0	0	0	0	0	1	0	0	0
Bin.467	6	1.29597	0	4	1	0	0	1	2	0	0	0	0	0	0	0	0	0	0	0	0	0	0	0	0	0	0	0	0	0	0	0	0	0	0	0	0	2	0	0	1	1	0	0	0	0	0
Bin.468	8	2.04369	0	3	1	0	0	0	1	0	0	0	1	0	0	0	0	0	0	0	0	0	0	0	0	0	0	0	0	0	2	0	1	0	1	0	0	3	0	0	0	1	0	0	0	1	1
Bin.469	0	0	0	0	0	0	0	0	0	0	0	0	0	0	0	0	0	0	0	0	0	0	0	0	0	0	0	0	0	0	0	0	0	0	0	0	0	0	0	0	0	0	0	0	0	0	0
Bin.470	20	8.05758	0	8	2	0	0	0	5	0	0	0	1	4	3	0	0	0	0	0	1	0	0	0	0	0	0	0	0	0	0	0	0	0	0	0	0	8	0	1	0	3	0	0	3	1	0
Bin.471	5	1.46748	0	1	0	0	0	0	1	0	0	0	0	1	0	0	0	0	0	0	0	1	1	0	0	0	0	0	0	1	1	0	0	0	1	0	0	1	0	0	0	0	0	0	0	0	1
Bin.472	18	3.77002	0	4	1	0	0	0	3	0	0	0	0	1	0	0	0	0	0	0	0	1	2	0	0	0	1	0	0	1	2	0	0	0	2	0	0	9	0	0	1	5	0	0	0	2	1
Bin.473	0	0	0	0	0	0	0	0	0	0	0	0	0	0	0	0	0	0	0	0	0	0	0	0	0	0	0	0	0	0	0	0	0	0	0	0	0	0	0	0	0	0	0	0	0	0	0
Bin.474	20	4.35124	0	6	0	0	0	0	5	0	0	0	1	0	0	0	0	0	0	0	0	0	2	1	0	0	1	0	0	0	3	0	0	0	3	0	0	9	0	0	1	2	0	0	0	6	0
Bin.475	36	6.84431	0	5	1	0	0	1	1	0	0	0	2	6	0	0	0	0	2	0	4	0	1	0	0	0	1	0	0	0	3	1	0	0	2	0	0	21	15	0	1	3	0	0	0	0	2
Bin.476	1	0.531166	0	1	0	0	0	0	0	0	0	0	1	0	0	0	0	0	0	0	0	0	0	0	0	0	0	0	0	0	0	0	0	0	0	0	0	0	0	0	0	0	0	0	0	0	0
Bin.477	0	0	0	0	0	0	0	0	0	0	0	0	0	0	0	0	0	0	0	0	0	0	0	0	0	0	0	0	0	0	0	0	0	0	0	0	0	0	0	0	0	0	0	0	0	0	0
Bin.478	0	0	0	0	0	0	0	0	0	0	0	0	0	0	0	0	0	0	0	0	0	0	0	0	0	0	0	0	0	0	0	0	0	0	0	0	0	0	0	0	0	0	0	0	0	0	0
Bin.479	0	0	0	0	0	0	0	0	0	0	0	0	0	0	0	0	0	0	0	0	0	0	0	0	0	0	0	0	0	0	0	0	0	0	0	0	0	0	0	0	0	0	0	0	0	0	0
Bin.480	0	0	0	0	0	0	0	0	0	0	0	0	0	0	0	0	0	0	0	0	0	0	0	0	0	0	0	0	0	0	0	0	0	0	0	0	0	0	0	0	0	0	0	0	0	0	0
Bin.481	2	0.387868	0	1	0	0	0	0	1	0	0	0	0	0	0	0	0	0	0	0	0	0	0	0	0	0	0	0	0	0	1	0	0	0	1	0	0	0	0	0	0	0	0	0	0	0	0
Bin.482	4	1.80311	0	3	0	0	0	0	3	0	0	0	0	0	0	0	0	0	0	0	0	0	0	0	0	0	0	0	0	0	1	0	0	0	1	0	0	0	0	0	0	0	0	0	0	0	0
Bin.483	3	2.74845	0	1	0	0	0	0	0	0	0	0	1	1	0	0	0	0	0	0	1	0	0	0	0	0	0	0	0	0	1	0	0	0	1	0	0	0	0	0	0	0	0	0	0	0	0
Bin.484	0	0	0	0	0	0	0	0	0	0	0	0	0	0	0	0	0	0	0	0	0	0	0	0	0	0	0	0	0	0	0	0	0	0	0	0	0	0	0	0	0	0	0	0	0	0	0
Bin.485	11	4.1341	0	4	1	0	0	1	1	0	0	0	1	1	0	0	0	0	0	0	1	0	0	0	0	0	0	0	0	0	1	0	0	0	1	0	0	5	5	0	0	0	0	0	0	0	0
Bin.486	8	2.01421	0	4	0	0	0	0	1	0	0	0	3	0	0	0	0	0	0	0	0	0	0	0	0	0	0	0	0	0	1	0	0	0	1	0	0	3	0	0	2	0	1	0	0	0	0
Bin.487	2	1.12879	0	2	2	0	0	0	0	0	0	0	0	0	0	0	0	0	0	0	0	0	0	0	0	0	0	0	0	0	0	0	0	0	0	0	0	0	0	0	0	0	0	0	0	0	0
Bin.488	0	0	0	0	0	0	0	0	0	0	0	0	0	0	0	0	0	0	0	0	0	0	0	0	0	0	0	0	0	0	0	0	0	0	0	0	0	0	0	0	0	0	0	0	0	0	0
Bin.489	6	1.87741	0	1	0	0	0	0	1	0	0	0	0	0	0	0	0	0	0	0	0	0	1	0	0	0	1	0	0	0	2	1	0	0	1	0	0	2	0	0	0	2	0	0	0	0	0
Bin.490	0	0	0	0	0	0	0	0	0	0	0	0	0	0	0	0	0	0	0	0	0	0	0	0	0	0	0	0	0	0	0	0	0	0	0	0	0	0	0	0	0	0	0	0	0	0	0
Bin.491	0	0	0	0	0	0	0	0	0	0	0	0	0	0	0	0	0	0	0	0	0	0	0	0	0	0	0	0	0	0	0	0	0	0	0	0	0	0	0	0	0	0	0	0	0	0	0
Bin.492	52	10.7256	0	16	2	0	2	0	5	0	0	0	7	6	3	0	0	1	1	0	1	0	5	1	0	0	3	0	0	1	7	2	0	1	4	0	0	18	0	1	3	5	0	0	3	6	0
Bin.493	9	3.69377	0	4	1	0	1	0	0	0	0	0	2	1	0	0	1	0	0	0	0	0	1	0	0	0	0	0	0	1	0	0	0	0	0	0	0	3	1	0	0	1	0	0	0	0	1
Bin.494	3	2.05083	0	1	0	0	0	0	1	0	0	0	0	0	0	0	0	0	0	0	0	0	1	0	0	0	0	0	0	1	1	0	0	0	1	0	0	0	0	0	0	0	0	0	0	0	0
Bin.495	3	0.742005	0	1	0	0	0	0	1	0	0	0	0	0	0	0	0	0	0	0	0	0	1	0	0	0	0	0	0	1	0	0	0	0	0	0	0	1	0	0	0	0	0	1	0	0	0
Bin.496	4	1.19546	0	2	0	0	0	1	1	0	0	0	0	0	0	0	0	0	0	0	0	0	0	0	0	0	0	0	0	0	0	0	0	0	0	0	0	2	0	0	2	0	0	0	0	0	0
Bin.497	26	5.17883	0	4	0	0	0	0	3	0	0	0	1	1	0	0	0	1	0	0	0	0	8	2	0	0	4	0	0	2	5	0	0	0	5	0	0	8	0	0	2	3	0	0	0	3	0
Bin.498	2	0.721756	0	1	0	0	0	0	1	0	0	0	0	0	0	0	0	0	0	0	0	0	0	0	0	0	0	0	0	0	1	0	0	0	1	0	0	0	0	0	0	0	0	0	0	0	0
Bin.499	3	1.16394	0	1	0	0	0	0	1	0	0	0	0	0	0	0	0	0	0	0	0	0	0	0	0	0	0	0	0	0	1	0	0	0	1	0	0	1	0	1	0	0	0	0	0	0	0
Bin.500	6	1.96507	0	3	0	0	0	0	2	0	0	0	1	1	0	1	0	0	0	0	0	0	0	0	0	0	0	0	0	0	2	1	0	0	1	0	0	0	0	0	0	0	0	0	0	0	0
Bin.501	3	0.947654	0	2	1	0	0	0	1	0	0	0	0	0	0	0	0	0	0	0	0	0	0	0	0	0	0	0	0	0	1	0	0	0	1	0	0	0	0	0	0	0	0	0	0	0	0
Bin.502	1	0.977191	0	1	0	0	0	1	0	0	0	0	0	0	0	0	0	0	0	0	0	0	0	0	0	0	0	0	0	0	0	0	0	0	0	0	0	0	0	0	0	0	0	0	0	0	0
Bin.503	9	2.8722	0	2	0	0	0	0	2	0	0	0	0	1	1	0	0	0	0	0	0	0	0	0	0	0	0	0	0	0	0	0	0	0	0	0	0	6	0	0	2	3	0	0	1	0	0
Bin.504	0	0	0	0	0	0	0	0	0	0	0	0	0	0	0	0	0	0	0	0	0	0	0	0	0	0	0	0	0	0	0	0	0	0	0	0	0	0	0	0	0	0	0	0	0	0	0
Bin.505	5	2.85214	0	3	0	0	0	1	1	0	0	0	1	1	0	0	0	0	0	0	0	1	0	0	0	0	0	0	0	0	0	0	0	0	0	0	0	1	0	0	1	0	0	0	0	0	0
Bin.506	2	0.752323	0	0	0	0	0	0	0	0	0	0	0	0	0	0	0	0	0	0	0	0	2	0	0	0	0	0	0	2	0	0	0	0	0	0	0	0	0	0	0	0	0	0	0	0	0
Bin.507	0	0	0	0	0	0	0	0	0	0	0	0	0	0	0	0	0	0	0	0	0	0	0	0	0	0	0	0	0	0	0	0	0	0	0	0	0	0	0	0	0	0	0	0	0	0	0
Bin.508	22	4.50203	0	4	1	0	0	1	1	0	0	0	1	3	0	0	0	0	0	0	3	0	0	0	0	0	0	0	0	0	2	1	0	0	1	0	0	13	12	0	1	0	0	0	0	0	0
Bin.509	2	0.875768	0	1	0	0	0	0	1	0	0	0	0	0	0	0	0	0	0	0	0	0	0	0	0	0	0	0	0	0	1	0	0	0	1	0	0	0	0	0	0	0	0	0	0	0	0
Bin.510	2	0.671669	0	1	0	0	0	0	1	0	0	0	0	0	0	0	0	0	0	0	0	0	0	0	0	0	0	0	0	0	1	0	0	0	1	0	0	0	0	0	0	0	0	0	0	0	0
Bin.511	2	1.81088	0	2	0	0	0	0	0	0	0	0	2	0	0	0	0	0	0	0	0	0	0	0	0	0	0	0	0	0	0	0	0	0	0	0	0	0	0	0	0	0	0	0	0	0	0
Bin.512	0	0	0	0	0	0	0	0	0	0	0	0	0	0	0	0	0	0	0	0	0	0	0	0	0	0	0	0	0	0	0	0	0	0	0	0	0	0	0	0	0	0	0	0	0	0	0
Bin.513	3	0.986388	0	2	0	0	0	0	0	0	0	0	2	0	0	0	0	0	0	0	0	0	0	0	0	0	0	0	0	0	0	0	0	0	0	0	0	1	0	0	0	0	1	0	0	0	0
Bin.514	2	0.556323	0	2	2	0	0	0	0	0	0	0	0	0	0	0	0	0	0	0	0	0	0	0	0	0	0	0	0	0	0	0	0	0	0	0	0	0	0	0	0	0	0	0	0	0	0
Bin.515	4	1.94554	0	1	0	0	0	0	1	0	0	0	0	1	0	0	0	0	0	0	1	0	0	0	0	0	0	0	0	0	1	0	0	0	1	0	0	1	0	0	0	0	0	0	0	0	1
Bin.516	17	9.45646	0	3	0	0	0	0	3	0	0	0	0	1	0	0	0	0	0	0	1	0	0	0	0	0	0	0	0	0	4	2	0	0	2	0	0	9	7	0	0	1	0	0	0	0	1
Bin.517	2	0.549059	0	1	0	0	0	0	1	0	0	0	0	0	0	0	0	0	0	0	0	0	0	0	0	0	0	0	0	0	1	0	0	0	1	0	0	0	0	0	0	0	0	0	0	0	0
Bin.518	32	17.0829	0	10	4	0	0	0	0	0	0	0	6	3	1	0	0	0	0	0	2	0	3	3	0	0	0	0	0	0	5	0	0	4	0	1	0	11	1	1	0	6	0	0	1	2	0
Bin.519	6	2.01672	0	2	0	0	0	0	2	0	0	0	0	1	0	0	0	0	0	0	0	1	2	0	0	0	1	0	0	1	0	0	0	0	0	0	0	1	0	0	1	0	0	0	0	0	0
Bin.520	2	0.887597	0	1	0	0	0	0	1	0	0	0	0	0	0	0	0	0	0	0	0	0	0	0	0	0	0	0	0	0	1	0	0	0	1	0	0	0	0	0	0	0	0	0	0	0	0
Bin.521	9	1.67544	0	4	0	0	0	1	2	0	0	0	1	0	0	0	0	0	0	0	0	0	1	0	0	0	0	0	0	1	3	1	0	0	2	0	0	1	0	0	0	1	0	0	0	0	0
Bin.522	1	0.428725	0	0	0	0	0	0	0	0	0	0	0	1	0	0	0	0	0	0	1	0	0	0	0	0	0	0	0	0	0	0	0	0	0	0	0	0	0	0	0	0	0	0	0	0	0
Bin.523	1	0.511663	0	1	0	0	0	0	0	0	0	0	1	0	0	0	0	0	0	0	0	0	0	0	0	0	0	0	0	0	0	0	0	0	0	0	0	0	0	0	0	0	0	0	0	0	0
Bin.524	0	0	0	0	0	0	0	0	0	0	0	0	0	0	0	0	0	0	0	0	0	0	0	0	0	0	0	0	0	0	0	0	0	0	0	0	0	0	0	0	0	0	0	0	0	0	0
Bin.525	72	15.5032	0	17	7	0	1	3	2	0	0	0	4	7	0	0	1	2	0	0	3	1	11	2	0	0	7	0	0	2	5	0	0	1	4	0	0	32	1	2	7	6	0	1	0	14	1
Bin.526	1	0.354601	0	0	0	0	0	0	0	0	0	0	0	0	0	0	0	0	0	0	0	0	0	0	0	0	0	0	0	0	1	0	0	1	0	0	0	0	0	0	0	0	0	0	0	0	0
Bin.527	9	2.52081	0	3	0	0	0	1	2	0	0	0	0	0	0	0	0	0	0	0	0	0	2	1	0	0	0	0	0	1	1	0	0	0	1	0	0	3	0	0	1	1	0	0	0	1	0
Bin.528	2	1.15298	0	1	0	0	0	0	1	0	0	0	0	0	0	0	0	0	0	0	0	0	0	0	0	0	0	0	0	0	1	0	0	0	1	0	0	0	0	0	0	0	0	0	0	0	0
Bin.529	2	1.17501	0	1	0	0	0	0	1	0	0	0	0	0	0	0	0	0	0	0	0	0	0	0	0	0	0	0	0	0	1	0	0	0	1	0	0	0	0	0	0	0	0	0	0	0	0
Bin.530	1	0.611901	0	0	0	0	0	0	0	0	0	0	0	0	0	0	0	0	0	0	0	0	0	0	0	0	0	0	0	0	1	1	0	0	0	0	0	0	0	0	0	0	0	0	0	0	0
Bin.531	0	0	0	0	0	0	0	0	0	0	0	0	0	0	0	0	0	0	0	0	0	0	0	0	0	0	0	0	0	0	0	0	0	0	0	0	0	0	0	0	0	0	0	0	0	0	0
Bin.532	1	0.354394	0	0	0	0	0	0	0	0	0	0	0	0	0	0	0	0	0	0	0	0	0	0	0	0	0	0	0	0	1	0	0	0	1	0	0	0	0	0	0	0	0	0	0	0	0
Bin.533	11	2.72896	0	3	0	0	0	0	2	0	0	0	1	2	0	1	0	0	0	0	1	0	0	0	0	0	0	0	0	0	1	0	0	0	1	0	0	5	4	0	0	0	1	0	0	0	0
Bin.534	37	8.64527	0	5	0	0	2	0	0	0	0	0	3	5	0	0	2	1	2	0	0	0	7	4	0	0	2	0	0	1	4	0	0	3	0	1	0	16	1	0	3	0	0	0	0	12	0
Bin.535	3	1.07071	0	2	0	0	0	0	2	0	0	0	0	0	0	0	0	0	0	0	0	0	0	0	0	0	0	0	0	0	1	0	0	0	1	0	0	0	0	0	0	0	0	0	0	0	0
Bin.536	6	2.77515	0	4	0	0	0	2	2	0	0	0	0	0	0	0	0	0	0	0	0	0	0	0	0	0	0	0	0	0	2	0	0	0	2	0	0	0	0	0	0	0	0	0	0	0	0
Bin.537	6	1.93318	0	3	2	0	0	0	0	0	0	0	1	1	0	0	0	0	0	0	0	1	0	0	0	0	0	0	0	0	0	0	0	0	0	0	0	2	1	1	0	0	0	0	0	0	0
Bin.538	56	12.6259	0	19	9	0	0	0	0	0	0	0	10	13	1	0	2	4	1	0	5	0	7	2	0	0	4	0	0	1	5	0	0	4	0	1	0	12	1	0	1	5	0	2	1	2	0
Bin.539	13	9.43762	0	6	1	0	0	2	1	0	0	0	2	1	0	0	0	0	0	0	1	0	0	0	0	0	0	0	0	0	0	0	0	0	0	0	0	6	0	0	1	1	0	1	0	0	3
Bin.540	2	0.730719	0	1	0	0	0	0	1	0	0	0	0	0	0	0	0	0	0	0	0	0	0	0	0	0	0	0	0	0	1	0	0	0	1	0	0	0	0	0	0	0	0	0	0	0	0
Bin.541	2	1.17584	0	2	0	0	0	0	0	0	0	0	2	0	0	0	0	0	0	0	0	0	0	0	0	0	0	0	0	0	0	0	0	0	0	0	0	0	0	0	0	0	0	0	0	0	0
Bin.542	29	5.98382	0	10	1	0	2	0	5	0	0	0	2	0	0	0	0	0	0	0	0	0	2	1	0	0	1	0	0	0	5	1	0	2	2	0	0	12	0	0	3	3	0	0	0	6	0
Bin.543	8	2.97837	0	4	0	0	0	0	4	0	0	0	0	1	1	0	0	0	0	0	0	0	0	0	0	0	0	0	0	0	1	0	0	0	1	0	0	2	0	0	0	1	0	0	1	0	0
Bin.544	19	6.6319	0	3	0	0	1	0	0	0	0	0	2	1	0	0	0	0	1	0	0	0	1	1	0	0	0	0	0	0	3	0	0	1	2	0	0	11	0	0	2	2	1	4	0	1	1
Bin.545	0	0	0	0	0	0	0	0	0	0	0	0	0	0	0	0	0	0	0	0	0	0	0	0	0	0	0	0	0	0	0	0	0	0	0	0	0	0	0	0	0	0	0	0	0	0	0
Bin.546	0	0	0	0	0	0	0	0	0	0	0	0	0	0	0	0	0	0	0	0	0	0	0	0	0	0	0	0	0	0	0	0	0	0	0	0	0	0	0	0	0	0	0	0	0	0	0
Bin.547	0	0	0	0	0	0	0	0	0	0	0	0	0	0	0	0	0	0	0	0	0	0	0	0	0	0	0	0	0	0	0	0	0	0	0	0	0	0	0	0	0	0	0	0	0	0	0
Bin.548	9	3.27551	0	1	0	0	0	0	1	0	0	0	0	2	0	0	0	0	0	0	1	1	2	0	0	0	1	0	0	1	3	0	2	0	1	0	0	1	0	0	0	0	0	0	0	0	1
Bin.549	49	7.02385	0	14	1	0	0	2	7	0	0	0	4	5	1	1	0	1	0	0	1	1	3	1	0	0	1	0	0	1	4	1	2	0	1	0	0	23	11	1	2	4	0	2	1	1	1
Bin.550	1	0.859406	0	1	0	0	0	0	0	0	0	0	1	0	0	0	0	0	0	0	0	0	0	0	0	0	0	0	0	0	0	0	0	0	0	0	0	0	0	0	0	0	0	0	0	0	0
Bin.551	10	2.13277	0	6	2	0	0	2	1	0	0	0	1	1	0	0	0	0	0	0	1	0	0	0	0	0	0	0	0	0	0	0	0	0	0	0	0	3	0	0	0	2	0	1	0	0	0
Bin.552	4	1.61141	0	3	0	0	0	1	0	0	0	0	2	0	0	0	0	0	0	0	0	0	0	0	0	0	0	0	0	0	1	0	0	0	1	0	0	0	0	0	0	0	0	0	0	0	0
Bin.553	27	5.19244	0	12	0	0	2	0	8	0	0	0	2	3	0	1	1	1	0	0	0	0	2	1	0	1	0	0	0	0	1	0	0	0	1	0	0	9	0	4	0	4	1	0	0	0	0
Bin.554	3	1.0777	0	1	0	0	0	0	1	0	0	0	0	0	0	0	0	0	0	0	0	0	1	0	0	0	0	0	0	1	1	0	0	0	1	0	0	0	0	0	0	0	0	0	0	0	0
Bin.555	11	3.02137	0	5	0	0	0	2	3	0	0	0	0	1	0	0	0	0	1	0	0	0	2	1	0	0	0	0	0	1	3	0	0	0	3	0	0	0	0	0	0	0	0	0	0	0	0
Bin.556	4	2.32529	0	2	0	0	0	0	1	0	0	0	1	0	0	0	0	0	0	0	0	0	1	0	0	0	0	0	0	1	1	0	0	0	1	0	0	0	0	0	0	0	0	0	0	0	0
Bin.557	5	2.15516	0	3	0	0	0	0	0	0	0	0	3	2	0	0	0	0	2	0	0	0	0	0	0	0	0	0	0	0	0	0	0	0	0	0	0	0	0	0	0	0	0	0	0	0	0
Bin.558	4	0.953552	0	0	0	0	0	0	0	0	0	0	0	1	0	0	1	0	0	0	0	0	0	0	0	0	0	0	0	0	0	0	0	0	0	0	0	3	1	0	1	0	0	0	0	1	0
Bin.559	4	1.48324	0	2	0	0	0	0	1	0	0	0	1	0	0	0	0	0	0	0	0	0	1	0	0	0	0	0	0	1	1	0	0	0	1	0	0	0	0	0	0	0	0	0	0	0	0
Bin.560	20	7.25009	0	4	0	0	0	1	3	0	0	0	0	4	0	1	0	1	0	0	0	2	0	0	0	0	0	0	0	0	2	0	2	0	0	0	0	10	7	0	0	2	1	0	0	0	0
Bin.561	1	0.440274	0	0	0	0	0	0	0	0	0	0	0	0	0	0	0	0	0	0	0	0	0	0	0	0	0	0	0	0	0	0	0	0	0	0	0	1	0	0	0	1	0	0	0	0	0
Bin.562	10	3.36056	0	3	0	0	0	1	2	0	0	0	0	1	1	0	0	0	0	0	0	0	0	0	0	0	0	0	0	0	1	0	0	0	1	0	0	5	0	0	0	0	0	1	1	3	0

## Sheet: Sheet8
Peptidase genes identified against MEROPS database by METABOLIC software
PeptidaseID	Classification	Total	A08	A22B	A24A	A24B	A24X	A28B	A31	A32	C01A	C01B	C106	C11A	C14B	C15	C25	C26	C39	C40	C44	C56	C59	C60A	C69	C82A	C93	I04	I11	I39	I42	I51	I87	M01	M02	M03A	M03B	M03C	M04	M06	M103	M10B	M11	M12B	M13	M14A	M14B	M15A	M15B
Bin.394	d__Bacteria;p__Bacteroidota;c__Bacteroidia;o__Flavobacteriales;f__Flavobacteriaceae;g__Robiginitalea;s__s__	83	3	0	0	0	0	0	0	0	0	0	0	0	0	0	0	3	0	0	1	0	0	0	0	0	0	0	0	0	0	0	1	0	0	1	0	0	0	0	0	0	0	0	0	0	0	0	0
Bin.229	d__Bacteria;p__Acidobacteriota;c__UBA6911;o__UBA6911;f__f__;g__g__;s__s__	80	0	0	0	0	0	0	0	0	0	0	0	0	0	0	0	6	0	0	0	0	0	0	0	0	0	1	0	0	0	1	5	0	0	0	1	0	0	0	0	0	0	0	0	0	0	0	0
Bin.464	d__Bacteria;p__Bacteroidota;c__Bacteroidia;o__Flavobacteriales;f__Flavobacteriaceae;g__Robiginitalea;s__s__	80	3	0	0	0	0	1	0	0	0	0	0	0	0	0	0	3	0	0	0	0	0	0	0	0	0	0	0	0	0	0	1	0	0	1	0	0	0	0	0	0	0	0	0	0	2	0	0
Bin.67	d__Bacteria;p__Proteobacteria;c__Gammaproteobacteria;o__Burkholderiales;f__SG8-39;g__SG8-39;s__s__	76	0	0	0	0	0	0	0	0	0	0	0	0	0	0	0	5	0	0	0	0	0	0	0	1	0	0	0	0	0	0	2	0	0	1	0	0	0	0	4	0	0	0	0	0	0	0	0
Bin.177	d__Bacteria;p__Proteobacteria;c__Alphaproteobacteria;o__Sphingomonadales;f__Sphingomonadaceae;g__Altererythrobacter;s__s__	75	1	0	1	0	0	0	0	0	0	0	0	0	0	0	0	3	0	0	1	1	0	0	0	0	0	0	0	0	0	0	1	0	1	0	0	0	0	0	0	0	0	0	1	0	0	0	0
Bin.190	d__Bacteria;p__Proteobacteria;c__Gammaproteobacteria;o__Steroidobacterales;f__Steroidobacteraceae;g__g__;s__s__	72	0	0	0	0	0	0	0	0	0	0	0	0	0	0	0	7	0	0	1	1	0	0	1	0	0	0	1	0	0	2	3	0	1	2	0	0	0	0	2	0	0	0	1	0	0	0	0
Bin.226	d__Bacteria;p__Proteobacteria;c__Alphaproteobacteria;o__Rhizobiales;f__Aestuariivirgaceae;g__Anderseniella;s__s__	71	1	0	0	0	0	0	0	0	0	0	0	0	0	0	0	6	0	0	0	0	0	0	0	0	0	0	0	0	0	0	2	2	0	0	0	0	0	0	2	0	0	0	0	0	0	0	0
Bin.51	d__Bacteria;p__Proteobacteria;c__Gammaproteobacteria;o__BM003;f__BM003;g__g__;s__s__	71	1	0	0	0	0	0	0	0	0	0	0	0	0	0	0	7	0	0	0	1	0	0	0	1	0	0	0	0	0	1	2	0	2	4	0	0	0	0	2	0	0	0	0	0	0	1	0
Bin.227	d__Bacteria;p__Proteobacteria;c__Gammaproteobacteria;o__Steroidobacterales;f__Steroidobacteraceae;g__g__;s__s__	70	0	0	0	0	0	0	0	0	0	0	0	0	0	0	0	5	0	0	1	1	0	0	0	0	0	0	1	0	0	1	2	0	1	4	0	0	0	1	3	0	0	0	1	0	0	0	0
Bin.94	d__Bacteria;p__Proteobacteria;c__Gammaproteobacteria;o__GCA-001735895;f__GCA-001735895;g__GCA-001735895;s__s__	68	1	0	0	0	0	0	0	0	0	0	0	0	0	0	0	8	0	0	2	0	0	0	0	0	0	0	0	0	0	0	1	0	0	2	0	0	0	0	4	0	0	0	0	0	0	0	0
Bin.231	d__Bacteria;p__Acidobacteriota;c__Vicinamibacteria;o__Vicinamibacterales;f__SCN-69-37;g__g__;s__s__	67	0	0	1	0	0	0	1	0	0	0	0	0	0	0	0	3	0	0	0	0	0	0	0	0	0	0	0	0	0	0	1	0	0	0	1	0	0	0	0	0	0	0	0	0	0	0	0
Bin.321	d__Bacteria;p__Proteobacteria;c__Gammaproteobacteria;o__Chromatiales;f__f__;g__g__;s__s__	67	1	0	0	0	0	0	1	1	0	0	0	0	0	0	0	5	0	0	0	1	0	0	0	1	2	0	0	0	0	1	5	0	0	1	0	0	0	0	4	0	0	0	0	0	0	0	0
Bin.324	d__Bacteria;p__Proteobacteria;c__Gammaproteobacteria;o__Steroidobacterales;f__Steroidobacteraceae;g__RPQJ01;s__s__	66	1	0	0	0	0	0	1	0	0	0	0	0	0	0	0	4	0	0	0	1	0	0	0	0	0	0	1	0	0	2	2	0	1	2	0	0	0	0	1	0	0	0	1	0	0	0	0
Bin.385	d__Bacteria;p__Proteobacteria;c__Gammaproteobacteria;o__Woeseiales;f__Woeseiaceae;g__g__;s__s__	66	1	0	1	0	0	0	0	0	0	0	0	0	0	0	0	5	0	0	0	0	0	0	1	0	0	0	0	0	0	1	1	0	0	2	0	0	0	0	2	0	0	0	1	0	0	0	1
Bin.18	d__Bacteria;p__Desulfobacterota;c__Desulfobacteria;o__Desulfobacterales;f__JAABRJ01;g__JAABRJ01;s__s__	65	0	0	2	0	0	0	1	0	0	0	0	0	0	0	0	10	0	1	1	2	0	0	0	0	0	0	2	0	0	2	2	0	0	0	0	0	0	0	0	0	0	0	0	0	0	0	0
Bin.40	d__Bacteria;p__Desulfobacterota;c__Desulfobacteria;o__Desulfobacterales;f__SG8-13;g__g__;s__s__	64	1	0	1	0	0	0	1	0	0	0	0	0	0	0	0	3	0	0	1	0	1	0	0	0	0	0	0	0	0	0	2	0	0	0	0	0	0	0	0	0	0	0	0	0	0	0	0
Bin.467	d__Bacteria;p__Proteobacteria;c__Gammaproteobacteria;o__Pseudomonadales;f__UBA5518;g__g__;s__s__	64	1	0	1	0	0	0	1	0	0	0	0	0	0	0	0	4	0	0	0	0	0	0	0	0	1	0	1	0	0	0	4	0	0	1	0	0	0	0	0	0	0	0	0	0	0	0	0
Bin.470	d__Bacteria;p__Bacteroidota;c__Bacteroidia;o__Flavobacteriales;f__Flavobacteriaceae;g__QXCW01;s__s__	64	2	0	0	0	0	1	0	0	0	0	0	0	0	0	0	4	0	0	0	0	0	0	0	0	0	0	0	0	0	0	1	0	0	0	0	0	0	0	0	0	0	0	2	0	1	0	0
Bin.87	d__Bacteria;p__Proteobacteria;c__Gammaproteobacteria;o__Burkholderiales;f__Burkholderiaceae;g__DSNY01;s__s__	64	1	0	0	0	0	0	0	0	0	0	0	0	0	0	0	4	0	0	0	1	0	0	0	0	0	0	0	0	0	1	2	0	0	2	0	0	0	0	3	0	0	0	0	0	0	0	0
Bin.305	d__Bacteria;p__Proteobacteria;c__Gammaproteobacteria;o__Chromatiales;f__Sedimenticolaceae;g__g__;s__s__	63	1	0	0	0	0	0	1	0	0	0	0	0	0	0	0	5	0	0	1	1	1	0	0	1	0	0	0	0	0	0	2	0	0	1	0	0	0	0	2	0	0	0	0	0	0	0	0
Bin.60	d__Bacteria;p__Proteobacteria;c__Gammaproteobacteria;o__Xanthomonadales;f__SZUA-36;g__SZUA-36;s__s__	63	1	0	0	0	0	0	1	0	0	0	0	0	0	0	0	2	0	0	0	0	0	0	0	0	0	0	0	0	0	0	5	0	1	1	0	0	0	0	2	0	0	0	2	0	0	0	0
Bin.171	d__Bacteria;p__Proteobacteria;c__Gammaproteobacteria;o__Chromatiales;f__Sedimenticolaceae;g__41T-STBD-0c-01a;s__s__	60	1	0	1	0	0	0	1	1	0	0	0	0	0	0	0	5	0	0	2	2	0	0	0	1	1	0	0	0	0	1	2	0	0	1	0	0	0	0	2	0	0	0	0	0	0	0	0
Bin.334	d__Bacteria;p__Proteobacteria;c__Gammaproteobacteria;o__Pseudomonadales;f__Halieaceae;g__Halioglobus;s__s__	58	0	0	0	0	0	0	0	1	0	0	0	0	0	0	0	4	0	0	0	0	0	0	0	0	0	0	0	0	0	0	3	0	0	1	0	0	0	2	0	0	0	0	0	0	0	0	0
Bin.192	d__Bacteria;p__Proteobacteria;c__Gammaproteobacteria;o__Burkholderiales;f__Burkholderiaceae;g__DSNY01;s__s__	56	0	0	0	0	0	0	0	0	0	0	0	0	0	0	0	4	0	0	0	0	0	0	0	0	0	0	0	0	0	1	0	0	0	3	0	0	0	0	4	0	0	0	0	0	0	0	0
Bin.208	d__Bacteria;p__Proteobacteria;c__Gammaproteobacteria;o__Chromatiales;f__Sedimenticolaceae;g__g__;s__s__	56	1	0	0	0	0	0	0	0	0	0	0	0	0	0	0	3	0	0	0	0	0	0	0	1	1	0	0	0	0	1	2	1	0	1	0	0	0	0	6	0	0	0	0	0	0	0	0
Bin.121	d__Bacteria;p__Proteobacteria;c__Gammaproteobacteria;o__Thiohalobacterales;f__DSM-19610;g__Thiogranum;s__s__	55	1	0	0	0	0	0	2	0	0	0	0	0	0	0	0	4	0	0	0	1	0	0	0	1	0	0	1	0	0	0	3	0	0	3	0	0	0	0	2	0	0	0	0	0	0	0	0
Bin.159	d__Bacteria;p__Proteobacteria;c__Gammaproteobacteria;o__Steroidobacterales;f__Steroidobacteraceae;g__RPQJ01;s__s__	55	1	0	0	0	0	0	1	0	0	0	0	0	0	0	0	5	0	0	0	1	0	0	0	0	0	0	0	0	0	0	1	0	0	3	0	0	0	0	4	0	0	0	1	0	0	0	0
Bin.201	d__Bacteria;p__Proteobacteria;c__Gammaproteobacteria;o__Thiohalobacterales;f__UBA9214;g__UBA9214;s__s__	55	1	0	1	0	0	0	2	1	0	0	0	0	0	0	0	5	0	0	0	1	0	0	0	0	1	0	0	0	0	1	3	0	0	1	0	0	0	0	5	0	0	0	0	0	0	0	0
Bin.313	d__Bacteria;p__Proteobacteria;c__Gammaproteobacteria;o__Thiohalobacterales;f__DSM-19610;g__Thiogranum;s__s__	55	1	0	0	0	0	0	1	1	0	0	0	0	0	0	0	3	0	0	0	2	0	0	0	1	0	0	0	0	0	0	2	0	0	2	0	0	0	0	2	0	0	0	0	0	0	0	0
Bin.38	d__Bacteria;p__Proteobacteria;c__Gammaproteobacteria;o__Xanthomonadales;f__SZUA-36;g__JABDPF01;s__s__	55	1	0	0	0	0	0	1	0	0	0	0	0	0	0	0	4	0	0	1	0	0	0	0	0	0	0	0	0	0	0	3	0	1	2	0	0	0	1	3	0	0	0	2	0	0	0	0
Bin.408	d__Bacteria;p__Proteobacteria;c__Gammaproteobacteria;o__Chromatiales;f__Chromatiaceae;g__g__;s__s__	55	1	0	0	0	0	0	1	0	0	0	0	0	0	0	0	5	0	0	0	2	0	0	0	1	0	0	0	0	0	2	4	0	0	1	0	0	0	0	4	0	0	0	0	0	0	0	0
Bin.46	d__Bacteria;p__Chloroflexota;c__Anaerolineae;o__JAAYZQ01;f__JAAYZQ01;g__g__;s__s__	55	0	0	0	0	0	0	0	0	0	0	0	0	0	0	0	4	0	0	1	0	0	0	1	0	0	1	0	0	0	0	1	0	0	0	0	0	0	0	1	0	0	0	0	0	0	0	0
Bin.540	d__Bacteria;p__Proteobacteria;c__Gammaproteobacteria;o__BM003;f__BM003;g__g__;s__s__	55	0	0	0	0	0	0	0	0	0	0	0	0	0	0	0	3	0	0	0	1	0	0	0	1	0	0	0	0	0	2	3	0	0	5	0	0	0	0	2	0	0	0	0	0	0	0	0
Bin.81	d__Bacteria;p__Proteobacteria;c__Gammaproteobacteria;o__Chromatiales;f__Sedimenticolaceae;g__HyVt-443;s__s__	55	1	0	0	0	0	0	1	1	0	0	0	0	0	0	0	3	0	1	2	2	0	0	0	1	0	0	1	0	0	0	2	0	0	1	0	0	0	0	2	0	0	0	0	0	0	0	0
Bin.11	d__Bacteria;p__Proteobacteria;c__Gammaproteobacteria;o__DSM-100275;f__DSM-100275;g__QQUJ01;s__s__	54	1	0	0	0	0	0	2	0	0	0	0	0	0	0	0	6	0	0	2	2	0	0	0	0	0	0	0	0	0	1	2	0	0	1	0	0	0	0	0	0	0	0	0	0	0	0	0
Bin.16	d__Bacteria;p__Proteobacteria;c__Gammaproteobacteria;o__DSM-26407;f__DSM-26407;g__Thioalbus;s__s__	54	1	0	0	0	0	0	1	0	0	0	0	0	0	0	0	6	0	1	0	3	0	0	0	0	1	0	0	0	0	1	2	0	0	1	0	0	0	0	0	0	0	0	0	0	0	0	0
Bin.237	d__Bacteria;p__Planctomycetota;c__Planctomycetes;o__Pirellulales;f__Pirellulaceae;g__SKKK01;s__s__	54	1	0	2	0	0	0	1	0	0	0	0	0	0	1	0	5	0	0	0	4	0	0	0	0	0	0	1	1	0	1	0	0	0	0	0	0	0	0	0	0	0	0	0	0	0	0	0
Bin.347	d__Bacteria;p__Acidobacteriota;c__Vicinamibacteria;o__Bin61;f__SMYC01;g__g__;s__s__	54	1	0	0	0	0	0	0	0	0	0	0	0	0	0	0	3	0	0	0	0	0	0	3	0	0	0	0	1	0	0	1	0	0	1	0	0	0	0	0	0	0	0	0	0	0	0	0
Bin.86	d__Bacteria;p__Proteobacteria;c__Gammaproteobacteria;o__Chromatiales;f__Sedimenticolaceae;g__HyVt-443;s__s__	54	1	0	0	0	0	0	1	1	0	0	0	0	0	0	0	5	0	0	0	2	0	0	0	1	0	0	1	0	0	0	3	0	0	1	0	0	0	0	2	0	0	0	0	0	0	0	0
Bin.188	d__Bacteria;p__QNDG01;c__QNDG01;o__QNDG01;f__DSAB01;g__g__;s__s__	53	0	0	0	0	0	0	0	0	0	1	0	0	0	0	0	3	0	0	1	0	0	0	4	0	0	1	0	0	0	0	3	0	0	1	0	0	0	0	1	0	0	0	0	0	0	0	0
Bin.2	d__Bacteria;p__Proteobacteria;c__Gammaproteobacteria;o__PWYM01;f__PWYM01;g__g__;s__s__	53	1	0	0	0	0	0	0	0	0	0	0	0	0	0	0	5	0	0	1	2	0	0	0	0	0	0	0	0	0	0	1	0	1	3	0	0	0	0	1	0	0	0	0	0	0	0	0
Bin.309	d__Bacteria;p__Proteobacteria;c__Gammaproteobacteria;o__PWYM01;f__PWYM01;g__g__;s__s__	53	1	0	0	0	0	0	0	0	0	0	0	0	0	0	0	5	0	0	0	2	0	0	0	2	0	0	0	0	0	0	2	0	1	2	0	0	0	0	2	0	0	0	0	0	0	0	0
Bin.421	d__Bacteria;p__Proteobacteria;c__Gammaproteobacteria;o__Burkholderiales;f__Burkholderiaceae;g__DSNY01;s__s__	53	1	0	0	0	0	0	0	0	0	0	0	0	0	0	0	4	0	0	0	0	0	0	0	0	0	0	0	0	0	1	1	0	0	2	0	0	0	0	2	0	0	0	0	0	0	0	0
Bin.44	d__Bacteria;p__Proteobacteria;c__Gammaproteobacteria;o__Xanthomonadales;f__SZUA-36;g__JABDPF01;s__s__	53	0	0	0	0	0	0	0	0	0	0	0	0	0	0	0	3	0	0	0	0	0	0	0	0	0	0	0	0	0	0	4	0	0	3	0	0	0	0	3	0	0	0	0	0	0	0	0
Bin.500	d__Bacteria;p__Proteobacteria;c__Gammaproteobacteria;o__PWYM01;f__PWYM01;g__g__;s__s__	53	0	0	1	0	0	0	1	0	0	0	0	0	0	0	0	4	0	1	0	1	0	0	0	1	0	0	0	0	0	0	1	0	1	2	0	0	0	0	2	0	0	0	0	0	0	1	0
Bin.104	d__Bacteria;p__Bacteroidota;c__Bacteroidia;o__Flavobacteriales;f__Flavobacteriaceae;g__QNYL01;s__s__	52	0	0	0	0	0	0	0	0	0	0	0	0	0	0	0	4	0	0	0	0	0	0	0	0	0	0	0	0	0	0	1	0	0	2	0	0	0	0	0	0	0	0	0	0	0	0	0
Bin.45	d__Bacteria;p__Proteobacteria;c__Gammaproteobacteria;o__GCA-2729495;f__GCA-2729495;g__SHZI01;s__s__	52	1	0	1	0	0	0	1	0	0	0	0	0	0	0	0	3	0	0	0	0	0	0	0	1	0	0	0	0	0	1	2	0	1	0	0	0	0	0	4	0	0	0	1	0	0	0	0
Bin.535	d__Bacteria;p__Proteobacteria;c__Alphaproteobacteria;o__Rhizobiales;f__Aestuariivirgaceae;g__Anderseniella;s__s__	52	1	0	0	0	0	0	0	0	0	0	0	0	0	0	0	5	0	0	1	1	0	0	0	0	0	0	0	0	0	0	3	0	0	0	0	0	0	0	2	0	0	0	0	0	0	0	0
Bin.222	d__Bacteria;p__Bacteroidota;c__Bacteroidia;o__Bacteroidales;f__VadinHA17;g__g__;s__s__	50	1	0	0	0	0	0	1	0	0	1	0	0	0	0	0	3	0	0	0	0	0	0	2	0	0	1	0	0	0	0	0	0	0	1	0	0	0	0	0	0	0	0	0	0	0	0	0
Bin.224	d__Bacteria;p__Bacteroidota;c__Bacteroidia;o__Flavobacteriales;f__Flavobacteriaceae;g__Robiginitalea;s__Robiginitalea sp006227965	50	0	0	0	0	0	1	0	0	0	0	0	0	0	0	0	3	0	0	1	0	0	0	0	0	0	0	0	0	0	0	0	0	0	1	0	0	0	0	0	0	0	0	0	0	0	0	0
Bin.481	d__Bacteria;p__Desulfobacterota;c__Desulfobacteria;o__Desulfobacterales;f__f__;g__g__;s__s__	50	0	0	1	0	0	0	1	0	0	0	0	0	0	0	0	2	0	0	1	2	0	0	0	0	0	0	0	0	0	1	2	0	0	0	0	0	1	0	0	0	0	0	0	0	0	0	0
Bin.562	d__Bacteria;p__Gemmatimonadota;c__Gemmatimonadetes;o__Gemmatimonadales;f__GWC2-71-9;g__SZUA-320;s__s__	50	1	0	0	0	0	0	1	0	0	0	0	0	0	0	0	3	0	0	1	0	0	0	0	0	0	0	0	0	0	0	0	0	0	0	0	0	0	0	0	0	0	0	0	0	0	0	0
Bin.242	d__Bacteria;p__Proteobacteria;c__Alphaproteobacteria;o__UBA8366;f__f__;g__g__;s__s__	49	1	0	0	0	0	0	0	0	0	0	0	0	0	0	0	4	0	0	2	0	0	0	0	0	0	0	0	0	0	0	1	0	0	0	0	0	0	0	2	0	0	0	0	0	0	0	0
Bin.462	d__Bacteria;p__Bacteroidota;c__Bacteroidia;o__Flavobacteriales;f__Flavobacteriaceae;g__QNYL01;s__s__	49	1	0	0	0	0	0	0	0	0	0	0	0	0	0	0	3	0	0	0	0	0	0	0	0	0	0	0	0	0	0	1	0	0	1	0	0	0	0	0	0	0	0	0	0	0	0	0
Bin.492	d__Bacteria;p__Bacteroidota;c__Bacteroidia;o__Bacteroidales;f__VadinHA17;g__g__;s__s__	49	1	0	0	0	0	0	0	0	0	0	0	0	0	0	0	3	0	0	0	0	0	0	3	0	0	2	0	0	0	0	0	0	0	1	0	0	0	0	1	0	0	0	0	0	0	0	0
Bin.71	d__Bacteria;p__Gemmatimonadota;c__Gemmatimonadetes;o__Gemmatimonadales;f__GWC2-71-9;g__WVYX01;s__s__	49	0	0	0	0	0	0	0	0	0	0	0	0	0	0	0	0	0	0	0	0	0	0	2	0	0	0	0	0	0	0	0	0	0	0	0	0	0	0	2	0	0	0	0	0	1	0	0
Bin.120	d__Bacteria;p__Bacteroidota;c__Bacteroidia;o__Bacteroidales;f__GCA-2748055;g__GCA-2748055;s__s__	48	2	0	0	0	0	0	0	0	1	0	0	0	0	0	0	5	0	0	1	0	0	0	2	0	0	1	0	0	0	0	0	0	0	1	0	0	0	0	0	0	0	0	0	0	0	0	0
Bin.244	d__Bacteria;p__Acidobacteriota;c__UBA6911;o__RPQK01;f__RPQK01;g__g__;s__s__	48	0	0	1	0	0	0	0	0	0	0	0	0	0	0	0	2	0	0	0	1	0	0	0	0	0	0	0	0	0	0	3	0	0	1	0	0	0	0	0	0	0	0	0	0	0	0	0
Bin.293	d__Bacteria;p__Proteobacteria;c__Alphaproteobacteria;o__JACAEB01;f__JACAEB01;g__g__;s__s__	48	1	0	0	0	0	0	0	0	0	0	0	0	0	0	0	4	0	0	1	0	0	0	0	0	0	0	0	0	0	0	1	0	0	1	0	0	0	0	4	0	0	0	0	0	0	0	0
Bin.395	d__Bacteria;p__Chloroflexota;c__Anaerolineae;o__Anaerolineales;f__E44-bin32;g__g__;s__s__	48	0	0	0	0	0	0	0	0	0	0	0	0	0	0	1	3	0	0	0	0	0	0	2	0	0	1	0	0	0	0	3	0	0	0	0	0	0	0	1	0	0	0	0	0	1	0	0
Bin.417	d__Bacteria;p__Proteobacteria;c__Alphaproteobacteria;o__Rhodobacterales;f__Rhodobacteraceae;g__g__;s__s__	48	0	0	1	0	0	0	0	0	0	0	0	0	0	0	0	5	0	1	1	0	0	0	0	0	0	0	0	0	0	0	1	0	0	0	0	0	0	0	2	0	0	0	0	0	0	0	0
Bin.542	d__Bacteria;p__Gemmatimonadota;c__Gemmatimonadetes;o__KS3-K002;f__KS3-K002;g__g__;s__s__	48	0	0	0	0	0	0	2	0	0	0	0	0	0	0	0	4	0	0	0	1	1	0	1	0	0	2	0	0	0	0	0	0	0	2	0	0	0	0	0	0	0	0	0	0	1	0	0
Bin.157	d__Bacteria;p__Desulfobacterota;c__Desulfobacteria;o__Desulfobacterales;f__UBA2174;g__SpSt-501;s__s__	47	1	0	1	0	0	0	2	0	0	0	0	0	0	0	0	6	0	0	1	2	0	0	0	0	0	0	0	0	0	0	1	0	0	0	0	0	0	0	0	0	0	0	0	0	0	0	0
Bin.37	d__Bacteria;p__Proteobacteria;c__Gammaproteobacteria;o__Pseudomonadales;f__Halieaceae;g__Halioglobus;s__s__	46	1	0	0	0	0	0	0	0	0	0	0	0	0	0	0	2	0	0	0	0	0	0	0	0	0	0	0	0	0	1	1	0	0	1	0	0	0	0	0	0	0	0	0	0	0	0	0
Bin.482	d__Bacteria;p__Proteobacteria;c__Gammaproteobacteria;o__Xanthomonadales;f__SZUA-36;g__SZUA-36;s__s__	46	0	0	0	0	0	0	2	0	0	0	0	0	0	0	0	2	0	0	0	0	0	0	0	0	0	0	0	0	0	0	3	0	1	1	0	0	0	0	0	0	0	0	1	0	0	0	0
Bin.74	d__Bacteria;p__Proteobacteria;c__Gammaproteobacteria;o__Arenicellales;f__BMS3Bbin11;g__g__;s__s__	46	1	0	0	0	0	0	1	1	0	0	0	0	0	0	0	5	0	0	1	1	0	0	0	1	1	0	1	0	0	1	2	0	0	2	0	0	0	0	2	0	0	0	0	0	1	0	0
Bin.126	d__Bacteria;p__Desulfobacterota;c__Binatia;o__UBA1149;f__UBA1149;g__g__;s__s__	45	1	0	1	0	0	0	1	0	0	0	0	0	0	0	0	6	0	0	0	0	0	0	0	2	0	0	0	0	0	0	3	0	0	2	0	0	0	0	1	0	0	0	0	0	0	0	0
Bin.140	d__Bacteria;p__Proteobacteria;c__Gammaproteobacteria;o__Burkholderiales;f__Thiobacillaceae;g__g__;s__s__	45	1	0	1	0	0	0	3	0	0	0	0	0	0	0	0	3	0	0	0	0	0	0	0	1	0	0	0	0	0	0	2	0	0	1	0	0	0	0	1	0	0	0	0	0	0	0	0
Bin.276	d__Bacteria;p__Proteobacteria;c__Gammaproteobacteria;o__PWYM01;f__PWYM01;g__g__;s__s__	45	0	0	0	0	0	0	1	0	0	0	0	0	0	0	0	0	0	1	0	2	0	0	0	1	0	0	0	0	0	0	3	0	2	3	0	0	0	0	3	0	0	0	0	0	0	0	0
Bin.291	d__Bacteria;p__Myxococcota;c__UBA9160;o__UBA9160;f__SMWR01;g__g__;s__s__	45	1	0	0	0	0	0	0	0	0	0	0	0	0	0	0	9	0	0	0	0	0	0	0	0	0	0	0	0	0	1	1	0	1	0	0	0	0	0	2	0	0	0	0	0	0	0	0
Bin.323	d__Bacteria;p__Desulfobacterota;c__Desulfobacteria;o__Desulfobacterales;f__SG8-13;g__g__;s__s__	45	0	0	1	0	0	0	1	0	0	0	0	0	0	0	0	3	0	0	1	1	0	0	0	0	0	0	0	0	0	1	1	0	0	0	0	0	0	0	0	0	0	0	0	0	0	0	0
Bin.387	d__Bacteria;p__Proteobacteria;c__Gammaproteobacteria;o__SZUA-229;f__SZUA-229;g__g__;s__s__	45	0	0	1	0	0	0	0	0	0	0	0	0	0	0	0	4	0	0	2	0	0	0	0	1	0	0	0	0	0	1	1	0	0	1	0	0	0	0	0	0	0	0	0	0	0	0	0
Bin.424	d__Bacteria;p__Proteobacteria;c__Gammaproteobacteria;o__Burkholderiales;f__SG8-39;g__SG8-39;s__s__	45	1	0	0	0	0	0	0	0	0	0	0	0	0	0	0	4	0	0	0	0	0	0	0	0	0	0	0	0	0	0	2	0	0	1	0	0	0	0	2	0	0	0	0	0	0	0	0
Bin.474	d__Bacteria;p__Gemmatimonadota;c__Gemmatimonadetes;o__Longimicrobiales;f__UBA6960;g__JABDNZ01;s__s__	45	0	0	0	0	0	0	0	0	0	0	0	0	0	0	0	2	0	0	0	1	0	0	0	0	0	0	0	0	0	0	0	0	0	2	0	0	0	0	0	0	0	0	0	0	1	0	0
Bin.82	d__Bacteria;p__Proteobacteria;c__Gammaproteobacteria;o__Thiohalobacterales;f__UBA9214;g__UBA9214;s__s__	45	1	0	0	0	0	0	2	1	0	0	0	0	0	0	0	5	0	0	0	1	0	0	0	1	1	0	0	0	0	0	0	0	0	1	0	0	0	0	2	0	0	0	0	0	0	0	0
Bin.134	d__Bacteria;p__Proteobacteria;c__Gammaproteobacteria;o__Chromatiales;f__Sedimenticolaceae;g__g__;s__s__	44	1	0	0	0	0	0	0	1	0	0	0	0	0	0	0	4	0	0	0	1	0	0	0	1	0	0	1	0	0	0	1	0	0	2	0	0	0	0	4	0	0	0	0	0	0	0	0
Bin.178	d__Bacteria;p__Gemmatimonadota;c__Gemmatimonadetes;o__Longimicrobiales;f__UBA6960;g__g__;s__s__	44	0	0	0	0	0	0	0	0	0	0	0	0	0	0	0	2	0	0	0	1	0	0	0	0	0	0	0	0	0	0	0	0	0	1	0	0	0	0	0	0	0	0	0	0	0	0	0
Bin.200	d__Bacteria;p__Proteobacteria;c__Gammaproteobacteria;o__Woeseiales;f__Woeseiaceae;g__JAACFB01;s__s__	44	1	0	1	0	0	0	0	0	0	0	0	0	0	0	0	3	0	0	0	0	0	0	0	0	0	0	0	0	0	0	1	0	0	1	0	0	0	0	2	0	0	0	1	0	0	0	0
Bin.223	d__Bacteria;p__Chloroflexota;c__Anaerolineae;o__Promineofilales;f__UBA4811;g__GLR113;s__s__	44	0	0	0	0	0	0	1	0	0	0	0	0	0	0	0	3	0	0	1	1	0	0	0	0	0	1	0	1	0	0	2	0	0	0	0	0	0	0	2	0	0	0	0	0	0	0	0
Bin.423	d__Bacteria;p__Gemmatimonadota;c__Gemmatimonadetes;o__Longimicrobiales;f__UBA6960;g__g__;s__s__	44	0	0	0	0	0	0	0	0	0	0	0	0	0	0	0	3	0	0	0	1	0	0	0	0	0	0	0	0	0	0	0	0	0	1	0	0	0	0	0	0	0	0	0	0	0	0	0
Bin.454	d__Bacteria;p__Desulfobacterota;c__Desulfobacteria;o__Desulfobacterales;f__f__;g__g__;s__s__	44	1	0	1	0	0	0	1	0	0	0	0	0	0	0	0	3	0	0	1	2	0	0	0	0	0	0	0	0	0	1	0	0	0	0	0	0	0	0	0	0	0	0	0	0	0	0	0
Bin.62	d__Bacteria;p__Proteobacteria;c__Alphaproteobacteria;o__Rhodobacterales;f__Rhodobacteraceae;g__g__;s__s__	44	0	0	0	0	0	0	0	0	0	0	0	0	0	0	0	4	0	0	1	0	0	0	0	0	0	0	0	0	0	0	0	0	0	1	0	0	0	0	1	0	0	0	0	0	0	0	0
Bin.344	d__Bacteria;p__QNDG01;c__QNDG01;o__QNDG01;f__DSAB01;g__g__;s__s__	43	0	0	0	0	0	0	0	0	0	1	0	0	0	0	0	4	0	0	0	0	0	0	6	0	0	0	0	0	0	0	3	0	0	1	0	0	0	0	1	0	0	0	0	0	0	0	0
Bin.412	d__Bacteria;p__Proteobacteria;c__Gammaproteobacteria;o__Chromatiales;f__Sedimenticolaceae;g__g__;s__s__	43	1	0	0	0	0	0	1	0	0	0	0	0	0	0	0	4	0	0	1	0	0	0	0	1	1	0	0	0	0	1	2	0	0	0	0	0	0	0	2	0	1	0	0	0	0	0	0
Bin.509	d__Bacteria;p__Proteobacteria;c__Gammaproteobacteria;o__Burkholderiales;f__Thiobacillaceae;g__g__;s__s__	43	1	0	1	0	0	0	3	0	0	0	0	0	0	0	0	4	0	0	0	1	0	0	0	1	1	0	0	0	0	0	2	0	0	1	0	0	0	0	1	0	0	0	0	0	0	0	0
Bin.102	d__Bacteria;p__Verrucomicrobiota;c__Verrucomicrobiae;o__Pedosphaerales;f__UBA8199;g__UBA8199;s__s__	42	0	0	1	0	0	0	0	0	0	0	0	0	0	0	0	4	0	0	0	0	0	0	0	0	0	1	0	1	0	0	0	0	0	1	0	0	0	0	0	0	0	0	0	0	0	0	0
Bin.211	d__Bacteria;p__Proteobacteria;c__Gammaproteobacteria;o__SZUA-229;f__SZUA-229;g__GCA-2746365;s__s__	42	1	0	0	0	0	0	2	0	0	0	0	0	0	0	0	4	0	0	0	1	0	0	0	1	0	0	0	0	0	0	3	0	0	0	0	0	0	0	2	0	0	0	0	0	0	0	0
Bin.409	d__Bacteria;p__Proteobacteria;c__Alphaproteobacteria;o__Sphingomonadales;f__Sphingomonadaceae;g__Altererythrobacter;s__s__	42	1	0	0	0	0	0	0	0	0	0	0	0	0	0	0	2	0	0	0	0	0	0	0	0	0	0	0	0	0	0	1	0	1	0	0	0	0	0	0	0	0	0	0	0	0	0	0
Bin.113	d__Bacteria;p__Chloroflexota;c__Anaerolineae;o__B4-G1;f__f__;g__g__;s__s__	41	0	0	0	0	0	0	0	0	0	0	0	0	0	0	0	3	0	0	1	1	0	1	0	0	0	0	0	0	0	0	1	0	0	0	0	0	0	0	2	0	0	0	0	0	0	0	0
Bin.300	d__Bacteria;p__Gemmatimonadota;c__Gemmatimonadetes;o__Longimicrobiales;f__UBA6960;g__JABDNZ01;s__s__	41	0	0	0	0	0	0	0	0	0	0	0	0	0	0	0	2	0	0	0	1	0	0	0	0	0	0	0	0	0	0	0	0	0	1	0	0	0	0	0	0	0	0	0	0	0	0	0
Bin.339	d__Bacteria;p__Acidobacteriota;c__Aminicenantia;o__Aminicenantales;f__UBA8522;g__UBA8522;s__s__	41	0	0	0	0	0	0	1	0	0	1	0	0	0	0	0	3	0	0	0	0	0	0	2	0	0	0	0	0	0	0	2	0	0	1	0	0	0	0	1	0	0	0	0	0	0	0	0
Bin.350	d__Bacteria;p__Desulfobacterota;c__Desulfobacteria;o__Desulfatiglandales;f__HGW-15;g__g__;s__s__	41	1	0	2	0	0	0	1	0	0	0	0	0	0	0	0	1	0	0	0	2	0	0	0	0	0	1	0	0	0	1	4	0	0	0	0	0	0	0	0	0	0	0	0	0	0	0	0
Bin.362	d__Bacteria;p__Myxococcota;c__Polyangia;o__Polyangiales;f__SG8-38;g__g__;s__s__	41	0	0	0	0	0	0	0	0	0	0	0	0	0	0	0	5	0	0	0	0	0	0	0	1	0	0	0	0	0	0	0	1	0	1	0	0	0	0	2	0	0	0	0	0	0	0	0
Bin.501	d__Archaea;p__Bathyarchaeota;c__Bathyarchaeia;o__TCS64;f__TCS64;g__g__;s__s__	41	0	0	0	0	0	0	1	0	0	0	0	0	0	0	0	1	0	0	0	1	0	0	0	0	0	0	0	0	0	0	0	0	0	0	0	0	0	0	0	0	0	0	0	0	0	0	0
Bin.100	d__Bacteria;p__Desulfobacterota;c__Desulfobacteria;o__Desulfobacterales;f__UBA5852;g__JABZFP01;s__s__	40	0	0	1	0	0	0	1	0	0	0	0	0	0	0	0	4	0	0	1	0	0	0	1	0	0	0	0	0	0	0	1	0	0	0	0	0	0	0	0	0	0	0	0	0	0	0	0
Bin.358	d__Bacteria;p__Gemmatimonadota;c__Gemmatimonadetes;o__KS3-K002;f__JABDQB01;g__g__;s__s__	40	0	0	0	0	0	0	0	0	0	0	0	0	0	0	0	4	0	0	0	0	0	0	0	0	0	1	0	0	0	1	0	0	0	1	1	0	0	0	0	0	0	0	0	0	0	0	0
Bin.372	d__Bacteria;p__Proteobacteria;c__Gammaproteobacteria;o__Xanthomonadales;f__SZUA-36;g__SHZL01;s__s__	40	1	0	0	0	0	0	0	0	0	0	0	0	0	0	0	3	0	0	0	0	0	0	0	0	0	0	0	0	0	0	2	0	1	1	0	0	0	0	2	0	0	0	1	0	0	0	0
Bin.510	d__Bacteria;p__Proteobacteria;c__Gammaproteobacteria;o__DSM-26407;f__DSM-26407;g__Thioalbus;s__s__	40	0	0	1	0	0	0	2	1	0	0	0	0	0	0	0	4	0	0	0	1	0	0	0	0	2	0	0	0	0	0	3	0	0	0	0	0	0	0	0	0	0	0	0	0	0	0	0
Bin.549	d__Bacteria;p__Chloroflexota;c__Anaerolineae;o__Promineofilales;f__UBA4811;g__GLR113;s__s__	40	0	0	0	0	0	0	1	0	0	0	0	0	0	0	0	2	0	0	0	1	0	0	0	0	0	0	0	0	0	0	2	0	0	0	0	0	0	0	1	0	0	0	0	0	0	0	0
Bin.13	d__Bacteria;p__Proteobacteria;c__Gammaproteobacteria;o__Thiohalomonadales;f__UBA6429;g__g__;s__s__	39	0	0	0	0	0	0	1	1	0	0	0	0	0	0	0	3	0	0	0	1	0	0	0	1	0	0	0	0	0	0	1	0	0	0	0	0	0	0	3	0	0	0	0	0	0	0	0
Bin.147	d__Bacteria;p__Proteobacteria;c__Gammaproteobacteria;o__Thiohalomonadales;f__UBA6429;g__UBA6492;s__s__	39	0	0	1	0	0	0	0	0	0	0	0	0	0	0	0	4	0	0	0	1	0	0	0	1	0	0	0	0	0	1	2	1	0	1	0	0	0	0	2	0	0	0	0	0	0	0	0
Bin.162	d__Bacteria;p__Proteobacteria;c__Gammaproteobacteria;o__Thiohalomonadales_A;f__SZUA-152;g__g__;s__s__	39	1	0	0	0	0	0	1	0	0	0	0	0	0	0	0	0	0	0	1	2	0	0	0	0	0	0	0	0	0	1	1	1	0	1	0	0	0	0	0	0	0	0	0	0	0	0	0
Bin.20	d__Bacteria;p__Chloroflexota;c__Anaerolineae;o__JAAYZQ01;f__JAAYZQ01;g__g__;s__s__	39	0	0	0	0	0	0	0	0	0	0	0	0	0	0	0	1	0	0	0	1	0	0	0	1	1	0	0	0	0	0	0	0	0	0	1	0	0	0	4	0	0	0	0	0	0	0	0
Bin.414	d__Bacteria;p__Proteobacteria;c__Gammaproteobacteria;o__SZUA-229;f__SZUA-229;g__JABDQW01;s__s__	39	1	0	1	0	0	0	2	0	0	0	0	0	0	0	0	4	0	0	0	1	0	0	0	1	0	0	0	0	0	1	2	0	0	0	0	0	0	0	2	0	0	0	0	0	0	0	0
Bin.452	d__Bacteria;p__Proteobacteria;c__Gammaproteobacteria;o__BM003;f__BM003;g__g__;s__s__	39	1	0	0	0	0	0	0	0	0	0	0	0	0	0	0	3	0	0	1	0	0	0	0	1	0	0	0	0	0	1	1	0	0	2	0	0	0	0	2	0	0	0	0	0	0	0	0
Bin.206	d__Archaea;p__Asgard_archaea;c__Thorarchaeia;o__Thorarchaeales;f__Thorarchaeaceae;g__g__;s__s__	38	0	0	0	0	0	0	1	0	0	0	0	0	0	0	0	1	0	0	0	0	0	0	0	0	0	0	0	0	0	0	0	0	0	2	0	0	0	0	4	0	0	0	0	0	0	0	0
Bin.331	d__Bacteria;p__Acidobacteriota;c__Aminicenantia;o__Aminicenantales;f__Aminicenantaceae;g__WTAW01;s__s__	38	1	0	0	0	0	0	1	0	0	0	0	0	0	0	0	2	0	0	0	0	0	0	2	0	0	1	0	0	0	1	3	0	0	2	0	0	0	0	1	0	0	0	0	0	0	0	0
Bin.340	d__Bacteria;p__Myxococcota;c__Polyangia;o__Haliangiales;f__Haliangiaceae;g__g__;s__s__	38	2	0	1	0	0	0	1	0	0	0	0	0	0	0	0	5	0	0	0	0	0	0	0	0	0	0	0	0	0	0	0	0	0	1	0	0	0	0	3	0	0	0	1	0	0	0	0
Bin.354	d__Bacteria;p__Desulfobacterota;c__Desulfobacteria;o__Desulfatiglandales;f__Desulfatiglandaceae;g__4484-190-2;s__s__	38	1	0	1	0	0	0	0	0	0	0	0	0	0	0	0	2	0	0	0	0	0	0	0	0	0	1	0	0	0	0	2	0	0	0	0	0	0	0	0	0	0	0	0	0	0	0	0
Bin.383	d__Bacteria;p__Proteobacteria;c__Gammaproteobacteria;o__Acidiferrobacterales;f__SZUA-150;g__g__;s__s__	38	1	0	0	0	0	0	0	0	0	0	0	0	0	0	0	6	0	0	0	1	0	0	0	1	0	0	0	0	0	1	3	0	0	1	0	0	0	0	0	0	0	0	0	0	0	0	0
Bin.42	d__Bacteria;p__Chloroflexota;c__Anaerolineae;o__4572-78;f__J111;g__J095;s__s__	38	0	0	1	0	0	0	0	0	0	0	0	0	0	0	0	2	0	0	0	2	0	0	0	0	0	0	0	1	0	0	0	0	0	0	0	0	0	0	0	0	0	0	0	0	0	0	0
Bin.507	d__Bacteria;p__Proteobacteria;c__Gammaproteobacteria;o__Burkholderiales;f__Burkholderiaceae;g__g__;s__s__	38	1	0	1	0	0	0	0	0	0	0	0	0	0	0	0	1	0	0	0	1	0	0	0	0	0	0	0	0	0	0	0	0	0	0	0	0	0	0	0	0	0	0	0	0	0	0	0
Bin.80	d__Bacteria;p__Acidobacteriota;c__Mor1;o__Mor1;f__Mor1;g__g__;s__s__	38	0	0	0	0	0	0	0	0	0	0	0	0	0	0	0	5	0	0	0	0	0	0	2	0	0	0	0	0	0	1	3	0	1	0	0	0	0	0	0	0	0	0	1	0	0	0	0
Bin.101	d__Bacteria;p__Chloroflexota;c__Anaerolineae;o__Promineofilales;f__Promineofilaceae;g__UBA11865;s__s__	37	0	0	0	0	0	0	0	0	0	0	0	0	0	0	0	5	0	0	0	0	0	0	0	0	0	0	0	0	0	0	1	0	0	0	0	0	0	0	0	0	0	0	0	0	0	0	1
Bin.128	d__Bacteria;p__Proteobacteria;c__Gammaproteobacteria;o__Thiohalobacterales;f__DSM-19610;g__Thiogranum;s__s__	37	1	0	0	0	0	0	0	0	0	0	0	0	0	0	0	3	0	1	0	0	0	0	0	0	0	0	0	0	0	0	3	0	0	5	0	0	0	0	0	0	0	0	0	0	0	0	0
Bin.154	d__Bacteria;p__Proteobacteria;c__Gammaproteobacteria;o__Thiohalomonadales;f__UBA6429;g__UBA6492;s__s__	37	0	0	0	0	0	0	0	0	0	0	0	0	0	0	0	3	0	0	0	1	0	0	0	1	0	0	0	0	0	1	2	0	0	0	0	0	0	0	2	0	0	0	0	0	0	0	0
Bin.176	d__Bacteria;p__Chloroflexota;c__Anaerolineae;o__E26-bin7;f__JACIWR01;g__g__;s__s__	37	0	0	0	0	0	0	1	0	0	0	0	0	0	1	0	1	0	0	0	0	0	0	0	0	0	0	0	0	0	0	3	0	0	0	0	0	0	0	1	0	0	0	0	0	0	0	0
Bin.241	d__Bacteria;p__Proteobacteria;c__Gammaproteobacteria;o__SZUA-229;f__SZUA-229;g__GCA-2746365;s__s__	37	1	0	1	0	0	0	1	0	0	0	0	0	0	0	0	4	0	0	0	1	0	0	0	1	0	0	0	0	0	2	0	0	0	0	0	0	0	0	2	0	0	0	0	0	0	0	0
Bin.3	d__Bacteria;p__Gemmatimonadota;c__Gemmatimonadetes;o__KS3-K002;f__JABDQB01;g__g__;s__s__	37	0	0	0	0	0	0	0	0	0	0	0	0	0	0	0	4	0	0	0	0	0	0	0	0	0	1	0	0	0	1	0	0	0	1	0	0	0	0	0	0	0	0	0	0	0	0	0
Bin.301	d__Bacteria;p__Acidobacteriota;c__UBA6911;o__RPQK01;f__RPQK01;g__g__;s__s__	37	0	0	0	0	0	0	0	0	0	0	0	0	0	0	0	3	0	0	0	1	0	0	0	0	0	0	0	0	0	0	5	0	0	1	0	0	0	0	0	0	0	0	0	0	0	0	0
Bin.403	d__Bacteria;p__Desulfobacterota;c__Desulfobacteria;o__Desulfatiglandales;f__HGW-15;g__g__;s__s__	37	1	0	0	0	0	0	2	0	0	1	0	0	0	0	0	1	0	0	0	1	0	0	0	1	0	0	0	0	0	1	5	0	0	0	0	0	0	0	0	0	0	0	0	0	0	0	0
Bin.43	d__Bacteria;p__Proteobacteria;c__Gammaproteobacteria;o__Chromatiales;f__Chromatiaceae;g__g__;s__s__	37	1	0	0	0	0	0	2	0	0	0	0	0	0	0	0	2	0	0	0	0	0	0	0	1	0	0	0	1	0	0	2	0	0	0	0	0	0	0	3	0	0	0	0	0	0	0	0
Bin.108	d__Bacteria;p__Chloroflexota;c__Anaerolineae;o__Caldilineales;f__JAAEKA01;g__g__;s__s__	36	0	0	0	0	0	0	1	0	0	0	0	0	0	0	0	3	0	0	0	1	0	0	0	0	0	1	0	0	0	0	0	0	0	0	0	0	0	0	0	0	0	0	0	0	0	0	0
Bin.114	d__Bacteria;p__Proteobacteria;c__Alphaproteobacteria;o__Kiloniellales;f__J153;g__g__;s__s__	36	1	0	0	0	0	0	0	0	0	0	0	0	0	0	0	6	0	0	1	0	0	0	0	0	0	0	0	0	0	0	0	0	0	0	0	0	0	0	3	0	0	0	0	0	0	0	0
Bin.131	d__Bacteria;p__Proteobacteria;c__Gammaproteobacteria;o__Xanthomonadales;f__SZUA-36;g__JABDPF01;s__s__	36	1	0	0	0	0	0	1	0	0	0	0	0	0	0	0	4	0	0	0	0	0	0	1	0	0	0	0	0	0	0	1	0	0	2	0	0	0	0	0	0	0	0	1	0	0	0	0
Bin.150	d__Bacteria;p__Myxococcota;c__Polyangia;o__Polyangiales;f__SG8-38;g__SG8-38;s__s__	36	0	0	0	0	0	0	0	0	0	0	0	0	0	0	0	5	0	0	0	2	0	0	0	0	0	1	0	0	0	1	0	0	0	1	0	0	0	0	2	0	0	0	0	0	0	0	0
Bin.158	d__Bacteria;p__Chloroflexota;c__Anaerolineae;o__Anaerolineales;f__EnvOPS12;g__DTJF01;s__s__	36	0	0	0	0	0	0	0	0	0	0	0	0	0	1	0	4	0	0	0	0	0	0	0	0	0	0	0	0	0	0	0	0	0	0	0	0	0	0	3	0	0	0	0	0	1	0	0
Bin.191	d__Bacteria;p__Bacteroidota;c__Bacteroidia;o__Bacteroidales;f__B18-G4;g__g__;s__s__	36	1	0	0	0	0	0	0	0	1	0	0	0	0	0	0	2	0	0	0	0	0	0	2	0	0	0	0	0	0	0	0	0	0	1	0	0	0	0	0	0	0	0	0	0	0	0	0
Bin.308	d__Bacteria;p__Bacteroidota;c__Bacteroidia;o__Bacteroidales;f__VadinHA17;g__g__;s__s__	36	0	0	0	0	0	0	0	0	1	0	0	0	0	0	0	1	0	1	0	0	0	0	1	0	0	0	0	1	0	0	1	0	0	0	0	0	0	0	2	0	0	0	0	0	0	0	0
Bin.363	d__Bacteria;p__Chloroflexota;c__Anaerolineae;o__B4-G1;f__f__;g__g__;s__s__	36	0	0	0	0	0	0	0	0	0	1	0	0	0	0	0	2	0	0	0	0	0	0	0	1	0	1	0	0	0	0	0	0	0	0	0	0	0	0	1	0	0	0	0	0	0	0	0
Bin.401	d__Bacteria;p__Desulfobacterota;c__Desulfobacteria;o__Desulfobacterales;f__Desulfosarcinaceae;g__Desulfosarcina;s__s__	36	0	0	0	0	0	0	0	0	0	0	0	0	0	0	0	5	0	0	0	0	0	0	0	0	0	1	0	0	0	0	1	0	0	0	0	0	0	0	0	0	0	0	0	0	0	0	0
Bin.106	d__Bacteria;p__Acidobacteriota;c__Aminicenantia;o__UBA2199;f__UBA2199;g__g__;s__s__	35	0	0	0	0	0	0	0	0	0	1	0	0	0	0	0	0	0	0	0	1	0	0	2	0	0	1	0	0	0	1	3	0	0	1	0	0	0	0	0	0	0	0	1	0	0	0	0
Bin.174	d__Archaea;p__Bathyarchaeota;c__Bathyarchaeia;o__TCS64;f__TCS64;g__g__;s__s__	35	0	0	0	0	0	0	1	0	0	0	0	0	0	0	0	1	0	0	0	1	0	0	0	0	0	0	0	0	0	0	0	0	0	0	0	0	0	0	0	0	0	0	0	0	1	0	0
Bin.210	d__Bacteria;p__Desulfobacterota;c__BSN033;o__BSN033;f__UBA1163;g__UBA1163;s__s__	35	0	0	1	0	0	0	0	0	0	0	0	0	0	0	0	4	0	0	0	2	0	0	0	1	0	0	0	0	0	0	5	0	0	0	0	0	0	0	2	0	0	0	0	0	0	0	0
Bin.278	d__Bacteria;p__Chloroflexota;c__Anaerolineae;o__Anaerolineales;f__UBA4823;g__9FT-COMBO-55-16;s__s__	35	0	0	0	0	0	0	0	0	0	0	0	0	0	0	0	4	0	0	0	0	0	0	0	0	0	0	0	0	0	0	0	0	0	0	0	0	0	0	3	0	0	0	0	0	0	0	0
Bin.336	d__Bacteria;p__Desulfobacterota;c__Desulfobacteria;o__Desulfobacterales;f__f__;g__g__;s__s__	35	1	0	1	0	0	0	0	0	0	0	0	0	0	0	0	2	0	1	1	2	0	0	0	0	0	0	0	0	0	1	0	0	0	0	0	0	0	0	0	0	0	0	0	0	0	0	0
Bin.520	d__Bacteria;p__Proteobacteria;c__Gammaproteobacteria;o__Chromatiales;f__f__;g__g__;s__s__	35	1	0	0	0	0	0	1	0	0	0	0	0	0	0	0	5	0	0	0	1	0	0	0	1	1	0	0	0	0	0	2	0	0	1	0	0	0	0	2	0	0	0	0	0	0	0	0
Bin.98	d__Bacteria;p__Zixibacteria;c__MSB-5A5;o__GN15;f__PGXB01;g__g__;s__s__	35	0	0	1	0	0	0	1	0	0	1	0	0	0	0	0	2	0	0	0	0	0	0	1	0	0	1	0	0	0	0	2	0	0	0	0	0	0	0	3	0	0	0	0	1	0	0	0
Bin.10	d__Bacteria;p__Proteobacteria;c__Gammaproteobacteria;o__Woeseiales;f__Woeseiaceae;g__UBA1847;s__s__	34	1	0	1	0	0	0	0	0	0	0	0	0	0	0	0	3	0	0	0	0	0	0	0	1	0	0	0	0	0	0	0	0	0	2	0	0	0	0	2	0	0	0	1	0	0	0	0
Bin.132	d__Bacteria;p__Nitrospinota;c__Nitrospinia;o__Nitrospinales;f__Nitrospinaceae;g__SZUA-259;s__SZUA-259 sp003246675	34	0	0	1	0	0	0	1	0	0	0	0	0	0	0	0	4	0	0	0	1	0	0	0	0	0	0	0	0	0	0	1	0	0	0	0	0	0	0	0	0	0	0	0	0	0	0	0
Bin.138	d__Bacteria;p__Proteobacteria;c__Gammaproteobacteria;o__Thiohalomonadales_A;f__SZUA-152;g__g__;s__s__	34	1	0	0	0	0	0	0	0	0	0	0	0	0	0	0	6	1	0	0	1	0	0	0	1	0	0	0	0	0	1	2	0	0	0	0	0	0	0	0	0	0	0	0	0	0	0	0
Bin.253	d__Bacteria;p__Krumholzibacteriota;c__Krumholzibacteria;o__o__;f__f__;g__g__;s__s__	34	0	0	0	0	0	0	1	0	0	0	0	0	0	0	0	3	0	0	1	1	0	0	0	0	0	0	0	0	0	0	3	0	2	2	0	0	0	0	1	0	0	0	1	0	0	0	0
Bin.286	d__Bacteria;p__Bacteroidota;c__Bacteroidia;o__Bacteroidales;f__PWNQ01;g__g__;s__s__	34	1	0	0	0	0	0	0	0	0	1	0	0	0	0	0	3	0	0	0	0	0	0	2	0	0	0	0	0	0	0	0	0	0	2	0	0	0	0	0	0	0	0	0	0	0	0	0
Bin.32	d__Bacteria;p__Chloroflexota;c__Anaerolineae;o__SBR1031;f__UBA2029;g__UBA2029;s__s__	34	0	0	0	0	0	0	0	0	0	0	0	0	0	0	0	5	0	0	0	0	0	0	0	0	0	0	0	0	0	0	1	0	0	0	0	0	0	0	0	0	0	0	0	0	0	0	0
Bin.430	d__Bacteria;p__Desulfobacterota;c__Desulfobacteria;o__Desulfobacterales;f__JAABRJ01;g__JAABRJ01;s__s__	34	1	0	0	0	0	0	0	0	0	0	0	0	0	0	0	3	0	0	1	4	0	0	0	0	0	0	0	0	0	1	1	0	0	0	1	0	0	0	0	0	0	0	0	0	0	0	0
Bin.459	d__Bacteria;p__Acidobacteriota;c__UBA6911;o__UBA6911;f__f__;g__g__;s__s__	34	0	0	0	0	0	0	0	0	0	1	0	0	0	0	0	3	0	0	0	1	0	0	2	0	0	0	0	0	0	0	0	0	0	0	0	0	0	0	0	0	0	0	0	0	0	0	0
Bin.545	d__Bacteria;p__Proteobacteria;c__Gammaproteobacteria;o__Burkholderiales;f__Thiobacillaceae;g__UBA6918;s__s__	34	0	0	0	0	0	0	1	0	0	0	0	0	0	0	0	4	0	0	0	0	0	0	0	0	1	0	0	0	0	0	1	0	0	2	0	0	0	0	1	0	0	0	0	0	0	0	0
Bin.551	d__Bacteria;p__Chloroflexota;c__Anaerolineae;o__Anaerolineales;f__UBA4823;g__g__;s__s__	34	0	0	0	0	0	0	0	0	0	0	0	0	0	0	0	2	0	0	0	0	0	0	0	0	0	0	0	0	0	0	0	0	0	0	0	0	0	1	1	0	0	0	0	0	0	0	0
Bin.168	d__Bacteria;p__Chloroflexota;c__Anaerolineae;o__SBR1031;f__UBA3940;g__g__;s__s__	33	0	0	0	0	0	0	0	0	0	0	0	0	0	0	0	2	0	0	0	0	0	0	1	0	0	3	0	0	0	0	1	0	0	0	0	0	0	0	1	0	0	0	0	0	0	0	0
Bin.183	d__Archaea;p__Asgard_archaea;c__Thorarchaeia;o__Thorarchaeales;f__Thorarchaeaceae;g__SMTZ1-83;s__SMTZ1-83 sp011365025	33	0	0	0	0	0	0	1	0	0	0	0	0	0	0	0	0	0	0	0	0	0	0	0	0	0	0	0	0	0	0	0	0	0	0	0	0	0	0	5	0	0	0	0	0	0	0	0
Bin.230	d__Bacteria;p__Krumholzibacteriota;c__Krumholzibacteria;o__LZORAL124-64-63;f__LZORAL124-64-63;g__g__;s__s__	33	0	0	0	0	0	0	0	0	0	1	0	0	0	0	0	3	0	0	2	1	0	0	0	0	0	0	0	0	0	0	2	0	0	1	1	0	0	0	0	0	0	0	0	0	0	0	0
Bin.265	d__Bacteria;p__Chloroflexota;c__Anaerolineae;o__Anaerolineales;f__Anaerolineaceae;g__Brevefilum;s__s__	33	0	0	0	0	0	0	0	0	0	0	0	0	0	1	0	4	0	0	1	0	0	0	1	0	0	0	0	0	0	0	0	0	0	0	0	0	0	0	2	0	0	0	0	0	0	0	0
Bin.27	d__Bacteria;p__Acidobacteriota;c__UBA6911;o__UBA6911;f__UBA6911;g__g__;s__s__	33	0	0	1	0	0	0	0	0	0	0	0	0	0	0	0	4	0	0	1	0	1	0	0	0	0	0	0	2	0	0	2	0	0	0	0	0	0	0	0	0	0	0	0	0	0	0	0
Bin.333	d__Bacteria;p__Gemmatimonadota;c__Gemmatimonadetes;o__KS3-K002;f__JABDQB01;g__JABDQB01;s__s__	33	1	0	0	0	0	0	0	0	0	0	0	0	0	0	0	5	0	0	0	1	0	0	0	0	0	0	0	0	0	0	0	0	0	1	0	0	0	0	1	0	0	0	1	0	0	0	0
Bin.356	d__Bacteria;p__Chloroflexota;c__Dehalococcoidia;o__UBA2777;f__RBG-13-53-26;g__RBG-13-53-26;s__s__	33	0	0	0	0	0	0	0	0	0	0	0	0	0	0	0	4	0	0	1	0	0	0	0	0	0	1	0	0	0	0	0	0	0	0	0	0	0	0	4	0	0	0	0	0	0	0	0
Bin.384	d__Bacteria;p__Bacteroidota;c__UBA10030;o__UBA10030;f__UBA6906;g__g__;s__s__	33	0	0	0	0	0	0	0	0	0	0	0	0	0	0	0	3	0	0	1	1	0	0	0	0	0	0	0	0	0	0	0	0	0	1	0	0	0	0	0	0	0	0	1	0	0	0	0
Bin.390	d__Bacteria;p__QNDG01;c__QNDG01;o__QNDG01;f__f__;g__g__;s__s__	33	0	0	0	0	0	0	0	0	0	0	0	0	0	0	0	2	0	0	0	0	0	0	2	1	0	0	0	0	0	0	5	0	0	0	0	0	0	0	1	0	0	0	0	0	0	0	0
Bin.445	d__Bacteria;p__Desulfobacterota;c__Desulfobacteria;o__Desulfatiglandales;f__HGW-15;g__g__;s__s__	33	1	0	1	0	0	0	1	0	0	0	0	0	0	0	0	2	0	0	0	1	0	0	0	0	0	0	0	0	0	0	2	0	0	0	0	0	0	0	0	0	0	0	0	0	0	0	0
Bin.497	d__Bacteria;p__Acidobacteriota;c__Aminicenantia;o__Aminicenantales;f__Aminicenantaceae;g__g__;s__s__	33	0	0	0	0	0	0	1	0	0	0	0	0	0	0	0	2	0	0	0	0	0	0	2	0	0	0	0	0	0	0	2	0	0	1	0	0	0	0	0	0	0	0	0	0	0	0	0
Bin.552	d__Bacteria;p__Proteobacteria;c__Gammaproteobacteria;o__SZUA-229;f__SZUA-229;g__JABDQW01;s__s__	33	2	0	1	0	0	0	2	0	0	0	0	0	0	0	0	4	0	0	0	0	0	0	0	1	0	0	0	0	0	1	1	0	0	0	0	0	0	0	0	0	0	0	0	0	0	0	0
Bin.77	d__Bacteria;p__DSWW01;c__DSWW01;o__DSWW01;f__DSWW01;g__g__;s__s__	33	1	0	1	0	0	0	0	0	0	0	0	0	0	0	0	5	0	0	0	1	0	0	1	0	0	0	0	0	0	0	2	0	0	0	0	0	0	0	0	0	0	0	0	0	0	0	0
Bin.97	d__Bacteria;p__Desulfobacterota;c__Desulfobacteria;o__C00003060;f__C00003060;g__C00003060;s__s__	33	1	0	1	0	0	0	1	0	0	0	0	0	0	0	0	4	0	0	1	0	0	0	1	0	1	0	0	0	0	0	2	0	0	0	0	0	0	0	2	0	0	0	0	0	0	0	0
Bin.103	d__Bacteria;p__Desulfobacterota;c__SM23-61;o__WTBG01;f__WTBG01;g__WTBG01;s__s__	32	2	0	1	0	0	0	0	0	0	0	0	0	0	0	0	4	0	0	0	0	0	0	0	0	0	1	0	0	0	0	4	0	0	0	0	0	0	0	3	0	0	0	0	0	0	0	0
Bin.112	d__Bacteria;p__Chloroflexota;c__Anaerolineae;o__Anaerolineales;f__UBA11858;g__UBA11858;s__s__	32	0	0	0	0	0	0	0	0	0	0	0	0	1	0	0	3	0	0	0	0	0	0	0	0	0	0	0	1	0	0	0	0	0	0	0	0	0	0	2	0	0	0	0	0	0	0	0
Bin.119	d__Bacteria;p__Proteobacteria;c__Gammaproteobacteria;o__PWYM01;f__PWYM01;g__g__;s__s__	32	0	0	0	0	0	0	0	0	0	0	0	0	0	0	0	4	0	0	1	1	0	0	0	1	0	0	0	0	0	0	1	0	0	2	0	0	0	0	2	0	0	0	0	0	0	0	0
Bin.180	d__Bacteria;p__Desulfobacterota;c__Desulfobacteria;o__Desulfobacterales;f__f__;g__g__;s__s__	32	0	0	0	0	0	0	0	0	0	0	0	0	0	0	0	4	0	0	1	1	0	0	0	0	0	0	0	0	0	1	1	0	0	0	0	0	0	0	0	0	0	0	0	0	0	0	0
Bin.225	d__Bacteria;p__Acidobacteriota;c__Mor1;o__J045;f__J045;g__g__;s__s__	32	0	0	0	0	0	0	0	0	0	0	0	0	0	0	0	3	0	0	1	0	0	0	0	0	0	0	0	0	0	0	1	0	1	1	0	0	0	0	0	0	0	0	2	0	0	0	0
Bin.232	d__Archaea;p__Halobacteriota;c__Methanomicrobia;o__Methanomicrobiales;f__Methanoregulaceae;g__UBA9949;s__UBA9949 sp013415565	32	0	1	0	0	1	0	1	0	0	0	1	0	0	0	0	6	0	0	1	0	0	0	0	0	0	1	0	0	0	0	0	0	0	0	0	0	0	0	2	0	0	0	0	0	0	0	0
Bin.386	d__Bacteria;p__Spirochaetota;c__UBA4802;o__UBA4802;f__f__;g__g__;s__s__	32	0	0	0	0	0	0	0	0	0	0	0	0	0	0	0	6	0	0	0	1	0	0	0	0	0	0	0	0	0	0	1	0	0	0	0	0	0	0	0	0	0	0	0	0	1	0	0
Bin.448	d__Bacteria;p__Desulfobacterota;c__Desulfobacteria;o__Desulfobacterales;f__f__;g__g__;s__s__	32	0	0	1	0	0	0	0	0	0	0	0	0	0	0	0	5	0	0	0	0	0	0	1	0	0	0	0	0	0	0	2	0	0	0	0	0	0	0	0	0	0	0	0	0	0	0	0
Bin.496	d__Archaea;p__Asgard_archaea;c__Thorarchaeia;o__Thorarchaeales;f__Thorarchaeaceae;g__MP8T-1;s__s__	32	0	0	0	0	0	0	0	0	0	0	0	0	0	0	0	2	0	0	0	0	0	0	0	0	0	0	0	0	0	0	0	0	0	1	0	0	0	0	3	0	0	0	0	0	0	0	0
Bin.508	d__Bacteria;p__Chloroflexota;c__Anaerolineae;o__B4-G1;f__B4-G1;g__B4-G1;s__s__	32	0	0	0	0	0	0	1	0	0	0	0	0	0	0	0	2	0	0	0	0	0	0	1	0	0	0	0	0	0	1	1	0	0	0	0	0	0	1	1	0	0	0	0	0	0	0	0
Bin.521	d__Bacteria;p__Spirochaetota;c__UBA4802;o__UBA4802;f__f__;g__g__;s__s__	32	0	0	0	0	0	0	0	0	0	0	0	0	0	0	0	4	0	0	0	1	0	0	0	0	0	0	0	0	0	0	1	0	0	0	0	0	0	0	0	0	0	0	0	0	1	0	0
Bin.553	d__Bacteria;p__Acidobacteriota;c__UBA6911;o__UBA6911;f__UBA6911;g__UBA6911;s__s__	32	0	0	0	0	0	0	0	0	0	0	0	0	0	0	0	3	0	0	0	0	0	0	1	0	0	0	0	0	0	0	2	0	0	1	0	0	0	0	1	0	0	0	0	0	0	0	0
Bin.561	d__Bacteria;p__Proteobacteria;c__Gammaproteobacteria;o__Pseudomonadales;f__Halieaceae;g__Halioglobus;s__s__	32	0	0	0	0	0	0	0	1	0	0	0	0	0	0	0	1	0	0	0	0	0	0	0	0	0	0	0	0	0	0	1	0	0	0	0	0	0	0	0	0	0	0	0	0	0	0	0
Bin.66	d__Bacteria;p__Desulfobacterota;c__Desulfobacteria;o__Desulfatiglandales;f__Desulfatiglandaceae;g__g__;s__s__	32	1	0	1	0	0	0	0	0	0	0	0	0	0	0	0	1	0	0	1	2	2	0	0	0	0	0	0	0	0	1	1	0	0	0	0	0	0	0	0	0	0	0	0	0	0	0	0
Bin.216	d__Bacteria;p__Desulfobacterota;c__SM23-61;o__WTBG01;f__WTBG01;g__g__;s__s__	31	0	0	2	0	0	0	0	0	0	0	0	0	0	0	0	4	0	0	0	0	0	0	0	0	0	1	0	0	0	0	9	0	0	0	0	0	0	0	2	0	0	0	0	0	0	0	0
Bin.255	d__Bacteria;p__SZUA-182;c__SZUA-182;o__DTGQ01;f__DTGQ01;g__g__;s__s__	31	1	0	1	0	0	0	0	0	0	0	0	0	0	0	0	2	0	0	2	1	0	0	0	0	0	0	0	1	0	0	2	0	0	0	0	0	0	0	2	0	0	0	0	0	0	0	0
Bin.315	d__Bacteria;p__Chloroflexota;c__Anaerolineae;o__Anaerolineales;f__EnvOPS12;g__JAABUE01;s__s__	31	0	0	0	0	0	0	1	0	0	0	0	0	0	0	0	2	0	0	0	0	0	0	0	0	0	0	0	0	0	0	2	0	0	0	0	0	0	0	0	0	0	0	0	0	0	0	0
Bin.319	d__Bacteria;p__Desulfobacterota;c__Desulfobulbia;o__Desulfobulbales;f__BM004;g__g__;s__s__	31	1	0	1	0	0	0	1	0	0	0	0	0	0	0	0	2	0	0	1	0	0	0	0	0	0	0	0	0	0	0	2	0	0	0	0	0	0	0	0	0	0	0	0	0	0	0	0
Bin.366	d__Bacteria;p__SZUA-182;c__SZUA-182;o__DTGQ01;f__f__;g__g__;s__s__	31	0	0	1	0	0	0	0	0	0	0	0	0	0	0	0	8	0	0	1	0	0	0	0	0	0	0	0	0	0	0	2	0	0	0	0	0	0	0	1	0	0	0	0	0	0	0	0
Bin.431	d__Bacteria;p__Chloroflexota;c__Anaerolineae;o__Anaerolineales;f__UBA4823;g__9FT-COMBO-55-16;s__s__	31	0	0	0	0	0	0	0	0	0	0	0	0	0	0	0	3	0	0	0	0	0	0	0	0	0	0	0	0	0	0	0	0	0	0	2	0	0	0	1	0	0	0	0	0	0	0	0
Bin.432	d__Bacteria;p__Chloroflexota;c__Dehalococcoidia;o__Dehalococcoidales;f__Fen-1064;g__W589;s__s__	31	0	0	0	0	0	0	0	0	0	0	0	0	0	0	0	7	0	0	1	0	0	0	0	0	0	1	0	0	0	0	0	0	0	0	0	0	0	0	1	0	0	0	0	0	0	0	0
Bin.442	d__Bacteria;p__Acidobacteriota;c__Mor1;o__Mor1;f__Mor1;g__g__;s__s__	31	0	0	0	0	0	0	0	0	0	0	0	0	0	0	0	4	0	0	0	0	0	0	1	0	0	0	0	0	0	1	3	0	0	0	0	0	0	0	0	0	0	0	0	0	0	0	0
Bin.69	d__Bacteria;p__Desulfobacterota;c__Desulfobacteria;o__Desulfobacterales;f__ETH-SRB1;g__B13-G4;s__s__	31	1	0	1	0	0	0	0	0	0	1	0	0	0	0	0	4	0	0	0	0	0	0	0	0	0	0	0	0	0	0	3	0	0	0	0	0	0	0	0	0	0	0	0	0	0	0	0
Bin.72	d__Bacteria;p__Proteobacteria;c__Gammaproteobacteria;o__Thiohalomonadales_A;f__SZUA-152;g__JAADGF01;s__s__	31	1	0	0	0	0	0	0	0	0	0	0	0	0	0	0	3	0	0	1	0	0	0	0	0	0	0	0	0	0	0	2	1	0	1	0	0	0	0	2	0	0	0	0	0	0	0	0
Bin.78	d__Bacteria;p__Gemmatimonadota;c__Gemmatimonadetes;o__KS3-K002;f__JABDQB01;g__g__;s__s__	31	0	0	0	0	0	0	0	0	0	0	0	0	0	0	0	4	0	0	0	0	0	0	0	0	0	0	0	0	0	0	0	0	0	1	0	0	0	0	0	0	0	0	0	0	0	0	0
Bin.163	d__Bacteria;p__Gemmatimonadota;c__Gemmatimonadetes;o__KS3-K002;f__JABDQB01;g__g__;s__s__	30	0	0	0	0	0	0	0	0	0	0	0	0	0	0	0	3	0	0	0	0	0	0	0	0	0	0	0	0	0	0	0	0	0	1	0	0	0	0	1	0	0	0	0	0	0	0	0
Bin.23	d__Bacteria;p__Chloroflexota;c__Anaerolineae;o__UBA7937;f__B3-Chlor;g__B3-Chlor;s__s__	30	1	0	0	0	0	0	0	0	0	0	0	0	0	0	0	2	0	0	0	0	0	0	0	0	0	0	0	0	0	0	0	0	0	0	0	0	0	0	1	0	0	0	0	0	0	0	0
Bin.252	d__Bacteria;p__KSB1;c__UBA2214;o__AABM5-25-91;f__f__;g__g__;s__s__	30	0	0	0	0	0	0	0	0	0	1	0	0	0	0	0	3	0	0	0	0	0	0	0	0	0	0	0	0	0	0	3	0	1	0	0	0	0	0	2	0	0	0	0	1	0	0	0
Bin.294	d__Bacteria;p__Planctomycetota;c__Phycisphaerae;o__UBA1845;f__UBA1845;g__SBAX01;s__s__	30	0	0	0	0	0	0	0	0	0	1	0	0	0	0	0	2	0	0	0	0	0	0	0	0	0	1	0	0	0	0	2	0	0	0	0	0	0	0	2	0	0	0	0	0	0	0	0
Bin.316	d__Bacteria;p__Desulfobacterota;c__Dissulfuribacteria;o__Dissulfuribacterales;f__f__;g__g__;s__s__	30	1	0	1	0	0	0	1	0	1	0	0	0	0	0	0	2	0	0	1	0	0	0	0	0	0	0	0	0	0	1	3	0	0	0	0	0	0	0	0	0	0	0	0	0	0	0	0
Bin.346	d__Bacteria;p__Proteobacteria;c__Gammaproteobacteria;o__Thiohalomonadales;f__UBA6429;g__g__;s__s__	30	0	0	0	0	0	0	0	0	0	0	0	0	0	0	0	3	0	0	0	1	0	0	0	1	0	0	0	0	0	0	1	0	0	2	0	0	0	0	2	0	0	0	0	0	0	0	0
Bin.422	d__Bacteria;p__Desulfobacterota;c__Desulfobacteria;o__C00003060;f__C00003060;g__C00003060;s__s__	30	0	0	0	0	0	0	1	0	0	0	0	0	0	0	0	3	0	0	2	0	0	0	1	0	0	0	0	2	0	0	0	0	0	0	0	0	0	0	1	0	0	0	0	0	0	1	0
Bin.48	d__Bacteria;p__Acidobacteriota;c__Aminicenantia;o__Aminicenantales;f__Aminicenantaceae;g__WTAW01;s__s__	30	0	0	0	0	0	0	0	0	0	0	0	0	0	0	0	2	0	0	0	0	0	0	1	0	0	0	0	0	0	0	1	0	0	1	0	0	0	0	0	0	0	0	0	0	0	0	0
Bin.486	d__Bacteria;p__Zixibacteria;c__MSB-5A5;o__GN15;f__44604;g__B22-G1;s__s__	30	0	0	1	0	0	0	0	0	0	0	0	0	0	0	0	4	0	0	0	0	0	0	0	0	0	0	0	0	0	0	2	0	0	0	0	0	0	0	1	0	0	0	0	0	0	0	0
Bin.5	d__Bacteria;p__Planctomycetota;c__Phycisphaerae;o__Sedimentisphaerales;f__SG8-4;g__g__;s__s__	30	0	0	0	0	0	0	0	0	0	2	0	0	0	0	0	2	0	0	1	0	0	0	0	0	0	1	0	0	0	0	2	0	2	0	0	0	0	0	0	0	0	0	0	0	0	0	0
Bin.503	d__Bacteria;p__Gemmatimonadota;c__Gemmatimonadetes;o__KS3-K002;f__JABDQB01;g__g__;s__s__	30	0	0	0	0	0	0	0	0	0	0	0	0	0	0	0	5	0	0	0	0	0	0	0	0	0	0	0	0	0	0	0	0	0	1	0	0	0	0	0	0	0	0	0	0	0	0	0
Bin.533	d__Bacteria;p__Chloroflexota;c__Anaerolineae;o__Caldilineales;f__JAAEKA01;g__g__;s__s__	30	0	0	0	0	0	0	1	0	0	0	0	0	0	0	0	4	0	0	0	0	0	0	1	0	0	0	0	0	0	0	0	0	0	0	0	0	0	0	0	0	0	0	0	0	0	0	0
Bin.58	d__Archaea;p__Bathyarchaeota;c__Bathyarchaeia;o__TCS64;f__TCS64;g__g__;s__s__	30	0	0	0	0	0	0	0	0	0	0	0	0	0	0	0	1	0	0	0	0	0	0	0	0	0	1	0	0	0	0	0	0	0	0	0	0	0	0	0	0	0	0	0	0	0	0	0
Bin.8	d__Bacteria;p__Proteobacteria;c__Gammaproteobacteria;o__Thiohalobacterales;f__DSM-19610;g__Thiogranum;s__s__	30	1	0	0	0	0	0	0	1	0	0	0	0	0	0	0	0	0	0	0	1	0	0	0	1	0	0	0	0	0	0	3	0	0	0	0	0	0	0	0	0	0	0	0	0	0	0	0
Bin.199	d__Bacteria;p__Acidobacteriota;c__Aminicenantia;o__UBA2199;f__UBA2199;g__g__;s__s__	29	0	0	0	0	0	0	0	0	0	0	0	0	0	0	0	0	0	0	0	1	0	0	2	0	0	3	0	0	0	0	3	0	0	0	0	0	0	0	1	0	0	0	0	0	0	0	0
Bin.238	d__Bacteria;p__Desulfobacterota;c__Desulfobacteria;o__C00003060;f__C00003060;g__C00003060;s__s__	29	2	0	1	0	0	0	1	0	0	0	0	0	0	0	0	2	0	0	1	0	0	0	0	0	0	0	0	0	0	0	3	0	0	0	0	0	0	0	1	0	0	0	0	0	0	0	0
Bin.283	d__Bacteria;p__Desulfobacterota;c__Desulfobacteria;o__Desulfatiglandales;f__f__;g__g__;s__s__	29	3	0	1	0	0	0	0	0	0	0	0	0	0	0	0	2	0	0	1	0	0	0	0	0	0	0	0	0	0	0	1	0	0	0	0	0	0	0	0	0	0	0	0	0	0	0	0
Bin.463	d__Bacteria;p__Acidobacteriota;c__Aminicenantia;o__Aminicenantales;f__RBG-16-66-30;g__RBG-16-66-30;s__s__	29	0	0	0	0	0	0	0	0	0	1	0	0	0	0	0	1	0	0	0	0	0	0	2	0	0	0	0	0	0	0	2	0	0	2	0	0	0	0	0	0	0	0	0	0	0	0	0
Bin.489	d__Bacteria;p__Acidobacteriota;c__Vicinamibacteria;o__Bin61;f__SMYC01;g__g__;s__s__	29	0	0	0	0	0	0	0	0	0	0	0	0	0	0	0	0	0	0	0	0	0	0	1	0	0	0	0	0	0	0	3	0	0	0	0	0	0	0	0	0	0	0	0	0	0	0	0
Bin.499	d__Bacteria;p__Desulfobacterota;c__Desulfobulbia;o__Desulfobulbales;f__BM004;g__g__;s__s__	29	0	0	1	0	0	0	0	0	0	0	0	0	0	0	0	2	0	0	0	0	0	0	0	0	1	0	0	0	0	0	3	0	0	0	0	0	0	0	0	0	0	0	0	0	0	0	0
Bin.513	d__Bacteria;p__Zixibacteria;c__MSB-5A5;o__MSB-5A5;f__SM1-73;g__SM23-73-3;s__s__	29	0	0	1	0	0	0	0	0	0	1	0	0	0	0	0	1	0	0	0	1	0	0	1	0	0	0	0	0	0	0	1	0	0	0	0	0	0	0	3	0	0	0	0	0	0	0	0
Bin.55	d__Bacteria;p__Proteobacteria;c__Gammaproteobacteria;o__Burkholderiales;f__Thiobacillaceae;g__g__;s__s__	29	0	0	0	0	0	0	2	0	0	0	0	0	0	0	0	4	0	0	1	0	0	0	0	0	0	0	0	0	0	0	0	0	0	0	0	0	0	0	3	0	0	0	0	0	0	0	0
Bin.558	d__Bacteria;p__DSWW01;c__DSWW01;o__DSWW01;f__DSWW01;g__g__;s__s__	29	0	0	1	0	0	0	0	0	0	0	0	0	0	0	0	4	0	0	0	0	0	0	1	0	0	0	0	0	0	0	3	0	0	0	0	0	0	0	0	0	0	0	0	0	0	0	0
Bin.125	d__Bacteria;p__Zixibacteria;c__MSB-5A5;o__GN15;f__JAAZOE01;g__g__;s__s__	28	0	0	1	0	0	0	1	0	0	0	0	0	0	0	0	3	0	0	0	0	0	0	1	0	0	0	0	0	0	1	2	0	0	1	0	0	0	0	2	0	0	0	0	0	0	0	0
Bin.28	d__Bacteria;p__Desulfobacterota;c__Desulfobacteria;o__Desulfobacterales;f__f__;g__g__;s__s__	28	1	0	0	0	0	0	0	0	0	0	0	0	0	0	0	3	0	0	1	0	0	0	0	0	0	0	0	0	0	0	1	0	0	0	0	0	0	0	0	0	0	0	0	0	0	0	0
Bin.285	d__Bacteria;p__Gemmatimonadota;c__Gemmatimonadetes;o__KS3-K002;f__JABDQB01;g__JABDQB01;s__s__	28	0	0	0	0	0	0	0	0	0	0	0	0	0	0	0	0	0	0	0	0	0	0	0	0	0	0	0	0	0	0	0	0	0	1	0	0	0	0	0	0	0	0	0	0	0	0	0
Bin.299	d__Bacteria;p__Planctomycetota;c__Phycisphaerae;o__Sedimentisphaerales;f__SG8-4;g__SG8-4;s__s__	28	0	0	0	0	0	0	1	0	0	0	0	0	0	0	0	5	0	0	0	0	0	0	0	0	0	0	0	1	0	0	0	0	2	0	0	0	0	0	0	0	0	0	0	0	0	0	0
Bin.311	d__Archaea;p__Methanobacteriota;c__Methanobacteria;o__Methanobacteriales;f__Methanobacteriaceae;g__g__;s__s__	28	0	0	0	0	0	0	2	0	0	1	0	0	0	0	0	8	0	0	1	0	0	0	0	0	0	0	0	0	0	0	0	0	0	0	0	0	0	0	2	0	0	0	0	0	0	0	0
Bin.312	d__Bacteria;p__Desulfobacterota;c__Desulfobacteria;o__Desulfatiglandales;f__Desulfatiglandaceae;g__Desulfatiglans;s__s__	28	1	0	1	0	0	0	0	0	0	0	0	0	0	0	0	4	0	0	0	0	0	0	0	0	0	0	0	0	0	0	0	0	0	0	0	0	0	0	0	0	0	0	0	0	0	1	0
Bin.327	d__Bacteria;p__Chloroflexota;c__Anaerolineae;o__B4-G1;f__B4-G1;g__B4-G1;s__s__	28	1	0	0	0	0	0	1	0	0	0	0	0	0	0	0	1	0	0	0	0	0	0	1	0	0	0	0	0	0	1	1	0	0	0	0	0	0	0	1	0	0	0	0	0	0	0	0
Bin.370	d__Bacteria;p__Myxococcota;c__B64-G9;o__B64-G9;f__B64-G9;g__g__;s__s__	28	0	0	1	0	0	0	0	0	0	0	0	0	0	0	0	2	0	0	1	0	0	0	0	0	0	0	0	0	0	0	1	0	0	1	0	0	0	0	6	0	0	0	0	0	0	0	0
Bin.381	d__Bacteria;p__Desulfobacterota;c__Syntrophobacteria;o__BM002;f__BM002;g__BM002;s__s__	28	0	0	1	0	0	0	2	0	0	0	0	0	0	0	0	2	0	0	1	0	0	0	0	0	0	0	0	0	0	0	3	0	0	0	0	0	0	0	0	0	0	0	0	0	0	0	0
Bin.393	d__Bacteria;p__Myxococcota;c__Polyangia;o__o__;f__f__;g__g__;s__s__	28	0	0	0	0	0	0	0	0	0	0	0	0	0	0	0	4	0	0	0	0	0	0	0	0	0	0	0	0	0	0	2	0	1	1	1	0	0	0	0	0	0	0	0	0	0	0	0
Bin.426	d__Bacteria;p__Campylobacterota;c__Campylobacteria;o__Campylobacterales;f__Sulfurovaceae;g__Sulfurovum;s__s__	28	1	0	1	0	0	0	1	0	0	0	0	0	0	0	0	5	0	0	0	1	0	0	0	0	0	0	0	0	0	1	0	0	0	1	0	0	0	0	0	0	0	0	0	0	0	0	0
Bin.444	d__Bacteria;p__Desulfobacterota;c__Deferrisomatia;o__Deferrisomatales;f__Deferrisomataceae;g__g__;s__s__	28	1	0	1	0	0	0	2	0	0	0	0	0	0	0	0	4	0	0	1	0	0	0	0	0	0	0	0	0	0	1	2	0	0	0	0	0	0	0	0	0	0	0	0	0	0	0	0
Bin.475	d__Bacteria;p__Chloroflexota;c__Anaerolineae;o__E26-bin7;f__JACIWR01;g__g__;s__s__	28	0	0	0	0	0	0	0	0	0	0	0	0	0	1	0	0	0	0	0	0	0	0	0	0	0	0	0	1	0	0	3	0	0	0	0	0	0	0	0	0	0	0	0	0	0	0	0
Bin.525	d__Bacteria;p__Hydrogenedentota;c__c__;o__o__;f__f__;g__g__;s__s__	28	0	0	0	0	0	0	0	0	0	1	0	0	0	0	0	4	0	0	0	0	0	0	0	0	0	0	0	0	0	0	2	0	0	0	0	0	0	0	1	0	0	0	0	0	0	0	0
Bin.526	d__Bacteria;p__Nitrospinota;c__Nitrospinia;o__Nitrospinales;f__Nitrospinaceae;g__SZUA-259;s__SZUA-259 sp003246675	28	0	0	1	0	0	0	1	0	0	0	0	0	0	0	0	4	0	0	0	1	0	0	0	0	0	0	0	0	0	0	1	0	0	0	0	0	0	0	0	0	0	0	0	0	0	0	0
Bin.554	d__Bacteria;p__Desulfobacterota;c__Desulfobacteria;o__Desulfobacterales;f__ETH-SRB1;g__B13-G4;s__s__	28	1	0	1	0	0	0	0	0	0	0	0	0	0	0	0	5	0	0	1	0	0	0	0	0	0	0	0	0	0	0	1	0	0	0	0	0	0	0	0	0	0	0	0	0	0	0	0
Bin.57	d__Bacteria;p__Desulfobacterota;c__Desulfobacteria;o__Desulfobacterales;f__SG8-13;g__g__;s__s__	28	1	0	1	0	0	0	0	0	0	0	0	0	0	0	0	1	0	0	1	0	0	0	0	0	0	0	0	1	0	0	1	0	0	0	0	0	0	0	0	0	0	0	0	0	0	0	0
Bin.116	d__Bacteria;p__Desulfobacterota;c__Syntrophobacteria;o__BM002;f__BM002;g__g__;s__s__	27	0	0	1	0	0	0	0	0	0	0	0	0	0	0	0	2	0	0	0	1	0	0	0	0	0	0	0	0	0	0	3	0	0	0	0	0	0	0	1	0	0	0	0	0	0	0	0
Bin.185	d__Bacteria;p__Chloroflexota;c__Anaerolineae;o__Anaerolineales;f__UBA4823;g__RBG-16-57-11;s__s__	27	0	0	0	0	0	0	0	0	0	0	0	0	0	0	0	3	0	0	0	0	0	0	0	0	0	2	0	0	0	0	0	0	0	0	0	0	0	0	0	0	0	0	0	0	0	0	0
Bin.21	d__Bacteria;p__Desulfobacterota;c__Desulfobacteria;o__Desulfatiglandales;f__Desulfatiglandaceae;g__g__;s__s__	27	1	0	1	0	0	0	1	0	0	0	0	0	0	0	0	0	0	0	0	0	0	0	0	1	0	0	0	0	0	0	1	0	0	0	0	0	0	0	0	0	0	0	0	0	0	0	0
Bin.213	d__Bacteria;p__Chloroflexota;c__Anaerolineae;o__Anaerolineales;f__UBA11579;g__UBA11579;s__UBA11579 sp003486225	27	0	0	0	0	0	0	0	0	0	0	0	0	0	0	0	2	0	0	1	0	0	0	0	0	0	0	0	0	0	0	0	0	0	0	0	0	0	0	0	0	0	0	0	0	0	0	0
Bin.247	d__Bacteria;p__Calditrichota;c__Calditrichia;o__o__;f__f__;g__g__;s__s__	27	0	0	0	0	0	0	0	0	0	0	0	0	0	0	0	3	0	0	0	0	0	0	2	0	0	0	0	0	0	0	2	0	1	1	0	0	0	0	1	0	0	0	1	0	0	0	0
Bin.280	d__Bacteria;p__Zixibacteria;c__MSB-5A5;o__UBA10806;f__4484-95;g__g__;s__s__	27	0	0	0	0	0	0	0	0	0	0	0	0	0	0	0	2	0	0	0	0	0	0	0	0	0	0	0	0	0	0	4	0	0	0	1	0	0	0	2	0	0	0	0	0	0	0	0
Bin.318	d__Bacteria;p__Poribacteria;c__DTPJ01;o__DTPJ01;f__f__;g__g__;s__s__	27	0	0	1	0	0	0	0	0	0	2	0	0	0	0	0	3	0	0	0	0	0	0	0	0	0	1	0	1	0	0	2	0	0	0	0	0	0	0	1	0	0	0	0	0	0	0	0
Bin.345	d__Bacteria;p__Desulfobacterota;c__Desulfobaccia;o__Desulfobaccales;f__0-14-0-80-60-11;g__DTKJ01;s__s__	27	2	0	1	0	0	0	1	0	0	1	0	0	0	0	0	4	0	0	0	0	0	0	0	0	0	0	0	0	0	0	0	0	0	0	0	0	0	0	0	0	0	0	0	0	0	0	0
Bin.360	d__Bacteria;p__Desulfobacterota;c__Desulfobacteria;o__Desulfobacterales;f__f__;g__g__;s__s__	27	0	0	1	0	0	0	1	0	0	0	0	0	0	0	0	2	0	0	0	0	0	0	0	0	0	0	0	0	0	0	3	0	0	0	0	0	0	0	0	0	0	0	0	0	0	0	0
Bin.380	d__Bacteria;p__Desulfobacterota;c__UBA1144;o__UBA2774;f__UBA2774;g__CR02bin9;s__s__	27	0	0	0	0	0	0	0	0	0	0	0	0	0	0	0	5	0	0	1	1	0	0	0	0	0	0	0	0	0	0	1	0	0	0	0	0	0	0	0	0	0	0	0	0	0	0	0
Bin.411	d__Bacteria;p__Acidobacteriota;c__Mor1;o__o__;f__f__;g__g__;s__s__	27	0	0	0	0	0	0	0	0	0	0	0	0	0	0	0	2	1	0	1	0	0	0	1	0	0	1	0	0	0	0	0	0	0	1	0	0	0	0	3	0	0	1	1	0	0	0	0
Bin.413	d__Bacteria;p__Proteobacteria;c__Gammaproteobacteria;o__Steroidobacterales;f__Steroidobacteraceae;g__SG8-30;s__s__	27	0	0	0	0	0	0	0	0	0	0	0	0	0	0	0	1	0	0	0	0	0	0	0	0	0	0	0	0	0	0	0	0	0	0	0	0	0	0	2	0	0	0	0	0	0	0	0
Bin.419	d__Bacteria;p__Chloroflexota;c__Anaerolineae;o__Anaerolineales;f__EnvOPS12;g__g__;s__s__	27	0	0	0	0	0	0	0	0	0	0	0	0	0	1	0	0	0	0	1	0	0	0	0	0	0	0	0	0	0	0	0	0	0	0	0	0	0	0	2	0	0	0	0	0	0	0	0
Bin.449	d__Bacteria;p__Chloroflexota;c__Anaerolineae;o__Anaerolineales;f__UBA4823;g__DSPF01;s__s__	27	0	0	0	0	0	0	0	0	0	0	0	0	0	0	0	3	0	0	0	0	0	0	0	0	0	0	0	0	0	0	0	0	0	0	0	0	0	0	1	0	0	0	0	0	0	0	0
Bin.530	d__Bacteria;p__Proteobacteria;c__Gammaproteobacteria;o__Steroidobacterales;f__Steroidobacteraceae;g__SG8-30;s__s__	27	1	0	0	0	0	0	1	0	0	0	0	0	0	0	0	3	0	0	0	0	0	0	0	0	0	0	0	0	0	1	3	0	0	1	0	0	0	0	0	0	0	0	1	0	0	0	0
Bin.531	d__Bacteria;p__Proteobacteria;c__Gammaproteobacteria;o__Thiohalomonadales;f__UBA6429;g__g__;s__s__	27	1	0	0	0	0	0	1	0	0	0	0	0	0	0	0	2	0	0	0	2	0	0	0	0	0	0	0	0	0	1	1	0	0	1	0	0	0	0	2	0	0	0	0	0	0	0	0
Bin.532	d__Bacteria;p__Desulfobacterota;c__Desulfobacteria;o__Desulfobacterales;f__UBA11574;g__UBA11574;s__s__	27	0	0	0	0	0	0	0	0	0	0	0	0	0	0	0	4	0	0	0	0	0	0	0	0	0	0	0	0	0	0	1	0	0	0	0	0	0	0	0	0	0	0	0	0	0	0	0
Bin.547	d__Bacteria;p__Desulfobacterota;c__Desulfobacteria;o__Desulfatiglandales;f__HGW-15;g__DSXZ01;s__s__	27	0	0	2	0	0	0	0	0	0	0	0	0	0	0	0	0	0	0	0	1	0	0	0	0	0	0	0	0	0	1	2	0	0	0	0	0	0	0	0	0	0	0	0	0	0	0	0
Bin.559	d__Bacteria;p__Nitrospirota;c__Thermodesulfovibrionia;o__Thermodesulfovibrionales;f__SM23-35;g__g__;s__s__	27	1	0	1	0	0	0	0	0	0	0	0	0	0	0	0	6	0	0	2	0	0	0	0	0	0	0	0	0	0	0	1	0	0	0	0	0	0	0	0	0	0	0	0	0	0	0	0
Bin.139	d__Bacteria;p__Zixibacteria;c__MSB-5A5;o__GN15;f__44604;g__g__;s__s__	26	0	0	0	0	0	0	0	0	0	0	0	0	0	0	0	5	0	0	0	0	0	0	0	0	0	0	0	0	0	0	2	0	0	2	0	0	0	0	1	0	0	0	1	0	0	0	0
Bin.169	d__Bacteria;p__Chloroflexota;c__Anaerolineae;o__Anaerolineales;f__Anaerolineaceae;g__g__;s__s__	26	0	0	0	0	0	0	1	0	0	0	0	0	0	0	0	3	0	0	0	0	0	0	0	0	0	1	0	0	0	0	1	0	0	0	0	0	0	0	0	0	0	0	0	0	0	0	0
Bin.258	d__Bacteria;p__Desulfobacterota;c__Desulfobacteria;o__Desulfatiglandales;f__Desulfatiglandaceae;g__g__;s__s__	26	0	0	1	0	0	0	1	0	0	0	0	0	0	0	0	2	0	0	0	0	0	0	0	0	0	0	0	0	0	0	2	0	0	0	0	0	0	0	0	0	0	0	0	0	0	0	0
Bin.26	d__Bacteria;p__Spirochaetota;c__Spirochaetia;o__SZUA-6;f__Bin103;g__g__;s__s__	26	0	0	0	0	0	0	0	0	0	0	0	0	0	0	0	4	0	0	0	0	0	0	0	0	0	0	0	0	0	1	2	0	0	0	0	0	0	0	1	0	0	0	0	0	0	0	0
Bin.262	d__Bacteria;p__Krumholzibacteriota;c__Krumholzibacteria;o__Krumholzibacteriales;f__Krumholzibacteriaceae;g__g__;s__s__	26	0	0	1	0	0	0	0	0	0	1	0	0	0	0	0	2	0	0	1	0	0	0	3	0	0	0	0	0	0	0	1	0	0	1	0	0	0	0	1	0	0	0	0	0	0	0	0
Bin.272	d__Archaea;p__Methanobacteriota;c__Thermococci;o__Methanofastidiosales;f__f__;g__g__;s__s__	26	0	0	0	0	0	0	0	0	0	0	0	0	0	1	0	1	0	0	1	0	0	0	0	0	0	0	0	0	0	0	0	0	0	0	0	0	0	0	3	0	0	0	0	0	0	0	0
Bin.31	d__Bacteria;p__Acidobacteriota;c__Mor1;o__Mor1;f__Mor1;g__g__;s__s__	26	0	0	0	0	0	0	0	0	0	0	0	0	0	0	0	4	0	0	0	0	0	0	1	0	0	0	0	0	0	0	1	0	0	0	0	0	0	0	0	0	0	0	0	0	0	0	0
Bin.466	d__Bacteria;p__Desulfobacterota;c__BSN033;o__BSN033;f__UBA1163;g__g__;s__s__	26	0	0	0	0	0	0	0	0	0	0	0	0	0	0	0	5	0	0	0	1	0	0	0	0	0	0	0	0	0	0	3	0	0	0	0	0	0	0	2	0	0	0	0	0	0	0	0
Bin.517	d__Bacteria;p__Desulfobacterota;c__Desulfobacteria;o__Desulfobacterales;f__f__;g__g__;s__s__	26	1	0	0	0	0	0	1	0	0	0	0	0	0	0	0	3	0	0	0	1	1	0	0	0	0	0	0	0	0	0	0	0	0	0	0	0	0	0	0	0	0	0	0	0	0	0	0
Bin.144	d__Bacteria;p__Chloroflexota;c__Anaerolineae;o__Anaerolineales;f__EnvOPS12;g__UBA5796;s__s__	25	0	0	0	0	0	0	2	0	0	0	0	0	0	1	0	2	0	0	0	0	0	0	0	0	0	0	0	0	0	0	0	0	0	0	0	0	0	0	0	0	0	0	0	0	0	0	0
Bin.240	d__Bacteria;p__WOR-3;c__WOR-3;o__SM23-42;f__SM23-42;g__SM23-42;s__s__	25	0	0	0	0	0	0	0	0	0	0	0	0	0	0	1	1	0	0	0	0	1	0	1	0	0	0	0	0	0	0	1	0	0	0	0	0	0	0	2	0	0	0	0	0	0	0	0
Bin.259	d__Archaea;p__Halobacteriota;c__Methanosarcinia;o__Methanotrichales;f__Methanotrichaceae;g__Methanothrix;s__s__	25	0	1	0	0	0	0	0	0	0	1	1	0	0	0	0	8	0	0	1	1	0	0	0	0	0	0	0	0	0	0	0	0	0	0	0	0	0	0	3	0	0	0	0	0	0	0	0
Bin.273	d__Bacteria;p__Desulfobacterota;c__SM23-61;o__UBA8473;f__UBA8473;g__g__;s__s__	25	1	0	0	0	0	0	0	0	0	0	0	0	0	0	0	6	0	0	2	0	0	0	0	0	0	0	0	0	0	0	2	0	0	0	0	0	0	0	0	0	0	0	0	0	0	0	0
Bin.337	d__Bacteria;p__Chloroflexota;c__Anaerolineae;o__Anaerolineales;f__UBA11579;g__UBA11579;s__s__	25	0	0	0	0	0	0	0	0	0	0	0	0	0	0	0	1	0	0	0	0	0	0	0	0	0	0	0	0	0	0	0	0	0	0	0	0	0	0	0	0	0	0	0	0	0	0	0
Bin.34	d__Bacteria;p__Acidobacteriota;c__Mor1;o__o__;f__f__;g__g__;s__s__	25	0	0	0	0	0	0	0	0	0	0	0	0	0	0	0	0	0	0	0	0	0	0	1	0	0	1	0	0	0	0	0	0	0	0	0	0	0	0	1	0	0	0	0	0	0	0	0
Bin.379	d__Bacteria;p__Myxococcota;c__Polyangia;o__DRWM01;f__DRWM01;g__g__;s__s__	25	0	0	0	0	0	0	0	0	0	0	0	0	0	0	0	2	0	0	0	0	0	0	0	0	0	1	0	0	0	0	2	0	0	0	0	0	0	0	0	0	0	0	0	0	0	0	0
Bin.437	d__Bacteria;p__Nitrospirota;c__Thermodesulfovibrionia;o__Thermodesulfovibrionales;f__SM23-35;g__UBA2194;s__s__	25	1	0	1	0	0	0	0	0	0	0	0	0	0	0	0	3	1	0	1	1	0	0	0	0	0	0	0	0	0	0	0	0	0	0	0	0	0	0	0	0	0	0	0	0	0	0	0
Bin.471	d__Bacteria;p__Desulfobacterota;c__Desulfobacteria;o__C00003060;f__C00003060;g__g__;s__s__	25	1	0	1	0	0	0	1	0	0	0	0	0	0	0	0	2	0	0	0	0	0	0	0	0	0	0	0	0	0	0	2	0	0	0	0	0	0	0	0	0	0	0	0	0	0	0	0
Bin.504	d__Bacteria;p__Proteobacteria;c__Alphaproteobacteria;o__UBA8366;f__GCA-2717185;g__g__;s__s__	25	1	0	0	0	0	0	0	0	0	0	0	0	0	0	0	5	0	0	2	0	0	0	0	0	0	0	0	0	0	0	0	0	0	0	0	0	0	0	0	0	0	0	0	0	0	0	0
Bin.522	d__Bacteria;p__Proteobacteria;c__Gammaproteobacteria;o__SZUA-229;f__SZUA-229;g__GCA-2746365;s__s__	25	1	0	0	0	0	0	0	0	0	0	0	0	0	0	0	1	0	0	1	1	0	0	0	0	0	0	0	0	0	0	3	0	0	0	0	0	0	0	0	0	0	0	0	0	0	0	0
Bin.541	d__Bacteria;p__Chloroflexota;c__Dehalococcoidia;o__GIF9;f__AB-539-J10;g__RBG-13-51-36;s__s__	25	0	0	0	0	0	0	1	0	0	0	0	0	0	0	0	6	0	0	1	0	0	0	0	0	0	0	0	0	0	0	0	0	0	0	0	0	0	0	1	0	0	0	0	0	0	0	0
Bin.92	d__Bacteria;p__Krumholzibacteriota;c__Krumholzibacteria;o__WVZY01;f__WVZY01;g__g__;s__s__	25	0	0	0	0	0	0	0	0	0	0	0	0	0	0	0	0	0	0	0	0	0	0	2	0	0	0	0	0	0	0	4	0	0	1	0	0	0	0	0	0	0	0	0	0	0	0	0
Bin.15	d__Bacteria;p__Desulfobacterota;c__Desulfobacteria;o__Desulfobacterales;f__UBA11574;g__S5133MH16;s__s__	24	1	0	0	0	0	0	0	0	0	0	0	0	0	0	0	3	0	0	0	0	0	0	0	1	0	0	0	0	0	0	1	0	0	0	0	0	0	0	0	0	0	0	0	0	0	0	0
Bin.173	d__Bacteria;p__Planctomycetota;c__UBA1135;o__o__;f__f__;g__g__;s__s__	24	0	0	0	0	0	0	0	0	1	0	0	0	0	0	0	2	0	0	1	0	0	0	1	0	0	0	0	2	0	0	2	0	0	0	0	0	0	0	0	0	0	0	0	0	0	0	0
Bin.189	d__Bacteria;p__Bipolaricaulota;c__Bipolaricaulia;o__UBA7950;f__UBA9294;g__g__;s__s__	24	0	0	0	0	0	0	0	0	0	0	0	0	0	0	0	2	0	0	0	0	0	0	1	0	0	1	0	0	0	0	1	0	0	0	0	0	0	0	3	0	0	0	0	0	0	0	0
Bin.194	d__Bacteria;p__Zixibacteria;c__MSB-5A5;o__CAIYYT01;f__f__;g__g__;s__s__	24	0	0	1	0	0	0	0	0	0	1	0	0	0	0	0	4	0	0	0	0	0	0	1	0	0	1	0	0	0	0	1	0	0	0	0	0	0	0	1	0	0	0	0	0	0	0	0
Bin.304	d__Bacteria;p__Desulfobacterota;c__Desulfarculia_A;o__Adiutricales;f__f__;g__g__;s__s__	24	0	0	0	0	0	0	0	0	0	0	0	0	0	0	0	3	0	0	0	0	0	0	0	0	0	0	0	0	0	1	1	0	0	0	0	0	0	0	0	0	0	0	0	0	0	0	0
Bin.335	d__Archaea;p__Asgard_archaea;c__Thorarchaeia;o__Thorarchaeales;f__Thorarchaeaceae;g__SMTZ1-45;s__s__	24	0	0	0	0	0	0	0	0	0	0	0	0	0	0	0	0	0	0	0	0	0	0	0	0	0	0	0	0	0	0	0	0	0	0	0	0	0	0	0	0	0	0	0	0	0	0	0
Bin.367	d__Bacteria;p__SZUA-182;c__SZUA-182;o__DTGQ01;f__f__;g__g__;s__s__	24	0	0	1	0	0	0	0	0	0	0	0	0	0	0	0	4	0	0	1	0	0	0	0	0	0	0	0	0	0	0	3	0	0	0	0	0	0	0	2	0	0	0	0	0	0	0	0
Bin.378	d__Bacteria;p__Armatimonadota;c__CAIYQO01;o__o__;f__f__;g__g__;s__s__	24	0	0	0	0	0	0	0	0	0	0	0	0	0	0	0	6	0	0	1	0	0	0	0	0	0	0	1	0	0	0	1	0	0	0	0	0	0	0	2	0	0	0	0	0	0	0	0
Bin.392	d__Bacteria;p__Proteobacteria;c__Gammaproteobacteria;o__Steroidobacterales;f__Steroidobacteraceae;g__RPQJ01;s__s__	24	0	0	0	0	0	0	1	0	0	0	0	0	0	0	0	1	0	0	0	0	0	0	0	0	0	0	0	0	0	0	2	0	0	0	0	0	0	0	1	0	0	0	0	0	0	0	0
Bin.397	d__Bacteria;p__Myxococcota;c__XYA12-FULL-58-9;o__o__;f__f__;g__g__;s__s__	24	0	0	0	0	0	0	0	0	0	0	0	0	0	0	0	2	0	0	1	0	0	0	0	0	0	3	0	1	0	0	0	0	2	0	1	0	0	0	2	0	0	0	0	0	0	0	0
Bin.404	d__Bacteria;p__RBG-13-61-14;c__RBG-13-61-14;o__RBG-13-61-14;f__f__;g__g__;s__s__	24	0	0	0	0	0	0	0	0	0	0	0	0	0	0	0	1	0	0	1	0	0	0	0	0	0	0	0	0	0	0	3	0	0	0	0	0	0	0	2	0	0	0	0	0	0	0	0
Bin.427	d__Bacteria;p__Planctomycetota;c__Phycisphaerae;o__UBA1845;f__Fen-1342;g__g__;s__s__	24	0	0	0	0	0	0	0	0	0	0	0	0	0	0	0	2	0	0	0	0	0	0	1	0	0	2	0	0	0	0	0	0	0	0	0	0	0	0	2	0	0	0	0	0	0	0	0
Bin.435	d__Bacteria;p__Proteobacteria;c__Gammaproteobacteria;o__Acidiferrobacterales;f__f__;g__g__;s__s__	24	1	0	0	0	0	0	0	0	0	0	0	0	0	0	0	3	0	0	0	1	0	0	0	1	0	0	1	0	0	0	1	0	0	1	0	0	0	0	0	0	0	0	0	0	0	0	0
Bin.447	d__Bacteria;p__ARS69;c__ARS69;o__ARS69;f__ARS69;g__g__;s__s__	24	0	0	1	0	0	0	0	0	0	0	0	0	0	0	0	2	0	0	0	0	0	0	1	0	0	0	0	0	0	0	4	0	0	1	0	1	0	0	1	0	0	0	0	0	0	0	0
Bin.491	d__Bacteria;p__Proteobacteria;c__Gammaproteobacteria;o__Thiohalobacterales;f__DSM-19610;g__g__;s__s__	24	1	0	0	0	0	0	0	0	0	0	0	0	0	0	0	1	0	0	0	1	0	0	0	0	0	0	0	0	0	0	1	0	0	1	0	0	0	0	2	0	0	0	0	0	0	0	0
Bin.498	d__Bacteria;p__Desulfobacterota;c__Desulfobacteria;o__Desulfatiglandales;f__HGW-15;g__DSXZ01;s__s__	24	0	0	1	0	0	0	0	0	0	0	0	0	0	0	0	2	0	0	0	0	0	0	0	0	0	0	0	0	0	0	2	0	0	0	0	0	0	0	0	0	0	0	0	0	0	0	0
Bin.519	d__Bacteria;p__Chloroflexota;c__Dehalococcoidia;o__UBA2777;f__RBG-13-53-26;g__g__;s__s__	24	0	0	0	0	0	0	0	0	0	0	0	0	0	0	0	6	0	0	0	0	0	0	0	0	0	1	0	0	0	0	1	0	0	0	0	0	0	0	1	0	0	0	0	0	0	0	0
Bin.53	d__Bacteria;p__Desulfobacterota;c__Desulfobacteria;o__Desulfobacterales;f__UBA11574;g__UBA11574;s__UBA11574 sp003486165	24	1	0	1	0	0	0	0	0	0	0	0	0	0	0	0	1	0	0	0	0	0	0	0	1	0	0	0	0	0	0	0	0	0	0	0	0	0	0	0	0	0	0	0	0	0	0	0
Bin.543	d__Bacteria;p__Gemmatimonadota;c__Gemmatimonadetes;o__KS3-K002;f__JABDQB01;g__g__;s__s__	24	0	0	0	0	0	0	0	0	0	0	0	0	0	0	0	2	0	0	0	0	0	0	0	0	0	0	0	0	0	1	0	0	0	0	0	0	0	0	0	0	0	0	0	0	0	0	0
Bin.76	d__Archaea;p__Thaumarchaeote;c__Nitrososphaeria;o__Nitrososphaerales;f__Nitrosopumilaceae;g__JACEMX01;s__s__	24	0	0	0	0	0	0	0	0	0	0	0	0	0	0	0	5	0	0	0	0	0	0	0	0	0	0	0	0	0	0	1	0	0	0	0	0	0	0	2	0	0	0	0	0	0	0	0
Bin.85	d__Bacteria;p__Desulfobacterota;c__Syntrophia;o__Syntrophales;f__UBA4778;g__UBA2192;s__s__	24	1	0	0	0	0	0	0	0	0	2	0	0	0	0	0	4	0	0	1	0	0	0	0	0	0	0	0	0	0	0	1	0	0	0	0	0	0	0	0	0	0	0	0	0	0	0	0
Bin.111	d__Bacteria;p__Planctomycetota;c__UBA8108;o__UBA8890;f__f__;g__g__;s__s__	23	0	0	0	0	0	0	0	0	0	0	0	0	0	0	0	3	0	0	0	1	0	0	0	0	0	0	0	1	0	0	1	0	0	0	0	0	0	0	1	0	0	0	0	0	0	0	0
Bin.149	d__Bacteria;p__Chloroflexota;c__Anaerolineae;o__Anaerolineales;f__UBA4823;g__g__;s__s__	23	0	0	0	0	0	0	0	0	0	0	0	0	0	0	0	2	0	0	0	0	0	0	1	0	0	1	0	0	0	0	0	0	0	0	0	0	0	0	0	0	0	0	0	0	0	0	0
Bin.396	d__Bacteria;p__Nitrospirota;c__Thermodesulfovibrionia;o__Thermodesulfovibrionales;f__SM23-35;g__g__;s__s__	23	1	0	1	0	0	0	1	0	0	0	0	0	0	0	0	5	0	0	1	0	0	0	0	0	0	0	0	0	0	0	0	0	0	0	0	0	0	0	0	0	0	0	0	0	0	0	0
Bin.429	d__Bacteria;p__OLB16;c__c__;o__o__;f__f__;g__g__;s__s__	23	0	0	0	0	0	0	0	0	0	0	0	0	0	0	0	4	0	0	0	0	0	0	0	0	0	0	0	0	0	1	1	0	0	0	0	0	0	0	0	0	0	0	0	0	0	0	0
Bin.478	d__Bacteria;p__Proteobacteria;c__Gammaproteobacteria;o__Thiohalomonadales_A;f__SZUA-152;g__g__;s__s__	23	1	0	0	0	0	0	0	0	0	0	0	0	0	0	0	1	0	0	0	1	0	0	0	2	0	0	0	0	0	0	2	0	0	1	0	0	0	0	0	0	0	0	0	0	0	0	0
Bin.546	d__Bacteria;p__Proteobacteria;c__Alphaproteobacteria;o__Kiloniellales;f__J153;g__g__;s__s__	23	0	0	0	0	0	0	0	0	0	0	0	0	0	0	0	3	0	0	3	0	0	0	0	0	0	0	0	0	0	0	0	0	0	0	0	0	0	0	0	0	0	0	0	0	0	0	0
Bin.59	d__Bacteria;p__Planctomycetota;c__Phycisphaerae;o__Sedimentisphaerales;f__SG8-4;g__PLanc-01;s__s__	23	0	0	0	0	0	0	0	0	0	0	0	0	0	0	0	1	0	0	0	1	0	0	0	0	0	1	0	1	0	1	0	0	1	0	0	0	0	0	0	0	0	0	0	0	0	0	0
Bin.137	d__Bacteria;p__Chloroflexota;c__Anaerolineae;o__E26-bin7;f__JACIWR01;g__g__;s__s__	22	0	0	0	0	0	0	0	0	0	0	0	0	0	0	0	4	0	0	0	0	0	0	0	1	0	1	0	0	0	0	0	0	0	0	0	0	0	2	2	0	0	0	0	0	0	0	0
Bin.182	d__Bacteria;p__Desulfobacterota;c__SM23-61;o__SM23-61;f__SM23-61;g__g__;s__s__	22	1	0	0	0	0	0	0	0	0	0	0	0	0	0	0	1	0	0	1	0	0	0	0	0	0	0	0	0	0	0	1	0	0	0	0	0	0	0	0	0	0	0	0	0	0	0	0
Bin.195	d__Bacteria;p__Chloroflexota;c__Anaerolineae;o__Anaerolineales;f__UBA4823;g__g__;s__s__	22	0	0	0	0	0	0	0	0	0	0	0	0	0	0	0	1	0	0	1	0	0	0	0	0	0	0	0	0	0	0	0	0	0	0	0	0	0	0	1	0	0	0	0	0	0	0	0
Bin.298	d__Bacteria;p__Chloroflexota;c__Dehalococcoidia;o__GIF9;f__AB-539-J10;g__E44-bin10;s__s__	22	0	0	0	0	0	0	0	0	0	0	0	0	0	0	0	5	0	0	2	0	0	0	0	0	0	1	0	0	0	0	1	0	0	0	0	0	0	0	1	0	0	0	0	0	0	0	0
Bin.302	d__Bacteria;p__Planctomycetota;c__Phycisphaerae;o__UBA1845;f__PWPN01;g__JAAYDF01;s__s__	22	0	0	0	0	0	0	0	0	0	0	0	0	0	0	0	3	0	0	0	1	0	0	0	0	0	0	0	0	0	0	2	0	0	0	0	0	0	1	0	0	0	0	0	0	0	0	0
Bin.405	d__Bacteria;p__Desulfobacterota;c__SM23-61;o__WTBG01;f__WTBG01;g__g__;s__s__	22	0	0	1	0	0	0	0	0	0	0	0	0	0	0	0	3	0	0	0	0	0	0	0	0	0	1	0	0	0	0	1	0	0	0	0	0	0	0	2	0	0	0	0	0	0	0	0
Bin.436	d__Bacteria;p__Proteobacteria;c__Gammaproteobacteria;o__SZUA-229;f__SZUA-229;g__g__;s__s__	22	0	0	1	0	0	0	0	0	0	0	0	0	0	0	0	4	0	0	1	0	0	0	0	0	0	0	0	0	0	0	0	0	0	0	0	0	0	0	0	0	0	0	0	0	0	0	0
Bin.477	d__Archaea;p__Euryarchaeota;c__E2;o__DHVEG-1;f__DHVEG-1;g__g__;s__s__	22	0	0	0	0	0	0	2	0	0	0	0	0	0	0	5	2	0	0	0	0	0	0	0	0	0	0	0	0	0	0	0	0	0	0	0	0	0	0	0	0	0	0	0	1	0	0	0
Bin.485	d__Bacteria;p__Chloroflexota;c__Anaerolineae;o__B4-G1;f__DUEL01;g__g__;s__s__	22	1	0	0	0	0	0	0	0	0	0	0	0	0	0	0	3	0	0	0	0	0	0	0	0	0	0	0	0	0	0	0	0	0	0	0	0	0	0	1	0	0	0	0	0	0	0	0
Bin.54	d__Bacteria;p__SZUA-182;c__SZUA-182;o__DTGQ01;f__f__;g__g__;s__s__	22	0	0	0	0	0	0	0	0	0	0	0	0	0	0	0	5	0	0	0	0	0	0	0	0	0	1	0	0	0	0	1	0	0	0	0	0	0	0	1	0	0	0	0	0	0	0	0
Bin.68	d__Bacteria;p__Chloroflexota;c__Anaerolineae;o__B4-G1;f__DUEL01;g__g__;s__s__	22	1	0	0	0	0	0	0	0	0	0	0	0	0	0	0	2	0	0	0	0	0	0	0	0	0	0	0	0	0	0	1	0	0	0	0	0	0	0	1	0	0	0	0	0	0	0	0
Bin.88	d__Bacteria;p__Desulfobacterota;c__Desulfobacteria;o__Desulfobacterales;f__Desulfosarcinaceae;g__g__;s__s__	22	0	0	1	0	0	0	0	0	0	0	0	0	0	0	0	4	0	0	1	1	0	0	0	0	0	0	0	0	0	0	4	0	0	0	0	0	0	0	0	0	0	0	0	0	0	0	0
Bin.123	d__Bacteria;p__WOR-3;c__WOR-3;o__UBA2258;f__DTLI01;g__g__;s__s__	21	0	0	0	0	0	0	0	0	0	0	0	0	0	0	0	1	0	0	0	0	0	0	0	0	0	0	0	0	0	0	1	0	0	0	0	0	0	0	1	0	0	0	0	0	0	0	0
Bin.129	d__Archaea;p__Halobacteriota;c__Methanosarcinia;o__Methanosarcinales;f__HR1;g__UBA7939;s__s__	21	0	2	0	1	0	0	0	0	0	0	1	0	0	0	0	6	0	0	1	0	0	0	0	0	0	0	0	2	0	0	0	0	0	0	0	0	0	0	0	0	0	0	0	0	0	0	0
Bin.151	d__Bacteria;p__Chloroflexota;c__Anaerolineae;o__Anaerolineales;f__UBA11579;g__UBA11579;s__s__	21	0	0	0	0	0	0	0	0	0	0	0	0	0	0	0	1	0	0	0	1	0	0	0	0	0	0	0	0	0	0	0	0	0	0	0	0	0	0	3	0	0	0	0	0	0	0	0
Bin.166	d__Bacteria;p__Desulfobacterota;c__MBNT15;o__MBNT15;f__MBNT15;g__CSP1-8;s__s__	21	1	0	0	0	0	0	0	0	0	0	0	0	0	0	0	3	0	0	1	0	0	0	0	0	0	0	0	0	0	0	1	0	0	0	0	0	0	0	1	0	0	0	0	0	0	0	0
Bin.24	d__Archaea;p__Methanobacteriota;c__Thermococci;o__Methanofastidiosales;f__f__;g__g__;s__s__	21	0	0	0	0	0	0	0	0	0	0	0	0	1	0	0	1	0	0	0	0	0	0	0	0	0	0	0	0	0	0	1	0	0	0	0	0	0	0	1	0	0	0	0	0	0	0	0
Bin.245	d__Bacteria;p__Desulfobacterota;c__BSN033;o__BSN033;f__UBA1163;g__JACAEX01;s__s__	21	1	0	0	0	0	0	0	0	0	0	0	0	0	0	0	4	0	0	0	0	0	0	0	0	0	0	0	0	0	0	2	0	0	0	0	0	0	0	1	0	0	0	0	0	0	0	0
Bin.251	d__Bacteria;p__Desulfobacterota;c__SM23-61;o__WTBG01;f__WTBG01;g__g__;s__s__	21	1	0	1	0	0	0	0	0	0	0	0	0	0	0	0	2	0	0	0	0	0	0	0	0	0	2	0	0	0	0	4	0	0	0	0	0	0	0	2	0	0	0	0	0	0	0	0
Bin.254	d__Archaea;p__Asgard_archaea;c__Thorarchaeia;o__Thorarchaeales;f__Thorarchaeaceae;g__SMTZ1-83;s__s__	21	0	0	0	0	0	0	0	0	0	0	0	0	0	0	0	1	0	0	0	0	0	0	0	0	0	0	0	0	0	0	1	0	0	0	0	0	0	0	3	0	0	0	0	0	0	0	0
Bin.264	d__Bacteria;p__Chloroflexota;c__Anaerolineae;o__Anaerolineales;f__UBA4823;g__DSOS01;s__s__	21	0	0	0	0	0	0	0	0	0	0	0	0	0	0	0	1	0	0	0	0	0	0	0	0	0	0	0	0	0	0	0	0	0	0	0	0	0	0	0	0	0	0	0	0	0	0	0
Bin.269	d__Bacteria;p__Desulfobacterota;c__Desulfobaccia;o__Desulfobaccales;f__0-14-0-80-60-11;g__DTKJ01;s__s__	21	0	0	0	0	0	0	0	0	0	0	0	0	0	0	0	6	0	0	0	1	0	0	0	0	0	0	0	0	0	0	0	0	0	0	0	0	0	0	0	0	0	0	0	0	0	0	0
Bin.297	d__Bacteria;p__Actinobacteriota;c__Acidimicrobiia;o__UBA5794;f__f__;g__g__;s__s__	21	0	0	1	0	0	0	0	0	0	0	0	0	0	0	0	2	0	0	0	0	0	0	0	0	0	0	0	0	0	1	1	0	0	0	0	0	0	0	1	0	0	0	0	0	0	0	0
Bin.310	d__Bacteria;p__Planctomycetota;c__Phycisphaerae;o__Phycisphaerales;f__SM1A02;g__g__;s__s__	21	0	0	0	0	0	0	1	0	0	1	0	0	0	0	0	1	0	0	0	0	0	0	0	1	0	0	0	0	0	1	0	0	0	0	0	0	0	0	0	0	0	0	0	0	0	0	0
Bin.325	d__Bacteria;p__Desulfobacterota;c__Syntrophia;o__Syntrophales;f__Smithellaceae;g__UBA4810;s__s__	21	1	0	0	0	0	0	0	0	0	0	0	0	0	0	0	3	0	0	1	0	0	0	0	0	0	0	0	0	0	0	0	0	0	0	0	0	0	0	0	0	0	0	0	0	0	0	0
Bin.364	d__Bacteria;p__Chloroflexota;c__Anaerolineae;o__SBR1031;f__UBA3940;g__g__;s__s__	21	0	0	0	0	0	0	0	0	0	0	0	0	0	0	0	1	0	0	0	0	0	0	1	0	0	0	0	0	0	0	1	0	0	0	0	0	0	0	0	0	0	0	0	0	0	0	0
Bin.458	d__Bacteria;p__Chloroflexota;c__Anaerolineae;o__E26-bin7;f__E26-bin7;g__E26-bin7;s__s__	21	0	0	0	0	0	0	1	0	0	0	0	0	0	0	0	4	0	0	0	2	0	0	0	0	0	0	0	1	0	0	0	0	0	0	0	0	0	0	1	0	0	0	0	0	0	0	0
Bin.476	d__Bacteria;p__Proteobacteria;c__Gammaproteobacteria;o__Chromatiales;f__Sedimenticolaceae;g__g__;s__s__	21	1	0	0	0	0	0	0	1	0	0	0	0	0	0	0	0	0	0	0	1	0	0	0	0	0	0	0	0	0	0	1	0	0	0	0	0	0	0	0	0	0	0	0	0	0	0	0
Bin.528	d__Bacteria;p__Proteobacteria;c__Gammaproteobacteria;o__Thiohalomonadales_A;f__SZUA-152;g__g__;s__s__	21	1	0	0	0	0	0	0	0	0	0	0	0	0	0	0	4	0	0	1	0	0	0	0	1	0	0	0	0	0	0	1	0	0	1	0	0	0	0	0	0	0	0	0	0	0	0	0
Bin.110	d__Bacteria;p__Chloroflexota;c__Dehalococcoidia;o__SZUA-161;f__SpSt-899;g__JABMQN01;s__s__	20	0	0	0	0	0	0	0	0	0	0	0	0	0	0	0	2	0	0	2	0	0	0	0	0	0	0	0	0	0	0	1	0	0	0	0	0	0	0	1	0	0	0	0	0	0	0	0
Bin.130	d__Bacteria;p__Desulfobacterota;c__Syntrophia;o__o__;f__f__;g__g__;s__s__	20	1	0	0	0	0	0	0	0	0	0	0	0	0	0	0	4	0	0	1	0	0	0	1	0	0	0	0	0	0	1	1	0	0	0	0	0	0	0	1	0	0	0	0	0	0	0	0
Bin.152	d__Bacteria;p__Campylobacterota;c__Campylobacteria;o__Campylobacterales;f__Sulfurovaceae;g__Sulfurovum;s__s__	20	0	0	1	0	0	0	1	0	0	0	0	0	0	0	0	5	0	0	0	0	0	0	0	0	0	0	0	0	0	1	0	0	0	1	0	0	0	0	0	0	0	0	0	0	0	0	0
Bin.165	d__Bacteria;p__Chloroflexota;c__Dehalococcoidia;o__Dehalococcoidales;f__CSSed11-197;g__g__;s__s__	20	0	0	0	0	0	0	0	0	0	0	0	0	0	0	0	4	0	0	0	0	0	0	0	0	0	1	0	0	0	0	2	0	0	0	0	0	0	0	1	0	0	0	0	0	0	0	0
Bin.170	d__Bacteria;p__Abyssubacteria;c__SURF-5;o__SURF-5;f__SURF-5;g__g__;s__s__	20	0	0	0	0	0	0	0	0	0	0	0	0	0	0	0	3	0	0	0	0	0	0	0	0	0	0	0	0	0	0	1	0	0	0	0	0	0	0	1	0	0	0	0	0	0	0	0
Bin.219	d__Archaea;p__Halobacteriota;c__Methanosarcinia;o__Methanosarcinales;f__Methanosarcinaceae;g__g__;s__s__	20	0	1	0	0	0	0	0	0	0	0	1	0	0	0	0	6	0	0	1	0	0	0	0	0	0	0	0	1	0	0	0	0	0	0	0	0	0	0	0	1	0	0	0	0	0	0	0
Bin.274	d__Bacteria;p__RBG-13-66-14;c__B26-G2;o__WVWN01;f__WVWN01;g__WVWN01;s__s__	20	0	0	0	0	0	0	0	0	0	0	0	0	0	0	0	3	0	0	1	0	1	0	1	1	0	0	0	0	0	0	1	0	0	0	0	0	0	0	1	0	0	0	0	0	0	0	0
Bin.317	d__Bacteria;p__QNDG01;c__QNDG01;o__QNDG01;f__DSAB01;g__g__;s__s__	20	0	0	0	0	0	0	0	0	1	0	0	0	0	0	0	1	0	0	0	0	0	0	0	0	0	0	0	0	0	0	3	0	0	1	0	0	0	0	1	0	0	0	0	0	0	0	0
Bin.388	d__Bacteria;p__Armatimonadota;c__CAIYQO01;o__WVXJ01;f__DTIZ01;g__g__;s__s__	20	0	0	0	0	0	0	0	0	0	0	0	0	0	0	0	6	0	0	1	0	0	0	0	0	0	0	0	1	0	0	1	0	0	0	0	0	0	0	1	0	0	0	0	0	0	0	0
Bin.420	d__Bacteria;p__WOR-3;c__WOR-3;o__UBA2258;f__DTLI01;g__g__;s__s__	20	0	0	0	0	0	0	0	0	0	0	0	0	0	0	0	2	0	0	0	0	0	0	0	0	0	0	0	0	0	0	1	0	0	0	0	0	0	0	5	0	0	0	0	0	0	0	0
Bin.443	d__Bacteria;p__WOR-3;c__WOR-3;o__SM23-42;f__SM23-42;g__SM23-42;s__s__	20	0	0	0	0	0	0	0	0	0	0	0	0	0	0	0	1	0	0	0	0	0	0	1	0	0	0	0	0	0	0	1	0	0	0	0	0	0	0	3	0	0	0	0	0	1	0	0
Bin.472	d__Archaea;p__Asgard_archaea;c__Lokiarchaeia;o__CR-4;f__SOKP01;g__SOKP01;s__SOKP01 sp011364975	20	0	0	0	0	0	0	0	0	0	0	0	0	0	0	0	2	0	0	0	1	0	0	0	0	0	0	0	0	0	0	0	0	0	0	0	0	0	0	0	0	0	0	0	0	0	0	0
Bin.560	d__Bacteria;p__Chloroflexota;c__Anaerolineae;o__B4-G1;f__B4-G1;g__g__;s__s__	20	1	0	0	0	0	0	0	0	0	1	0	0	0	0	0	0	0	0	0	1	0	0	0	0	0	1	0	1	0	0	0	0	0	0	0	0	0	0	1	0	0	0	0	0	0	0	0
Bin.61	d__Bacteria;p__Desulfobacterota;c__Desulfobacteria;o__Desulfatiglandales;f__HGW-15;g__g__;s__s__	20	1	0	1	0	0	0	1	0	0	0	0	0	0	0	0	2	0	0	0	0	0	0	0	0	0	0	0	0	0	0	2	0	0	0	0	0	0	0	0	0	0	0	0	0	0	0	0
Bin.63	d__Bacteria;p__ARS69;c__ARS69;o__ARS69;f__ARS69;g__g__;s__s__	20	0	0	1	0	0	0	1	0	0	0	0	0	0	0	1	1	0	0	1	0	0	0	1	0	0	0	0	0	0	0	1	0	0	0	0	1	0	0	1	0	0	0	0	0	0	0	0
Bin.65	d__Bacteria;p__Desulfobacterota;c__Desulfobacteria;o__Desulfobacterales;f__UBA11574;g__UBA11574;s__s__	20	0	0	1	0	0	0	0	0	0	0	0	0	0	0	0	2	0	0	0	0	0	0	0	0	0	0	0	0	0	0	1	0	0	0	0	0	0	0	0	0	0	0	0	0	0	1	0
Bin.73	d__Bacteria;p__OLB16;c__c__;o__o__;f__f__;g__g__;s__s__	20	0	0	0	0	0	0	0	0	0	0	0	0	0	0	0	3	0	0	1	1	0	0	0	0	0	1	0	0	0	0	2	0	0	0	0	0	0	0	1	0	0	0	0	0	0	0	0
Bin.79	d__Bacteria;p__RBG-13-61-14;c__RBG-13-61-14;o__RBG-13-61-14;f__f__;g__g__;s__s__	20	0	0	0	0	0	0	0	0	0	0	0	0	0	0	0	4	0	0	1	0	0	0	0	0	0	0	0	0	0	0	3	0	0	0	0	0	0	0	1	0	0	0	0	0	1	0	0
Bin.155	d__Bacteria;p__Acidobacteriota;c__Mor1;o__SMYD01;f__f__;g__g__;s__s__	19	0	0	2	0	0	0	0	0	0	0	0	0	0	0	0	6	0	0	0	0	0	0	0	0	0	0	0	0	0	0	0	0	0	0	0	0	0	0	1	0	0	0	0	0	0	0	0
Bin.156	d__Bacteria;p__Chloroflexota;c__Dehalococcoidia;o__Dehalococcoidales;f__UBA5760;g__g__;s__s__	19	0	0	0	0	0	0	0	0	0	0	0	0	0	0	0	3	0	0	0	0	0	0	0	0	0	0	0	0	0	0	0	0	0	0	0	0	0	0	1	0	0	0	0	0	0	0	0
Bin.204	d__Bacteria;p__Chloroflexota;c__Dehalococcoidia;o__SZUA-161;f__E44-bin15;g__g__;s__s__	19	0	0	0	0	0	0	0	0	0	0	0	0	0	0	0	8	0	0	1	0	0	0	0	0	0	1	0	0	0	0	0	0	0	0	0	0	0	0	0	0	0	0	0	0	0	0	0
Bin.373	d__Bacteria;p__WOR-3;c__WOR-3;o__UBA2258;f__UBA2258;g__DSBX01;s__s__	19	0	0	1	0	0	0	0	0	0	0	0	0	0	0	0	2	0	0	0	0	0	0	0	0	0	1	0	0	0	0	1	0	0	0	0	0	0	0	4	0	0	0	0	0	0	0	0
Bin.461	d__Bacteria;p__Nitrospirota;c__Thermodesulfovibrionia;o__Thermodesulfovibrionales;f__SM23-35;g__UBA2194;s__s__	19	1	0	1	0	0	0	1	0	0	0	0	0	0	0	0	3	1	0	1	0	0	0	0	0	0	0	0	0	0	0	0	0	0	0	0	0	0	0	0	0	0	0	0	0	0	0	0
Bin.465	d__Bacteria;p__Chloroflexota;c__Anaerolineae;o__Anaerolineales;f__UBA4823;g__g__;s__s__	19	0	0	0	0	0	0	0	0	0	0	0	0	0	0	0	1	0	0	0	0	0	0	1	0	0	0	0	0	0	0	0	0	0	0	0	0	0	0	0	0	0	0	0	0	0	0	0
Bin.468	d__Bacteria;p__DSWW01;c__DSWW01;o__o__;f__f__;g__g__;s__s__	19	0	0	1	0	0	0	0	0	0	0	0	0	0	0	0	4	0	0	1	0	0	0	0	0	0	0	0	0	0	0	3	0	0	0	0	0	0	0	0	0	0	0	0	0	0	0	0
Bin.490	d__Bacteria;p__BMS3Abin14;c__BMS3Abin14;o__BMS3Abin14;f__f__;g__g__;s__s__	19	0	0	0	0	0	0	0	0	0	0	0	0	0	0	0	3	0	0	1	0	0	0	0	0	0	0	0	0	0	0	2	0	0	0	0	0	0	0	1	0	0	0	0	0	0	0	0
Bin.514	d__Archaea;p__Methanobacteriota;c__Thermococci;o__Methanofastidiosales;f__f__;g__g__;s__s__	19	0	0	0	0	0	0	0	0	0	0	0	0	0	1	0	1	0	0	0	0	0	0	0	0	0	0	0	0	0	0	1	0	0	0	0	0	0	0	3	0	0	0	0	0	0	0	0
Bin.529	d__Bacteria;p__Desulfobacterota;c__Desulfuromonadia;o__Desulfuromonadales;f__BM103;g__g__;s__s__	19	0	0	1	0	0	0	1	0	0	0	0	0	0	0	0	2	0	0	2	0	0	0	0	0	0	0	0	0	0	0	0	1	0	0	0	0	0	0	0	0	0	0	0	0	0	0	0
Bin.544	d__Bacteria;p__Armatimonadota;c__CAIYQO01;o__WVXJ01;f__DTIZ01;g__g__;s__s__	19	0	0	0	0	0	0	0	0	0	0	0	0	0	0	0	7	0	0	1	0	0	0	0	0	0	0	0	1	0	0	1	0	0	0	0	0	0	0	0	0	0	0	0	0	0	0	0
Bin.548	d__Bacteria;p__Chloroflexota;c__Dehalococcoidia;o__UBA2777;f__RBG-13-53-26;g__RBG-13-53-26;s__s__	19	0	0	0	0	1	0	1	0	0	0	0	0	0	0	0	3	0	0	0	0	0	0	0	0	0	0	0	0	0	0	1	0	0	0	0	0	0	0	1	0	0	0	0	0	0	0	0
Bin.107	d__Bacteria;p__Chloroflexota;c__Anaerolineae;o__Anaerolineales;f__EnvOPS12;g__DSXF01;s__s__	18	0	0	0	0	0	0	0	0	0	1	0	0	0	0	0	1	0	0	0	0	0	0	0	0	0	1	0	0	0	0	0	0	0	0	0	0	0	0	0	0	0	0	0	0	0	0	0
Bin.145	d__Bacteria;p__Armatimonadota;c__CAIYQO01;o__WVXJ01;f__DTIZ01;g__g__;s__s__	18	0	0	0	0	0	0	0	0	0	0	0	0	0	0	0	4	0	0	1	0	0	0	0	0	0	0	0	0	0	0	0	0	0	0	0	0	0	0	1	0	0	0	0	0	0	0	0
Bin.160	d__Archaea;p__Halobacteriota;c__Methanomicrobia;o__Methanomicrobiales;f__Methanoregulaceae;g__UBA9949;s__s__	18	0	2	0	0	0	0	1	0	0	0	1	0	0	0	0	2	0	0	1	0	0	0	0	0	0	1	0	0	0	0	0	0	0	0	0	0	0	0	0	0	0	0	0	0	0	0	0
Bin.17	d__Archaea;p__Halobacteriota;c__Methanosarcinia;o__Methanosarcinales;f__HR1;g__UBA7939;s__s__	18	0	2	0	0	0	0	0	0	0	0	0	0	0	0	0	5	0	0	0	1	0	0	1	0	0	0	0	1	0	0	0	0	0	0	0	0	0	0	2	0	0	0	0	0	0	0	0
Bin.205	d__Bacteria;p__Desulfobacterota;c__Desulfobacteria;o__Desulfatiglandales;f__HGW-15;g__g__;s__s__	18	0	0	0	0	0	0	0	0	0	0	0	0	0	0	0	2	0	0	0	0	0	0	0	0	0	0	0	0	0	0	3	0	0	0	0	0	0	1	0	0	0	0	0	0	0	0	0
Bin.257	d__Bacteria;p__Chloroflexota;c__Anaerolineae;o__B4-G1;f__DUEL01;g__g__;s__s__	18	0	0	0	0	0	0	0	0	0	0	0	0	0	0	0	2	0	0	0	0	0	0	0	0	0	0	0	0	0	0	0	0	0	0	0	0	0	0	0	0	0	0	0	0	0	0	0
Bin.287	d__Archaea;p__Euryarchaeota;c__E2;o__DHVEG-1;f__DHVEG-1;g__SM1-50;s__SM1-50 sp002900555	18	0	0	0	0	0	0	2	0	0	0	0	0	0	1	2	4	0	0	0	0	0	0	0	0	0	0	0	0	0	0	0	0	0	0	0	0	0	0	0	0	0	0	0	0	0	0	0
Bin.289	d__Archaea;p__Euryarchaeota;c__E2;o__UBA202;f__JdFR-43;g__B78-G9;s__s__	18	0	0	0	0	0	0	1	0	0	0	0	0	0	0	3	3	0	0	0	0	0	0	0	0	0	0	0	0	0	0	1	0	0	0	0	0	0	0	0	0	0	0	0	0	0	0	0
Bin.303	d__Archaea;p__Methanobacteriota;c__Thermococci;o__Methanofastidiosales;f__f__;g__g__;s__s__	18	0	0	0	0	0	0	0	0	0	0	0	0	0	0	0	1	0	0	0	0	0	0	0	0	0	0	0	0	0	0	1	0	0	0	0	0	0	0	2	0	0	0	0	0	0	0	0
Bin.338	d__Bacteria;p__Zixibacteria;c__MSB-5A5;o__GN15;f__JAAZOE01;g__g__;s__s__	18	0	0	0	0	0	0	1	0	1	0	0	0	0	0	0	0	0	0	0	0	0	0	0	0	0	0	0	0	0	0	1	0	0	0	0	0	0	0	1	0	0	0	0	0	0	0	0
Bin.355	d__Archaea;p__Halobacteriota;c__Methanomicrobia;o__Methanomicrobiales;f__Methanomicrobiaceae;g__g__;s__s__	18	0	1	0	0	1	0	1	0	0	0	0	0	0	0	0	5	0	0	0	0	0	0	0	0	0	0	0	0	0	0	0	0	0	0	0	0	0	0	0	0	0	0	0	0	0	0	0
Bin.451	d__Bacteria;p__Desulfobacterota;c__Dissulfuribacteria;o__Dissulfuribacterales;f__f__;g__g__;s__s__	18	2	0	0	0	0	0	0	0	0	0	0	0	0	0	0	1	0	0	1	0	0	0	0	0	0	0	0	0	0	0	3	0	0	0	0	0	0	0	0	0	0	0	0	0	0	0	0
Bin.453	d__Archaea;p__Euryarchaeota;c__E2;o__DHVEG-1;f__DHVEG-1;g__M9B1D;s__s__	18	0	0	0	0	0	0	1	0	0	0	0	0	0	0	5	3	0	0	0	0	0	0	0	0	0	1	0	0	0	0	1	0	0	0	0	0	0	0	0	0	0	0	0	0	0	0	0
Bin.456	d__Archaea;p__Methanobacteriota;c__Thermococci;o__Methanofastidiosales;f__f__;g__g__;s__s__	18	0	0	0	0	0	0	0	0	0	0	0	0	1	0	0	1	0	0	0	0	0	0	0	0	0	0	0	0	1	0	1	0	0	0	0	0	0	0	1	0	0	0	0	0	0	0	0
Bin.555	d__Bacteria;p__Spirochaetota;c__Spirochaetia;o__SZUA-6;f__SZUA-6;g__g__;s__s__	18	1	0	0	0	0	0	0	0	0	0	0	0	0	0	0	1	0	0	1	0	0	0	0	0	0	0	0	0	0	0	2	0	0	0	0	0	0	0	1	0	0	0	0	0	0	0	0
Bin.1	d__Bacteria;p__Desulfobacterota;c__MBNT15;o__MBNT15;f__MBNT15;g__CSP1-8;s__s__	17	0	0	0	0	0	0	0	0	0	0	0	0	0	0	0	3	0	0	1	0	0	0	0	0	0	0	0	0	0	0	1	0	0	0	0	0	0	0	0	0	0	0	0	0	0	0	0
Bin.105	d__Bacteria;p__Chloroflexota;c__Dehalococcoidia;o__Dehalococcoidales;f__RBG-16-60-22;g__E44-bin89;s__s__	17	0	0	0	0	0	0	0	0	0	0	0	0	0	0	0	3	0	0	1	0	0	0	0	0	0	1	0	0	0	0	0	0	0	0	0	0	0	0	1	0	0	0	0	0	0	0	0
Bin.115	d__Bacteria;p__Desulfobacterota;c__SM23-61;o__WTBG01;f__WTBG01;g__g__;s__s__	17	0	0	0	0	0	0	0	0	0	0	0	0	0	0	0	3	0	0	0	0	0	0	0	0	0	2	0	0	0	0	1	0	0	0	0	0	0	0	1	0	0	0	0	0	0	0	0
Bin.122	d__Bacteria;p__Proteobacteria;c__Gammaproteobacteria;o__Thiohalomonadales_A;f__SZUA-152;g__g__;s__s__	17	1	0	0	0	0	0	0	0	0	0	0	0	0	0	0	1	0	0	0	0	0	0	0	0	0	0	0	0	0	1	0	0	0	0	0	0	0	0	0	0	0	0	0	0	0	0	0
Bin.266	d__Archaea;p__Methanobacteriota;c__Thermococci;o__Methanofastidiosales;f__f__;g__g__;s__s__	17	0	0	0	0	0	0	0	0	0	0	0	0	1	0	0	0	0	0	0	0	0	0	0	0	0	0	0	0	1	0	0	0	0	0	0	0	0	0	2	0	0	0	0	0	0	0	0
Bin.295	d__Bacteria;p__Desulfobacterota;c__BSN033;o__BSN033;f__UBA1163;g__UBA1163;s__s__	17	0	0	0	0	0	0	0	0	0	0	0	0	0	0	0	1	0	0	0	0	0	0	0	1	0	0	0	0	0	0	2	0	0	0	0	0	0	0	1	0	0	0	0	0	0	0	0
Bin.296	d__Archaea;p__Asgard_archaea;c__Thorarchaeia;o__o__;f__f__;g__g__;s__s__	17	0	0	0	0	0	0	0	0	0	0	0	0	0	0	0	0	0	0	0	0	0	0	0	0	0	0	0	0	0	0	0	0	0	0	0	0	0	0	1	0	0	0	0	0	0	0	0
Bin.30	d__Bacteria;p__WOR-3;c__WOR-3;o__UBA2258;f__DTLI01;g__g__;s__s__	17	0	0	0	0	0	0	0	0	0	0	0	0	0	0	0	2	0	0	0	1	0	0	0	0	0	0	0	0	0	0	0	0	0	0	0	0	0	0	4	0	0	0	0	0	0	0	0
Bin.33	d__Bacteria;p__Planctomycetota;c__UBA8108;o__UBA8108;f__SXIK01;g__g__;s__s__	17	0	0	0	0	0	0	1	0	0	0	0	0	0	0	0	3	0	0	0	1	0	0	0	0	0	0	0	0	0	0	0	0	0	0	0	0	0	0	0	0	0	0	0	0	0	0	0
Bin.35	d__Bacteria;p__Nitrospirota;c__Thermodesulfovibrionia;o__Thermodesulfovibrionales;f__SM23-35;g__UBA2194;s__s__	17	0	0	2	0	0	0	0	0	0	0	0	0	0	0	0	2	0	0	1	1	0	0	0	0	0	0	0	0	0	0	0	0	0	0	0	0	0	0	0	0	0	0	0	0	0	0	0
Bin.39	d__Archaea;p__Euryarchaeota;c__E2;o__DHVEG-1;f__DHVEG-1;g__g__;s__s__	17	0	1	0	0	0	0	2	0	0	0	0	1	0	0	4	3	0	0	0	0	0	0	0	0	0	0	0	0	0	0	0	0	0	0	0	0	0	0	0	0	0	0	0	0	0	0	0
Bin.400	d__Bacteria;p__WOR-3;c__WOR-3;o__SM23-42;f__SM23-42;g__SM23-42;s__s__	17	0	0	0	0	0	0	0	0	0	0	0	0	0	0	0	1	0	0	0	0	0	0	0	0	0	0	0	0	0	0	1	0	0	0	0	0	0	0	2	0	0	0	0	0	0	0	0
Bin.402	d__Archaea;p__Bathyarchaeota;c__Bathyarchaeia;o__TCS64;f__TCS64;g__RBG-16-57-9;s__s__	17	0	0	0	0	0	0	0	0	0	0	0	0	0	0	0	2	0	0	0	0	0	0	0	0	0	0	0	0	0	0	0	0	0	1	0	0	0	0	0	0	0	0	0	0	0	0	0
Bin.488	d__Bacteria;p__Desulfobacterota;c__Desulfobacteria;o__Desulfatiglandales;f__HGW-15;g__g__;s__s__	17	0	0	2	0	0	0	1	0	0	0	0	0	0	0	0	2	0	0	0	0	0	0	0	0	0	0	0	0	0	0	1	0	0	0	0	0	0	0	0	0	0	0	0	0	0	0	0
Bin.527	d__Bacteria;p__Abyssubacteria;c__SURF-5;o__SURF-5;f__SURF-5;g__g__;s__s__	17	0	0	0	0	0	0	0	0	0	0	0	0	0	0	0	1	0	0	0	1	0	0	0	0	0	0	0	0	0	0	0	0	0	0	0	0	0	0	2	0	0	0	0	0	0	0	0
Bin.6	d__Archaea;p__Bathyarchaeota;c__Bathyarchaeia;o__40CM-2-53-6;f__RBG-13-38-9;g__RBG-13-38-9;s__s__	17	0	0	0	0	0	0	0	0	0	0	0	0	0	0	0	5	0	0	1	0	0	0	0	0	0	0	0	0	0	0	1	0	0	0	0	0	0	0	0	0	0	0	0	0	0	0	0
Bin.75	d__Bacteria;p__Chloroflexota;c__Dehalococcoidia;o__GIF9;f__AB-539-J10;g__g__;s__s__	17	0	0	0	0	0	0	0	0	0	0	0	0	0	0	0	2	0	0	0	0	0	0	0	0	0	1	0	0	0	0	1	0	0	0	0	0	0	0	1	0	0	0	0	0	0	0	0
Bin.164	d__Bacteria;p__Desulfobacterota;c__BSN033;o__BSN033;f__UBA1163;g__RBG-16-49-23;s__s__	16	0	0	0	0	0	0	0	0	0	0	0	0	0	0	0	3	0	0	0	0	0	0	0	0	0	0	0	0	0	0	3	0	0	0	0	0	0	0	0	0	0	0	0	0	0	0	0
Bin.184	d__Bacteria;p__Nitrospirota;c__Thermodesulfovibrionia;o__Thermodesulfovibrionales;f__SM23-35;g__JACAFF01;s__s__	16	1	0	1	0	0	0	0	0	0	0	0	0	0	0	0	3	0	0	0	1	0	0	0	0	0	0	0	0	0	0	0	0	0	0	0	0	0	0	1	0	0	0	0	0	0	0	0
Bin.196	d__Archaea;p__Euryarchaeota;c__EX4484-6;o__EX4484-6;f__EX4484-6;g__g__;s__s__	16	0	0	0	0	0	0	0	0	0	0	0	1	0	0	0	3	0	0	1	0	0	0	0	0	0	0	0	0	0	0	0	0	0	0	0	0	0	0	0	0	0	0	0	0	0	0	0
Bin.218	d__Bacteria;p__Planctomycetota;c__DG-23;o__SLPQ01;f__SLPQ01;g__g__;s__s__	16	0	0	0	0	0	0	0	0	0	0	0	0	0	0	0	4	0	0	1	0	0	0	0	0	0	0	0	0	0	0	0	0	0	0	0	0	0	0	1	0	0	0	0	0	0	0	0
Bin.239	d__Archaea;p__Euryarchaeota;c__Thermoplasmata;o__DTKX01;f__f__;g__g__;s__s__	16	0	0	0	0	0	0	0	0	0	0	0	0	0	0	0	4	0	0	0	0	0	0	0	0	0	0	0	0	0	0	0	0	0	0	0	0	0	0	0	0	0	0	0	0	0	0	0
Bin.29	d__Archaea;p__Euryarchaeota;c__E2;o__DHVEG-1;f__DHVEG-1;g__g__;s__s__	16	0	0	0	0	0	0	1	0	0	0	0	0	0	0	5	3	0	0	0	0	0	0	0	0	0	0	0	0	0	0	0	0	0	0	0	0	0	0	0	0	0	0	0	0	0	0	0
Bin.314	d__Bacteria;p__Abyssubacteria;c__SURF-5;o__SURF-5;f__SURF-5;g__g__;s__s__	16	0	0	0	0	0	0	0	0	0	0	0	0	0	0	0	1	0	0	0	0	0	0	0	0	0	1	0	0	0	0	1	0	0	0	0	0	0	0	1	0	0	0	0	0	0	0	0
Bin.353	d__Archaea;p__Asgard_archaea;c__Heimdallarchaeia;o__JABLTI01;f__JABLTI01;g__JABLTI01;s__s__	16	0	0	0	0	0	0	0	0	0	0	0	0	0	0	0	1	0	0	0	0	0	0	0	0	0	0	0	0	0	0	0	0	0	0	0	0	0	0	6	0	0	0	0	0	0	0	0
Bin.359	d__Bacteria;p__Verrucomicrobiota;c__Kiritimatiellae;o__Kiritimatiellales;f__Pontiellaceae;g__Pontiella;s__s__	16	0	0	0	0	0	0	0	0	0	0	0	0	0	0	0	4	0	0	0	0	0	0	0	0	0	0	0	0	0	0	0	0	0	0	0	0	0	0	0	0	0	0	0	0	0	0	0
Bin.374	d__Archaea;p__Halobacteriota;c__Methanomicrobia;o__Methanomicrobiales;f__Methanomicrobiaceae;g__g__;s__s__	16	0	0	0	0	1	0	1	0	0	0	2	0	0	0	0	1	0	0	1	1	0	0	0	0	0	0	0	0	0	0	0	0	0	0	0	0	0	0	2	0	0	0	0	0	0	0	0
Bin.375	d__Archaea;p__Asgard_archaea;c__Heimdallarchaeia;o__LC-3;f__B3-JM-08;g__B3-JM-08;s__B3-JM-08 sp011364965	16	0	0	0	0	0	0	0	0	0	0	0	0	0	0	0	0	0	0	0	0	0	0	1	0	0	0	0	0	0	0	0	0	0	0	0	0	0	0	0	0	0	0	0	0	0	0	0
Bin.377	d__Bacteria;p__WOR-3;c__WOR-3;o__SM23-42;f__SM23-42;g__SM23-42;s__s__	16	0	0	0	0	0	0	0	0	0	0	0	0	0	0	0	2	0	0	0	0	0	0	0	0	0	1	0	0	0	0	1	0	0	0	0	0	0	0	2	0	0	0	0	0	0	0	0
Bin.415	d__Bacteria;p__Chloroflexota;c__Dehalococcoidia;o__GIF9;f__UBA5620;g__9FT-COMBO-48-23;s__s__	16	0	0	0	0	0	0	0	0	0	0	0	0	0	0	0	5	0	0	1	0	0	0	0	0	0	0	0	0	0	0	1	0	0	0	0	0	0	0	1	0	0	0	0	0	0	0	0
Bin.425	d__Bacteria;p__WOR-3;c__WOR-3;o__SM23-42;f__SM23-42;g__SOIY01;s__s__	16	0	0	0	0	0	0	0	0	0	0	0	0	0	0	0	1	0	0	0	0	0	0	0	0	0	1	0	0	0	0	1	0	0	0	0	0	0	0	2	0	0	0	0	0	0	0	0
Bin.433	d__Bacteria;p__Chloroflexota;c__Dehalococcoidia;o__SZUA-161;f__E44-bin15;g__g__;s__s__	16	0	0	0	0	0	0	0	0	0	0	0	0	0	0	0	6	0	0	1	0	0	0	0	0	0	0	0	0	0	0	1	0	0	0	0	0	0	0	1	0	0	0	0	0	0	0	0
Bin.460	d__Bacteria;p__Planctomycetota;c__Phycisphaerae;o__Sedimentisphaerales;f__SG8-4;g__g__;s__s__	16	0	0	0	0	0	0	0	0	0	0	0	0	0	0	0	2	0	0	0	1	0	0	0	0	0	1	0	0	0	0	0	0	1	0	0	0	0	0	0	0	0	0	0	0	0	0	0
Bin.495	d__Bacteria;p__Planctomycetota;c__UBA1135;o__PLA2;f__PLA2;g__g__;s__s__	16	0	0	0	0	0	0	0	0	0	0	0	0	0	0	0	3	0	0	0	0	0	0	0	0	0	0	0	0	0	0	0	0	0	0	0	0	0	0	0	0	0	0	0	0	0	0	0
Bin.557	d__Bacteria;p__Desulfobacterota;c__BSN033;o__BSN033;f__f__;g__g__;s__s__	16	0	0	2	0	0	0	0	0	0	0	0	0	0	0	0	3	0	0	1	0	0	0	0	0	0	0	0	0	0	0	2	0	0	0	0	0	0	0	1	0	0	0	0	0	0	0	0
Bin.70	d__Bacteria;p__BMS3Abin14;c__BMS3Abin14;o__BMS3Abin14;f__f__;g__g__;s__s__	16	0	0	1	0	0	0	0	0	0	0	0	0	0	0	0	2	0	0	1	0	0	0	0	0	0	0	0	0	0	0	0	0	0	0	0	0	0	0	0	0	0	0	0	0	0	0	0
Bin.117	d__Bacteria;p__UBA10199;c__UBA10199;o__2-02-FULL-44-16;f__f__;g__g__;s__s__	15	0	0	1	0	0	0	0	0	0	0	0	0	0	0	0	2	0	0	0	0	0	0	0	0	0	0	0	0	0	1	1	0	0	0	0	0	0	0	1	0	0	0	0	0	0	0	0
Bin.12	d__Bacteria;p__WOR-3;c__WOR-3;o__UBA2258;f__UBA2258;g__DSBX01;s__s__	15	0	0	1	0	0	0	0	0	0	1	0	0	0	0	0	2	0	0	0	0	0	0	0	0	0	0	0	0	0	0	1	0	0	0	0	0	0	0	1	0	0	0	0	0	0	0	0
Bin.133	d__Bacteria;p__Chloroflexota;c__Dehalococcoidia;o__GIF9;f__UBA5620;g__g__;s__s__	15	0	0	0	0	0	0	0	0	0	0	0	0	0	0	0	5	0	0	0	0	0	0	0	0	0	1	0	0	0	0	1	0	0	0	0	0	0	0	0	0	0	0	0	0	0	0	0
Bin.148	d__Archaea;p__Bathyarchaeota;c__Bathyarchaeia;o__B26-1;f__UBA233;g__SG8-32-3;s__SG8-32-3 sp007050895	15	0	0	0	0	0	0	0	0	0	0	0	0	0	0	0	6	0	0	1	1	0	0	0	0	0	0	0	0	0	0	0	0	0	0	0	0	0	0	0	0	0	0	0	0	0	0	0
Bin.193	d__Archaea;p__Asgard_archaea;c__Heimdallarchaeia;o__JABLTI01;f__JABLTI01;g__JABLTI01;s__s__	15	0	0	0	0	0	0	0	0	0	0	0	0	0	0	0	0	0	0	0	0	0	0	0	0	0	0	0	0	0	0	0	0	0	0	0	0	0	0	6	0	0	0	0	0	0	0	0
Bin.220	d__Bacteria;p__RBG-13-61-14;c__RBG-13-61-14;o__RBG-13-61-14;f__f__;g__g__;s__s__	15	0	0	0	0	0	0	0	0	0	0	0	0	0	0	0	2	0	0	0	0	0	0	0	0	0	0	0	0	0	0	2	0	0	0	0	0	0	0	1	0	0	0	0	0	0	0	0
Bin.243	d__Bacteria;p__Acidobacteriota;c__UBA6911;o__UBA6911;f__UBA6911;g__UBA6911;s__s__	15	0	0	0	0	0	0	0	0	0	0	0	0	0	0	0	3	0	0	0	0	0	0	0	0	0	0	0	0	0	0	1	0	0	0	0	0	0	0	0	0	0	0	0	0	0	0	0
Bin.263	d__Archaea;p__Euryarchaeota;c__Thermoplasmata;o__DTKX01;f__f__;g__g__;s__s__	15	0	0	0	0	0	0	0	0	0	1	0	0	0	0	0	5	0	0	0	0	0	0	0	0	0	0	0	0	0	0	0	0	0	0	0	0	0	0	0	0	0	0	0	0	0	0	0
Bin.292	d__Bacteria;p__Sumerlaeota;c__Sumerlaeia;o__o__;f__f__;g__g__;s__s__	15	0	0	0	0	0	0	0	0	0	0	0	0	0	0	0	4	0	0	1	0	0	0	0	0	0	0	0	1	0	0	2	0	0	0	0	0	0	0	0	0	0	0	0	0	0	0	0
Bin.341	d__Bacteria;p__Actinobacteriota;c__Thermoleophilia;o__UBA2241;f__UBA2241;g__g__;s__s__	15	0	0	0	0	0	0	0	0	0	0	0	0	0	0	0	4	0	0	1	0	0	0	0	0	0	0	0	0	0	0	2	0	0	0	0	0	0	0	0	0	0	0	0	0	0	0	0
Bin.348	d__Bacteria;p__Bipolaricaulota;c__Bipolaricaulia;o__UBA7950;f__UBA9294;g__SPBW01;s__s__	15	0	0	0	0	0	0	0	0	0	0	0	0	0	0	0	2	0	0	0	0	0	0	1	0	0	0	0	0	0	0	2	0	0	0	0	0	0	0	0	0	0	0	0	0	0	0	0
Bin.382	d__Bacteria;p__Desulfobacterota;c__Desulfobacteria;o__Desulfatiglandales;f__Desulfatiglandaceae;g__g__;s__s__	15	0	0	1	0	0	0	0	0	0	0	0	0	0	0	0	3	0	0	0	0	0	0	0	0	0	0	0	0	0	0	1	0	0	0	0	0	0	0	0	0	0	0	0	0	0	0	0
Bin.407	d__Archaea;p__Asgard_archaea;c__Heimdallarchaeia;o__JABLTI01;f__JABLTI01;g__JABLTI01;s__s__	15	0	0	0	0	0	0	0	0	0	0	0	0	0	0	0	0	0	0	0	0	0	0	0	0	0	0	0	0	0	0	0	0	0	0	0	0	0	0	5	0	0	0	0	0	0	0	0
Bin.450	d__Bacteria;p__Desulfobacterota;c__SM23-61;o__WTBG01;f__WTBG01;g__g__;s__s__	15	0	0	0	0	0	0	0	0	0	0	0	0	0	0	0	2	0	0	1	0	0	0	0	0	0	1	0	0	0	0	2	0	0	0	0	0	0	0	1	0	0	0	0	0	0	0	0
Bin.487	d__Bacteria;p__Chloroflexota;c__Dehalococcoidia;o__SZUA-161;f__E44-bin15;g__g__;s__s__	15	0	0	0	0	0	0	0	0	0	0	0	0	0	0	0	5	0	0	0	0	0	0	0	0	0	0	0	0	0	1	1	0	0	0	0	0	0	0	0	0	0	0	0	0	0	0	0
Bin.50	d__Bacteria;p__Chloroflexota;c__Anaerolineae;o__B4-G1;f__DUEL01;g__g__;s__s__	15	0	0	0	0	0	0	0	0	0	0	0	0	0	0	0	0	0	0	0	0	0	0	0	0	0	0	0	0	0	0	2	0	0	0	0	0	0	0	1	0	0	0	0	0	0	0	0
Bin.506	d__Bacteria;p__RBG-13-66-14;c__B26-G2;o__WVWN01;f__WVWN01;g__WVWN01;s__s__	15	0	0	0	0	0	0	0	0	0	0	0	0	0	0	0	2	0	0	0	0	0	0	0	0	0	0	0	0	0	0	1	0	0	0	0	0	0	0	1	0	0	0	0	0	0	0	0
Bin.90	d__Bacteria;p__Desulfobacterota;c__Desulfobacteria;o__Desulfobacterales;f__ETH-SRB1;g__B13-G4;s__s__	15	0	0	0	0	0	0	0	0	0	0	0	0	0	0	0	2	0	0	1	0	0	0	0	0	0	0	0	0	0	0	2	0	0	0	0	0	0	0	0	0	0	0	0	0	0	0	0
Bin.127	d__Bacteria;p__Gemmatimonadota;c__Gemmatimonadetes;o__KS3-K002;f__KS3-K002;g__g__;s__s__	14	0	0	0	0	0	0	0	0	0	0	0	0	0	0	0	0	0	0	0	1	0	0	0	0	0	0	0	0	0	0	0	0	0	0	0	0	0	0	0	0	0	0	0	0	0	0	0
Bin.153	d__Archaea;p__Euryarchaeota;c__Thermoplasmata;o__DTKX01;f__f__;g__g__;s__s__	14	0	0	0	0	0	0	0	0	0	0	0	0	0	0	0	4	0	0	0	0	0	0	0	0	0	0	0	0	0	0	0	0	0	0	0	0	0	0	0	0	0	0	0	0	0	0	0
Bin.212	d__Archaea;p__Hydrothermarchaeota;c__c__;o__o__;f__f__;g__g__;s__s__	14	0	0	0	0	0	0	0	0	0	0	0	0	0	0	0	2	0	0	1	1	0	0	0	0	0	0	0	1	0	0	2	0	0	0	0	0	0	0	0	0	0	0	0	0	0	0	0
Bin.214	d__Archaea;p__Halobacteriota;c__Methanosarcinia;o__Methanosarcinales;f__HR1;g__UBA7939;s__s__	14	0	2	0	0	0	0	0	0	0	0	0	0	0	0	0	4	0	0	0	1	0	0	1	0	0	0	0	0	0	0	0	0	0	0	0	0	0	0	2	0	0	0	0	0	0	0	0
Bin.233	d__Bacteria;p__Chloroflexota;c__Dehalococcoidia;o__Dehalococcoidales;f__RBG-16-60-22;g__E44-bin89;s__s__	14	0	0	0	0	0	0	0	0	0	0	0	0	0	0	0	1	0	0	1	1	0	0	0	0	0	0	0	0	0	0	0	0	0	0	0	0	0	0	2	0	0	0	0	0	0	0	0
Bin.282	d__Archaea;p__Euryarchaeota;c__Thermoplasmata;o__Methanomassiliicoccales;f__JAAEEP01;g__JAAEEP01;s__JAAEEP01 sp013415695	14	0	0	0	0	0	0	1	0	0	0	0	0	0	0	0	5	0	0	0	1	0	0	0	0	0	0	0	0	0	0	0	0	0	0	0	0	0	0	0	0	0	0	0	0	0	0	0
Bin.36	d__Bacteria;p__Chloroflexota;c__Anaerolineae;o__SBR1031;f__UBA3940;g__DRKO01;s__s__	14	0	0	0	0	0	0	0	0	0	0	0	0	0	0	0	0	0	0	0	0	0	0	0	0	0	0	0	0	0	0	1	0	0	0	0	0	0	0	2	0	0	0	0	0	0	0	0
Bin.365	d__Bacteria;p__Chloroflexota;c__Dehalococcoidia;o__Dehalococcoidales;f__UBA5760;g__DUEB01;s__s__	14	0	0	0	0	0	0	0	0	0	0	0	0	0	0	0	4	0	0	0	1	0	0	0	0	0	0	0	0	0	0	0	0	0	0	0	0	0	0	1	0	0	0	0	0	0	0	0
Bin.523	d__Bacteria;p__SZUA-182;c__SZUA-182;o__DTGQ01;f__f__;g__g__;s__s__	14	0	0	1	0	0	0	1	0	0	0	0	0	0	0	0	2	0	0	0	0	0	0	0	0	0	0	0	0	0	0	0	0	0	0	0	0	0	0	0	0	0	0	0	0	0	0	0
Bin.534	d__Bacteria;p__Planctomycetota;c__Phycisphaerae;o__UBA1845;f__PWPN01;g__PWPN01;s__s__	14	0	0	0	0	0	0	0	0	0	0	0	0	0	0	0	3	0	0	0	2	0	0	0	0	0	0	0	0	0	0	0	0	0	0	0	0	0	0	0	0	0	0	0	0	0	0	0
Bin.538	d__Bacteria;p__Poribacteria;c__DTPJ01;o__DTPJ01;f__f__;g__g__;s__s__	14	0	0	0	0	0	0	0	0	0	0	0	0	0	0	0	3	0	0	0	0	0	0	0	0	0	0	0	0	0	0	0	0	0	0	0	0	0	0	1	0	0	0	0	0	0	0	0
Bin.91	d__Archaea;p__Euryarchaeota;c__E2;o__DHVEG-1;f__DHVEG-1;g__M9B1D;s__s__	14	0	0	0	0	0	0	1	0	0	0	0	0	0	0	3	1	0	0	0	0	0	0	0	0	0	1	0	0	0	0	1	0	0	0	0	0	0	0	0	0	0	0	0	0	0	0	0
Bin.93	d__Archaea;p__Euryarchaeota;c__Thermoplasmata;o__UBA10834;f__DTMW01;g__DTMW01;s__s__	14	0	0	0	0	0	0	0	0	0	0	0	0	0	0	0	3	0	0	0	1	0	0	0	0	0	0	0	0	0	0	1	0	0	0	0	0	0	0	0	0	0	0	0	0	0	0	0
Bin.96	d__Archaea;p__Euryarchaeota;c__Thermoplasmata;o__SG8-5;f__f__;g__g__;s__s__	14	0	0	0	0	0	0	1	0	0	0	0	0	0	0	0	2	0	0	1	0	0	0	0	0	0	0	0	0	0	1	0	0	0	0	0	0	0	0	0	0	0	0	0	0	0	0	0
Bin.135	d__Bacteria;p__SZUA-182;c__SZUA-182;o__DTGQ01;f__f__;g__g__;s__s__	13	0	0	0	0	0	0	0	0	0	0	0	0	0	0	0	2	0	0	0	0	0	0	0	0	0	0	0	0	0	0	0	0	0	0	0	0	0	0	1	0	0	0	0	0	0	0	0
Bin.187	d__Bacteria;p__Chloroflexota;c__Dehalococcoidia;o__SZUA-161;f__SpSt-899;g__JABMQN01;s__s__	13	0	0	0	0	0	0	0	0	0	0	0	0	0	0	0	6	0	0	2	0	0	0	0	0	0	0	0	0	0	0	1	0	0	0	0	0	0	0	0	0	0	0	0	0	0	0	0
Bin.19	d__Bacteria;p__WOR-3;c__WOR-3;o__SM23-42;f__SM23-42;g__SM23-42;s__s__	13	0	0	0	0	0	0	0	0	0	0	0	0	0	0	0	1	0	0	0	0	0	0	0	0	0	0	0	0	0	0	1	0	0	0	0	0	0	0	3	0	0	0	0	0	0	0	0
Bin.22	d__Bacteria;p__Planctomycetota;c__Phycisphaerae;o__Sedimentisphaerales;f__SG8-4;g__SG8-4;s__s__	13	0	0	0	0	0	0	0	0	0	0	0	0	0	0	0	2	0	0	0	0	0	0	0	0	0	0	0	0	0	0	0	0	2	0	0	0	0	0	0	0	0	0	0	0	0	0	0
Bin.221	d__Bacteria;p__Planctomycetota;c__UBA1135;o__PLA2;f__PLA2;g__g__;s__s__	13	0	0	0	0	0	0	0	0	0	0	0	0	0	0	0	5	0	0	0	0	0	0	0	0	0	0	0	0	0	0	0	0	0	0	0	0	0	0	0	0	0	0	0	0	0	0	0
Bin.228	d__Archaea;p__Bathyarchaeota;c__Bathyarchaeia;o__B26-1;f__BA1;g__BIN-L-1;s__s__	13	0	0	0	0	0	0	0	0	0	0	0	0	0	0	0	7	0	0	1	0	0	0	0	0	0	0	0	0	0	1	0	0	0	0	0	0	0	0	0	0	0	0	0	0	0	0	0
Bin.246	d__Bacteria;p__Chloroflexota;c__Anaerolineae;o__Anaerolineales;f__E44-bin32;g__W1033;s__s__	13	0	0	0	0	0	0	0	0	0	0	0	0	0	0	0	1	0	0	0	0	0	0	0	0	0	0	0	0	0	0	0	0	0	0	0	0	0	0	0	0	0	0	0	0	0	0	0
Bin.260	d__Bacteria;p__Sumerlaeota;c__Sumerlaeia;o__SLMS01;f__f__;g__g__;s__s__	13	0	0	0	0	0	0	0	0	0	0	0	0	0	0	0	1	0	0	0	2	0	0	0	0	0	0	0	0	0	1	2	0	0	0	0	0	0	0	0	0	0	0	0	0	0	0	0
Bin.261	d__Bacteria;p__Margulisbacteria;c__WOR-1;o__O2-12-FULL-45-9;f__XYB2-FULL-48-7;g__g__;s__s__	13	0	0	0	0	0	0	0	0	0	0	0	0	0	0	0	4	0	0	0	0	0	0	0	0	0	0	0	0	0	0	0	0	0	0	0	0	0	0	2	0	0	0	0	0	0	0	0
Bin.267	d__Bacteria;p__Chloroflexota;c__Dehalococcoidia;o__Dehalococcoidales;f__SOJS01;g__SOJS01;s__s__	13	1	0	0	0	0	0	0	0	0	0	0	0	0	0	0	4	0	0	0	0	0	0	0	0	0	0	0	0	0	0	0	0	0	0	0	0	0	0	0	0	0	0	0	0	0	0	0
Bin.268	d__Archaea;p__Bathyarchaeota;c__Bathyarchaeia;o__RBG-16-48-13;f__f__;g__g__;s__s__	13	0	0	0	0	0	0	0	0	0	0	0	0	0	0	0	2	0	0	1	0	0	0	0	0	0	0	0	0	0	0	0	0	0	0	0	0	0	0	0	0	0	0	0	0	0	0	0
Bin.275	d__Archaea;p__Euryarchaeota;c__Thermoplasmata;o__RBG-16-68-12;f__SOIM01;g__g__;s__s__	13	0	0	0	0	0	0	1	0	0	1	0	0	0	0	0	4	0	0	0	0	0	0	0	0	0	0	0	0	0	0	0	0	0	0	0	0	0	0	0	0	0	0	0	0	0	0	0
Bin.352	d__Bacteria;p__Spirochaetota;c__B62-G9;o__B62-G9;f__B62-G9;g__g__;s__s__	13	0	0	0	0	0	0	0	0	0	0	0	0	0	0	0	3	0	0	0	0	0	0	0	0	0	0	0	0	0	0	2	0	0	0	0	0	0	0	0	0	0	0	0	0	0	0	0
Bin.41	d__Archaea;p__Bathyarchaeota;c__Bathyarchaeia;o__B26-1;f__UBA233;g__SG8-32-3;s__s__	13	0	0	0	0	0	0	0	0	0	0	0	0	0	0	0	4	0	0	1	1	0	0	0	0	0	0	0	0	0	0	0	0	0	0	0	0	0	0	1	0	0	0	0	0	0	0	0
Bin.49	d__Bacteria;p__Poribacteria;c__DTPJ01;o__DTPJ01;f__DTPJ01;g__g__;s__s__	13	0	0	0	0	0	0	0	0	0	1	0	0	0	0	0	3	0	0	0	0	0	0	0	0	0	0	0	0	0	0	2	0	0	0	0	0	0	0	0	0	0	0	0	0	0	0	0
Bin.556	d__Bacteria;p__Zixibacteria;c__MSB-5A5;o__GN15;f__f__;g__g__;s__s__	13	0	0	0	0	0	0	0	0	0	1	0	0	0	0	0	1	0	0	0	0	0	0	0	0	0	0	0	0	0	0	1	0	0	0	0	0	0	0	1	0	0	0	1	0	0	0	0
Bin.64	d__Archaea;p__Bathyarchaeota;c__Bathyarchaeia;o__TCS64;f__TCS64;g__g__;s__s__	13	0	0	0	0	0	0	0	0	0	1	0	0	0	0	0	1	0	0	0	0	0	0	0	0	0	0	0	0	0	0	0	0	0	0	0	0	0	0	0	0	0	0	0	0	0	0	0
Bin.99	d__Archaea;p__Halobacteriota;c__Syntropharchaeia;o__ANME-1;f__ANME-1;g__JACGMN01;s__s__	13	0	0	0	0	0	0	0	0	0	0	0	0	0	0	0	6	0	0	0	0	0	0	0	0	0	0	0	0	0	0	0	0	0	0	0	0	0	0	0	0	0	0	0	0	0	0	0
Bin.146	d__Bacteria;p__Sumerlaeota;c__Sumerlaeia;o__SLMS01;f__SLMS01;g__g__;s__s__	12	0	0	0	0	0	0	0	0	0	0	0	0	0	0	0	3	0	0	0	0	0	0	0	0	0	0	1	0	0	0	0	0	0	0	0	0	0	0	0	0	0	0	0	0	0	0	0
Bin.161	d__Bacteria;p__RBG-13-66-14;c__B26-G2;o__WVWN01;f__WVWN01;g__WVWN01;s__s__	12	0	0	0	0	0	0	0	0	0	0	0	0	0	0	0	1	0	0	0	0	0	0	0	0	0	0	0	0	0	0	1	0	0	0	0	0	0	0	1	0	0	0	0	0	0	0	0
Bin.167	d__Bacteria;p__Actinobacteriota;c__UBA1414;o__UBA1414;f__UBA1414;g__g__;s__s__	12	0	0	0	0	0	0	0	0	0	0	0	0	0	0	0	4	0	0	1	0	0	0	0	0	0	0	0	0	0	0	1	0	0	0	0	0	0	0	2	0	0	0	0	0	0	0	0
Bin.172	d__Bacteria;p__Planctomycetota;c__Phycisphaerae;o__UBA1845;f__PWPN01;g__PWPN01;s__s__	12	0	0	0	0	0	0	0	0	0	0	0	0	0	0	0	1	0	0	0	1	0	0	0	0	0	0	0	0	0	1	0	0	0	0	0	0	0	0	1	0	0	0	0	0	0	0	0
Bin.236	d__Bacteria;p__Desulfobacterota;c__SM23-61;o__WTBG01;f__CAIRTM01;g__g__;s__s__	12	0	0	0	0	0	0	0	0	0	0	0	0	0	0	0	3	0	0	0	0	0	0	0	0	0	0	0	0	0	0	3	0	0	0	0	0	0	0	0	0	0	0	0	0	0	0	0
Bin.249	d__Bacteria;p__Planctomycetota;c__SZUA-567;o__o__;f__f__;g__g__;s__s__	12	0	0	0	0	0	0	0	0	0	0	0	0	0	0	0	3	0	0	1	0	0	0	0	0	0	0	0	0	0	0	1	0	0	0	0	0	0	0	1	0	0	0	0	0	0	0	0
Bin.270	d__Bacteria;p__Proteobacteria;c__Gammaproteobacteria;o__UBA12402;f__UBA12402;g__g__;s__s__	12	0	0	0	0	0	0	0	0	0	0	0	0	0	0	0	0	0	0	0	0	0	0	0	0	0	0	0	0	0	1	0	0	0	1	0	0	0	0	1	0	0	0	0	0	0	0	0
Bin.328	d__Bacteria;p__Desulfobacterota;c__Desulfobacteria;o__Desulfobacterales;f__f__;g__g__;s__s__	12	1	0	1	0	0	0	1	0	0	0	0	0	0	0	0	1	0	0	0	0	0	0	0	0	0	0	0	0	0	0	1	0	0	0	0	0	0	0	0	0	0	0	0	0	0	1	0
Bin.406	d__Bacteria;p__Chloroflexota;c__Dehalococcoidia;o__Dehalococcoidales;f__UBA5760;g__UBA5760;s__s__	12	0	0	0	0	0	0	0	0	0	0	0	0	0	0	0	4	0	0	0	0	0	0	0	0	0	0	0	0	0	0	0	0	0	0	0	0	0	0	1	0	0	0	0	0	0	0	0
Bin.428	d__Archaea;p__Bathyarchaeota;c__Bathyarchaeia;o__TCS64;f__TCS64;g__g__;s__s__	12	0	0	0	0	0	0	0	0	0	0	0	0	0	0	0	0	0	0	0	0	0	0	0	0	0	0	0	0	0	0	0	0	0	0	0	0	0	0	0	0	0	0	0	0	0	0	0
Bin.438	d__Bacteria;p__Chloroflexota;c__Dehalococcoidia;o__Dehalococcoidales;f__UBA2162;g__MGML01;s__s__	12	0	0	0	0	0	0	0	0	0	0	0	0	0	0	0	3	0	0	0	0	0	0	0	0	0	1	0	0	0	0	0	0	0	0	0	0	0	0	0	0	0	0	0	0	0	0	0
Bin.440	d__Archaea;p__Euryarchaeota;c__E2;o__DHVEG-1;f__DHVEG-1;g__g__;s__s__	12	0	0	0	0	0	0	0	0	0	0	0	0	0	0	1	4	0	0	0	0	0	0	0	0	0	0	0	0	0	0	0	0	0	0	0	0	0	0	0	0	0	0	0	0	0	0	0
Bin.446	d__Bacteria;p__Chloroflexota;c__Dehalococcoidia;o__GIF9;f__AB-539-J10;g__g__;s__s__	12	0	0	0	0	0	0	0	0	0	0	0	0	0	0	0	4	0	0	1	0	0	0	0	0	0	1	0	0	0	0	1	0	0	0	0	0	0	0	1	0	0	0	0	0	0	0	0
Bin.502	d__Bacteria;p__Actinobacteriota;c__Acidimicrobiia;o__UBA5794;f__UBA11373;g__g__;s__s__	12	0	0	0	0	0	0	0	0	0	0	0	0	0	0	0	1	0	0	0	1	0	0	0	0	0	0	0	0	0	0	0	0	0	0	0	0	0	0	0	0	0	0	0	0	0	0	0
Bin.511	d__Bacteria;p__Chloroflexota;c__Dehalococcoidia;o__Dehalococcoidales;f__UBA5760;g__DUEB01;s__s__	12	0	0	0	0	0	0	0	0	0	0	0	0	0	0	0	3	0	0	1	0	0	0	0	0	0	1	0	0	0	0	0	0	0	0	0	0	0	0	1	0	0	0	0	0	0	0	0
Bin.537	d__Bacteria;p__Myxococcota;c__Polyangia;o__DRWM01;f__DRWM01;g__g__;s__s__	12	0	0	0	0	0	0	0	0	0	0	0	0	0	0	0	1	0	0	0	0	0	0	0	0	0	0	0	0	0	0	1	0	0	0	0	0	0	0	0	0	0	0	0	0	0	0	0
Bin.84	d__Bacteria;p__Planctomycetota;c__Phycisphaerae;o__JAACET01;f__JAACET01;g__JAACET01;s__s__	12	0	0	0	0	0	0	0	0	0	0	0	0	0	0	0	3	0	0	0	0	0	0	0	0	0	0	0	0	0	0	0	0	0	0	0	0	0	0	0	0	0	0	0	0	0	0	0
Bin.207	d__Bacteria;p__Planctomycetota;c__DTLF01;o__DTLF01;f__f__;g__g__;s__s__	11	0	0	0	0	0	0	0	0	0	0	0	0	0	0	0	2	0	0	1	0	0	0	0	0	0	0	0	0	0	0	0	0	0	0	0	0	0	0	1	0	0	0	0	0	0	0	0
Bin.441	d__Archaea;p__Asgard_archaea;c__Lokiarchaeia;o__CR-4;f__SOKP01;g__g__;s__s__	11	0	0	0	0	0	0	0	0	0	0	0	0	0	0	0	4	0	0	1	0	0	0	0	0	0	0	0	0	0	0	0	0	0	0	0	0	0	0	0	0	0	0	0	0	0	0	0
Bin.479	d__Bacteria;p__Desulfobacterota;c__Desulfobacteria;o__C00003060;f__C00003060;g__C00003060;s__s__	11	0	0	0	0	0	0	1	0	0	0	0	0	0	0	0	1	0	0	0	0	0	0	0	0	0	0	0	0	0	0	3	0	0	0	0	0	0	0	0	0	0	0	0	0	0	0	0
Bin.505	d__Bacteria;p__Chloroflexota;c__Dehalococcoidia;o__SZUA-161;f__SpSt-899;g__JABMQN01;s__s__	11	0	0	0	0	0	0	0	0	0	0	0	0	0	0	0	3	0	0	0	0	0	0	0	0	0	0	0	0	0	0	1	0	0	0	0	0	0	0	1	0	0	0	0	0	0	0	0
Bin.52	d__Archaea;p__Euryarchaeota;c__E2;o__DHVEG-1;f__DHVEG-1;g__M9B1D;s__s__	11	0	0	0	0	0	0	0	0	0	0	0	0	0	0	2	1	0	0	0	0	0	0	0	0	0	0	0	0	0	0	0	0	0	0	0	0	0	0	0	0	0	0	0	0	1	0	0
Bin.524	d__Archaea;p__Euryarchaeota;c__E2;o__DHVEG-1;f__DHVEG-1;g__M9B1D;s__s__	11	0	0	0	0	0	0	2	0	0	0	0	0	0	0	0	3	0	0	0	0	0	0	0	0	0	0	0	0	0	0	0	0	0	0	0	0	0	0	0	0	0	0	0	0	0	0	0
[truncated: 83 more rows]
[truncated: 100 more columns]

## Sheet: Sheet9
Anaerobic hydrocarbon degradation genes annotated by METABOLIC software
[truncated: 558 more rows]
[truncated: 59 more columns]
