# Supplementary material for: Long-read assembled metagenomic approaches improve our understanding on metabolic potentials of microbial community in mangrove sediments
Source: Microbiome. 2023 Aug 23;11:188. doi: 10.1186/s40168-023-01630-x (PMC10464287; doi:10.1186/s40168-023-01630-x)
Supplement: Supplementary file 5 — Additional file 4: Dataset S3. Sheet1: The metabolic characteristics of the major fungal groups annotated against KEGG; Sheet2: Detail information of the carbohydrate-active enzyme family (CAZymes) detected in major fungal groups; Abbreviations: GH, glycosidases or glycosyl hydrolases; PL, polysaccharide lyases; CE, carbohydrate esterases; GT, glycosyltransferases; AA, auxiliary activities; CBM, carbohydrate binding modules; Sheet3: Detail information of the peptidase family genes detected in major fungal groups; Abbreviations: Aspartic (A), Cysteine (C), Metallo (M), Mixed (P), Serine (S) and Threonine (T). [file 40168_2023_1630_MOESM4_ESM.xlsx]

## Sheet: Legend
Dataset S3 Sheet1: The metabolic characteristics of the major fungal groups annotated against KEGG; Sheet2: Detail information of the carbohydrate-active enzyme family (CAZymes) detected in major fungal groups; Abbreviations: GH, glycosidases or glycosyl hydrolases; PL, polysaccharide lyases; CE, carbohydrate esterases; GT, glycosyltransferases; AA, auxiliary activities; CBM, carbohydrate binding…

## Sheet: Sheet1
The metabolic characteristics of the major fungal groups annotated against KEGG
Phylum	Contig ID	peptide ID	Taxonomy	KEGG_KO	KEGG annotation
Ascomycota	opera_contig_464812_np12	opera_contig_464812_np12_1	Fungi;Ascomycota;Leotiomycetes;Helotiales;Drepanopezizaceae;Drepanopeziza;Drepanopeziza brunnea	K03183	demethylmenaquinone methyltransferase / 2-methoxy-6-polyprenyl-1,4-benzoquinol methylase [EC:2.1.1.163 2.1.1.201]
Ascomycota	opera_contig_407761_np12	opera_contig_407761_np12_1	Fungi;Ascomycota;Saccharomycetes;Saccharomycetales;Trichomonascaceae;Sugiyamaella;Sugiyamaella lignohabitans	K06176	tRNA pseudouridine13 synthase [EC:5.4.99.27]
Ascomycota	opera_contig_407761_np12	opera_contig_407761_np12_3	Fungi;Ascomycota;Saccharomycetes;Saccharomycetales;Trichomonascaceae;Sugiyamaella;Sugiyamaella lignohabitans	K04564	superoxide dismutase, Fe-Mn family [EC:1.15.1.1]
Ascomycota	opera_contig_407761_np12	opera_contig_407761_np12_4	Fungi;Ascomycota;Saccharomycetes;Saccharomycetales;Trichomonascaceae;Sugiyamaella;Sugiyamaella lignohabitans	K09759	nondiscriminating aspartyl-tRNA synthetase [EC:6.1.1.23]
Ascomycota	opera_contig_572746_np12	opera_contig_572746_np12_2	Fungi;Ascomycota;Eurotiomycetes;Eurotiales;Trichocomaceae;Talaromyces;NA	K00604	methionyl-tRNA formyltransferase [EC:2.1.2.9]
Ascomycota	opera_contig_572746_np12	opera_contig_572746_np12_3	Fungi;Ascomycota;Eurotiomycetes;Eurotiales;Trichocomaceae;Talaromyces;NA	K09729	uncharacterized protein
Ascomycota	opera_contig_572746_np12	opera_contig_572746_np12_4	Fungi;Ascomycota;Eurotiomycetes;Eurotiales;Trichocomaceae;Talaromyces;NA	K03101	signal peptidase II [EC:3.4.23.36]
Ascomycota	opera_contig_572746_np12	opera_contig_572746_np12_5	Fungi;Ascomycota;Eurotiomycetes;Eurotiales;Trichocomaceae;Talaromyces;NA	K01462	peptide deformylase [EC:3.5.1.88]
Ascomycota	opera_contig_572746_np12	opera_contig_572746_np12_6	Fungi;Ascomycota;Eurotiomycetes;Eurotiales;Trichocomaceae;Talaromyces;NA	K01870	isoleucyl-tRNA synthetase [EC:6.1.1.5]
Ascomycota	opera_contig_281596_np12	opera_contig_281596_np12_1	Fungi;Ascomycota;Dothideomycetes;Botryosphaeriales;Botryosphaeriaceae;Diplodia;Diplodia corticola	K02469	DNA gyrase subunit A [EC:5.6.2.2]
Ascomycota	opera_contig_281596_np12	opera_contig_281596_np12_2	Fungi;Ascomycota;Dothideomycetes;Botryosphaeriales;Botryosphaeriaceae;Diplodia;Diplodia corticola	K02470	DNA gyrase subunit B [EC:5.6.2.2]
Ascomycota	opera_contig_281596_np12	opera_contig_281596_np12_3	Fungi;Ascomycota;Dothideomycetes;Botryosphaeriales;Botryosphaeriaceae;Diplodia;Diplodia corticola	K00057	glycerol-3-phosphate dehydrogenase (NAD(P)+) [EC:1.1.1.94]
Ascomycota	opera_contig_194130_np12	opera_contig_194130_np12_1	Fungi;Ascomycota;Dothideomycetes;Pleosporales;Pleosporineae;Didymellaceae;Ascochyta	K04486	histidinol-phosphatase (PHP family) [EC:3.1.3.15]
Ascomycota	opera_contig_194130_np12	opera_contig_194130_np12_3	Fungi;Ascomycota;Dothideomycetes;Pleosporales;Pleosporineae;Didymellaceae;Ascochyta	K03215	23S rRNA (uracil1939-C5)-methyltransferase [EC:2.1.1.190]
Ascomycota	opera_contig_194130_np12	opera_contig_194130_np12_4	Fungi;Ascomycota;Dothideomycetes;Pleosporales;Pleosporineae;Didymellaceae;Ascochyta	K01295	glutamate carboxypeptidase [EC:3.4.17.11]
Ascomycota	opera_contig_130765_np12	opera_contig_130765_np12_2	Fungi;Ascomycota;Sordariomycetes;Hypocreales;Ophiocordycipitaceae;Purpureocillium;Purpureocillium lilacinum	K08161	MFS transporter, DHA1 family, multidrug resistance protein
Ascomycota	opera_contig_130765_np12	opera_contig_130765_np12_6	Fungi;Ascomycota;Sordariomycetes;Hypocreales;Ophiocordycipitaceae;Purpureocillium;Purpureocillium lilacinum	K03116	sec-independent protein translocase protein TatA
Ascomycota	opera_contig_130765_np12	opera_contig_130765_np12_7	Fungi;Ascomycota;Sordariomycetes;Hypocreales;Ophiocordycipitaceae;Purpureocillium;Purpureocillium lilacinum	K02005	HlyD family secretion protein
Ascomycota	opera_contig_130765_np12	opera_contig_130765_np12_8	Fungi;Ascomycota;Sordariomycetes;Hypocreales;Ophiocordycipitaceae;Purpureocillium;Purpureocillium lilacinum	K25316	amino-acid racemase [EC:5.1.1.10]
Ascomycota	opera_contig_130765_np12	opera_contig_130765_np12_9	Fungi;Ascomycota;Sordariomycetes;Hypocreales;Ophiocordycipitaceae;Purpureocillium;Purpureocillium lilacinum	K02003	putative ABC transport system ATP-binding protein
Ascomycota	opera_contig_130765_np12	opera_contig_130765_np12_10	Fungi;Ascomycota;Sordariomycetes;Hypocreales;Ophiocordycipitaceae;Purpureocillium;Purpureocillium lilacinum	K01191	alpha-mannosidase [EC:3.2.1.24]
Ascomycota	opera_contig_130765_np12	opera_contig_130765_np12_11	Fungi;Ascomycota;Sordariomycetes;Hypocreales;Ophiocordycipitaceae;Purpureocillium;Purpureocillium lilacinum	K03282	large conductance mechanosensitive channel
Ascomycota	opera_contig_130765_np12	opera_contig_130765_np12_12	Fungi;Ascomycota;Sordariomycetes;Hypocreales;Ophiocordycipitaceae;Purpureocillium;Purpureocillium lilacinum	K23356	HTH-type transcriptional regulator, sugar sensing transcriptional regulator
Ascomycota	opera_contig_177978_np12	opera_contig_177978_np12_1	Fungi;Ascomycota;NA;NA;NA;NA;NA	K21308	sulfite dehydrogenase (quinone) subunit SoeB
Ascomycota	opera_contig_177978_np12	opera_contig_177978_np12_4	Fungi;Ascomycota;NA;NA;NA;NA;NA	K08357	tetrathionate reductase subunit A
Ascomycota	opera_contig_216711_np12	opera_contig_216711_np12_3	Fungi;Ascomycota;Dothideomycetes;Botryosphaeriales;Botryosphaeriaceae;Diplodia;Diplodia corticola	K14399	polyribonucleotide 5'-hydroxyl-kinase [EC:2.7.1.78]
Ascomycota	opera_contig_216711_np12	opera_contig_216711_np12_4	Fungi;Ascomycota;Dothideomycetes;Botryosphaeriales;Botryosphaeriaceae;Diplodia;Diplodia corticola	K02470	DNA gyrase subunit B [EC:5.6.2.2]
Ascomycota	opera_contig_216711_np12	opera_contig_216711_np12_8	Fungi;Ascomycota;Dothideomycetes;Botryosphaeriales;Botryosphaeriaceae;Diplodia;Diplodia corticola	K02338	DNA polymerase III subunit beta [EC:2.7.7.7]
Ascomycota	opera_contig_205961_np12	opera_contig_205961_np12_1	Fungi;Ascomycota;Sordariomycetes;Hypocreales;Nectriaceae;Fusarium;Fusarium solani species complex	K06978	uncharacterized protein
Ascomycota	opera_contig_205961_np12	opera_contig_205961_np12_3	Fungi;Ascomycota;Sordariomycetes;Hypocreales;Nectriaceae;Fusarium;Fusarium solani species complex	K01599	uroporphyrinogen decarboxylase [EC:4.1.1.37]
Ascomycota	opera_contig_205961_np12	opera_contig_205961_np12_4	Fungi;Ascomycota;Sordariomycetes;Hypocreales;Nectriaceae;Fusarium;Fusarium solani species complex	K01207	beta-N-acetylhexosaminidase [EC:3.2.1.52]
Ascomycota	opera_contig_205961_np12	opera_contig_205961_np12_5	Fungi;Ascomycota;Sordariomycetes;Hypocreales;Nectriaceae;Fusarium;Fusarium solani species complex	K09988	D-lyxose ketol-isomerase [EC:5.3.1.15]
Ascomycota	opera_contig_115291_np12	opera_contig_115291_np12_2	Fungi;Ascomycota;Dothideomycetes;Mycosphaerellales;Mycosphaerellaceae;Zasmidium;Zasmidium cellare	K01040	glutaconate CoA-transferase, subunit B [EC:2.8.3.12]
Ascomycota	opera_contig_115291_np12	opera_contig_115291_np12_3	Fungi;Ascomycota;Dothideomycetes;Mycosphaerellales;Mycosphaerellaceae;Zasmidium;Zasmidium cellare	K18013	3-keto-5-aminohexanoate cleavage enzyme [EC:2.3.1.247]
Ascomycota	opera_contig_115291_np12	opera_contig_115291_np12_8	Fungi;Ascomycota;Dothideomycetes;Mycosphaerellales;Mycosphaerellaceae;Zasmidium;Zasmidium cellare	K01039	glutaconate CoA-transferase, subunit A [EC:2.8.3.12]
Ascomycota	opera_contig_339776_np12	opera_contig_339776_np12_1	Fungi;Ascomycota;Leotiomycetes;Helotiales;Amorphothecaceae;Amorphotheca;Amorphotheca resinae	K00760	hypoxanthine phosphoribosyltransferase [EC:2.4.2.8]
Ascomycota	opera_contig_339776_np12	opera_contig_339776_np12_2	Fungi;Ascomycota;Leotiomycetes;Helotiales;Amorphothecaceae;Amorphotheca;Amorphotheca resinae	K05516	curved DNA-binding protein
Ascomycota	opera_contig_56768_np12	opera_contig_56768_np12_3	Fungi;Ascomycota;Sordariomycetes;Hypocreales;Clavicipitaceae;Pochonia;Pochonia chlamydosporia	K08300	ribonuclease E [EC:3.1.26.12]
Ascomycota	opera_contig_56768_np12	opera_contig_56768_np12_6	Fungi;Ascomycota;Sordariomycetes;Hypocreales;Clavicipitaceae;Pochonia;Pochonia chlamydosporia	K02472	UDP-N-acetyl-D-mannosaminuronic acid dehydrogenase [EC:1.1.1.336]
Ascomycota	opera_contig_80643_np12	opera_contig_80643_np12_5	Fungi;Ascomycota;Saccharomycetes;Saccharomycetales;Phaffomycetaceae;Wickerhamomyces;Wickerhamomyces ciferrii	K04043	molecular chaperone DnaK
Ascomycota	opera_contig_80643_np12	opera_contig_80643_np12_9	Fungi;Ascomycota;Saccharomycetes;Saccharomycetales;Phaffomycetaceae;Wickerhamomyces;Wickerhamomyces ciferrii	K03671	thioredoxin 1
Ascomycota	opera_contig_96145_np12	opera_contig_96145_np12_8	Fungi;Ascomycota;Sordariomycetes;Hypocreales;Clavicipitaceae;Metarhizium;Metarhizium acridum	K00566	tRNA-uridine 2-sulfurtransferase [EC:2.8.1.13]
Ascomycota	opera_contig_96145_np12	opera_contig_96145_np12_9	Fungi;Ascomycota;Sordariomycetes;Hypocreales;Clavicipitaceae;Metarhizium;Metarhizium acridum	K01872	alanyl-tRNA synthetase [EC:6.1.1.7]
Ascomycota	opera_contig_96145_np12	opera_contig_96145_np12_11	Fungi;Ascomycota;Sordariomycetes;Hypocreales;Clavicipitaceae;Metarhizium;Metarhizium acridum	K00196	anaerobic carbon-monoxide dehydrogenase iron sulfur subunit
Ascomycota	opera_contig_96145_np12	opera_contig_96145_np12_13	Fungi;Ascomycota;Sordariomycetes;Hypocreales;Clavicipitaceae;Metarhizium;Metarhizium acridum	K06932	tRNA(Ile2)-agmatinylcytidine synthase [EC:6.3.4.22]
Ascomycota	opera_contig_51179_np12	opera_contig_51179_np12_2	Fungi;Ascomycota;Saccharomycetes;Saccharomycetales;Saccharomycetaceae;Vanderwaltozyma;Vanderwaltozyma polyspora	K02069	UDP-glucose/iron transport system permease protein
Ascomycota	opera_contig_51179_np12	opera_contig_51179_np12_3	Fungi;Ascomycota;Saccharomycetes;Saccharomycetales;Saccharomycetaceae;Vanderwaltozyma;Vanderwaltozyma polyspora	K07063	uncharacterized protein
Ascomycota	opera_contig_51179_np12	opera_contig_51179_np12_4	Fungi;Ascomycota;Saccharomycetes;Saccharomycetales;Saccharomycetaceae;Vanderwaltozyma;Vanderwaltozyma polyspora	K00058	D-3-phosphoglycerate dehydrogenase / 2-oxoglutarate reductase [EC:1.1.1.95 1.1.1.399]
Ascomycota	opera_contig_51179_np12	opera_contig_51179_np12_5	Fungi;Ascomycota;Saccharomycetes;Saccharomycetales;Saccharomycetaceae;Vanderwaltozyma;Vanderwaltozyma polyspora	K01997	branched-chain amino acid transport system permease protein
Ascomycota	opera_contig_51179_np12	opera_contig_51179_np12_9	Fungi;Ascomycota;Saccharomycetes;Saccharomycetales;Saccharomycetaceae;Vanderwaltozyma;Vanderwaltozyma polyspora	K00355	NAD(P)H dehydrogenase (quinone) [EC:1.6.5.2]
Ascomycota	opera_contig_51179_np12	opera_contig_51179_np12_10	Fungi;Ascomycota;Saccharomycetes;Saccharomycetales;Saccharomycetaceae;Vanderwaltozyma;Vanderwaltozyma polyspora	K01613	phosphatidylserine decarboxylase [EC:4.1.1.65]
Ascomycota	opera_contig_51179_np12	opera_contig_51179_np12_12	Fungi;Ascomycota;Saccharomycetes;Saccharomycetales;Saccharomycetaceae;Vanderwaltozyma;Vanderwaltozyma polyspora	K07107	acyl-CoA thioester hydrolase [EC:3.1.2.-]
Ascomycota	opera_contig_51179_np12	opera_contig_51179_np12_14	Fungi;Ascomycota;Saccharomycetes;Saccharomycetales;Saccharomycetaceae;Vanderwaltozyma;Vanderwaltozyma polyspora	K07172	antitoxin MazE
Ascomycota	opera_contig_51179_np12	opera_contig_51179_np12_18	Fungi;Ascomycota;Saccharomycetes;Saccharomycetales;Saccharomycetaceae;Vanderwaltozyma;Vanderwaltozyma polyspora	K07171	mRNA interferase MazF [EC:3.1.-.-]
Ascomycota	opera_contig_51179_np12	opera_contig_51179_np12_19	Fungi;Ascomycota;Saccharomycetes;Saccharomycetales;Saccharomycetaceae;Vanderwaltozyma;Vanderwaltozyma polyspora	K01998	branched-chain amino acid transport system permease protein
Ascomycota	opera_contig_230689_np12	opera_contig_230689_np12_1	Fungi;Ascomycota;Dothideomycetes;Mycosphaerellales;Mycosphaerellaceae;Sphaerulina;Sphaerulina musiva	K02014	iron complex outermembrane recepter protein
Ascomycota	opera_contig_230689_np12	opera_contig_230689_np12_6	Fungi;Ascomycota;Dothideomycetes;Mycosphaerellales;Mycosphaerellaceae;Sphaerulina;Sphaerulina musiva	K02004	putative ABC transport system permease protein
Ascomycota	opera_contig_230689_np12	opera_contig_230689_np12_7	Fungi;Ascomycota;Dothideomycetes;Mycosphaerellales;Mycosphaerellaceae;Sphaerulina;Sphaerulina musiva	K09810	lipoprotein-releasing system ATP-binding protein [EC:7.6.2.-]
Ascomycota	opera_contig_210898_np12	opera_contig_210898_np12_2	Fungi;Ascomycota;Sordariomycetes;Xylariales;Hypoxylaceae;Daldinia;Daldinia childiae	K09955	uncharacterized protein
Ascomycota	opera_contig_210898_np12	opera_contig_210898_np12_3	Fungi;Ascomycota;Sordariomycetes;Xylariales;Hypoxylaceae;Daldinia;Daldinia childiae	K02004	putative ABC transport system permease protein
Ascomycota	opera_contig_185121_np12	opera_contig_185121_np12_1	Fungi;Ascomycota;Eurotiomycetes;Eurotiales;Aspergillaceae;Aspergillus;Aspergillus subgen. Circumdati	K15916	glucose/mannose-6-phosphate isomerase [EC:5.3.1.9 5.3.1.8]
Ascomycota	opera_contig_185121_np12	opera_contig_185121_np12_8	Fungi;Ascomycota;Eurotiomycetes;Eurotiales;Aspergillaceae;Aspergillus;Aspergillus subgen. Circumdati	K00012	UDPglucose 6-dehydrogenase [EC:1.1.1.22]
Ascomycota	opera_contig_185121_np12	opera_contig_185121_np12_9	Fungi;Ascomycota;Eurotiomycetes;Eurotiales;Aspergillaceae;Aspergillus;Aspergillus subgen. Circumdati	K07056	16S rRNA (cytidine1402-2'-O)-methyltransferase [EC:2.1.1.198]
Ascomycota	opera_contig_185121_np12	opera_contig_185121_np12_10	Fungi;Ascomycota;Eurotiomycetes;Eurotiales;Aspergillaceae;Aspergillus;Aspergillus subgen. Circumdati	K00997	holo-[acyl-carrier protein] synthase [EC:2.7.8.7]
Ascomycota	opera_contig_180624_np12	opera_contig_180624_np12_1	Fungi;Ascomycota;Dothideomycetes;Mycosphaerellales;Mycosphaerellaceae;Pseudocercospora;Pseudocercospora fijiensis	K00088	IMP dehydrogenase [EC:1.1.1.205]
Ascomycota	opera_contig_180624_np12	opera_contig_180624_np12_3	Fungi;Ascomycota;Dothideomycetes;Mycosphaerellales;Mycosphaerellaceae;Pseudocercospora;Pseudocercospora fijiensis	K04754	phospholipid-binding lipoprotein MlaA
Ascomycota	opera_contig_180624_np12	opera_contig_180624_np12_4	Fungi;Ascomycota;Dothideomycetes;Mycosphaerellales;Mycosphaerellaceae;Pseudocercospora;Pseudocercospora fijiensis	K07003	uncharacterized protein
Ascomycota	opera_contig_180624_np12	opera_contig_180624_np12_5	Fungi;Ascomycota;Dothideomycetes;Mycosphaerellales;Mycosphaerellaceae;Pseudocercospora;Pseudocercospora fijiensis	K01814	phosphoribosylformimino-5-aminoimidazole carboxamide ribotide isomerase [EC:5.3.1.16]
Ascomycota	opera_contig_180624_np12	opera_contig_180624_np12_7	Fungi;Ascomycota;Dothideomycetes;Mycosphaerellales;Mycosphaerellaceae;Pseudocercospora;Pseudocercospora fijiensis	K01951	GMP synthase (glutamine-hydrolysing) [EC:6.3.5.2]
Ascomycota	opera_contig_220406_np12	opera_contig_220406_np12_3	Fungi;Ascomycota;Eurotiomycetes;Eurotiales;Trichocomaceae;Rasamsonia;Rasamsonia emersonii	K07755	arsenite methyltransferase [EC:2.1.1.137]
Ascomycota	opera_contig_220406_np12	opera_contig_220406_np12_5	Fungi;Ascomycota;Eurotiomycetes;Eurotiales;Trichocomaceae;Rasamsonia;Rasamsonia emersonii	K18006	[NiFe] hydrogenase diaphorase moiety small subunit [EC:1.12.1.2]
Ascomycota	opera_contig_220406_np12	opera_contig_220406_np12_6	Fungi;Ascomycota;Eurotiomycetes;Eurotiales;Trichocomaceae;Rasamsonia;Rasamsonia emersonii	K18005	[NiFe] hydrogenase diaphorase moiety large subunit [EC:1.12.1.2]
Ascomycota	opera_contig_220406_np12	opera_contig_220406_np12_7	Fungi;Ascomycota;Eurotiomycetes;Eurotiales;Trichocomaceae;Rasamsonia;Rasamsonia emersonii	K00436	NAD-reducing hydrogenase large subunit [EC:1.12.1.2]
Ascomycota	opera_contig_220406_np12	opera_contig_220406_np12_8	Fungi;Ascomycota;Eurotiomycetes;Eurotiales;Trichocomaceae;Rasamsonia;Rasamsonia emersonii	K01480	agmatinase [EC:3.5.3.11]
Ascomycota	opera_contig_180109_np12	opera_contig_180109_np12_3	Fungi;Ascomycota;Dothideomycetes;Dothideales;Saccotheciaceae;Aureobasidium;Aureobasidium namibiae	K01556	kynureninase [EC:3.7.1.3]
Ascomycota	opera_contig_180109_np12	opera_contig_180109_np12_5	Fungi;Ascomycota;Dothideomycetes;Dothideales;Saccotheciaceae;Aureobasidium;Aureobasidium namibiae	K05516	curved DNA-binding protein
Ascomycota	opera_contig_180109_np12	opera_contig_180109_np12_7	Fungi;Ascomycota;Dothideomycetes;Dothideales;Saccotheciaceae;Aureobasidium;Aureobasidium namibiae	K04094	methylenetetrahydrofolate--tRNA-(uracil-5-)-methyltransferase [EC:2.1.1.74]
Ascomycota	opera_contig_180109_np12	opera_contig_180109_np12_8	Fungi;Ascomycota;Dothideomycetes;Dothideales;Saccotheciaceae;Aureobasidium;Aureobasidium namibiae	K06168	tRNA-2-methylthio-N6-dimethylallyladenosine synthase [EC:2.8.4.3]
Ascomycota	opera_contig_1172833_np12	opera_contig_1172833_np12_2	Fungi;Ascomycota;Eurotiomycetes;Chaetothyriales;Herpotrichiellaceae;Rhinocladiella;Rhinocladiella mackenziei	K00230	menaquinone-dependent protoporphyrinogen oxidase [EC:1.3.5.3]
Ascomycota	opera_contig_194404_np12	opera_contig_194404_np12_2	Fungi;Ascomycota;Eurotiomycetes;Chaetothyriales;Herpotrichiellaceae;Exophiala;Exophiala oligosperma	K15034	ribosome-associated protein
Ascomycota	opera_contig_194404_np12	opera_contig_194404_np12_3	Fungi;Ascomycota;Eurotiomycetes;Chaetothyriales;Herpotrichiellaceae;Exophiala;Exophiala oligosperma	K02437	glycine cleavage system H protein
Ascomycota	opera_contig_194404_np12	opera_contig_194404_np12_4	Fungi;Ascomycota;Eurotiomycetes;Chaetothyriales;Herpotrichiellaceae;Exophiala;Exophiala oligosperma	K22373	lactate racemase [EC:5.1.2.1]
Ascomycota	opera_contig_194404_np12	opera_contig_194404_np12_5	Fungi;Ascomycota;Eurotiomycetes;Chaetothyriales;Herpotrichiellaceae;Exophiala;Exophiala oligosperma	K03800	lipoate---protein ligase [EC:6.3.1.20]
Ascomycota	opera_contig_194404_np12	opera_contig_194404_np12_6	Fungi;Ascomycota;Eurotiomycetes;Chaetothyriales;Herpotrichiellaceae;Exophiala;Exophiala oligosperma	K11473	glycolate oxidase iron-sulfur subunit
Ascomycota	opera_contig_194404_np12	opera_contig_194404_np12_7	Fungi;Ascomycota;Eurotiomycetes;Chaetothyriales;Herpotrichiellaceae;Exophiala;Exophiala oligosperma	K01704	3-isopropylmalate/(R)-2-methylmalate dehydratase small subunit [EC:4.2.1.33 4.2.1.35]
Ascomycota	opera_contig_426845_np12	opera_contig_426845_np12_1	Fungi;Ascomycota;Eurotiomycetes;Eurotiales;Aspergillaceae;Penicillium;Penicillium expansum	K06974	archaemetzincin [EC:3.4.-.-]
Ascomycota	opera_contig_426845_np12	opera_contig_426845_np12_2	Fungi;Ascomycota;Eurotiomycetes;Eurotiales;Aspergillaceae;Penicillium;Penicillium expansum	K00754	L-malate glycosyltransferase [EC:2.4.1.-]
Ascomycota	opera_contig_426845_np12	opera_contig_426845_np12_8	Fungi;Ascomycota;Eurotiomycetes;Eurotiales;Aspergillaceae;Penicillium;Penicillium expansum	K04505	presenilin 1 [EC:3.4.23.-]
Ascomycota	opera_contig_426845_np12	opera_contig_426845_np12_9	Fungi;Ascomycota;Eurotiomycetes;Eurotiales;Aspergillaceae;Penicillium;Penicillium expansum	K01813	L-rhamnose isomerase [EC:5.3.1.14]
Ascomycota	opera_contig_722950_np12	opera_contig_722950_np12_2	Fungi;Ascomycota;Saccharomycetes;Saccharomycetales;Pichiaceae;Pichia;Pichia membranifaciens	K00219	2,4-dienoyl-CoA reductase (NADPH2) [EC:1.3.1.34]
Ascomycota	opera_contig_224695_np12	opera_contig_224695_np12_2	Fungi;Ascomycota;Saccharomycetes;Saccharomycetales;Trichomonascaceae;Wickerhamiella;Wickerhamiella sorbophila	K04763	integrase/recombinase XerD
Ascomycota	opera_contig_224695_np12	opera_contig_224695_np12_4	Fungi;Ascomycota;Saccharomycetes;Saccharomycetales;Trichomonascaceae;Wickerhamiella;Wickerhamiella sorbophila	K03783	purine-nucleoside phosphorylase [EC:2.4.2.1]
Ascomycota	opera_contig_224695_np12	opera_contig_224695_np12_7	Fungi;Ascomycota;Saccharomycetes;Saccharomycetales;Trichomonascaceae;Wickerhamiella;Wickerhamiella sorbophila	K06180	23S rRNA pseudouridine1911/1915/1917 synthase [EC:5.4.99.23]
Ascomycota	opera_contig_224695_np12	opera_contig_224695_np12_8	Fungi;Ascomycota;Saccharomycetes;Saccharomycetales;Trichomonascaceae;Wickerhamiella;Wickerhamiella sorbophila	K01620	threonine aldolase [EC:4.1.2.48]
Ascomycota	opera_contig_247738_np12	opera_contig_247738_np12_1	Fungi;Ascomycota;Sordariomycetes;Glomerellales;Glomerellaceae;Colletotrichum;Colletotrichum truncatum species complex	K05841	sterol 3beta-glucosyltransferase [EC:2.4.1.173]
Ascomycota	opera_contig_247738_np12	opera_contig_247738_np12_2	Fungi;Ascomycota;Sordariomycetes;Glomerellales;Glomerellaceae;Colletotrichum;Colletotrichum truncatum species complex	K02346	DNA polymerase IV [EC:2.7.7.7]
Ascomycota	opera_contig_247738_np12	opera_contig_247738_np12_3	Fungi;Ascomycota;Sordariomycetes;Glomerellales;Glomerellaceae;Colletotrichum;Colletotrichum truncatum species complex	K06921	uncharacterized protein
Ascomycota	opera_contig_247738_np12	opera_contig_247738_np12_4	Fungi;Ascomycota;Sordariomycetes;Glomerellales;Glomerellaceae;Colletotrichum;Colletotrichum truncatum species complex	K02337	DNA polymerase III subunit alpha [EC:2.7.7.7]
Ascomycota	opera_contig_133123_np12	opera_contig_133123_np12_1	Fungi;Ascomycota;NA;NA;NA;NA;NA	K01520	dUTP pyrophosphatase [EC:3.6.1.23]
Ascomycota	opera_contig_133123_np12	opera_contig_133123_np12_4	Fungi;Ascomycota;NA;NA;NA;NA;NA	K18532	adenylate kinase [EC:2.7.4.3]
Ascomycota	opera_contig_133123_np12	opera_contig_133123_np12_6	Fungi;Ascomycota;NA;NA;NA;NA;NA	K14440	SWI/SNF-related matrix-associated actin-dependent regulator of chromatin subfamily A-like protein 1 [EC:3.6.4.12]
Ascomycota	opera_contig_133123_np12	opera_contig_133123_np12_7	Fungi;Ascomycota;NA;NA;NA;NA;NA	K01939	adenylosuccinate synthase [EC:6.3.4.4]
Ascomycota	opera_contig_201807_np12	opera_contig_201807_np12_2	Fungi;Ascomycota;Pneumocystidomycetes;Pneumocystidales;Pneumocystidaceae;Pneumocystis;Pneumocystis murina	K07497	putative transposase
Ascomycota	opera_contig_246328_np12	opera_contig_246328_np12_5	Fungi;Ascomycota;Sordariomycetes;Xylariales;Hypoxylaceae;Daldinia;Daldinia childiae	K04088	modulator of FtsH protease HflK
Ascomycota	opera_contig_246328_np12	opera_contig_246328_np12_9	Fungi;Ascomycota;Sordariomycetes;Xylariales;Hypoxylaceae;Daldinia;Daldinia childiae	K03286	OmpA-OmpF porin, OOP family
Ascomycota	opera_contig_246328_np12	opera_contig_246328_np12_10	Fungi;Ascomycota;Sordariomycetes;Xylariales;Hypoxylaceae;Daldinia;Daldinia childiae	K15836	formate hydrogenlyase transcriptional activator
Ascomycota	opera_contig_188002_np12	opera_contig_188002_np12_1	Fungi;Ascomycota;Saccharomycetes;Saccharomycetales;Debaryomycetaceae;Spathaspora;Spathaspora passalidarum	K11105	potassium/hydrogen antiporter
Ascomycota	opera_contig_188002_np12	opera_contig_188002_np12_2	Fungi;Ascomycota;Saccharomycetes;Saccharomycetales;Debaryomycetaceae;Spathaspora;Spathaspora passalidarum	K02885	large subunit ribosomal protein L19e
Ascomycota	opera_contig_188002_np12	opera_contig_188002_np12_3	Fungi;Ascomycota;Saccharomycetes;Saccharomycetales;Debaryomycetaceae;Spathaspora;Spathaspora passalidarum	K03076	preprotein translocase subunit SecY
Ascomycota	opera_contig_188002_np12	opera_contig_188002_np12_4	Fungi;Ascomycota;Saccharomycetes;Saccharomycetales;Debaryomycetaceae;Spathaspora;Spathaspora passalidarum	K02875	large subunit ribosomal protein L14e
Ascomycota	opera_contig_188002_np12	opera_contig_188002_np12_6	Fungi;Ascomycota;Saccharomycetes;Saccharomycetales;Debaryomycetaceae;Spathaspora;Spathaspora passalidarum	K02931	large subunit ribosomal protein L5
Ascomycota	opera_contig_188002_np12	opera_contig_188002_np12_7	Fungi;Ascomycota;Saccharomycetes;Saccharomycetales;Debaryomycetaceae;Spathaspora;Spathaspora passalidarum	K01880	glycyl-tRNA synthetase [EC:6.1.1.14]
Ascomycota	opera_contig_188002_np12	opera_contig_188002_np12_8	Fungi;Ascomycota;Saccharomycetes;Saccharomycetales;Debaryomycetaceae;Spathaspora;Spathaspora passalidarum	K02954	small subunit ribosomal protein S14
Ascomycota	opera_contig_188002_np12	opera_contig_188002_np12_9	Fungi;Ascomycota;Saccharomycetes;Saccharomycetales;Debaryomycetaceae;Spathaspora;Spathaspora passalidarum	K02987	small subunit ribosomal protein S4e
Ascomycota	opera_contig_188002_np12	opera_contig_188002_np12_10	Fungi;Ascomycota;Saccharomycetes;Saccharomycetales;Debaryomycetaceae;Spathaspora;Spathaspora passalidarum	K02933	large subunit ribosomal protein L6
Ascomycota	opera_contig_188002_np12	opera_contig_188002_np12_12	Fungi;Ascomycota;Saccharomycetes;Saccharomycetales;Debaryomycetaceae;Spathaspora;Spathaspora passalidarum	K02912	large subunit ribosomal protein L32e
Ascomycota	opera_contig_188002_np12	opera_contig_188002_np12_14	Fungi;Ascomycota;Saccharomycetes;Saccharomycetales;Debaryomycetaceae;Spathaspora;Spathaspora passalidarum	K02994	small subunit ribosomal protein S8
Ascomycota	opera_contig_188002_np12	opera_contig_188002_np12_15	Fungi;Ascomycota;Saccharomycetes;Saccharomycetales;Debaryomycetaceae;Spathaspora;Spathaspora passalidarum	K02881	large subunit ribosomal protein L18
Ascomycota	opera_contig_188002_np12	opera_contig_188002_np12_16	Fungi;Ascomycota;Saccharomycetes;Saccharomycetales;Debaryomycetaceae;Spathaspora;Spathaspora passalidarum	K02915	large subunit ribosomal protein L34e
Ascomycota	opera_contig_188002_np12	opera_contig_188002_np12_17	Fungi;Ascomycota;Saccharomycetes;Saccharomycetales;Debaryomycetaceae;Spathaspora;Spathaspora passalidarum	K07442	tRNA (adenine57-N1/adenine58-N1)-methyltransferase catalytic subunit [EC:2.1.1.219 2.1.1.220]
Ascomycota	opera_contig_187629_np12	opera_contig_187629_np12_1	Fungi;Ascomycota;Eurotiomycetes;Chaetothyriales;Herpotrichiellaceae;Fonsecaea;Fonsecaea erecta	K02000	glycine betaine/proline transport system ATP-binding protein [EC:7.6.2.9]
Ascomycota	opera_contig_187629_np12	opera_contig_187629_np12_5	Fungi;Ascomycota;Eurotiomycetes;Chaetothyriales;Herpotrichiellaceae;Fonsecaea;Fonsecaea erecta	K01912	phenylacetate-CoA ligase [EC:6.2.1.30]
Ascomycota	opera_contig_187629_np12	opera_contig_187629_np12_6	Fungi;Ascomycota;Eurotiomycetes;Chaetothyriales;Herpotrichiellaceae;Fonsecaea;Fonsecaea erecta	K02001	glycine betaine/proline transport system permease protein
Ascomycota	opera_contig_192075_np12	opera_contig_192075_np12_1	Fungi;Ascomycota;Saccharomycetes;Saccharomycetales;Saccharomycetaceae;Tetrapisispora;Tetrapisispora blattae	K04799	flap endonuclease-1 [EC:3.-.-.-]
Ascomycota	opera_contig_192075_np12	opera_contig_192075_np12_5	Fungi;Ascomycota;Saccharomycetes;Saccharomycetales;Saccharomycetaceae;Tetrapisispora;Tetrapisispora blattae	K12574	ribonuclease J [EC:3.1.-.-]
Ascomycota	opera_contig_423957_np12	opera_contig_423957_np12_6	Fungi;Ascomycota;Eurotiomycetes;Eurotiales;Aspergillaceae;Penicillium;NA	K11443	two-component system, cell cycle response regulator DivK
Ascomycota	opera_contig_423957_np12	opera_contig_423957_np12_7	Fungi;Ascomycota;Eurotiomycetes;Eurotiales;Aspergillaceae;Penicillium;NA	K01733	threonine synthase [EC:4.2.3.1]
Ascomycota	opera_contig_948397_np12	opera_contig_948397_np12_1	Fungi;Ascomycota;Sordariomycetes;Hypocreales;Nectriaceae;Fusarium;Fusarium sambucinum species complex	K07098	uncharacterized protein
Ascomycota	opera_contig_173960_np12	opera_contig_173960_np12_1	Fungi;Ascomycota;Sordariomycetes;NA;NA;NA;NA	K08602	oligoendopeptidase F [EC:3.4.24.-]
Ascomycota	opera_contig_173960_np12	opera_contig_173960_np12_4	Fungi;Ascomycota;Sordariomycetes;NA;NA;NA;NA	K02784	phosphocarrier protein HPr
Ascomycota	opera_contig_173960_np12	opera_contig_173960_np12_5	Fungi;Ascomycota;Sordariomycetes;NA;NA;NA;NA	K01807	ribose 5-phosphate isomerase A [EC:5.3.1.6]
Ascomycota	opera_contig_173960_np12	opera_contig_173960_np12_6	Fungi;Ascomycota;Sordariomycetes;NA;NA;NA;NA	K01537	P-type Ca2+ transporter type 2C [EC:7.2.2.10]
Ascomycota	opera_contig_228949_np12	opera_contig_228949_np12_5	Fungi;Ascomycota;Sordariomycetes;Hypocreales;Hypocreaceae;Trichoderma;Trichoderma virens	K07001	NTE family protein
Ascomycota	opera_contig_228949_np12	opera_contig_228949_np12_6	Fungi;Ascomycota;Sordariomycetes;Hypocreales;Hypocreaceae;Trichoderma;Trichoderma virens	K07053	3',5'-nucleoside bisphosphate phosphatase [EC:3.1.3.97]
Ascomycota	opera_contig_151960_np12	opera_contig_151960_np12_4	Fungi;Ascomycota;Eurotiomycetes;Eurotiales;Aspergillaceae;Aspergillus;Aspergillus subgen. Fumigati	K06153	undecaprenyl-diphosphatase [EC:3.6.1.27]
Ascomycota	opera_contig_214281_np12	opera_contig_214281_np12_1	Fungi;Ascomycota;Sordariomycetes;Hypocreales;Cordycipitaceae;NA;NA	K07030	fatty acid kinase [EC:2.7.2.18]
Ascomycota	opera_contig_214281_np12	opera_contig_214281_np12_6	Fungi;Ascomycota;Sordariomycetes;Hypocreales;Cordycipitaceae;NA;NA	K12132	eukaryotic-like serine/threonine-protein kinase [EC:2.7.11.1]
Ascomycota	opera_contig_214281_np12	opera_contig_214281_np12_7	Fungi;Ascomycota;Sordariomycetes;Hypocreales;Cordycipitaceae;NA;NA	K01783	ribulose-phosphate 3-epimerase [EC:5.1.3.1]
Ascomycota	opera_contig_214281_np12	opera_contig_214281_np12_8	Fungi;Ascomycota;Sordariomycetes;Hypocreales;Cordycipitaceae;NA;NA	K02902	large subunit ribosomal protein L28
Ascomycota	opera_contig_214281_np12	opera_contig_214281_np12_11	Fungi;Ascomycota;Sordariomycetes;Hypocreales;Cordycipitaceae;NA;NA	K07029	diacylglycerol kinase (ATP) [EC:2.7.1.107]
Ascomycota	opera_contig_214281_np12	opera_contig_214281_np12_13	Fungi;Ascomycota;Sordariomycetes;Hypocreales;Cordycipitaceae;NA;NA	K01597	diphosphomevalonate decarboxylase [EC:4.1.1.33]
Ascomycota	opera_contig_514681_np12	opera_contig_514681_np12_2	Fungi;Ascomycota;Eurotiomycetes;Eurotiales;Aspergillaceae;NA;NA	K22589	threo-3-hydroxy-L-aspartate ammonia-lyase [EC:4.3.1.16]
Ascomycota	opera_contig_361470_np12	opera_contig_361470_np12_2	Fungi;Ascomycota;Eurotiomycetes;Eurotiales;Aspergillaceae;Penicilliopsis;Penicilliopsis zonata	K06871	uncharacterized protein
Ascomycota	opera_contig_320362_np12	opera_contig_320362_np12_3	Fungi;Ascomycota;Dothideomycetes;Dothideales;Saccotheciaceae;Aureobasidium;NA	K07038	inner membrane protein
Ascomycota	opera_contig_320362_np12	opera_contig_320362_np12_5	Fungi;Ascomycota;Dothideomycetes;Dothideales;Saccotheciaceae;Aureobasidium;NA	K05841	sterol 3beta-glucosyltransferase [EC:2.4.1.173]
Ascomycota	opera_contig_416199_np12	opera_contig_416199_np12_5	Fungi;Ascomycota;Dothideomycetes;Mytilinidiales;Mytilinidiaceae;Mytilinidion;Mytilinidion resinicola	K03676	glutaredoxin 3
Ascomycota	opera_contig_416199_np12	opera_contig_416199_np12_6	Fungi;Ascomycota;Dothideomycetes;Mytilinidiales;Mytilinidiaceae;Mytilinidion;Mytilinidion resinicola	K05710	3-phenylpropionate/trans-cinnamate dioxygenase ferredoxin component
Ascomycota	opera_contig_411611_np12	opera_contig_411611_np12_3	Fungi;Ascomycota;Eurotiomycetes;Eurotiales;Aspergillaceae;Aspergillus;Aspergillus subgen. Circumdati	K01784	UDP-glucose 4-epimerase [EC:5.1.3.2]
Ascomycota	opera_contig_400979_np12	opera_contig_400979_np12_1	Fungi;Ascomycota;Saccharomycetes;Saccharomycetales;Saccharomycetaceae;Eremothecium;Eremothecium sinecaudum	K00788	thiamine-phosphate pyrophosphorylase [EC:2.5.1.3]
Ascomycota	opera_contig_400979_np12	opera_contig_400979_np12_3	Fungi;Ascomycota;Saccharomycetes;Saccharomycetales;Saccharomycetaceae;Eremothecium;Eremothecium sinecaudum	K03457	nucleobase:cation symporter-1, NCS1 family
Ascomycota	opera_contig_120675_np12	opera_contig_120675_np12_1	Fungi;Ascomycota;Sordariomycetes;Magnaporthales;Magnaporthaceae;Gaeumannomyces;Gaeumannomyces tritici	K03307	solute:Na+ symporter, SSS family
Ascomycota	opera_contig_120675_np12	opera_contig_120675_np12_4	Fungi;Ascomycota;Sordariomycetes;Magnaporthales;Magnaporthaceae;Gaeumannomyces;Gaeumannomyces tritici	K01624	fructose-bisphosphate aldolase, class II [EC:4.1.2.13]
Ascomycota	opera_contig_230577_np12	opera_contig_230577_np12_3	Fungi;Ascomycota;Saccharomycetes;Saccharomycetales;Debaryomycetaceae;Debaryomyces;Debaryomyces hansenii	K15894	UDP-N-acetylglucosamine 4,6-dehydratase/5-epimerase [EC:4.2.1.115 5.1.3.-]
Ascomycota	opera_contig_230577_np12	opera_contig_230577_np12_4	Fungi;Ascomycota;Saccharomycetes;Saccharomycetales;Debaryomycetaceae;Debaryomyces;Debaryomyces hansenii	K09690	lipopolysaccharide transport system permease protein
Ascomycota	opera_contig_230577_np12	opera_contig_230577_np12_8	Fungi;Ascomycota;Saccharomycetes;Saccharomycetales;Debaryomycetaceae;Debaryomyces;Debaryomyces hansenii	K09691	lipopolysaccharide transport system ATP-binding protein
Ascomycota	opera_contig_230577_np12	opera_contig_230577_np12_11	Fungi;Ascomycota;Saccharomycetes;Saccharomycetales;Debaryomycetaceae;Debaryomyces;Debaryomyces hansenii	K15898	pseudaminic acid synthase [EC:2.5.1.97]
Ascomycota	opera_contig_211262_np12	opera_contig_211262_np12_5	Fungi;Ascomycota;Eurotiomycetes;Eurotiales;Thermoascaceae;Paecilomyces;Paecilomyces variotii	K03313	Na+:H+ antiporter, NhaA family
Ascomycota	opera_contig_211262_np12	opera_contig_211262_np12_9	Fungi;Ascomycota;Eurotiomycetes;Eurotiales;Thermoascaceae;Paecilomyces;Paecilomyces variotii	K14683	solute carrier family 34 (sodium-dependent phosphate cotransporter)
Ascomycota	opera_contig_211262_np12	opera_contig_211262_np12_10	Fungi;Ascomycota;Eurotiomycetes;Eurotiales;Thermoascaceae;Paecilomyces;Paecilomyces variotii	K25148	beta-exotoxin I transport system ATP-binding protein
Ascomycota	opera_contig_516402_np12	opera_contig_516402_np12_2	Fungi;Ascomycota;Saccharomycetes;Saccharomycetales;Debaryomycetaceae;NA;NA	K02992	small subunit ribosomal protein S7
Ascomycota	opera_contig_516402_np12	opera_contig_516402_np12_3	Fungi;Ascomycota;Saccharomycetes;Saccharomycetales;Debaryomycetaceae;NA;NA	K02992	small subunit ribosomal protein S7
Ascomycota	opera_contig_516402_np12	opera_contig_516402_np12_6	Fungi;Ascomycota;Saccharomycetes;Saccharomycetales;Debaryomycetaceae;NA;NA	K02358	elongation factor Tu
Ascomycota	opera_contig_516402_np12	opera_contig_516402_np12_8	Fungi;Ascomycota;Saccharomycetes;Saccharomycetales;Debaryomycetaceae;NA;NA	K03046	DNA-directed RNA polymerase subunit beta' [EC:2.7.7.6]
Ascomycota	opera_contig_1129124_np12	opera_contig_1129124_np12_1	Fungi;Ascomycota;Saccharomycetes;Saccharomycetales;Saccharomycetaceae;Saccharomyces;Saccharomyces cerevisiae	K12132	eukaryotic-like serine/threonine-protein kinase [EC:2.7.11.1]
Ascomycota	opera_contig_212980_np12	opera_contig_212980_np12_1	Fungi;Ascomycota;Saccharomycetes;Saccharomycetales;Saccharomycetaceae;Lachancea;Lachancea thermotolerans	K10781	fatty acyl-ACP thioesterase B [EC:3.1.2.14 3.1.2.21]
Ascomycota	opera_contig_212980_np12	opera_contig_212980_np12_2	Fungi;Ascomycota;Saccharomycetes;Saccharomycetales;Saccharomycetaceae;Lachancea;Lachancea thermotolerans	K01515	ADP-ribose pyrophosphatase [EC:3.6.1.13]
Ascomycota	opera_contig_212980_np12	opera_contig_212980_np12_3	Fungi;Ascomycota;Saccharomycetes;Saccharomycetales;Saccharomycetaceae;Lachancea;Lachancea thermotolerans	K00226	dihydroorotate dehydrogenase (fumarate) [EC:1.3.98.1]
Ascomycota	opera_contig_212980_np12	opera_contig_212980_np12_8	Fungi;Ascomycota;Saccharomycetes;Saccharomycetales;Saccharomycetaceae;Lachancea;Lachancea thermotolerans	K00849	galactokinase [EC:2.7.1.6]
Ascomycota	opera_contig_212980_np12	opera_contig_212980_np12_10	Fungi;Ascomycota;Saccharomycetes;Saccharomycetales;Saccharomycetaceae;Lachancea;Lachancea thermotolerans	K03737	pyruvate-ferredoxin/flavodoxin oxidoreductase [EC:1.2.7.1 1.2.7.-]
Ascomycota	opera_contig_481494_np12	opera_contig_481494_np12_3	Fungi;Ascomycota;Schizosaccharomycetes;Schizosaccharomycetales;Schizosaccharomycetaceae;Schizosaccharomyces;Schizosaccharomyces japonicus	K03106	signal recognition particle subunit SRP54 [EC:3.6.5.4]
Ascomycota	opera_contig_481494_np12	opera_contig_481494_np12_4	Fungi;Ascomycota;Schizosaccharomycetes;Schizosaccharomycetales;Schizosaccharomycetaceae;Schizosaccharomyces;Schizosaccharomyces japonicus	K03263	translation initiation factor 5A
Ascomycota	opera_contig_481494_np12	opera_contig_481494_np12_6	Fungi;Ascomycota;Schizosaccharomycetes;Schizosaccharomycetales;Schizosaccharomycetaceae;Schizosaccharomyces;Schizosaccharomyces japonicus	K07572	putative nucleotide binding protein
Ascomycota	opera_contig_481494_np12	opera_contig_481494_np12_7	Fungi;Ascomycota;Schizosaccharomycetes;Schizosaccharomycetales;Schizosaccharomycetaceae;Schizosaccharomyces;Schizosaccharomyces japonicus	K02889	large subunit ribosomal protein L21e
Ascomycota	opera_contig_481494_np12	opera_contig_481494_np12_8	Fungi;Ascomycota;Schizosaccharomycetes;Schizosaccharomycetales;Schizosaccharomycetaceae;Schizosaccharomyces;Schizosaccharomyces japonicus	K02528	16S rRNA (adenine1518-N6/adenine1519-N6)-dimethyltransferase [EC:2.1.1.182]
Ascomycota	opera_contig_481494_np12	opera_contig_481494_np12_10	Fungi;Ascomycota;Schizosaccharomycetes;Schizosaccharomycetales;Schizosaccharomycetaceae;Schizosaccharomyces;Schizosaccharomyces japonicus	K07583	tRNA pseudouridine synthase 10 [EC:5.4.99.25]
Ascomycota	opera_contig_224100_np12	opera_contig_224100_np12_6	Fungi;Ascomycota;Sordariomycetes;Hypocreales;Nectriaceae;Fusarium;Fusarium fujikuroi species complex	K21929	uracil-DNA glycosylase [EC:3.2.2.27]
Ascomycota	opera_contig_116700_np12	opera_contig_116700_np12_2	Fungi;Ascomycota;Dothideomycetes;NA;NA;NA;NA	K22013	magnesium dechelatase [EC:4.99.1.10]
Ascomycota	opera_contig_116700_np12	opera_contig_116700_np12_8	Fungi;Ascomycota;Dothideomycetes;NA;NA;NA;NA	K02238	competence protein ComEC
Ascomycota	opera_contig_116700_np12	opera_contig_116700_np12_10	Fungi;Ascomycota;Dothideomycetes;NA;NA;NA;NA	K08151	MFS transporter, DHA1 family, tetracycline resistance protein
Ascomycota	opera_contig_116700_np12	opera_contig_116700_np12_13	Fungi;Ascomycota;Dothideomycetes;NA;NA;NA;NA	K25232	fatty acid kinase fatty acid binding subunit
Ascomycota	opera_contig_201715_np12	opera_contig_201715_np12_4	Fungi;Ascomycota;Sordariomycetes;Xylariales;Sporocadaceae;Pestalotiopsis;Pestalotiopsis fici	K00903	protein-tyrosine kinase [EC:2.7.10.2]
Ascomycota	opera_contig_182304_np12	opera_contig_182304_np12_1	Fungi;Ascomycota;Dothideomycetes;Acrospermales;Acrospermaceae;Pseudovirgaria;Pseudovirgaria hyperparasitica	K01953	asparagine synthase (glutamine-hydrolysing) [EC:6.3.5.4]
Ascomycota	opera_contig_182304_np12	opera_contig_182304_np12_4	Fungi;Ascomycota;Dothideomycetes;Acrospermales;Acrospermaceae;Pseudovirgaria;Pseudovirgaria hyperparasitica	K01711	GDPmannose 4,6-dehydratase [EC:4.2.1.47]
Ascomycota	opera_contig_206800_np12	opera_contig_206800_np12_1	Fungi;Ascomycota;NA;NA;NA;NA;NA	K07755	arsenite methyltransferase [EC:2.1.1.137]
Ascomycota	opera_contig_206800_np12	opera_contig_206800_np12_2	Fungi;Ascomycota;NA;NA;NA;NA;NA	K21345	D-glycero-beta-D-manno-heptose 1-phosphate adenylyltransferase [EC:2.7.7.70]
Ascomycota	opera_contig_206800_np12	opera_contig_206800_np12_6	Fungi;Ascomycota;NA;NA;NA;NA;NA	K09765	epoxyqueuosine reductase [EC:1.17.99.6]
Ascomycota	opera_contig_206800_np12	opera_contig_206800_np12_9	Fungi;Ascomycota;NA;NA;NA;NA;NA	K00031	isocitrate dehydrogenase [EC:1.1.1.42]
Ascomycota	opera_contig_206800_np12	opera_contig_206800_np12_10	Fungi;Ascomycota;NA;NA;NA;NA;NA	K17472	Rrf2 family transcriptional regulator, cysteine metabolism repressor
Ascomycota	opera_contig_325344_np12	opera_contig_325344_np12_1	Fungi;Ascomycota;Dothideomycetes;Pleosporales;Pleosporales incertae sedis;Aaosphaeria;Aaosphaeria arxii	K12132	eukaryotic-like serine/threonine-protein kinase [EC:2.7.11.1]
Ascomycota	opera_contig_279827_np12	opera_contig_279827_np12_2	Fungi;Ascomycota;Dothideomycetes;Mycosphaerellales;Mycosphaerellaceae;Sphaerulina;Sphaerulina musiva	K01464	dihydropyrimidinase [EC:3.5.2.2]
Ascomycota	opera_contig_279827_np12	opera_contig_279827_np12_3	Fungi;Ascomycota;Dothideomycetes;Mycosphaerellales;Mycosphaerellaceae;Sphaerulina;Sphaerulina musiva	K02029	polar amino acid transport system permease protein
Ascomycota	opera_contig_279827_np12	opera_contig_279827_np12_4	Fungi;Ascomycota;Dothideomycetes;Mycosphaerellales;Mycosphaerellaceae;Sphaerulina;Sphaerulina musiva	K02003	putative ABC transport system ATP-binding protein
Ascomycota	opera_contig_279827_np12	opera_contig_279827_np12_5	Fungi;Ascomycota;Dothideomycetes;Mycosphaerellales;Mycosphaerellaceae;Sphaerulina;Sphaerulina musiva	K02030	polar amino acid transport system substrate-binding protein
Ascomycota	opera_contig_279827_np12	opera_contig_279827_np12_6	Fungi;Ascomycota;Dothideomycetes;Mycosphaerellales;Mycosphaerellaceae;Sphaerulina;Sphaerulina musiva	K02029	polar amino acid transport system permease protein
Ascomycota	opera_contig_279827_np12	opera_contig_279827_np12_11	Fungi;Ascomycota;Dothideomycetes;Mycosphaerellales;Mycosphaerellaceae;Sphaerulina;Sphaerulina musiva	K02028	polar amino acid transport system ATP-binding protein [EC:7.4.2.1]
Ascomycota	opera_contig_279827_np12	opera_contig_279827_np12_16	Fungi;Ascomycota;Dothideomycetes;Mycosphaerellales;Mycosphaerellaceae;Sphaerulina;Sphaerulina musiva	K10804	acyl-CoA thioesterase I [EC:3.1.2.- 3.1.2.2 3.1.1.2 3.1.1.5]
Ascomycota	opera_contig_876571_np12	opera_contig_876571_np12_1	Fungi;Ascomycota;Eurotiomycetes;Eurotiales;Aspergillaceae;Aspergillus;NA	K03272	D-beta-D-heptose 7-phosphate kinase / D-beta-D-heptose 1-phosphate adenosyltransferase [EC:2.7.1.167 2.7.7.70]
Ascomycota	opera_contig_823892_np12	opera_contig_823892_np12_3	Fungi;Ascomycota;Schizosaccharomycetes;Schizosaccharomycetales;Schizosaccharomycetaceae;Schizosaccharomyces;Schizosaccharomyces japonicus	K05896	segregation and condensation protein A
Ascomycota	opera_contig_823892_np12	opera_contig_823892_np12_4	Fungi;Ascomycota;Schizosaccharomycetes;Schizosaccharomycetales;Schizosaccharomycetaceae;Schizosaccharomyces;Schizosaccharomyces japonicus	K00820	glutamine---fructose-6-phosphate transaminase (isomerizing) [EC:2.6.1.16]
Ascomycota	opera_contig_9253_np12	opera_contig_9253_np12_9	Fungi;Ascomycota;Saccharomycetes;Saccharomycetales;Phaffomycetaceae;Cyberlindnera;Cyberlindnera jadinii	K03098	apolipoprotein D and lipocalin family protein
Ascomycota	opera_contig_9253_np12	opera_contig_9253_np12_11	Fungi;Ascomycota;Saccharomycetes;Saccharomycetales;Phaffomycetaceae;Cyberlindnera;Cyberlindnera jadinii	K00558	DNA (cytosine-5)-methyltransferase 1 [EC:2.1.1.37]
Ascomycota	opera_contig_9253_np12	opera_contig_9253_np12_12	Fungi;Ascomycota;Saccharomycetes;Saccharomycetales;Phaffomycetaceae;Cyberlindnera;Cyberlindnera jadinii	K00571	site-specific DNA-methyltransferase (adenine-specific) [EC:2.1.1.72]
Ascomycota	opera_contig_72327_np12	opera_contig_72327_np12_6	Fungi;Ascomycota;Sordariomycetes;Hypocreales;Nectriaceae;Fusarium;Fusarium sambucinum species complex	K01784	UDP-glucose 4-epimerase [EC:5.1.3.2]
Ascomycota	opera_contig_72327_np12	opera_contig_72327_np12_8	Fungi;Ascomycota;Sordariomycetes;Hypocreales;Nectriaceae;Fusarium;Fusarium sambucinum species complex	K07027	glycosyltransferase 2 family protein
Ascomycota	opera_contig_72327_np12	opera_contig_72327_np12_11	Fungi;Ascomycota;Sordariomycetes;Hypocreales;Nectriaceae;Fusarium;Fusarium sambucinum species complex	K07027	glycosyltransferase 2 family protein
Ascomycota	opera_contig_89456_np12	opera_contig_89456_np12_2	Fungi;Ascomycota;Sordariomycetes;Hypocreales;Hypocreaceae;Trichoderma;NA	K02991	small subunit ribosomal protein S6e
Ascomycota	opera_contig_89456_np12	opera_contig_89456_np12_3	Fungi;Ascomycota;Sordariomycetes;Hypocreales;Hypocreaceae;Trichoderma;NA	K06965	protein pelota
Ascomycota	opera_contig_89456_np12	opera_contig_89456_np12_5	Fungi;Ascomycota;Sordariomycetes;Hypocreales;Hypocreaceae;Trichoderma;NA	K03049	DNA-directed RNA polymerase subunit E' [EC:2.7.7.6]
Ascomycota	opera_contig_89456_np12	opera_contig_89456_np12_6	Fungi;Ascomycota;Sordariomycetes;Hypocreales;Hypocreaceae;Trichoderma;NA	K02977	ubiquitin-small subunit ribosomal protein S27Ae
Ascomycota	opera_contig_89456_np12	opera_contig_89456_np12_7	Fungi;Ascomycota;Sordariomycetes;Hypocreales;Hypocreaceae;Trichoderma;NA	K01338	ATP-dependent Lon protease [EC:3.4.21.53]
Ascomycota	opera_contig_89456_np12	opera_contig_89456_np12_11	Fungi;Ascomycota;Sordariomycetes;Hypocreales;Hypocreaceae;Trichoderma;NA	K07129	uncharacterized protein
Ascomycota	opera_contig_89456_np12	opera_contig_89456_np12_12	Fungi;Ascomycota;Sordariomycetes;Hypocreales;Hypocreaceae;Trichoderma;NA	K03242	translation initiation factor 2 subunit 3
Ascomycota	opera_contig_89456_np12	opera_contig_89456_np12_17	Fungi;Ascomycota;Sordariomycetes;Hypocreales;Hypocreaceae;Trichoderma;NA	K02316	DNA primase [EC:2.7.7.101]
Ascomycota	opera_contig_89456_np12	opera_contig_89456_np12_18	Fungi;Ascomycota;Sordariomycetes;Hypocreales;Hypocreaceae;Trichoderma;NA	K07073	uncharacterized protein
Ascomycota	opera_contig_89456_np12	opera_contig_89456_np12_19	Fungi;Ascomycota;Sordariomycetes;Hypocreales;Hypocreaceae;Trichoderma;NA	K03050	DNA-directed RNA polymerase subunit E" [EC:2.7.7.6]
Ascomycota	opera_contig_233184_np12	opera_contig_233184_np12_1	Fungi;Ascomycota;Dothideomycetes;Dothideales;Saccotheciaceae;Aureobasidium;Aureobasidium namibiae	K02005	HlyD family secretion protein
Ascomycota	opera_contig_233184_np12	opera_contig_233184_np12_3	Fungi;Ascomycota;Dothideomycetes;Dothideales;Saccotheciaceae;Aureobasidium;Aureobasidium namibiae	K03602	exodeoxyribonuclease VII small subunit [EC:3.1.11.6]
Ascomycota	opera_contig_233184_np12	opera_contig_233184_np12_4	Fungi;Ascomycota;Dothideomycetes;Dothideales;Saccotheciaceae;Aureobasidium;Aureobasidium namibiae	K02004	putative ABC transport system permease protein
Ascomycota	opera_contig_233184_np12	opera_contig_233184_np12_5	Fungi;Ascomycota;Dothideomycetes;Dothideales;Saccotheciaceae;Aureobasidium;Aureobasidium namibiae	K02003	putative ABC transport system ATP-binding protein
Ascomycota	opera_contig_259953_np12	opera_contig_259953_np12_1	Fungi;Ascomycota;Dothideomycetes;Mycosphaerellales;Mycosphaerellaceae;Zasmidium;Zasmidium cellare	K03655	ATP-dependent DNA helicase RecG [EC:3.6.4.12]
Ascomycota	opera_contig_259953_np12	opera_contig_259953_np12_2	Fungi;Ascomycota;Dothideomycetes;Mycosphaerellales;Mycosphaerellaceae;Zasmidium;Zasmidium cellare	K03738	aldehyde:ferredoxin oxidoreductase [EC:1.2.7.5]
Ascomycota	opera_contig_259953_np12	opera_contig_259953_np12_5	Fungi;Ascomycota;Dothideomycetes;Mycosphaerellales;Mycosphaerellaceae;Zasmidium;Zasmidium cellare	K01599	uroporphyrinogen decarboxylase [EC:4.1.1.37]
Ascomycota	opera_contig_174646_np12	opera_contig_174646_np12_12	Fungi;Ascomycota;Leotiomycetes;Helotiales;Pleuroascaceae;Venustampulla;Venustampulla echinocandica	K00389	putative membrane protein
Ascomycota	opera_contig_197222_np12	opera_contig_197222_np12_2	Fungi;Ascomycota;Saccharomycetes;Saccharomycetales;Saccharomycetaceae;Tetrapisispora;Tetrapisispora phaffii	K00111	glycerol-3-phosphate dehydrogenase [EC:1.1.5.3]
Ascomycota	opera_contig_197222_np12	opera_contig_197222_np12_5	Fungi;Ascomycota;Saccharomycetes;Saccharomycetales;Saccharomycetaceae;Tetrapisispora;Tetrapisispora phaffii	K04953	cyclic nucleotide gated channel beta 3
Ascomycota	opera_contig_193062_np12	opera_contig_193062_np12_1	Fungi;Ascomycota;Sordariomycetes;NA;NA;NA;NA	K07089	uncharacterized protein
Ascomycota	opera_contig_193062_np12	opera_contig_193062_np12_2	Fungi;Ascomycota;Sordariomycetes;NA;NA;NA;NA	K01299	carboxypeptidase Taq [EC:3.4.17.19]
Ascomycota	opera_contig_193062_np12	opera_contig_193062_np12_3	Fungi;Ascomycota;Sordariomycetes;NA;NA;NA;NA	K01299	carboxypeptidase Taq [EC:3.4.17.19]
Ascomycota	opera_contig_193062_np12	opera_contig_193062_np12_4	Fungi;Ascomycota;Sordariomycetes;NA;NA;NA;NA	K08651	thermitase [EC:3.4.21.66]
Ascomycota	opera_contig_193062_np12	opera_contig_193062_np12_6	Fungi;Ascomycota;Sordariomycetes;NA;NA;NA;NA	K08651	thermitase [EC:3.4.21.66]
Ascomycota	opera_contig_129211_np12	opera_contig_129211_np12_1	Fungi;Ascomycota;Saccharomycetes;Saccharomycetales;Saccharomycetaceae;Saccharomyces;NA	K10908	DNA-directed RNA polymerase, mitochondrial [EC:2.7.7.6]
Ascomycota	opera_contig_129211_np12	opera_contig_129211_np12_4	Fungi;Ascomycota;Saccharomycetes;Saccharomycetales;Saccharomycetaceae;Saccharomyces;NA	K17680	twinkle protein [EC:3.6.4.12]
Ascomycota	opera_contig_129211_np12	opera_contig_129211_np12_7	Fungi;Ascomycota;Saccharomycetes;Saccharomycetales;Saccharomycetaceae;Saccharomyces;NA	K00525	ribonucleoside-diphosphate reductase alpha chain [EC:1.17.4.1]
Ascomycota	opera_contig_224211_np12	opera_contig_224211_np12_1	Fungi;Ascomycota;Saccharomycetes;Saccharomycetales;Debaryomycetaceae;Meyerozyma;Meyerozyma guilliermondii	K00940	nucleoside-diphosphate kinase [EC:2.7.4.6]
Ascomycota	opera_contig_224211_np12	opera_contig_224211_np12_4	Fungi;Ascomycota;Saccharomycetes;Saccharomycetales;Debaryomycetaceae;Meyerozyma;Meyerozyma guilliermondii	K03439	tRNA (guanine-N7-)-methyltransferase [EC:2.1.1.33]
Ascomycota	opera_contig_224211_np12	opera_contig_224211_np12_5	Fungi;Ascomycota;Saccharomycetes;Saccharomycetales;Debaryomycetaceae;Meyerozyma;Meyerozyma guilliermondii	K01493	dCMP deaminase [EC:3.5.4.12]
Ascomycota	opera_contig_224211_np12	opera_contig_224211_np12_6	Fungi;Ascomycota;Saccharomycetes;Saccharomycetales;Debaryomycetaceae;Meyerozyma;Meyerozyma guilliermondii	K08316	16S rRNA (guanine966-N2)-methyltransferase [EC:2.1.1.171]
Ascomycota	opera_contig_563148_np12	opera_contig_563148_np12_4	Fungi;Ascomycota;Sordariomycetes;Sordariales;Chaetomiaceae;Chaetomium;Chaetomium thermophilum	K04749	anti-sigma B factor antagonist
Ascomycota	opera_contig_563148_np12	opera_contig_563148_np12_5	Fungi;Ascomycota;Sordariomycetes;Sordariales;Chaetomiaceae;Chaetomium;Chaetomium thermophilum	K07315	phosphoserine phosphatase RsbU/P [EC:3.1.3.3]
Ascomycota	opera_contig_232285_np12	opera_contig_232285_np12_4	Fungi;Ascomycota;NA;NA;NA;NA;NA	K01187	alpha-glucosidase [EC:3.2.1.20]
Ascomycota	opera_contig_133963_np12	opera_contig_133963_np12_5	Fungi;Ascomycota;Eurotiomycetes;Onygenales;Onygenaceae;Uncinocarpus;Uncinocarpus reesii	K07448	restriction system protein
Ascomycota	opera_contig_196962_np12	opera_contig_196962_np12_5	Fungi;Ascomycota;Saccharomycetes;Saccharomycetales;Dipodascaceae;Yarrowia;Yarrowia lipolytica	K01520	dUTP pyrophosphatase [EC:3.6.1.23]
Ascomycota	opera_contig_196962_np12	opera_contig_196962_np12_7	Fungi;Ascomycota;Saccharomycetes;Saccharomycetales;Dipodascaceae;Yarrowia;Yarrowia lipolytica	K02335	DNA polymerase I [EC:2.7.7.7]
Ascomycota	opera_contig_668621_np12	opera_contig_668621_np12_1	Fungi;Ascomycota;Eurotiomycetes;Verrucariales;Verrucariaceae;Endocarpon;Endocarpon pusillum	K00281	glycine dehydrogenase [EC:1.4.4.2]
Ascomycota	opera_contig_126409_np12	opera_contig_126409_np12_1	Fungi;Ascomycota;NA;NA;NA;NA;NA	K05337	ferredoxin
Ascomycota	opera_contig_126409_np12	opera_contig_126409_np12_2	Fungi;Ascomycota;NA;NA;NA;NA;NA	K10773	endonuclease III [EC:4.2.99.18]
Ascomycota	opera_contig_126409_np12	opera_contig_126409_np12_4	Fungi;Ascomycota;NA;NA;NA;NA;NA	K01867	tryptophanyl-tRNA synthetase [EC:6.1.1.2]
Ascomycota	opera_contig_126409_np12	opera_contig_126409_np12_5	Fungi;Ascomycota;NA;NA;NA;NA;NA	K00789	S-adenosylmethionine synthetase [EC:2.5.1.6]
Ascomycota	opera_contig_126409_np12	opera_contig_126409_np12_9	Fungi;Ascomycota;NA;NA;NA;NA;NA	K01867	tryptophanyl-tRNA synthetase [EC:6.1.1.2]
Ascomycota	opera_contig_126409_np12	opera_contig_126409_np12_11	Fungi;Ascomycota;NA;NA;NA;NA;NA	K13832	3-dehydroquinate dehydratase / shikimate dehydrogenase [EC:4.2.1.10 1.1.1.25]
Ascomycota	opera_contig_169799_np12	opera_contig_169799_np12_3	Fungi;Ascomycota;Eurotiomycetes;Chaetothyriales;Cyphellophoraceae;Cyphellophora;Cyphellophora europaea	K09955	uncharacterized protein
Ascomycota	opera_contig_143887_np12	opera_contig_143887_np12_1	Fungi;Ascomycota;Leotiomycetes;Helotiales;NA;NA;NA	K25316	amino-acid racemase [EC:5.1.1.10]
Ascomycota	opera_contig_143887_np12	opera_contig_143887_np12_2	Fungi;Ascomycota;Leotiomycetes;Helotiales;NA;NA;NA	K08680	2-succinyl-6-hydroxy-2,4-cyclohexadiene-1-carboxylate synthase [EC:4.2.99.20]
Ascomycota	opera_contig_143887_np12	opera_contig_143887_np12_5	Fungi;Ascomycota;Leotiomycetes;Helotiales;NA;NA;NA	K03767	peptidyl-prolyl cis-trans isomerase A (cyclophilin A) [EC:5.2.1.8]
Ascomycota	opera_contig_143887_np12	opera_contig_143887_np12_6	Fungi;Ascomycota;Leotiomycetes;Helotiales;NA;NA;NA	K01470	creatinine amidohydrolase [EC:3.5.2.10]
Ascomycota	opera_contig_143887_np12	opera_contig_143887_np12_9	Fungi;Ascomycota;Leotiomycetes;Helotiales;NA;NA;NA	K03313	Na+:H+ antiporter, NhaA family
Ascomycota	opera_contig_143899_np12	opera_contig_143899_np12_3	Fungi;Ascomycota;NA;NA;NA;NA;NA	K06874	zinc finger protein
Ascomycota	opera_contig_143899_np12	opera_contig_143899_np12_10	Fungi;Ascomycota;NA;NA;NA;NA;NA	K01754	threonine dehydratase [EC:4.3.1.19]
Ascomycota	opera_contig_195111_np12	opera_contig_195111_np12_1	Fungi;Ascomycota;Dothideomycetes;Mycosphaerellales;Mycosphaerellaceae;Sphaerulina;Sphaerulina musiva	K01491	methylenetetrahydrofolate dehydrogenase (NADP+) / methenyltetrahydrofolate cyclohydrolase [EC:1.5.1.5 3.5.4.9]
Ascomycota	opera_contig_195111_np12	opera_contig_195111_np12_2	Fungi;Ascomycota;Dothideomycetes;Mycosphaerellales;Mycosphaerellaceae;Sphaerulina;Sphaerulina musiva	K13990	glutamate formiminotransferase / formiminotetrahydrofolate cyclodeaminase [EC:2.1.2.5 4.3.1.4]
Ascomycota	opera_contig_195111_np12	opera_contig_195111_np12_4	Fungi;Ascomycota;Dothideomycetes;Mycosphaerellales;Mycosphaerellaceae;Sphaerulina;Sphaerulina musiva	K01938	formate--tetrahydrofolate ligase [EC:6.3.4.3]
Ascomycota	opera_contig_465398_np12	opera_contig_465398_np12_2	Fungi;Ascomycota;Sordariomycetes;Hypocreales;Nectriaceae;Fusarium;Fusarium fujikuroi species complex	K01273	membrane dipeptidase [EC:3.4.13.19]
Ascomycota	opera_contig_142293_np12	opera_contig_142293_np12_1	Fungi;Ascomycota;Saccharomycetes;Saccharomycetales;Saccharomycetaceae;Eremothecium;Eremothecium gossypii	K24700	3-mercaptopropionate dioxygenase [EC:1.13.11.91]
Ascomycota	opera_contig_142293_np12	opera_contig_142293_np12_2	Fungi;Ascomycota;Saccharomycetes;Saccharomycetales;Saccharomycetaceae;Eremothecium;Eremothecium gossypii	K01869	leucyl-tRNA synthetase [EC:6.1.1.4]
Ascomycota	opera_contig_142293_np12	opera_contig_142293_np12_3	Fungi;Ascomycota;Saccharomycetes;Saccharomycetales;Saccharomycetaceae;Eremothecium;Eremothecium gossypii	K02968	small subunit ribosomal protein S20
Ascomycota	opera_contig_142293_np12	opera_contig_142293_np12_4	Fungi;Ascomycota;Saccharomycetes;Saccharomycetales;Saccharomycetaceae;Eremothecium;Eremothecium gossypii	K02340	DNA polymerase III subunit delta [EC:2.7.7.7]
Ascomycota	opera_contig_142293_np12	opera_contig_142293_np12_5	Fungi;Ascomycota;Saccharomycetes;Saccharomycetales;Saccharomycetaceae;Eremothecium;Eremothecium gossypii	K15034	ribosome-associated protein
Ascomycota	opera_contig_193177_np12	opera_contig_193177_np12_1	Fungi;Ascomycota;Sordariomycetes;Xylariales;Sporocadaceae;Pestalotiopsis;Pestalotiopsis fici	K15524	mannosylglycerate hydrolase [EC:3.2.1.170]
Ascomycota	opera_contig_193177_np12	opera_contig_193177_np12_3	Fungi;Ascomycota;Sordariomycetes;Xylariales;Sporocadaceae;Pestalotiopsis;Pestalotiopsis fici	K13525	transitional endoplasmic reticulum ATPase
Ascomycota	opera_contig_114947_np12	opera_contig_114947_np12_1	Fungi;Ascomycota;Saccharomycetes;Saccharomycetales;Debaryomycetaceae;Yamadazyma;Yamadazyma tenuis	K03704	cold shock protein
Ascomycota	opera_contig_114947_np12	opera_contig_114947_np12_6	Fungi;Ascomycota;Saccharomycetes;Saccharomycetales;Debaryomycetaceae;Yamadazyma;Yamadazyma tenuis	K06898	pyridinium-3,5-biscarboxylic acid mononucleotide synthase [EC:2.5.1.143]
Ascomycota	opera_contig_114947_np12	opera_contig_114947_np12_11	Fungi;Ascomycota;Saccharomycetes;Saccharomycetales;Debaryomycetaceae;Yamadazyma;Yamadazyma tenuis	K09121	pyridinium-3,5-bisthiocarboxylic acid mononucleotide nickel chelatase [EC:4.99.1.12]
Ascomycota	opera_contig_114947_np12	opera_contig_114947_np12_12	Fungi;Ascomycota;Saccharomycetes;Saccharomycetales;Debaryomycetaceae;Yamadazyma;Yamadazyma tenuis	K01783	ribulose-phosphate 3-epimerase [EC:5.1.3.1]
Ascomycota	opera_contig_114947_np12	opera_contig_114947_np12_13	Fungi;Ascomycota;Saccharomycetes;Saccharomycetales;Debaryomycetaceae;Yamadazyma;Yamadazyma tenuis	K22024	4-phospho-D-threonate 3-dehydrogenase / 4-phospho-D-erythronate 3-dehydrogenase [EC:1.1.1.408 1.1.1.409]
Ascomycota	opera_contig_303026_np12	opera_contig_303026_np12_1	Fungi;Ascomycota;Dothideomycetes;Botryosphaeriales;Aplosporellaceae;Aplosporella;Aplosporella prunicola	K01342	subtilisin [EC:3.4.21.62]
Ascomycota	opera_contig_299727_np12	opera_contig_299727_np12_1	Fungi;Ascomycota;Leotiomycetes;Helotiales;Mollisiaceae;Mollisia;Mollisia scopiformis	K00180	indolepyruvate ferredoxin oxidoreductase, beta subunit [EC:1.2.7.8]
Ascomycota	opera_contig_299727_np12	opera_contig_299727_np12_2	Fungi;Ascomycota;Leotiomycetes;Helotiales;Mollisiaceae;Mollisia;Mollisia scopiformis	K00179	indolepyruvate ferredoxin oxidoreductase, alpha subunit [EC:1.2.7.8]
Ascomycota	opera_contig_299727_np12	opera_contig_299727_np12_3	Fungi;Ascomycota;Leotiomycetes;Helotiales;Mollisiaceae;Mollisia;Mollisia scopiformis	K07746	antitoxin ParD1/3/4
Ascomycota	opera_contig_299727_np12	opera_contig_299727_np12_4	Fungi;Ascomycota;Leotiomycetes;Helotiales;Mollisiaceae;Mollisia;Mollisia scopiformis	K01591	orotidine-5'-phosphate decarboxylase [EC:4.1.1.23]
Ascomycota	opera_contig_299727_np12	opera_contig_299727_np12_5	Fungi;Ascomycota;Leotiomycetes;Helotiales;Mollisiaceae;Mollisia;Mollisia scopiformis	K01681	aconitate hydratase [EC:4.2.1.3]
Ascomycota	opera_contig_299727_np12	opera_contig_299727_np12_7	Fungi;Ascomycota;Leotiomycetes;Helotiales;Mollisiaceae;Mollisia;Mollisia scopiformis	K00179	indolepyruvate ferredoxin oxidoreductase, alpha subunit [EC:1.2.7.8]
Ascomycota	opera_contig_179895_np12	opera_contig_179895_np12_1	Fungi;Ascomycota;Saccharomycetes;Saccharomycetales;Saccharomycetaceae;Kazachstania;Kazachstania naganishii	K00174	2-oxoglutarate/2-oxoacid ferredoxin oxidoreductase subunit alpha [EC:1.2.7.3 1.2.7.11]
Ascomycota	opera_contig_179895_np12	opera_contig_179895_np12_2	Fungi;Ascomycota;Saccharomycetes;Saccharomycetales;Saccharomycetaceae;Kazachstania;Kazachstania naganishii	K00176	2-oxoglutarate ferredoxin oxidoreductase subunit delta [EC:1.2.7.3]
Ascomycota	opera_contig_179895_np12	opera_contig_179895_np12_4	Fungi;Ascomycota;Saccharomycetes;Saccharomycetales;Saccharomycetaceae;Kazachstania;Kazachstania naganishii	K03388	heterodisulfide reductase subunit A2 [EC:1.8.7.3 1.8.98.4 1.8.98.5 1.8.98.6]
Ascomycota	opera_contig_179895_np12	opera_contig_179895_np12_5	Fungi;Ascomycota;Saccharomycetes;Saccharomycetales;Saccharomycetaceae;Kazachstania;Kazachstania naganishii	K03522	electron transfer flavoprotein alpha subunit
Ascomycota	opera_contig_179895_np12	opera_contig_179895_np12_6	Fungi;Ascomycota;Saccharomycetes;Saccharomycetales;Saccharomycetaceae;Kazachstania;Kazachstania naganishii	K03521	electron transfer flavoprotein beta subunit
Ascomycota	opera_contig_179895_np12	opera_contig_179895_np12_10	Fungi;Ascomycota;Saccharomycetes;Saccharomycetales;Saccharomycetaceae;Kazachstania;Kazachstania naganishii	K21000	polysaccharide biosynthesis protein PslG
Ascomycota	opera_contig_179895_np12	opera_contig_179895_np12_12	Fungi;Ascomycota;Saccharomycetes;Saccharomycetales;Saccharomycetaceae;Kazachstania;Kazachstania naganishii	K00175	2-oxoglutarate/2-oxoacid ferredoxin oxidoreductase subunit beta [EC:1.2.7.3 1.2.7.11]
Ascomycota	opera_contig_223380_np12	opera_contig_223380_np12_1	Fungi;Ascomycota;Dothideomycetes;Pleosporales;Pleosporineae;Pleosporaceae;Bipolaris	K09516	all-trans-retinol 13,14-reductase [EC:1.3.99.23]
Ascomycota	opera_contig_223380_np12	opera_contig_223380_np12_4	Fungi;Ascomycota;Dothideomycetes;Pleosporales;Pleosporineae;Pleosporaceae;Bipolaris	K01266	D-aminopeptidase [EC:3.4.11.19]
Ascomycota	opera_contig_180974_np12	opera_contig_180974_np12_5	Fungi;Ascomycota;Eurotiomycetes;Eurotiales;Aspergillaceae;Aspergillus;Aspergillus subgen. Circumdati	K01710	dTDP-glucose 4,6-dehydratase [EC:4.2.1.46]
Ascomycota	opera_contig_180974_np12	opera_contig_180974_np12_6	Fungi;Ascomycota;Eurotiomycetes;Eurotiales;Aspergillaceae;Aspergillus;Aspergillus subgen. Circumdati	K01710	dTDP-glucose 4,6-dehydratase [EC:4.2.1.46]
Ascomycota	opera_contig_107466_np12	opera_contig_107466_np12_1	Fungi;Ascomycota;Eurotiomycetes;Onygenales;Ajellomycetaceae;Blastomyces;Blastomyces gilchristii	K09691	lipopolysaccharide transport system ATP-binding protein
Ascomycota	opera_contig_107466_np12	opera_contig_107466_np12_2	Fungi;Ascomycota;Eurotiomycetes;Onygenales;Ajellomycetaceae;Blastomyces;Blastomyces gilchristii	K09690	lipopolysaccharide transport system permease protein
Ascomycota	opera_contig_107466_np12	opera_contig_107466_np12_9	Fungi;Ascomycota;Eurotiomycetes;Onygenales;Ajellomycetaceae;Blastomyces;Blastomyces gilchristii	K13730	internalin A
Ascomycota	opera_contig_186354_np12	opera_contig_186354_np12_4	Fungi;Ascomycota;Pezizomycetes;Pezizales;Tuberaceae;Tuber;Tuber melanosporum	K03644	lipoyl synthase [EC:2.8.1.8]
Ascomycota	opera_contig_114136_np12	opera_contig_114136_np12_2	Fungi;Ascomycota;Dothideomycetes;Pleosporales;Pleosporineae;Didymellaceae;Ascochyta	K03086	RNA polymerase primary sigma factor
Ascomycota	opera_contig_114136_np12	opera_contig_114136_np12_4	Fungi;Ascomycota;Dothideomycetes;Pleosporales;Pleosporineae;Didymellaceae;Ascochyta	K02316	DNA primase [EC:2.7.7.101]
Ascomycota	opera_contig_590948_np12	opera_contig_590948_np12_3	Fungi;Ascomycota;Sordariomycetes;Hypocreales;Nectriaceae;Fusarium;Fusarium oxysporum species complex	K19983	exocyst complex component 1
Ascomycota	opera_contig_909764_np12	opera_contig_909764_np12_3	Fungi;Ascomycota;Saccharomycetes;Saccharomycetales;Pichiaceae;Pichia;Pichia kudriavzevii	K00820	glutamine---fructose-6-phosphate transaminase (isomerizing) [EC:2.6.1.16]
Ascomycota	opera_contig_1254461_np12	opera_contig_1254461_np12_2	Fungi;Ascomycota;Leotiomycetes;Helotiales;Lachnaceae;Lachnellula;Lachnellula hyalina	K06147	ATP-binding cassette, subfamily B, bacterial
Ascomycota	opera_contig_8753_np12	opera_contig_8753_np12_3	Fungi;Ascomycota;Eurotiomycetes;NA;NA;NA;NA	K21929	uracil-DNA glycosylase [EC:3.2.2.27]
Ascomycota	opera_contig_8753_np12	opera_contig_8753_np12_6	Fungi;Ascomycota;Eurotiomycetes;NA;NA;NA;NA	K03497	ParB family transcriptional regulator, chromosome partitioning protein
Ascomycota	opera_contig_24904_np12	opera_contig_24904_np12_1	Fungi;Ascomycota;Dothideomycetes;Mycosphaerellales;Teratosphaeriaceae;Neohortaea;Neohortaea acidophila	K01069	hydroxyacylglutathione hydrolase [EC:3.1.2.6]
Ascomycota	opera_contig_24904_np12	opera_contig_24904_np12_4	Fungi;Ascomycota;Dothideomycetes;Mycosphaerellales;Teratosphaeriaceae;Neohortaea;Neohortaea acidophila	K07112	uncharacterized protein
Ascomycota	opera_contig_24904_np12	opera_contig_24904_np12_5	Fungi;Ascomycota;Dothideomycetes;Mycosphaerellales;Teratosphaeriaceae;Neohortaea;Neohortaea acidophila	K03641	TolB protein
Ascomycota	opera_contig_24904_np12	opera_contig_24904_np12_11	Fungi;Ascomycota;Dothideomycetes;Mycosphaerellales;Teratosphaeriaceae;Neohortaea;Neohortaea acidophila	K13057	trehalose synthase [EC:2.4.1.245]
Ascomycota	opera_contig_24904_np12	opera_contig_24904_np12_14	Fungi;Ascomycota;Dothideomycetes;Mycosphaerellales;Teratosphaeriaceae;Neohortaea;Neohortaea acidophila	K00925	acetate kinase [EC:2.7.2.1]
Ascomycota	opera_contig_24904_np12	opera_contig_24904_np12_20	Fungi;Ascomycota;Dothideomycetes;Mycosphaerellales;Teratosphaeriaceae;Neohortaea;Neohortaea acidophila	K20885	beta-1,2-mannobiose phosphorylase / 1,2-beta-oligomannan phosphorylase [EC:2.4.1.339 2.4.1.340]
Ascomycota	opera_contig_24904_np12	opera_contig_24904_np12_21	Fungi;Ascomycota;Dothideomycetes;Mycosphaerellales;Teratosphaeriaceae;Neohortaea;Neohortaea acidophila	K07112	uncharacterized protein
Ascomycota	opera_contig_24904_np12	opera_contig_24904_np12_22	Fungi;Ascomycota;Dothideomycetes;Mycosphaerellales;Teratosphaeriaceae;Neohortaea;Neohortaea acidophila	K03665	GTPase
Ascomycota	opera_contig_24904_np12	opera_contig_24904_np12_23	Fungi;Ascomycota;Dothideomycetes;Mycosphaerellales;Teratosphaeriaceae;Neohortaea;Neohortaea acidophila	K10951	solute carrier family 12 (sodium/potassium/chloride transporter), member 2
Ascomycota	opera_contig_24904_np12	opera_contig_24904_np12_29	Fungi;Ascomycota;Dothideomycetes;Mycosphaerellales;Teratosphaeriaceae;Neohortaea;Neohortaea acidophila	K09121	pyridinium-3,5-bisthiocarboxylic acid mononucleotide nickel chelatase [EC:4.99.1.12]
Ascomycota	opera_contig_723_np12	opera_contig_723_np12_1	Fungi;Ascomycota;Sordariomycetes;Glomerellales;Glomerellaceae;Colletotrichum;Colletotrichum destructivum species complex	K03086	RNA polymerase primary sigma factor
Ascomycota	opera_contig_723_np12	opera_contig_723_np12_5	Fungi;Ascomycota;Sordariomycetes;Glomerellales;Glomerellaceae;Colletotrichum;Colletotrichum destructivum species complex	K06952	uncharacterized protein
Ascomycota	opera_contig_723_np12	opera_contig_723_np12_6	Fungi;Ascomycota;Sordariomycetes;Glomerellales;Glomerellaceae;Colletotrichum;Colletotrichum destructivum species complex	K19474	homeobox protein SIX5
Ascomycota	opera_contig_723_np12	opera_contig_723_np12_7	Fungi;Ascomycota;Sordariomycetes;Glomerellales;Glomerellaceae;Colletotrichum;Colletotrichum destructivum species complex	K07097	uncharacterized protein
Ascomycota	opera_contig_723_np12	opera_contig_723_np12_11	Fungi;Ascomycota;Sordariomycetes;Glomerellales;Glomerellaceae;Colletotrichum;Colletotrichum destructivum species complex	K03722	ATP-dependent DNA helicase DinG [EC:3.6.4.12]
Ascomycota	opera_contig_723_np12	opera_contig_723_np12_24	Fungi;Ascomycota;Sordariomycetes;Glomerellales;Glomerellaceae;Colletotrichum;Colletotrichum destructivum species complex	K11089	60 kDa SS-A/Ro ribonucleoprotein
Ascomycota	opera_contig_723_np12	opera_contig_723_np12_32	Fungi;Ascomycota;Sordariomycetes;Glomerellales;Glomerellaceae;Colletotrichum;Colletotrichum destructivum species complex	K01174	micrococcal nuclease [EC:3.1.31.1]
Ascomycota	opera_contig_723_np12	opera_contig_723_np12_33	Fungi;Ascomycota;Sordariomycetes;Glomerellales;Glomerellaceae;Colletotrichum;Colletotrichum destructivum species complex	K07994	matrix metalloproteinase-13 (collagenase 3) [EC:3.4.24.-]
Ascomycota	opera_contig_723_np12	opera_contig_723_np12_34	Fungi;Ascomycota;Sordariomycetes;Glomerellales;Glomerellaceae;Colletotrichum;Colletotrichum destructivum species complex	K01493	dCMP deaminase [EC:3.5.4.12]
Ascomycota	opera_contig_723_np12	opera_contig_723_np12_37	Fungi;Ascomycota;Sordariomycetes;Glomerellales;Glomerellaceae;Colletotrichum;Colletotrichum destructivum species complex	K03465	thymidylate synthase (FAD) [EC:2.1.1.148]
Ascomycota	opera_contig_723_np12	opera_contig_723_np12_38	Fungi;Ascomycota;Sordariomycetes;Glomerellales;Glomerellaceae;Colletotrichum;Colletotrichum destructivum species complex	K03470	ribonuclease HII [EC:3.1.26.4]
Ascomycota	opera_contig_723_np12	opera_contig_723_np12_39	Fungi;Ascomycota;Sordariomycetes;Glomerellales;Glomerellaceae;Colletotrichum;Colletotrichum destructivum species complex	K21929	uracil-DNA glycosylase [EC:3.2.2.27]
Ascomycota	opera_contig_15222_np12	opera_contig_15222_np12_1	Fungi;Ascomycota;Eurotiomycetes;Eurotiales;Aspergillaceae;Aspergillus;Aspergillus tanneri	K15686	RNA-binding protein MEX3 [EC:2.3.2.27]
Ascomycota	opera_contig_15222_np12	opera_contig_15222_np12_4	Fungi;Ascomycota;Eurotiomycetes;Eurotiales;Aspergillaceae;Aspergillus;Aspergillus tanneri	K10260	F-box and WD-40 domain protein 7
Ascomycota	opera_contig_30573_np12	opera_contig_30573_np12_10	Fungi;Ascomycota;Saccharomycetes;Saccharomycetales;Saccharomycetaceae;Naumovozyma;Naumovozyma castellii	K09883	cobaltochelatase CobT [EC:6.6.1.2]
Ascomycota	opera_contig_30573_np12	opera_contig_30573_np12_11	Fungi;Ascomycota;Saccharomycetes;Saccharomycetales;Saccharomycetaceae;Naumovozyma;Naumovozyma castellii	K02335	DNA polymerase I [EC:2.7.7.7]
Ascomycota	opera_contig_97550_np12	opera_contig_97550_np12_1	Fungi;Ascomycota;Dothideomycetes;Botryosphaeriales;Botryosphaeriaceae;Diplodia;Diplodia corticola	K00793	riboflavin synthase [EC:2.5.1.9]
Ascomycota	opera_contig_97550_np12	opera_contig_97550_np12_2	Fungi;Ascomycota;Dothideomycetes;Botryosphaeriales;Botryosphaeriaceae;Diplodia;Diplodia corticola	K14652	3,4-dihydroxy 2-butanone 4-phosphate synthase / GTP cyclohydrolase II [EC:4.1.99.12 3.5.4.25]
Ascomycota	opera_contig_97550_np12	opera_contig_97550_np12_4	Fungi;Ascomycota;Dothideomycetes;Botryosphaeriales;Botryosphaeriaceae;Diplodia;Diplodia corticola	K00958	sulfate adenylyltransferase [EC:2.7.7.4]
Ascomycota	opera_contig_97550_np12	opera_contig_97550_np12_10	Fungi;Ascomycota;Dothideomycetes;Botryosphaeriales;Botryosphaeriaceae;Diplodia;Diplodia corticola	K06864	pyridinium-3,5-biscarboxylic acid mononucleotide sulfurtransferase [EC:4.4.1.37]
Ascomycota	opera_contig_97550_np12	opera_contig_97550_np12_12	Fungi;Ascomycota;Dothideomycetes;Botryosphaeriales;Botryosphaeriaceae;Diplodia;Diplodia corticola	K00681	gamma-glutamyltranspeptidase / glutathione hydrolase [EC:2.3.2.2 3.4.19.13]
Ascomycota	opera_contig_57161_np12	opera_contig_57161_np12_3	Fungi;Ascomycota;Eurotiomycetes;Eurotiales;Aspergillaceae;Aspergillus;Aspergillus mulundensis	K01524	exopolyphosphatase / guanosine-5'-triphosphate,3'-diphosphate pyrophosphatase [EC:3.6.1.11 3.6.1.40]
Ascomycota	opera_contig_57161_np12	opera_contig_57161_np12_4	Fungi;Ascomycota;Eurotiomycetes;Eurotiales;Aspergillaceae;Aspergillus;Aspergillus mulundensis	K02051	NitT/TauT family transport system substrate-binding protein
Ascomycota	opera_contig_57161_np12	opera_contig_57161_np12_5	Fungi;Ascomycota;Eurotiomycetes;Eurotiales;Aspergillaceae;Aspergillus;Aspergillus mulundensis	K02049	NitT/TauT family transport system ATP-binding protein
Ascomycota	opera_contig_57161_np12	opera_contig_57161_np12_7	Fungi;Ascomycota;Eurotiomycetes;Eurotiales;Aspergillaceae;Aspergillus;Aspergillus mulundensis	K02050	NitT/TauT family transport system permease protein
Ascomycota	opera_contig_57161_np12	opera_contig_57161_np12_8	Fungi;Ascomycota;Eurotiomycetes;Eurotiales;Aspergillaceae;Aspergillus;Aspergillus mulundensis	K14083	trimethylamine---corrinoid protein Co-methyltransferase [EC:2.1.1.250]
Ascomycota	opera_contig_57161_np12	opera_contig_57161_np12_9	Fungi;Ascomycota;Eurotiomycetes;Eurotiales;Aspergillaceae;Aspergillus;Aspergillus mulundensis	K03292	glycoside/pentoside/hexuronide:cation symporter, GPH family
Ascomycota	opera_contig_57161_np12	opera_contig_57161_np12_10	Fungi;Ascomycota;Eurotiomycetes;Eurotiales;Aspergillaceae;Aspergillus;Aspergillus mulundensis	K10206	LL-diaminopimelate aminotransferase [EC:2.6.1.83]
Ascomycota	opera_contig_57161_np12	opera_contig_57161_np12_14	Fungi;Ascomycota;Eurotiomycetes;Eurotiales;Aspergillaceae;Aspergillus;Aspergillus mulundensis	K03704	cold shock protein
Ascomycota	opera_contig_57161_np12	opera_contig_57161_np12_15	Fungi;Ascomycota;Eurotiomycetes;Eurotiales;Aspergillaceae;Aspergillus;Aspergillus mulundensis	K00849	galactokinase [EC:2.7.1.6]
Ascomycota	opera_contig_57161_np12	opera_contig_57161_np12_17	Fungi;Ascomycota;Eurotiomycetes;Eurotiales;Aspergillaceae;Aspergillus;Aspergillus mulundensis	K03665	GTPase
Ascomycota	opera_contig_57161_np12	opera_contig_57161_np12_18	Fungi;Ascomycota;Eurotiomycetes;Eurotiales;Aspergillaceae;Aspergillus;Aspergillus mulundensis	K00929	butyrate kinase [EC:2.7.2.7]
Ascomycota	opera_contig_57161_np12	opera_contig_57161_np12_19	Fungi;Ascomycota;Eurotiomycetes;Eurotiales;Aspergillaceae;Aspergillus;Aspergillus mulundensis	K02548	1,4-dihydroxy-2-naphthoate polyprenyltransferase [EC:2.5.1.74]
Ascomycota	opera_contig_57161_np12	opera_contig_57161_np12_21	Fungi;Ascomycota;Eurotiomycetes;Eurotiales;Aspergillaceae;Aspergillus;Aspergillus mulundensis	K06864	pyridinium-3,5-biscarboxylic acid mononucleotide sulfurtransferase [EC:4.4.1.37]
Ascomycota	opera_contig_136274_np12	opera_contig_136274_np12_2	Fungi;Ascomycota;Eurotiomycetes;Eurotiales;Aspergillaceae;Aspergillus;Aspergillus subgen. Aspergillus	K01711	GDPmannose 4,6-dehydratase [EC:4.2.1.47]
Ascomycota	opera_contig_136274_np12	opera_contig_136274_np12_12	Fungi;Ascomycota;Eurotiomycetes;Eurotiales;Aspergillaceae;Aspergillus;Aspergillus subgen. Aspergillus	K02377	GDP-L-fucose synthase [EC:1.1.1.271]
Ascomycota	opera_contig_220810_np12	opera_contig_220810_np12_1	Fungi;Ascomycota;NA;NA;NA;NA;NA	K03856	3-deoxy-7-phosphoheptulonate synthase [EC:2.5.1.54]
Ascomycota	opera_contig_220810_np12	opera_contig_220810_np12_2	Fungi;Ascomycota;NA;NA;NA;NA;NA	K05830	LysW-gamma-L-lysine/LysW-L-ornithine aminotransferase [EC:2.6.1.118 2.6.1.-]
Ascomycota	opera_contig_220810_np12	opera_contig_220810_np12_3	Fungi;Ascomycota;NA;NA;NA;NA;NA	K03856	3-deoxy-7-phosphoheptulonate synthase [EC:2.5.1.54]
Ascomycota	opera_contig_220810_np12	opera_contig_220810_np12_5	Fungi;Ascomycota;NA;NA;NA;NA;NA	K06208	chorismate mutase [EC:5.4.99.5]
Ascomycota	opera_contig_220810_np12	opera_contig_220810_np12_8	Fungi;Ascomycota;NA;NA;NA;NA;NA	K04517	prephenate dehydrogenase [EC:1.3.1.12]
Ascomycota	opera_contig_220810_np12	opera_contig_220810_np12_9	Fungi;Ascomycota;NA;NA;NA;NA;NA	K03856	3-deoxy-7-phosphoheptulonate synthase [EC:2.5.1.54]
Ascomycota	opera_contig_260666_np12	opera_contig_260666_np12_1	Fungi;Ascomycota;Leotiomycetes;Helotiales;Mollisiaceae;Mollisia;Mollisia scopiformis	K03389	heterodisulfide reductase subunit B2 [EC:1.8.7.3 1.8.98.4 1.8.98.5 1.8.98.6]
Ascomycota	opera_contig_260666_np12	opera_contig_260666_np12_2	Fungi;Ascomycota;Leotiomycetes;Helotiales;Mollisiaceae;Mollisia;Mollisia scopiformis	K03388	heterodisulfide reductase subunit A2 [EC:1.8.7.3 1.8.98.4 1.8.98.5 1.8.98.6]
Ascomycota	opera_contig_260666_np12	opera_contig_260666_np12_3	Fungi;Ascomycota;Leotiomycetes;Helotiales;Mollisiaceae;Mollisia;Mollisia scopiformis	K00125	formate dehydrogenase (coenzyme F420) beta subunit [EC:1.17.98.3 1.8.98.6]
Ascomycota	opera_contig_149475_np12	opera_contig_149475_np12_4	Fungi;Ascomycota;Eurotiomycetes;Chaetothyriales;Herpotrichiellaceae;Exophiala;Exophiala mesophila	K07473	DNA-damage-inducible protein J
Ascomycota	opera_contig_149475_np12	opera_contig_149475_np12_5	Fungi;Ascomycota;Eurotiomycetes;Chaetothyriales;Herpotrichiellaceae;Exophiala;Exophiala mesophila	K07504	predicted type IV restriction endonuclease
Ascomycota	opera_contig_149475_np12	opera_contig_149475_np12_7	Fungi;Ascomycota;Eurotiomycetes;Chaetothyriales;Herpotrichiellaceae;Exophiala;Exophiala mesophila	K19157	mRNA interferase YafQ [EC:3.1.-.-]
Ascomycota	opera_contig_149475_np12	opera_contig_149475_np12_8	Fungi;Ascomycota;Eurotiomycetes;Chaetothyriales;Herpotrichiellaceae;Exophiala;Exophiala mesophila	K00821	acetylornithine/N-succinyldiaminopimelate aminotransferase [EC:2.6.1.11 2.6.1.17]
Ascomycota	opera_contig_374179_np12	opera_contig_374179_np12_1	Fungi;Ascomycota;Eurotiomycetes;Onygenales;Onygenaceae;Coccidioides;Coccidioides immitis	K01711	GDPmannose 4,6-dehydratase [EC:4.2.1.47]
Ascomycota	opera_contig_374179_np12	opera_contig_374179_np12_2	Fungi;Ascomycota;Eurotiomycetes;Onygenales;Onygenaceae;Coccidioides;Coccidioides immitis	K02377	GDP-L-fucose synthase [EC:1.1.1.271]
Ascomycota	opera_contig_374179_np12	opera_contig_374179_np12_6	Fungi;Ascomycota;Eurotiomycetes;Onygenales;Onygenaceae;Coccidioides;Coccidioides immitis	K12452	CDP-4-dehydro-6-deoxyglucose reductase, E1 [EC:1.17.1.1]
Ascomycota	opera_contig_532635_np12	opera_contig_532635_np12_1	Fungi;Ascomycota;Sordariomycetes;Sordariales;Chaetomiaceae;Chaetomium;Chaetomium thermophilum	K07315	phosphoserine phosphatase RsbU/P [EC:3.1.3.3]
Ascomycota	opera_contig_587156_np12	opera_contig_587156_np12_2	Fungi;Ascomycota;Eurotiomycetes;Eurotiales;Aspergillaceae;Aspergillus;Aspergillus heteromorphus	K13775	citronellol/citronellal dehydrogenase
Ascomycota	opera_contig_297428_np12	opera_contig_297428_np12_1	Fungi;Ascomycota;Eurotiomycetes;Eurotiales;Aspergillaceae;Penicillium;NA	K03325	arsenite transporter
Ascomycota	opera_contig_348367_np12	opera_contig_348367_np12_4	Fungi;Ascomycota;NA;NA;NA;NA;NA	K07710	two-component system, NtrC family, sensor histidine kinase AtoS [EC:2.7.13.3]
Ascomycota	opera_contig_348367_np12	opera_contig_348367_np12_5	Fungi;Ascomycota;NA;NA;NA;NA;NA	K07027	glycosyltransferase 2 family protein
Ascomycota	opera_contig_551086_np12	opera_contig_551086_np12_2	Fungi;Ascomycota;Dothideomycetes;Pleosporales;Massarineae;Didymosphaeriaceae;Paraphaeosphaeria	K00758	thymidine phosphorylase [EC:2.4.2.4]
Ascomycota	opera_contig_143460_np12	opera_contig_143460_np12_2	Fungi;Ascomycota;Eurotiomycetes;Eurotiales;Aspergillaceae;Aspergillus;Aspergillus sclerotioniger	K07713	two-component system, NtrC family, response regulator HydG
Ascomycota	opera_contig_143460_np12	opera_contig_143460_np12_3	Fungi;Ascomycota;Eurotiomycetes;Eurotiales;Aspergillaceae;Aspergillus;Aspergillus sclerotioniger	K02482	two-component system, NtrC family, sensor kinase [EC:2.7.13.3]
Ascomycota	opera_contig_143460_np12	opera_contig_143460_np12_6	Fungi;Ascomycota;Eurotiomycetes;Eurotiales;Aspergillaceae;Aspergillus;Aspergillus sclerotioniger	K17994	sulfhydrogenase subunit delta [EC:1.12.1.3 1.12.1.5]
Ascomycota	opera_contig_143460_np12	opera_contig_143460_np12_7	Fungi;Ascomycota;Eurotiomycetes;Eurotiales;Aspergillaceae;Aspergillus;Aspergillus sclerotioniger	K17996	sulfhydrogenase subunit beta (sulfur reductase) [EC:1.12.98.4]
Ascomycota	opera_contig_143460_np12	opera_contig_143460_np12_9	Fungi;Ascomycota;Eurotiomycetes;Eurotiales;Aspergillaceae;Aspergillus;Aspergillus sclerotioniger	K02482	two-component system, NtrC family, sensor kinase [EC:2.7.13.3]
Ascomycota	opera_contig_143460_np12	opera_contig_143460_np12_10	Fungi;Ascomycota;Eurotiomycetes;Eurotiales;Aspergillaceae;Aspergillus;Aspergillus sclerotioniger	K17993	sulfhydrogenase subunit alpha [EC:1.12.1.3 1.12.1.5]
Ascomycota	opera_contig_403829_np12	opera_contig_403829_np12_3	Fungi;Ascomycota;Saccharomycetes;Saccharomycetales;NA;NA;NA	K10715	two-component system, sensor histidine kinase RpfC [EC:2.7.13.3]
Ascomycota	opera_contig_272606_np12	opera_contig_272606_np12_1	Fungi;Ascomycota;Pneumocystidomycetes;Pneumocystidales;Pneumocystidaceae;Pneumocystis;Pneumocystis murina	K04763	integrase/recombinase XerD
Ascomycota	opera_contig_272606_np12	opera_contig_272606_np12_2	Fungi;Ascomycota;Pneumocystidomycetes;Pneumocystidales;Pneumocystidaceae;Pneumocystis;Pneumocystis murina	K13993	HSP20 family protein
Ascomycota	opera_contig_272606_np12	opera_contig_272606_np12_3	Fungi;Ascomycota;Pneumocystidomycetes;Pneumocystidales;Pneumocystidaceae;Pneumocystis;Pneumocystis murina	K07126	uncharacterized protein
Ascomycota	opera_contig_272606_np12	opera_contig_272606_np12_5	Fungi;Ascomycota;Pneumocystidomycetes;Pneumocystidales;Pneumocystidaceae;Pneumocystis;Pneumocystis murina	K03686	molecular chaperone DnaJ
Ascomycota	opera_contig_272606_np12	opera_contig_272606_np12_7	Fungi;Ascomycota;Pneumocystidomycetes;Pneumocystidales;Pneumocystidaceae;Pneumocystis;Pneumocystis murina	K07068	uncharacterized protein
Ascomycota	opera_contig_272606_np12	opera_contig_272606_np12_9	Fungi;Ascomycota;Pneumocystidomycetes;Pneumocystidales;Pneumocystidaceae;Pneumocystis;Pneumocystis murina	K01895	acetyl-CoA synthetase [EC:6.2.1.1]
Ascomycota	opera_contig_272606_np12	opera_contig_272606_np12_10	Fungi;Ascomycota;Pneumocystidomycetes;Pneumocystidales;Pneumocystidaceae;Pneumocystis;Pneumocystis murina	K13993	HSP20 family protein
Ascomycota	opera_contig_482664_np12	opera_contig_482664_np12_4	Fungi;Ascomycota;Sordariomycetes;Hypocreales;Cordycipitaceae;NA;NA	K00612	carbamoyltransferase [EC:2.1.3.-]
Ascomycota	opera_contig_343584_np12	opera_contig_343584_np12_3	Fungi;Ascomycota;Schizosaccharomycetes;Schizosaccharomycetales;Schizosaccharomycetaceae;Schizosaccharomyces;Schizosaccharomyces japonicus	K00820	glutamine---fructose-6-phosphate transaminase (isomerizing) [EC:2.6.1.16]
Ascomycota	opera_contig_468826_np12	opera_contig_468826_np12_1	Fungi;Ascomycota;Eurotiomycetes;NA;NA;NA;NA	K02035	peptide/nickel transport system substrate-binding protein
Ascomycota	opera_contig_468826_np12	opera_contig_468826_np12_3	Fungi;Ascomycota;Eurotiomycetes;NA;NA;NA;NA	K00331	NADH-quinone oxidoreductase subunit B [EC:7.1.1.2]
Ascomycota	opera_contig_605440_np12	opera_contig_605440_np12_2	Fungi;Ascomycota;Schizosaccharomycetes;Schizosaccharomycetales;Schizosaccharomycetaceae;Schizosaccharomyces;Schizosaccharomyces japonicus	K02433	aspartyl-tRNA(Asn)/glutamyl-tRNA(Gln) amidotransferase subunit A [EC:6.3.5.6 6.3.5.7]
Ascomycota	opera_contig_605440_np12	opera_contig_605440_np12_4	Fungi;Ascomycota;Schizosaccharomycetes;Schizosaccharomycetales;Schizosaccharomycetaceae;Schizosaccharomyces;Schizosaccharomyces japonicus	K03644	lipoyl synthase [EC:2.8.1.8]
Ascomycota	opera_contig_605440_np12	opera_contig_605440_np12_5	Fungi;Ascomycota;Schizosaccharomycetes;Schizosaccharomycetales;Schizosaccharomycetaceae;Schizosaccharomyces;Schizosaccharomyces japonicus	K02435	aspartyl-tRNA(Asn)/glutamyl-tRNA(Gln) amidotransferase subunit C [EC:6.3.5.6 6.3.5.7]
Ascomycota	opera_contig_83600_np12	opera_contig_83600_np12_1	Fungi;Ascomycota;Eurotiomycetes;Chaetothyriales;Herpotrichiellaceae;Fonsecaea;Fonsecaea monophora	K01512	acylphosphatase [EC:3.6.1.7]
Ascomycota	opera_contig_83600_np12	opera_contig_83600_np12_6	Fungi;Ascomycota;Eurotiomycetes;Chaetothyriales;Herpotrichiellaceae;Fonsecaea;Fonsecaea monophora	K08968	L-methionine (R)-S-oxide reductase [EC:1.8.4.14]
Ascomycota	opera_contig_83600_np12	opera_contig_83600_np12_10	Fungi;Ascomycota;Eurotiomycetes;Chaetothyriales;Herpotrichiellaceae;Fonsecaea;Fonsecaea monophora	K03701	excinuclease ABC subunit A
Ascomycota	opera_contig_83600_np12	opera_contig_83600_np12_11	Fungi;Ascomycota;Eurotiomycetes;Chaetothyriales;Herpotrichiellaceae;Fonsecaea;Fonsecaea monophora	K04070	putative pyruvate formate lyase activating enzyme [EC:1.97.1.4]
Ascomycota	opera_contig_69828_np12	opera_contig_69828_np12_4	Fungi;Ascomycota;Sordariomycetes;Ophiostomatales;Ophiostomataceae;Sporothrix;Sporothrix schenckii	K06965	protein pelota
Ascomycota	opera_contig_69828_np12	opera_contig_69828_np12_5	Fungi;Ascomycota;Sordariomycetes;Ophiostomatales;Ophiostomataceae;Sporothrix;Sporothrix schenckii	K08971	putative membrane protein
Ascomycota	opera_contig_69828_np12	opera_contig_69828_np12_7	Fungi;Ascomycota;Sordariomycetes;Ophiostomatales;Ophiostomataceae;Sporothrix;Sporothrix schenckii	K00764	amidophosphoribosyltransferase [EC:2.4.2.14]
Ascomycota	opera_contig_69828_np12	opera_contig_69828_np12_11	Fungi;Ascomycota;Sordariomycetes;Ophiostomatales;Ophiostomataceae;Sporothrix;Sporothrix schenckii	K15633	2,3-bisphosphoglycerate-independent phosphoglycerate mutase [EC:5.4.2.12]
Ascomycota	opera_contig_69828_np12	opera_contig_69828_np12_15	Fungi;Ascomycota;Sordariomycetes;Ophiostomatales;Ophiostomataceae;Sporothrix;Sporothrix schenckii	K06174	ATP-binding cassette, sub-family E, member 1
Ascomycota	opera_contig_105774_np12	opera_contig_105774_np12_3	Fungi;Ascomycota;Saccharomycetes;Saccharomycetales;Saccharomycetaceae;Zygotorulaspora;Zygotorulaspora mrakii	K01961	acetyl-CoA carboxylase, biotin carboxylase subunit [EC:6.4.1.2 6.3.4.14]
Ascomycota	opera_contig_105774_np12	opera_contig_105774_np12_9	Fungi;Ascomycota;Saccharomycetes;Saccharomycetales;Saccharomycetaceae;Zygotorulaspora;Zygotorulaspora mrakii	K20049	low-density lipoprotein receptor-related protein 1B
Ascomycota	opera_contig_105774_np12	opera_contig_105774_np12_11	Fungi;Ascomycota;Saccharomycetes;Saccharomycetales;Saccharomycetaceae;Zygotorulaspora;Zygotorulaspora mrakii	K07273	lysozyme
Ascomycota	opera_contig_105774_np12	opera_contig_105774_np12_16	Fungi;Ascomycota;Saccharomycetes;Saccharomycetales;Saccharomycetaceae;Zygotorulaspora;Zygotorulaspora mrakii	K00558	DNA (cytosine-5)-methyltransferase 1 [EC:2.1.1.37]
Ascomycota	opera_contig_46994_np12	opera_contig_46994_np12_4	Fungi;Ascomycota;Dothideomycetes;NA;NA;NA;NA	K00973	glucose-1-phosphate thymidylyltransferase [EC:2.7.7.24]
Ascomycota	opera_contig_46994_np12	opera_contig_46994_np12_5	Fungi;Ascomycota;Dothideomycetes;NA;NA;NA;NA	K01791	UDP-N-acetylglucosamine 2-epimerase (non-hydrolysing) [EC:5.1.3.14]
Ascomycota	opera_contig_46994_np12	opera_contig_46994_np12_8	Fungi;Ascomycota;Dothideomycetes;NA;NA;NA;NA	K09726	uncharacterized protein
Ascomycota	opera_contig_179101_np12	opera_contig_179101_np12_1	Fungi;Ascomycota;Eurotiomycetes;Eurotiales;NA;NA;NA	K00939	adenylate kinase [EC:2.7.4.3]
Ascomycota	opera_contig_179101_np12	opera_contig_179101_np12_5	Fungi;Ascomycota;Eurotiomycetes;Eurotiales;NA;NA;NA	K03785	3-dehydroquinate dehydratase I [EC:4.2.1.10]
Ascomycota	opera_contig_158628_np12	opera_contig_158628_np12_2	Fungi;Ascomycota;Sordariomycetes;Ophiostomatales;Ophiostomataceae;Sporothrix;Sporothrix schenckii	K03389	heterodisulfide reductase subunit B2 [EC:1.8.7.3 1.8.98.4 1.8.98.5 1.8.98.6]
Ascomycota	opera_contig_158628_np12	opera_contig_158628_np12_3	Fungi;Ascomycota;Sordariomycetes;Ophiostomatales;Ophiostomataceae;Sporothrix;Sporothrix schenckii	K02437	glycine cleavage system H protein
Ascomycota	opera_contig_158628_np12	opera_contig_158628_np12_5	Fungi;Ascomycota;Sordariomycetes;Ophiostomatales;Ophiostomataceae;Sporothrix;Sporothrix schenckii	K08264	heterodisulfide reductase subunit D [EC:1.8.98.1]
Ascomycota	opera_contig_158628_np12	opera_contig_158628_np12_6	Fungi;Ascomycota;Sordariomycetes;Ophiostomatales;Ophiostomataceae;Sporothrix;Sporothrix schenckii	K00125	formate dehydrogenase (coenzyme F420) beta subunit [EC:1.17.98.3 1.8.98.6]
Ascomycota	opera_contig_158628_np12	opera_contig_158628_np12_9	Fungi;Ascomycota;Sordariomycetes;Ophiostomatales;Ophiostomataceae;Sporothrix;Sporothrix schenckii	K03388	heterodisulfide reductase subunit A2 [EC:1.8.7.3 1.8.98.4 1.8.98.5 1.8.98.6]
Ascomycota	opera_contig_130769_np12	opera_contig_130769_np12_1	Fungi;Ascomycota;Sordariomycetes;Togniniales;Togniniaceae;Phaeoacremonium;Phaeoacremonium minimum	K02003	putative ABC transport system ATP-binding protein
Ascomycota	opera_contig_130769_np12	opera_contig_130769_np12_2	Fungi;Ascomycota;Sordariomycetes;Togniniales;Togniniaceae;Phaeoacremonium;Phaeoacremonium minimum	K04034	anaerobic magnesium-protoporphyrin IX monomethyl ester cyclase [EC:1.21.98.3]
Ascomycota	opera_contig_559298_np12	opera_contig_559298_np12_1	Fungi;Ascomycota;Sordariomycetes;Hypocreales;Nectriaceae;Fusarium;NA	K03601	exodeoxyribonuclease VII large subunit [EC:3.1.11.6]
Ascomycota	opera_contig_559298_np12	opera_contig_559298_np12_3	Fungi;Ascomycota;Sordariomycetes;Hypocreales;Nectriaceae;Fusarium;NA	K03602	exodeoxyribonuclease VII small subunit [EC:3.1.11.6]
Ascomycota	opera_contig_479278_np12	opera_contig_479278_np12_4	Fungi;Ascomycota;Eurotiomycetes;Eurotiales;Aspergillaceae;Aspergillus;Aspergillus mulundensis	K01916	NAD+ synthase [EC:6.3.1.5]
Ascomycota	opera_contig_307156_np12	opera_contig_307156_np12_1	Fungi;Ascomycota;Sordariomycetes;Sordariales;Sordariaceae;Sordaria;Sordaria macrospora	K02355	elongation factor G
Ascomycota	opera_contig_307156_np12	opera_contig_307156_np12_3	Fungi;Ascomycota;Sordariomycetes;Sordariales;Sordariaceae;Sordaria;Sordaria macrospora	K06076	long-chain fatty acid transport protein
Ascomycota	opera_contig_362647_np12	opera_contig_362647_np12_2	Fungi;Ascomycota;Saccharomycetes;Saccharomycetales;Pichiaceae;Ogataea;NA	K03525	type III pantothenate kinase [EC:2.7.1.33]
Ascomycota	opera_contig_362647_np12	opera_contig_362647_np12_3	Fungi;Ascomycota;Saccharomycetes;Saccharomycetales;Pichiaceae;Ogataea;NA	K00886	polyphosphate glucokinase [EC:2.7.1.63]
Ascomycota	opera_contig_362647_np12	opera_contig_362647_np12_4	Fungi;Ascomycota;Saccharomycetes;Saccharomycetales;Pichiaceae;Ogataea;NA	K01918	pantoate--beta-alanine ligase [EC:6.3.2.1]
Ascomycota	opera_contig_362647_np12	opera_contig_362647_np12_5	Fungi;Ascomycota;Saccharomycetes;Saccharomycetales;Pichiaceae;Ogataea;NA	K07566	L-threonylcarbamoyladenylate synthase [EC:2.7.7.87]
Ascomycota	opera_contig_863215_np12	opera_contig_863215_np12_1	Fungi;Ascomycota;NA;NA;NA;NA;NA	K01738	cysteine synthase [EC:2.5.1.47]
Ascomycota	opera_contig_1119920_np12	opera_contig_1119920_np12_1	Fungi;Ascomycota;Saccharomycetes;Saccharomycetales;Debaryomycetaceae;Candida/Lodderomyces clade;Candida	K12132	eukaryotic-like serine/threonine-protein kinase [EC:2.7.11.1]
Ascomycota	opera_contig_175214_np12	opera_contig_175214_np12_1	Fungi;Ascomycota;Saccharomycetes;Saccharomycetales;Debaryomycetaceae;Candida/Lodderomyces clade;Lodderomyces	K06940	uncharacterized protein
Ascomycota	opera_contig_175214_np12	opera_contig_175214_np12_2	Fungi;Ascomycota;Saccharomycetes;Saccharomycetales;Debaryomycetaceae;Candida/Lodderomyces clade;Lodderomyces	K01868	threonyl-tRNA synthetase [EC:6.1.1.3]
Ascomycota	opera_contig_582833_np12	opera_contig_582833_np12_1	Fungi;Ascomycota;Dothideomycetes;Pleosporales;Pleosporineae;Phaeosphaeriaceae;Parastagonospora	K03427	type I restriction enzyme M protein [EC:2.1.1.72]
Ascomycota	opera_contig_342017_np12	opera_contig_342017_np12_3	Fungi;Ascomycota;Eurotiomycetes;Eurotiales;Aspergillaceae;Aspergillus;Aspergillus subgen. Nidulantes	K03163	DNA topoisomerase I [EC:5.6.2.1]
Ascomycota	opera_contig_342017_np12	opera_contig_342017_np12_4	Fungi;Ascomycota;Eurotiomycetes;Eurotiales;Aspergillaceae;Aspergillus;Aspergillus subgen. Nidulantes	K13993	HSP20 family protein
Ascomycota	opera_contig_177640_np12	opera_contig_177640_np12_1	Fungi;Ascomycota;Eurotiomycetes;Eurotiales;Aspergillaceae;Aspergillus;Aspergillus homomorphus	K05299	formate dehydrogenase (NADP+) alpha subunit [EC:1.17.1.10]
Ascomycota	opera_contig_177640_np12	opera_contig_177640_np12_2	Fungi;Ascomycota;Eurotiomycetes;Eurotiales;Aspergillaceae;Aspergillus;Aspergillus homomorphus	K14084	trimethylamine corrinoid protein
Ascomycota	opera_contig_177640_np12	opera_contig_177640_np12_4	Fungi;Ascomycota;Eurotiomycetes;Eurotiales;Aspergillaceae;Aspergillus;Aspergillus homomorphus	K06888	uncharacterized protein
Ascomycota	opera_contig_177640_np12	opera_contig_177640_np12_6	Fungi;Ascomycota;Eurotiomycetes;Eurotiales;Aspergillaceae;Aspergillus;Aspergillus homomorphus	K16176	methylamine---corrinoid protein Co-methyltransferase [EC:2.1.1.248]
Ascomycota	opera_contig_177640_np12	opera_contig_177640_np12_8	Fungi;Ascomycota;Eurotiomycetes;Eurotiales;Aspergillaceae;Aspergillus;Aspergillus homomorphus	K03973	phage shock protein C
Ascomycota	opera_contig_177640_np12	opera_contig_177640_np12_11	Fungi;Ascomycota;Eurotiomycetes;Eurotiales;Aspergillaceae;Aspergillus;Aspergillus homomorphus	K00826	branched-chain amino acid aminotransferase [EC:2.6.1.42]
Ascomycota	opera_contig_515898_np12	opera_contig_515898_np12_1	Fungi;Ascomycota;Saccharomycetes;Saccharomycetales;NA;NA;NA	K00789	S-adenosylmethionine synthetase [EC:2.5.1.6]
Ascomycota	opera_contig_515898_np12	opera_contig_515898_np12_3	Fungi;Ascomycota;Saccharomycetes;Saccharomycetales;NA;NA;NA	K00772	5'-methylthioadenosine phosphorylase [EC:2.4.2.28]
Ascomycota	opera_contig_391224_np12	opera_contig_391224_np12_3	Fungi;Ascomycota;Saccharomycetes;Saccharomycetales;Ascoideaceae;Ascoidea;Ascoidea rubescens	K01895	acetyl-CoA synthetase [EC:6.2.1.1]
Ascomycota	opera_contig_426947_np12	opera_contig_426947_np12_1	Fungi;Ascomycota;Pneumocystidomycetes;Pneumocystidales;Pneumocystidaceae;Pneumocystis;Pneumocystis murina	K00760	hypoxanthine phosphoribosyltransferase [EC:2.4.2.8]
Ascomycota	opera_contig_426947_np12	opera_contig_426947_np12_2	Fungi;Ascomycota;Pneumocystidomycetes;Pneumocystidales;Pneumocystidaceae;Pneumocystis;Pneumocystis murina	K09022	2-iminobutanoate/2-iminopropanoate deaminase [EC:3.5.99.10]
Ascomycota	opera_contig_426947_np12	opera_contig_426947_np12_6	Fungi;Ascomycota;Pneumocystidomycetes;Pneumocystidales;Pneumocystidaceae;Pneumocystis;Pneumocystis murina	K03110	fused signal recognition particle receptor
Ascomycota	opera_contig_135586_np12	opera_contig_135586_np12_3	Fungi;Ascomycota;Dothideomycetes;Botryosphaeriales;Botryosphaeriaceae;Diplodia;Diplodia corticola	K02003	putative ABC transport system ATP-binding protein
Ascomycota	opera_contig_176326_np12	opera_contig_176326_np12_4	Fungi;Ascomycota;Dothideomycetes;Mycosphaerellales;Dissoconiaceae;Dissoconium;Dissoconium aciculare	K01733	threonine synthase [EC:4.2.3.1]
Ascomycota	opera_contig_176326_np12	opera_contig_176326_np12_5	Fungi;Ascomycota;Dothideomycetes;Mycosphaerellales;Dissoconiaceae;Dissoconium;Dissoconium aciculare	K10638	E3 ubiquitin-protein ligase UHRF1 [EC:2.3.2.27]
Ascomycota	opera_contig_176326_np12	opera_contig_176326_np12_6	Fungi;Ascomycota;Dothideomycetes;Mycosphaerellales;Dissoconiaceae;Dissoconium;Dissoconium aciculare	K03151	tRNA uracil 4-sulfurtransferase [EC:2.8.1.4]
Ascomycota	opera_contig_176326_np12	opera_contig_176326_np12_7	Fungi;Ascomycota;Dothideomycetes;Mycosphaerellales;Dissoconiaceae;Dissoconium;Dissoconium aciculare	K00179	indolepyruvate ferredoxin oxidoreductase, alpha subunit [EC:1.2.7.8]
Ascomycota	opera_contig_157989_np12	opera_contig_157989_np12_1	Fungi;Ascomycota;Sordariomycetes;Glomerellales;Glomerellaceae;Colletotrichum;Colletotrichum gloeosporioides species complex	K18013	3-keto-5-aminohexanoate cleavage enzyme [EC:2.3.1.247]
Ascomycota	opera_contig_157989_np12	opera_contig_157989_np12_2	Fungi;Ascomycota;Sordariomycetes;Glomerellales;Glomerellaceae;Colletotrichum;Colletotrichum gloeosporioides species complex	K01953	asparagine synthase (glutamine-hydrolysing) [EC:6.3.5.4]
Ascomycota	opera_contig_157989_np12	opera_contig_157989_np12_6	Fungi;Ascomycota;Sordariomycetes;Glomerellales;Glomerellaceae;Colletotrichum;Colletotrichum gloeosporioides species complex	K00662	aminoglycoside 3-N-acetyltransferase [EC:2.3.1.81]
Ascomycota	opera_contig_157989_np12	opera_contig_157989_np12_7	Fungi;Ascomycota;Sordariomycetes;Glomerellales;Glomerellaceae;Colletotrichum;Colletotrichum gloeosporioides species complex	K01151	deoxyribonuclease IV [EC:3.1.21.2]
Ascomycota	opera_contig_132945_np12	opera_contig_132945_np12_1	Fungi;Ascomycota;Saccharomycetes;Saccharomycetales;Saccharomycetaceae;Nakaseomyces;Nakaseomyces/Candida clade	K02276	cytochrome c oxidase subunit III [EC:7.1.1.9]
Ascomycota	opera_contig_132945_np12	opera_contig_132945_np12_2	Fungi;Ascomycota;Saccharomycetes;Saccharomycetales;Saccharomycetaceae;Nakaseomyces;Nakaseomyces/Candida clade	K02351	putative membrane protein
Ascomycota	opera_contig_132945_np12	opera_contig_132945_np12_4	Fungi;Ascomycota;Saccharomycetes;Saccharomycetales;Saccharomycetaceae;Nakaseomyces;Nakaseomyces/Candida clade	K04085	tRNA 2-thiouridine synthesizing protein A [EC:2.8.1.-]
Ascomycota	opera_contig_132945_np12	opera_contig_132945_np12_6	Fungi;Ascomycota;Saccharomycetes;Saccharomycetales;Saccharomycetaceae;Nakaseomyces;Nakaseomyces/Candida clade	K02274	cytochrome c oxidase subunit I [EC:7.1.1.9]
Ascomycota	opera_contig_132945_np12	opera_contig_132945_np12_8	Fungi;Ascomycota;Saccharomycetes;Saccharomycetales;Saccharomycetaceae;Nakaseomyces;Nakaseomyces/Candida clade	K02275	cytochrome c oxidase subunit II [EC:7.1.1.9]
Ascomycota	opera_contig_132945_np12	opera_contig_132945_np12_11	Fungi;Ascomycota;Saccharomycetes;Saccharomycetales;Saccharomycetaceae;Nakaseomyces;Nakaseomyces/Candida clade	K02257	heme o synthase [EC:2.5.1.141]
Ascomycota	opera_contig_1124391_np12	opera_contig_1124391_np12_1	Fungi;Ascomycota;Dothideomycetes;Botryosphaeriales;Botryosphaeriaceae;Diplodia;Diplodia corticola	K02470	DNA gyrase subunit B [EC:5.6.2.2]
Ascomycota	opera_contig_1124391_np12	opera_contig_1124391_np12_2	Fungi;Ascomycota;Dothideomycetes;Botryosphaeriales;Botryosphaeriaceae;Diplodia;Diplodia corticola	K14312	nuclear pore complex protein Nup155
Ascomycota	opera_contig_157668_np12	opera_contig_157668_np12_4	Fungi;Ascomycota;NA;NA;NA;NA;NA	K16052	MscS family membrane protein
Ascomycota	opera_contig_157668_np12	opera_contig_157668_np12_6	Fungi;Ascomycota;NA;NA;NA;NA;NA	K07075	uncharacterized protein
Ascomycota	opera_contig_157668_np12	opera_contig_157668_np12_7	Fungi;Ascomycota;NA;NA;NA;NA;NA	K03688	ubiquinone biosynthesis protein
Ascomycota	opera_contig_157668_np12	opera_contig_157668_np12_9	Fungi;Ascomycota;NA;NA;NA;NA;NA	K08972	putative membrane protein
Ascomycota	opera_contig_282154_np12	opera_contig_282154_np12_2	Fungi;Ascomycota;Eurotiomycetes;Eurotiales;Aspergillaceae;Aspergillus;Aspergillus subgen. Circumdati	K03046	DNA-directed RNA polymerase subunit beta' [EC:2.7.7.6]
Ascomycota	opera_contig_368717_np12	opera_contig_368717_np12_4	Fungi;Ascomycota;Saccharomycetes;Saccharomycetales;Debaryomycetaceae;NA;NA	K06960	uncharacterized protein
Ascomycota	opera_contig_368717_np12	opera_contig_368717_np12_6	Fungi;Ascomycota;Saccharomycetes;Saccharomycetales;Debaryomycetaceae;NA;NA	K01474	N-methylhydantoinase B [EC:3.5.2.14]
Ascomycota	opera_contig_368717_np12	opera_contig_368717_np12_8	Fungi;Ascomycota;Saccharomycetes;Saccharomycetales;Debaryomycetaceae;NA;NA	K01473	N-methylhydantoinase A [EC:3.5.2.14]
Ascomycota	opera_contig_368717_np12	opera_contig_368717_np12_9	Fungi;Ascomycota;Saccharomycetes;Saccharomycetales;Debaryomycetaceae;NA;NA	K01781	mandelate racemase [EC:5.1.2.2]
Ascomycota	opera_contig_71774_np12	opera_contig_71774_np12_4	Fungi;Ascomycota;Saccharomycetes;Saccharomycetales;Debaryomycetaceae;Candida/Lodderomyces clade;Candida	K00197	acetyl-CoA decarbonylase/synthase, CODH/ACS complex subunit gamma [EC:2.1.1.245]
Ascomycota	opera_contig_71774_np12	opera_contig_71774_np12_6	Fungi;Ascomycota;Saccharomycetes;Saccharomycetales;Debaryomycetaceae;Candida/Lodderomyces clade;Candida	K08982	putative membrane protein
Ascomycota	opera_contig_71774_np12	opera_contig_71774_np12_8	Fungi;Ascomycota;Saccharomycetes;Saccharomycetales;Debaryomycetaceae;Candida/Lodderomyces clade;Candida	K00986	RNA-directed DNA polymerase [EC:2.7.7.49]
Ascomycota	opera_contig_71774_np12	opera_contig_71774_np12_13	Fungi;Ascomycota;Saccharomycetes;Saccharomycetales;Debaryomycetaceae;Candida/Lodderomyces clade;Candida	K08982	putative membrane protein
Ascomycota	opera_contig_71774_np12	opera_contig_71774_np12_14	Fungi;Ascomycota;Saccharomycetes;Saccharomycetales;Debaryomycetaceae;Candida/Lodderomyces clade;Candida	K04959	inositol 1,4,5-triphosphate receptor type 2
Ascomycota	opera_contig_71774_np12	opera_contig_71774_np12_21	Fungi;Ascomycota;Saccharomycetes;Saccharomycetales;Debaryomycetaceae;Candida/Lodderomyces clade;Candida	K04085	tRNA 2-thiouridine synthesizing protein A [EC:2.8.1.-]
Ascomycota	opera_contig_61828_np12	opera_contig_61828_np12_2	Fungi;Ascomycota;Saccharomycetes;Saccharomycetales;Pichiaceae;Pichia;Pichia kudriavzevii	K18006	[NiFe] hydrogenase diaphorase moiety small subunit [EC:1.12.1.2]
Ascomycota	opera_contig_61828_np12	opera_contig_61828_np12_5	Fungi;Ascomycota;Saccharomycetes;Saccharomycetales;Pichiaceae;Pichia;Pichia kudriavzevii	K18005	[NiFe] hydrogenase diaphorase moiety large subunit [EC:1.12.1.2]
Ascomycota	opera_contig_61828_np12	opera_contig_61828_np12_6	Fungi;Ascomycota;Saccharomycetes;Saccharomycetales;Pichiaceae;Pichia;Pichia kudriavzevii	K05588	bidirectional [NiFe] hydrogenase diaphorase subunit [EC:7.1.1.2]
Ascomycota	opera_contig_61828_np12	opera_contig_61828_np12_7	Fungi;Ascomycota;Saccharomycetes;Saccharomycetales;Pichiaceae;Pichia;Pichia kudriavzevii	K17992	NADP-reducing hydrogenase subunit HndB [EC:1.12.1.3]
Ascomycota	opera_contig_61828_np12	opera_contig_61828_np12_9	Fungi;Ascomycota;Saccharomycetes;Saccharomycetales;Pichiaceae;Pichia;Pichia kudriavzevii	K18331	NADP-reducing hydrogenase subunit HndC [EC:1.12.1.3]
Ascomycota	opera_contig_61828_np12	opera_contig_61828_np12_14	Fungi;Ascomycota;Saccharomycetes;Saccharomycetales;Pichiaceae;Pichia;Pichia kudriavzevii	K04652	hydrogenase nickel incorporation protein HypB
Ascomycota	opera_contig_61828_np12	opera_contig_61828_np12_15	Fungi;Ascomycota;Saccharomycetes;Saccharomycetales;Pichiaceae;Pichia;Pichia kudriavzevii	K04651	hydrogenase nickel incorporation protein HypA/HybF
Ascomycota	opera_contig_61828_np12	opera_contig_61828_np12_17	Fungi;Ascomycota;Saccharomycetes;Saccharomycetales;Pichiaceae;Pichia;Pichia kudriavzevii	K00436	NAD-reducing hydrogenase large subunit [EC:1.12.1.2]
Ascomycota	opera_contig_55462_np12	opera_contig_55462_np12_1	Fungi;Ascomycota;Saccharomycetes;Saccharomycetales;Debaryomycetaceae;Candida/Lodderomyces clade;Candida	K02319	DNA polymerase, archaea type [EC:2.7.7.7]
Ascomycota	opera_contig_55462_np12	opera_contig_55462_np12_3	Fungi;Ascomycota;Saccharomycetes;Saccharomycetales;Debaryomycetaceae;Candida/Lodderomyces clade;Candida	K03553	recombination protein RecA
Ascomycota	opera_contig_55462_np12	opera_contig_55462_np12_4	Fungi;Ascomycota;Saccharomycetes;Saccharomycetales;Debaryomycetaceae;Candida/Lodderomyces clade;Candida	K03657	DNA helicase II / ATP-dependent DNA helicase PcrA [EC:3.6.4.12]
Ascomycota	opera_contig_196302_np12	opera_contig_196302_np12_1	Fungi;Ascomycota;Dothideomycetes;Mycosphaerellales;Mycosphaerellaceae;Pseudocercospora;Pseudocercospora fijiensis	K21947	tRNA-5-methyluridine54 2-sulfurtransferase [EC:2.8.1.15]
Ascomycota	opera_contig_196302_np12	opera_contig_196302_np12_3	Fungi;Ascomycota;Dothideomycetes;Mycosphaerellales;Mycosphaerellaceae;Pseudocercospora;Pseudocercospora fijiensis	K01897	long-chain acyl-CoA synthetase [EC:6.2.1.3]
Ascomycota	opera_contig_195154_np12	opera_contig_195154_np12_2	Fungi;Ascomycota;Dothideomycetes;Pleosporales;Pleosporineae;Pleosporaceae;Bipolaris	K01870	isoleucyl-tRNA synthetase [EC:6.1.1.5]
Ascomycota	opera_contig_195154_np12	opera_contig_195154_np12_5	Fungi;Ascomycota;Dothideomycetes;Pleosporales;Pleosporineae;Pleosporaceae;Bipolaris	K07050	misacylated tRNA(Ala) deacylase [EC:3.1.1.-]
Ascomycota	opera_contig_195154_np12	opera_contig_195154_np12_6	Fungi;Ascomycota;Dothideomycetes;Pleosporales;Pleosporineae;Pleosporaceae;Bipolaris	K24131	protease PrsW [EC:3.4.-.-]
Ascomycota	opera_contig_195154_np12	opera_contig_195154_np12_8	Fungi;Ascomycota;Dothideomycetes;Pleosporales;Pleosporineae;Pleosporaceae;Bipolaris	K07050	misacylated tRNA(Ala) deacylase [EC:3.1.1.-]
Ascomycota	opera_contig_195154_np12	opera_contig_195154_np12_10	Fungi;Ascomycota;Dothideomycetes;Pleosporales;Pleosporineae;Pleosporaceae;Bipolaris	K09458	3-oxoacyl-[acyl-carrier-protein] synthase II [EC:2.3.1.179]
Ascomycota	opera_contig_147999_np12	opera_contig_147999_np12_5	Fungi;Ascomycota;Eurotiomycetes;Chaetothyriales;Herpotrichiellaceae;Fonsecaea;NA	K14731	epsilon-lactone hydrolase [EC:3.1.1.83]
Ascomycota	opera_contig_918972_np12	opera_contig_918972_np12_2	Fungi;Ascomycota;Saccharomycetes;Saccharomycetales;Debaryomycetaceae;Babjeviella;Babjeviella inositovora	K03644	lipoyl synthase [EC:2.8.1.8]
Ascomycota	opera_contig_918972_np12	opera_contig_918972_np12_4	Fungi;Ascomycota;Saccharomycetes;Saccharomycetales;Debaryomycetaceae;Babjeviella;Babjeviella inositovora	K00161	pyruvate dehydrogenase E1 component alpha subunit [EC:1.2.4.1]
Ascomycota	opera_contig_532969_np12	opera_contig_532969_np12_2	Fungi;Ascomycota;Dothideomycetes;Mycosphaerellales;Mycosphaerellaceae;Zasmidium;Zasmidium cellare	K03388	heterodisulfide reductase subunit A2 [EC:1.8.7.3 1.8.98.4 1.8.98.5 1.8.98.6]
Ascomycota	opera_contig_532969_np12	opera_contig_532969_np12_3	Fungi;Ascomycota;Dothideomycetes;Mycosphaerellales;Mycosphaerellaceae;Zasmidium;Zasmidium cellare	K03389	heterodisulfide reductase subunit B2 [EC:1.8.7.3 1.8.98.4 1.8.98.5 1.8.98.6]
Ascomycota	opera_contig_154906_np12	opera_contig_154906_np12_1	Fungi;Ascomycota;Sordariomycetes;Sordariales;Sordariaceae;Sordaria;Sordaria macrospora	K18979	epoxyqueuosine reductase [EC:1.17.99.6]
Ascomycota	opera_contig_154906_np12	opera_contig_154906_np12_2	Fungi;Ascomycota;Sordariomycetes;Sordariales;Sordariaceae;Sordaria;Sordaria macrospora	K02316	DNA primase [EC:2.7.7.101]
Ascomycota	opera_contig_154906_np12	opera_contig_154906_np12_8	Fungi;Ascomycota;Sordariomycetes;Sordariales;Sordariaceae;Sordaria;Sordaria macrospora	K00567	methylated-DNA-[protein]-cysteine S-methyltransferase [EC:2.1.1.63]
Ascomycota	opera_contig_154906_np12	opera_contig_154906_np12_9	Fungi;Ascomycota;Sordariomycetes;Sordariales;Sordariaceae;Sordaria;Sordaria macrospora	K03086	RNA polymerase primary sigma factor
Ascomycota	opera_contig_154906_np12	opera_contig_154906_np12_10	Fungi;Ascomycota;Sordariomycetes;Sordariales;Sordariaceae;Sordaria;Sordaria macrospora	K01006	pyruvate, orthophosphate dikinase [EC:2.7.9.1]
Ascomycota	opera_contig_154906_np12	opera_contig_154906_np12_12	Fungi;Ascomycota;Sordariomycetes;Sordariales;Sordariaceae;Sordaria;Sordaria macrospora	K00600	glycine hydroxymethyltransferase [EC:2.1.2.1]
Ascomycota	opera_contig_131727_np12	opera_contig_131727_np12_4	Fungi;Ascomycota;Saccharomycetes;Saccharomycetales;Pichiaceae;Ogataea;Ogataea polymorpha	K03077	L-ribulose-5-phosphate 4-epimerase [EC:5.1.3.4]
Ascomycota	opera_contig_131727_np12	opera_contig_131727_np12_6	Fungi;Ascomycota;Saccharomycetes;Saccharomycetales;Pichiaceae;Ogataea;Ogataea polymorpha	K00124	formate dehydrogenase iron-sulfur subunit
Ascomycota	opera_contig_438367_np12	opera_contig_438367_np12_2	Fungi;Ascomycota;Eurotiomycetes;Eurotiales;Aspergillaceae;Aspergillus;NA	K11749	regulator of sigma E protease [EC:3.4.24.-]
Ascomycota	opera_contig_160900_np12	opera_contig_160900_np12_3	Fungi;Ascomycota;Dothideomycetes;Mycosphaerellales;Mycosphaerellaceae;Pseudocercospora;Pseudocercospora fijiensis	K17398	DNA (cytosine-5)-methyltransferase 3A [EC:2.1.1.37]
Ascomycota	opera_contig_195425_np12	opera_contig_195425_np12_2	Fungi;Ascomycota;Dothideomycetes;Acrospermales;Acrospermaceae;Pseudovirgaria;Pseudovirgaria hyperparasitica	K00930	acetylglutamate kinase [EC:2.7.2.8]
Ascomycota	opera_contig_195425_np12	opera_contig_195425_np12_4	Fungi;Ascomycota;Dothideomycetes;Acrospermales;Acrospermaceae;Pseudovirgaria;Pseudovirgaria hyperparasitica	K03574	8-oxo-dGTP diphosphatase [EC:3.6.1.55]
Ascomycota	opera_contig_195425_np12	opera_contig_195425_np12_5	Fungi;Ascomycota;Dothideomycetes;Acrospermales;Acrospermaceae;Pseudovirgaria;Pseudovirgaria hyperparasitica	K00818	acetylornithine aminotransferase [EC:2.6.1.11]
Ascomycota	opera_contig_195425_np12	opera_contig_195425_np12_7	Fungi;Ascomycota;Dothideomycetes;Acrospermales;Acrospermaceae;Pseudovirgaria;Pseudovirgaria hyperparasitica	K00145	N-acetyl-gamma-glutamyl-phosphate reductase [EC:1.2.1.38]
Ascomycota	opera_contig_195425_np12	opera_contig_195425_np12_8	Fungi;Ascomycota;Dothideomycetes;Acrospermales;Acrospermaceae;Pseudovirgaria;Pseudovirgaria hyperparasitica	K00619	amino-acid N-acetyltransferase [EC:2.3.1.1]
Ascomycota	opera_contig_235476_np12	opera_contig_235476_np12_1	Fungi;Ascomycota;NA;NA;NA;NA;NA	K03046	DNA-directed RNA polymerase subunit beta' [EC:2.7.7.6]
Ascomycota	opera_contig_235476_np12	opera_contig_235476_np12_2	Fungi;Ascomycota;NA;NA;NA;NA;NA	K02065	phospholipid/cholesterol/gamma-HCH transport system ATP-binding protein
Ascomycota	opera_contig_235476_np12	opera_contig_235476_np12_5	Fungi;Ascomycota;NA;NA;NA;NA;NA	K03043	DNA-directed RNA polymerase subunit beta [EC:2.7.7.6]
Ascomycota	opera_contig_349124_np12	opera_contig_349124_np12_1	Fungi;Ascomycota;Dothideomycetes;Pleosporales;Lindgomycetaceae;Lindgomyces;Lindgomyces ingoldianus	K23535	general nucleoside transport system permease protein
Ascomycota	opera_contig_349124_np12	opera_contig_349124_np12_3	Fungi;Ascomycota;Dothideomycetes;Pleosporales;Lindgomycetaceae;Lindgomyces;Lindgomyces ingoldianus	K23536	general nucleoside transport system permease protein
Ascomycota	opera_contig_349124_np12	opera_contig_349124_np12_6	Fungi;Ascomycota;Dothideomycetes;Pleosporales;Lindgomycetaceae;Lindgomyces;Lindgomyces ingoldianus	K23537	general nucleoside transport system ATP-binding protein
Ascomycota	opera_contig_757508_np12	opera_contig_757508_np12_2	Fungi;Ascomycota;Saccharomycetes;Saccharomycetales;Debaryomycetaceae;NA;NA	K03798	cell division protease FtsH [EC:3.4.24.-]
Ascomycota	opera_contig_757508_np12	opera_contig_757508_np12_3	Fungi;Ascomycota;Saccharomycetes;Saccharomycetales;Debaryomycetaceae;NA;NA	K01190	beta-galactosidase [EC:3.2.1.23]
Ascomycota	opera_contig_157412_np12	opera_contig_157412_np12_1	Fungi;Ascomycota;Dothideomycetes;Pleosporales;Pleosporales incertae sedis;Aaosphaeria;Aaosphaeria arxii	K00337	NADH-quinone oxidoreductase subunit H [EC:7.1.1.2]
Ascomycota	opera_contig_157412_np12	opera_contig_157412_np12_4	Fungi;Ascomycota;Dothideomycetes;Pleosporales;Pleosporales incertae sedis;Aaosphaeria;Aaosphaeria arxii	K00330	NADH-quinone oxidoreductase subunit A [EC:7.1.1.2]
Ascomycota	opera_contig_157412_np12	opera_contig_157412_np12_5	Fungi;Ascomycota;Dothideomycetes;Pleosporales;Pleosporales incertae sedis;Aaosphaeria;Aaosphaeria arxii	K00331	NADH-quinone oxidoreductase subunit B [EC:7.1.1.2]
Ascomycota	opera_contig_157412_np12	opera_contig_157412_np12_7	Fungi;Ascomycota;Dothideomycetes;Pleosporales;Pleosporales incertae sedis;Aaosphaeria;Aaosphaeria arxii	K00333	NADH-quinone oxidoreductase subunit D [EC:7.1.1.2]
Ascomycota	opera_contig_157412_np12	opera_contig_157412_np12_9	Fungi;Ascomycota;Dothideomycetes;Pleosporales;Pleosporales incertae sedis;Aaosphaeria;Aaosphaeria arxii	K00798	cob(I)alamin adenosyltransferase [EC:2.5.1.17]
Ascomycota	opera_contig_216685_np12	opera_contig_216685_np12_2	Fungi;Ascomycota;Sordariomycetes;Magnaporthales;Pyriculariaceae;Pyricularia;Pyricularia grisea	K03466	DNA segregation ATPase FtsK/SpoIIIE, S-DNA-T family
Ascomycota	opera_contig_216685_np12	opera_contig_216685_np12_5	Fungi;Ascomycota;Sordariomycetes;Magnaporthales;Pyriculariaceae;Pyricularia;Pyricularia grisea	K03833	selenocysteine-specific elongation factor
Ascomycota	opera_contig_188984_np12	opera_contig_188984_np12_1	Fungi;Ascomycota;Dothideomycetes;Pleosporales;Pleosporineae;Didymellaceae;Ascochyta	K02871	large subunit ribosomal protein L13
Ascomycota	opera_contig_188984_np12	opera_contig_188984_np12_6	Fungi;Ascomycota;Dothideomycetes;Pleosporales;Pleosporineae;Didymellaceae;Ascochyta	K03058	DNA-directed RNA polymerase subunit N [EC:2.7.7.6]
Ascomycota	opera_contig_188984_np12	opera_contig_188984_np12_7	Fungi;Ascomycota;Dothideomycetes;Pleosporales;Pleosporineae;Didymellaceae;Ascochyta	K02996	small subunit ribosomal protein S9
Ascomycota	opera_contig_188984_np12	opera_contig_188984_np12_8	Fungi;Ascomycota;Dothideomycetes;Pleosporales;Pleosporineae;Didymellaceae;Ascochyta	K02883	large subunit ribosomal protein L18e
Ascomycota	opera_contig_829682_np12	opera_contig_829682_np12_1	Fungi;Ascomycota;Eurotiomycetes;Onygenales;Onygenaceae;Coccidioides;NA	K10441	ribose transport system ATP-binding protein [EC:7.5.2.7]
Ascomycota	opera_contig_20010_np12	opera_contig_20010_np12_1	Fungi;Ascomycota;Saccharomycetes;Saccharomycetales;NA;NA;NA	K02952	small subunit ribosomal protein S13
Ascomycota	opera_contig_20010_np12	opera_contig_20010_np12_3	Fungi;Ascomycota;Saccharomycetes;Saccharomycetales;NA;NA;NA	K02948	small subunit ribosomal protein S11
Ascomycota	opera_contig_20010_np12	opera_contig_20010_np12_9	Fungi;Ascomycota;Saccharomycetes;Saccharomycetales;NA;NA;NA	K02913	large subunit ribosomal protein L33
Ascomycota	opera_contig_20010_np12	opera_contig_20010_np12_10	Fungi;Ascomycota;Saccharomycetes;Saccharomycetales;NA;NA;NA	K02907	large subunit ribosomal protein L30
Ascomycota	opera_contig_20010_np12	opera_contig_20010_np12_15	Fungi;Ascomycota;Saccharomycetes;Saccharomycetales;NA;NA;NA	K02601	transcription termination/antitermination protein NusG
Ascomycota	opera_contig_20010_np12	opera_contig_20010_np12_17	Fungi;Ascomycota;Saccharomycetes;Saccharomycetales;NA;NA;NA	K02961	small subunit ribosomal protein S17
Ascomycota	opera_contig_20010_np12	opera_contig_20010_np12_23	Fungi;Ascomycota;Saccharomycetes;Saccharomycetales;NA;NA;NA	K02906	large subunit ribosomal protein L3
Ascomycota	opera_contig_20010_np12	opera_contig_20010_np12_26	Fungi;Ascomycota;Saccharomycetes;Saccharomycetales;NA;NA;NA	K02994	small subunit ribosomal protein S8
Ascomycota	opera_contig_20010_np12	opera_contig_20010_np12_27	Fungi;Ascomycota;Saccharomycetes;Saccharomycetales;NA;NA;NA	K01756	adenylosuccinate lyase [EC:4.3.2.2]
Ascomycota	opera_contig_20010_np12	opera_contig_20010_np12_30	Fungi;Ascomycota;Saccharomycetes;Saccharomycetales;NA;NA;NA	K02935	large subunit ribosomal protein L7/L12
Ascomycota	opera_contig_20010_np12	opera_contig_20010_np12_31	Fungi;Ascomycota;Saccharomycetes;Saccharomycetales;NA;NA;NA	K02926	large subunit ribosomal protein L4
Ascomycota	opera_contig_20010_np12	opera_contig_20010_np12_34	Fungi;Ascomycota;Saccharomycetes;Saccharomycetales;NA;NA;NA	K02355	elongation factor G
Ascomycota	opera_contig_20010_np12	opera_contig_20010_np12_35	Fungi;Ascomycota;Saccharomycetes;Saccharomycetales;NA;NA;NA	K02988	small subunit ribosomal protein S5
Ascomycota	opera_contig_20010_np12	opera_contig_20010_np12_36	Fungi;Ascomycota;Saccharomycetes;Saccharomycetales;NA;NA;NA	K02518	translation initiation factor IF-1
Ascomycota	opera_contig_20010_np12	opera_contig_20010_np12_37	Fungi;Ascomycota;Saccharomycetes;Saccharomycetales;NA;NA;NA	K02890	large subunit ribosomal protein L22
Ascomycota	opera_contig_20010_np12	opera_contig_20010_np12_38	Fungi;Ascomycota;Saccharomycetes;Saccharomycetales;NA;NA;NA	K02886	large subunit ribosomal protein L2
Ascomycota	opera_contig_20010_np12	opera_contig_20010_np12_39	Fungi;Ascomycota;Saccharomycetes;Saccharomycetales;NA;NA;NA	K02892	large subunit ribosomal protein L23
Ascomycota	opera_contig_20010_np12	opera_contig_20010_np12_41	Fungi;Ascomycota;Saccharomycetes;Saccharomycetales;NA;NA;NA	K02986	small subunit ribosomal protein S4
Ascomycota	opera_contig_20010_np12	opera_contig_20010_np12_43	Fungi;Ascomycota;Saccharomycetes;Saccharomycetales;NA;NA;NA	K03043	DNA-directed RNA polymerase subunit beta [EC:2.7.7.6]
Ascomycota	opera_contig_20010_np12	opera_contig_20010_np12_45	Fungi;Ascomycota;Saccharomycetes;Saccharomycetales;NA;NA;NA	K02992	small subunit ribosomal protein S7
Ascomycota	opera_contig_20010_np12	opera_contig_20010_np12_46	Fungi;Ascomycota;Saccharomycetes;Saccharomycetales;NA;NA;NA	K02358	elongation factor Tu
Ascomycota	opera_contig_20010_np12	opera_contig_20010_np12_48	Fungi;Ascomycota;Saccharomycetes;Saccharomycetales;NA;NA;NA	K02946	small subunit ribosomal protein S10
Ascomycota	opera_contig_20010_np12	opera_contig_20010_np12_50	Fungi;Ascomycota;Saccharomycetes;Saccharomycetales;NA;NA;NA	K02864	large subunit ribosomal protein L10
Ascomycota	opera_contig_20010_np12	opera_contig_20010_np12_51	Fungi;Ascomycota;Saccharomycetes;Saccharomycetales;NA;NA;NA	K03046	DNA-directed RNA polymerase subunit beta' [EC:2.7.7.6]
Ascomycota	opera_contig_20010_np12	opera_contig_20010_np12_54	Fungi;Ascomycota;Saccharomycetes;Saccharomycetales;NA;NA;NA	K02982	small subunit ribosomal protein S3
Ascomycota	opera_contig_20010_np12	opera_contig_20010_np12_55	Fungi;Ascomycota;Saccharomycetes;Saccharomycetales;NA;NA;NA	K02919	large subunit ribosomal protein L36
Ascomycota	opera_contig_20010_np12	opera_contig_20010_np12_57	Fungi;Ascomycota;Saccharomycetes;Saccharomycetales;NA;NA;NA	K02965	small subunit ribosomal protein S19
Ascomycota	opera_contig_20010_np12	opera_contig_20010_np12_59	Fungi;Ascomycota;Saccharomycetes;Saccharomycetales;NA;NA;NA	K02931	large subunit ribosomal protein L5
Ascomycota	opera_contig_20010_np12	opera_contig_20010_np12_62	Fungi;Ascomycota;Saccharomycetes;Saccharomycetales;NA;NA;NA	K02878	large subunit ribosomal protein L16
Ascomycota	opera_contig_20010_np12	opera_contig_20010_np12_63	Fungi;Ascomycota;Saccharomycetes;Saccharomycetales;NA;NA;NA	K02863	large subunit ribosomal protein L1
Ascomycota	opera_contig_20010_np12	opera_contig_20010_np12_65	Fungi;Ascomycota;Saccharomycetes;Saccharomycetales;NA;NA;NA	K03076	preprotein translocase subunit SecY
Ascomycota	opera_contig_19319_np12	opera_contig_19319_np12_8	Fungi;Ascomycota;Sordariomycetes;Magnaporthales;Magnaporthaceae;Gaeumannomyces;Gaeumannomyces tritici	K23121	trans-4-hydroxy-L-proline dehydratase [EC:4.2.1.172]
Ascomycota	opera_contig_19319_np12	opera_contig_19319_np12_9	Fungi;Ascomycota;Sordariomycetes;Magnaporthales;Magnaporthaceae;Gaeumannomyces;Gaeumannomyces tritici	K23121	trans-4-hydroxy-L-proline dehydratase [EC:4.2.1.172]
Ascomycota	opera_contig_19319_np12	opera_contig_19319_np12_11	Fungi;Ascomycota;Sordariomycetes;Magnaporthales;Magnaporthaceae;Gaeumannomyces;Gaeumannomyces tritici	K21000	polysaccharide biosynthesis protein PslG
Ascomycota	opera_contig_19319_np12	opera_contig_19319_np12_20	Fungi;Ascomycota;Sordariomycetes;Magnaporthales;Magnaporthaceae;Gaeumannomyces;Gaeumannomyces tritici	K21000	polysaccharide biosynthesis protein PslG
Ascomycota	opera_contig_38862_np12	opera_contig_38862_np12_11	Fungi;Ascomycota;Eurotiomycetes;Chaetothyriales;Herpotrichiellaceae;Rhinocladiella;Rhinocladiella mackenziei	K02622	topoisomerase IV subunit B [EC:5.6.2.2]
Ascomycota	opera_contig_38862_np12	opera_contig_38862_np12_13	Fungi;Ascomycota;Eurotiomycetes;Chaetothyriales;Herpotrichiellaceae;Rhinocladiella;Rhinocladiella mackenziei	K02314	replicative DNA helicase [EC:3.6.4.12]
Ascomycota	opera_contig_206149_np12	opera_contig_206149_np12_3	Fungi;Ascomycota;Saccharomycetes;Saccharomycetales;NA;NA;NA	K00823	4-aminobutyrate aminotransferase [EC:2.6.1.19]
Ascomycota	opera_contig_206149_np12	opera_contig_206149_np12_4	Fungi;Ascomycota;Saccharomycetes;Saccharomycetales;NA;NA;NA	K17552	protein phosphatase 1 regulatory subunit 10
Ascomycota	opera_contig_206149_np12	opera_contig_206149_np12_9	Fungi;Ascomycota;Saccharomycetes;Saccharomycetales;NA;NA;NA	K00772	5'-methylthioadenosine phosphorylase [EC:2.4.2.28]
Ascomycota	opera_contig_150277_np12	opera_contig_150277_np12_2	Fungi;Ascomycota;Saccharomycetes;Saccharomycetales;Trichomonascaceae;Wickerhamiella;Wickerhamiella sorbophila	K02003	putative ABC transport system ATP-binding protein
Ascomycota	opera_contig_150277_np12	opera_contig_150277_np12_5	Fungi;Ascomycota;Saccharomycetes;Saccharomycetales;Trichomonascaceae;Wickerhamiella;Wickerhamiella sorbophila	K08151	MFS transporter, DHA1 family, tetracycline resistance protein
Ascomycota	opera_contig_150277_np12	opera_contig_150277_np12_8	Fungi;Ascomycota;Saccharomycetes;Saccharomycetales;Trichomonascaceae;Wickerhamiella;Wickerhamiella sorbophila	K01734	methylglyoxal synthase [EC:4.2.3.3]
Ascomycota	opera_contig_150277_np12	opera_contig_150277_np12_9	Fungi;Ascomycota;Saccharomycetes;Saccharomycetales;Trichomonascaceae;Wickerhamiella;Wickerhamiella sorbophila	K12472	epidermal growth factor receptor substrate 15
Ascomycota	opera_contig_150277_np12	opera_contig_150277_np12_10	Fungi;Ascomycota;Saccharomycetes;Saccharomycetales;Trichomonascaceae;Wickerhamiella;Wickerhamiella sorbophila	K03781	catalase [EC:1.11.1.6]
Ascomycota	opera_contig_151994_np12	opera_contig_151994_np12_1	Fungi;Ascomycota;Eurotiomycetes;Chaetothyriales;Cyphellophoraceae;Cyphellophora;Cyphellophora europaea	K00830	alanine-glyoxylate transaminase / serine-glyoxylate transaminase / serine-pyruvate transaminase [EC:2.6.1.44 2.6.1.45 2.6.1.51]
Ascomycota	opera_contig_151994_np12	opera_contig_151994_np12_4	Fungi;Ascomycota;Eurotiomycetes;Chaetothyriales;Cyphellophoraceae;Cyphellophora;Cyphellophora europaea	K00248	butyryl-CoA dehydrogenase [EC:1.3.8.1]
Ascomycota	opera_contig_151994_np12	opera_contig_151994_np12_5	Fungi;Ascomycota;Eurotiomycetes;Chaetothyriales;Cyphellophoraceae;Cyphellophora;Cyphellophora europaea	K03521	electron transfer flavoprotein beta subunit
Ascomycota	opera_contig_151994_np12	opera_contig_151994_np12_10	Fungi;Ascomycota;Eurotiomycetes;Chaetothyriales;Cyphellophoraceae;Cyphellophora;Cyphellophora europaea	K08223	MFS transporter, FSR family, fosmidomycin resistance protein
Ascomycota	opera_contig_131246_np12	opera_contig_131246_np12_1	Fungi;Ascomycota;NA;NA;NA;NA;NA	K05588	bidirectional [NiFe] hydrogenase diaphorase subunit [EC:7.1.1.2]
Ascomycota	opera_contig_131246_np12	opera_contig_131246_np12_2	Fungi;Ascomycota;NA;NA;NA;NA;NA	K07539	6-oxocyclohex-1-ene-carbonyl-CoA hydrolase [EC:3.7.1.21]
Ascomycota	opera_contig_131246_np12	opera_contig_131246_np12_3	Fungi;Ascomycota;NA;NA;NA;NA;NA	K15016	enoyl-CoA hydratase / 3-hydroxyacyl-CoA dehydrogenase [EC:4.2.1.17 1.1.1.35]
Ascomycota	opera_contig_131246_np12	opera_contig_131246_np12_4	Fungi;Ascomycota;NA;NA;NA;NA;NA	K23876	(R)-2-hydroxyacyl-CoA dehydratese activating ATPase [EC:5.6.1.9]
Ascomycota	opera_contig_131246_np12	opera_contig_131246_np12_6	Fungi;Ascomycota;NA;NA;NA;NA;NA	K07538	6-hydroxycyclohex-1-ene-1-carbonyl-CoA dehydrogenase [EC:1.1.1.368]
Ascomycota	opera_contig_131246_np12	opera_contig_131246_np12_11	Fungi;Ascomycota;NA;NA;NA;NA;NA	K07045	uncharacterized protein
Ascomycota	opera_contig_131246_np12	opera_contig_131246_np12_12	Fungi;Ascomycota;NA;NA;NA;NA;NA	K00077	2-dehydropantoate 2-reductase [EC:1.1.1.169]
Ascomycota	opera_contig_131246_np12	opera_contig_131246_np12_13	Fungi;Ascomycota;NA;NA;NA;NA;NA	K07045	uncharacterized protein
Ascomycota	opera_contig_519320_np12	opera_contig_519320_np12_1	Fungi;Ascomycota;NA;NA;NA;NA;NA	K06975	uncharacterized protein
Ascomycota	opera_contig_519320_np12	opera_contig_519320_np12_3	Fungi;Ascomycota;NA;NA;NA;NA;NA	K25232	fatty acid kinase fatty acid binding subunit
Ascomycota	opera_contig_519320_np12	opera_contig_519320_np12_4	Fungi;Ascomycota;NA;NA;NA;NA;NA	K01843	lysine 2,3-aminomutase [EC:5.4.3.2]
Ascomycota	opera_contig_247932_np12	opera_contig_247932_np12_2	Fungi;Ascomycota;Sordariomycetes;Sordariales;Podosporaceae;Podospora;Podospora anserina	K02003	putative ABC transport system ATP-binding protein
Ascomycota	opera_contig_247932_np12	opera_contig_247932_np12_4	Fungi;Ascomycota;Sordariomycetes;Sordariales;Podosporaceae;Podospora;Podospora anserina	K02004	putative ABC transport system permease protein
Ascomycota	opera_contig_247932_np12	opera_contig_247932_np12_5	Fungi;Ascomycota;Sordariomycetes;Sordariales;Podosporaceae;Podospora;Podospora anserina	K09815	zinc transport system substrate-binding protein
Ascomycota	opera_contig_129747_np12	opera_contig_129747_np12_5	Fungi;Ascomycota;NA;NA;NA;NA;NA	K00612	carbamoyltransferase [EC:2.1.3.-]
Ascomycota	opera_contig_145320_np12	opera_contig_145320_np12_1	Fungi;Ascomycota;NA;NA;NA;NA;NA	K11751	5'-nucleotidase / UDP-sugar diphosphatase [EC:3.1.3.5 3.6.1.45]
Ascomycota	opera_contig_145320_np12	opera_contig_145320_np12_6	Fungi;Ascomycota;NA;NA;NA;NA;NA	K04800	replication factor C large subunit
Ascomycota	opera_contig_145320_np12	opera_contig_145320_np12_9	Fungi;Ascomycota;NA;NA;NA;NA;NA	K04801	replication factor C small subunit
Ascomycota	opera_contig_145320_np12	opera_contig_145320_np12_10	Fungi;Ascomycota;NA;NA;NA;NA;NA	K00266	glutamate synthase (NADPH) small chain [EC:1.4.1.13]
Ascomycota	opera_contig_344681_np12	opera_contig_344681_np12_1	Fungi;Ascomycota;Dothideomycetes;Mycosphaerellales;NA;NA;NA	K01267	aspartyl aminopeptidase [EC:3.4.11.21]
Ascomycota	opera_contig_344681_np12	opera_contig_344681_np12_3	Fungi;Ascomycota;Dothideomycetes;Mycosphaerellales;NA;NA;NA	K02035	peptide/nickel transport system substrate-binding protein
Ascomycota	opera_contig_344681_np12	opera_contig_344681_np12_5	Fungi;Ascomycota;Dothideomycetes;Mycosphaerellales;NA;NA;NA	K02033	peptide/nickel transport system permease protein
Ascomycota	opera_contig_417240_np12	opera_contig_417240_np12_2	Fungi;Ascomycota;Sordariomycetes;Hypocreales;Hypocreaceae;Trichoderma;NA	K03790	[ribosomal protein S5]-alanine N-acetyltransferase [EC:2.3.1.267]
Ascomycota	opera_contig_270297_np12	opera_contig_270297_np12_1	Fungi;Ascomycota;Saccharomycetes;Saccharomycetales;Phaffomycetaceae;Komagataella;Komagataella phaffii	K19294	alginate O-acetyltransferase complex protein AlgI
Ascomycota	opera_contig_270297_np12	opera_contig_270297_np12_3	Fungi;Ascomycota;Saccharomycetes;Saccharomycetales;Phaffomycetaceae;Komagataella;Komagataella phaffii	K07462	single-stranded-DNA-specific exonuclease [EC:3.1.-.-]
Ascomycota	opera_contig_270297_np12	opera_contig_270297_np12_5	Fungi;Ascomycota;Saccharomycetes;Saccharomycetales;Phaffomycetaceae;Komagataella;Komagataella phaffii	K00282	glycine dehydrogenase subunit 1 [EC:1.4.4.2]
Ascomycota	opera_contig_270297_np12	opera_contig_270297_np12_6	Fungi;Ascomycota;Saccharomycetes;Saccharomycetales;Phaffomycetaceae;Komagataella;Komagataella phaffii	K01137	N-acetylglucosamine-6-sulfatase [EC:3.1.6.14]
Ascomycota	opera_contig_270297_np12	opera_contig_270297_np12_8	Fungi;Ascomycota;Saccharomycetes;Saccharomycetales;Phaffomycetaceae;Komagataella;Komagataella phaffii	K02437	glycine cleavage system H protein
Ascomycota	opera_contig_296757_np12	opera_contig_296757_np12_1	Fungi;Ascomycota;Eurotiomycetes;Eurotiales;Trichocomaceae;Talaromyces;Talaromyces sect. Islandici	K00059	3-oxoacyl-[acyl-carrier protein] reductase [EC:1.1.1.100]
Ascomycota	opera_contig_296757_np12	opera_contig_296757_np12_2	Fungi;Ascomycota;Eurotiomycetes;Eurotiales;Trichocomaceae;Talaromyces;Talaromyces sect. Islandici	K02371	enoyl-[acyl-carrier protein] reductase II [EC:1.3.1.9]
Ascomycota	opera_contig_296757_np12	opera_contig_296757_np12_3	Fungi;Ascomycota;Eurotiomycetes;Eurotiales;Trichocomaceae;Talaromyces;Talaromyces sect. Islandici	K07040	uncharacterized protein
Ascomycota	opera_contig_296757_np12	opera_contig_296757_np12_7	Fungi;Ascomycota;Eurotiomycetes;Eurotiales;Trichocomaceae;Talaromyces;Talaromyces sect. Islandici	K00645	[acyl-carrier-protein] S-malonyltransferase [EC:2.3.1.39]
Ascomycota	opera_contig_156983_np12	opera_contig_156983_np12_3	Fungi;Ascomycota;Eurotiomycetes;Chaetothyriales;NA;NA;NA	K03978	GTP-binding protein
Ascomycota	opera_contig_156983_np12	opera_contig_156983_np12_4	Fungi;Ascomycota;Eurotiomycetes;Chaetothyriales;NA;NA;NA	K02888	large subunit ribosomal protein L21
Ascomycota	opera_contig_156983_np12	opera_contig_156983_np12_6	Fungi;Ascomycota;Eurotiomycetes;Chaetothyriales;NA;NA;NA	K02337	DNA polymerase III subunit alpha [EC:2.7.7.7]
Ascomycota	opera_contig_156983_np12	opera_contig_156983_np12_8	Fungi;Ascomycota;Eurotiomycetes;Chaetothyriales;NA;NA;NA	K01338	ATP-dependent Lon protease [EC:3.4.21.53]
Ascomycota	opera_contig_156983_np12	opera_contig_156983_np12_9	Fungi;Ascomycota;Eurotiomycetes;Chaetothyriales;NA;NA;NA	K01356	repressor LexA [EC:3.4.21.88]
Ascomycota	opera_contig_156983_np12	opera_contig_156983_np12_15	Fungi;Ascomycota;Eurotiomycetes;Chaetothyriales;NA;NA;NA	K01939	adenylosuccinate synthase [EC:6.3.4.4]
Ascomycota	opera_contig_219748_np12	opera_contig_219748_np12_1	Fungi;Ascomycota;Eurotiomycetes;Eurotiales;Aspergillaceae;Aspergillus;Aspergillus mulundensis	K07315	phosphoserine phosphatase RsbU/P [EC:3.1.3.3]
Ascomycota	opera_contig_219748_np12	opera_contig_219748_np12_4	Fungi;Ascomycota;Eurotiomycetes;Eurotiales;Aspergillaceae;Aspergillus;Aspergillus mulundensis	K12132	eukaryotic-like serine/threonine-protein kinase [EC:2.7.11.1]
Ascomycota	opera_contig_219748_np12	opera_contig_219748_np12_5	Fungi;Ascomycota;Eurotiomycetes;Eurotiales;Aspergillaceae;Aspergillus;Aspergillus mulundensis	K12132	eukaryotic-like serine/threonine-protein kinase [EC:2.7.11.1]
Ascomycota	opera_contig_163467_np12	opera_contig_163467_np12_2	Fungi;Ascomycota;Dothideomycetes;Venturiales;Sympoventuriaceae;Verruconis;Verruconis gallopava	K01002	phosphoglycerol transferase [EC:2.7.8.20]
Ascomycota	opera_contig_926707_np12	opera_contig_926707_np12_1	Fungi;Ascomycota;NA;NA;NA;NA;NA	K01198	xylan 1,4-beta-xylosidase [EC:3.2.1.37]
Ascomycota	opera_contig_926707_np12	opera_contig_926707_np12_2	Fungi;Ascomycota;NA;NA;NA;NA;NA	K09955	uncharacterized protein
Ascomycota	opera_contig_10864_np12	opera_contig_10864_np12_4	Fungi;Ascomycota;Sordariomycetes;Glomerellales;Plectosphaerellaceae;Verticillium;NA	K01174	micrococcal nuclease [EC:3.1.31.1]
Ascomycota	opera_contig_10864_np12	opera_contig_10864_np12_7	Fungi;Ascomycota;Sordariomycetes;Glomerellales;Plectosphaerellaceae;Verticillium;NA	K12194	charged multivesicular body protein 4A/B
Ascomycota	opera_contig_10864_np12	opera_contig_10864_np12_10	Fungi;Ascomycota;Sordariomycetes;Glomerellales;Plectosphaerellaceae;Verticillium;NA	K06940	uncharacterized protein
Ascomycota	opera_contig_10864_np12	opera_contig_10864_np12_11	Fungi;Ascomycota;Sordariomycetes;Glomerellales;Plectosphaerellaceae;Verticillium;NA	K01493	dCMP deaminase [EC:3.5.4.12]
Ascomycota	opera_contig_10864_np12	opera_contig_10864_np12_14	Fungi;Ascomycota;Sordariomycetes;Glomerellales;Plectosphaerellaceae;Verticillium;NA	K03465	thymidylate synthase (FAD) [EC:2.1.1.148]
Ascomycota	opera_contig_49856_np12	opera_contig_49856_np12_1	Fungi;Ascomycota;Dothideomycetes;Mycosphaerellales;NA;NA;NA	K19689	aminopeptidase [EC:3.4.11.-]
Ascomycota	opera_contig_49856_np12	opera_contig_49856_np12_6	Fungi;Ascomycota;Dothideomycetes;Mycosphaerellales;NA;NA;NA	K15865	threonylcarbamoyladenosine tRNA methylthiotransferase CDKAL1 [EC:2.8.4.5]
Ascomycota	opera_contig_49856_np12	opera_contig_49856_np12_7	Fungi;Ascomycota;Dothideomycetes;Mycosphaerellales;NA;NA;NA	K02379	FdhD protein
Ascomycota	opera_contig_49856_np12	opera_contig_49856_np12_9	Fungi;Ascomycota;Dothideomycetes;Mycosphaerellales;NA;NA;NA	K03389	heterodisulfide reductase subunit B2 [EC:1.8.7.3 1.8.98.4 1.8.98.5 1.8.98.6]
Ascomycota	opera_contig_49856_np12	opera_contig_49856_np12_10	Fungi;Ascomycota;Dothideomycetes;Mycosphaerellales;NA;NA;NA	K03790	[ribosomal protein S5]-alanine N-acetyltransferase [EC:2.3.1.267]
Ascomycota	opera_contig_49856_np12	opera_contig_49856_np12_12	Fungi;Ascomycota;Dothideomycetes;Mycosphaerellales;NA;NA;NA	K00203	formylmethanofuran dehydrogenase subunit D [EC:1.2.7.12]
Ascomycota	opera_contig_49856_np12	opera_contig_49856_np12_13	Fungi;Ascomycota;Dothideomycetes;Mycosphaerellales;NA;NA;NA	K00205	4Fe-4S ferredoxin
Ascomycota	opera_contig_49856_np12	opera_contig_49856_np12_14	Fungi;Ascomycota;Dothideomycetes;Mycosphaerellales;NA;NA;NA	K01872	alanyl-tRNA synthetase [EC:6.1.1.7]
Ascomycota	opera_contig_49856_np12	opera_contig_49856_np12_15	Fungi;Ascomycota;Dothideomycetes;Mycosphaerellales;NA;NA;NA	K00174	2-oxoglutarate/2-oxoacid ferredoxin oxidoreductase subunit alpha [EC:1.2.7.3 1.2.7.11]
Ascomycota	opera_contig_49856_np12	opera_contig_49856_np12_18	Fungi;Ascomycota;Dothideomycetes;Mycosphaerellales;NA;NA;NA	K00202	formylmethanofuran dehydrogenase subunit C [EC:1.2.7.12]
Ascomycota	opera_contig_49856_np12	opera_contig_49856_np12_19	Fungi;Ascomycota;Dothideomycetes;Mycosphaerellales;NA;NA;NA	K00201	formylmethanofuran dehydrogenase subunit B [EC:1.2.7.12]
Ascomycota	opera_contig_566793_np12	opera_contig_566793_np12_3	Fungi;Ascomycota;Saccharomycetes;Saccharomycetales;Dipodascaceae;Saprochaete;Saprochaete ingens	K03918	L-lysine 6-transaminase [EC:2.6.1.36]
Ascomycota	opera_contig_566793_np12	opera_contig_566793_np12_4	Fungi;Ascomycota;Saccharomycetes;Saccharomycetales;Dipodascaceae;Saprochaete;Saprochaete ingens	K01880	glycyl-tRNA synthetase [EC:6.1.1.14]
Ascomycota	opera_contig_170882_np12	opera_contig_170882_np12_2	Fungi;Ascomycota;Saccharomycetes;Saccharomycetales;Metschnikowiaceae;Clavispora;Clavispora/Candida clade	K00772	5'-methylthioadenosine phosphorylase [EC:2.4.2.28]
Ascomycota	opera_contig_170882_np12	opera_contig_170882_np12_4	Fungi;Ascomycota;Saccharomycetes;Saccharomycetales;Metschnikowiaceae;Clavispora;Clavispora/Candida clade	K01142	exodeoxyribonuclease III [EC:3.1.11.2]
Ascomycota	opera_contig_170882_np12	opera_contig_170882_np12_7	Fungi;Ascomycota;Saccharomycetes;Saccharomycetales;Metschnikowiaceae;Clavispora;Clavispora/Candida clade	K02549	o-succinylbenzoate synthase [EC:4.2.1.113]
Ascomycota	opera_contig_170882_np12	opera_contig_170882_np12_8	Fungi;Ascomycota;Saccharomycetes;Saccharomycetales;Metschnikowiaceae;Clavispora;Clavispora/Candida clade	K03738	aldehyde:ferredoxin oxidoreductase [EC:1.2.7.5]
Ascomycota	opera_contig_194112_np12	opera_contig_194112_np12_2	Fungi;Ascomycota;Eurotiomycetes;Eurotiales;Trichocomaceae;Talaromyces;Talaromyces sect. Trachyspermi	K07133	uncharacterized protein
Ascomycota	opera_contig_194112_np12	opera_contig_194112_np12_7	Fungi;Ascomycota;Eurotiomycetes;Eurotiales;Trichocomaceae;Talaromyces;Talaromyces sect. Trachyspermi	K00826	branched-chain amino acid aminotransferase [EC:2.6.1.42]
Ascomycota	opera_contig_248226_np12	opera_contig_248226_np12_1	Fungi;Ascomycota;NA;NA;NA;NA;NA	K13020	UDP-N-acetyl-2-amino-2-deoxyglucuronate dehydrogenase [EC:1.1.1.335]
Ascomycota	opera_contig_248226_np12	opera_contig_248226_np12_2	Fungi;Ascomycota;NA;NA;NA;NA;NA	K03930	putative tributyrin esterase [EC:3.1.1.-]
Ascomycota	opera_contig_248226_np12	opera_contig_248226_np12_4	Fungi;Ascomycota;NA;NA;NA;NA;NA	K13020	UDP-N-acetyl-2-amino-2-deoxyglucuronate dehydrogenase [EC:1.1.1.335]
Ascomycota	opera_contig_248226_np12	opera_contig_248226_np12_6	Fungi;Ascomycota;NA;NA;NA;NA;NA	K14445	solute carrier family 13 (sodium-dependent dicarboxylate transporter), member 2/3/5
Ascomycota	opera_contig_187733_np12	opera_contig_187733_np12_1	Fungi;Ascomycota;NA;NA;NA;NA;NA	K01208	cyclomaltodextrinase / maltogenic alpha-amylase / neopullulanase [EC:3.2.1.54 3.2.1.133 3.2.1.135]
Ascomycota	opera_contig_187733_np12	opera_contig_187733_np12_3	Fungi;Ascomycota;NA;NA;NA;NA;NA	K09165	dodecin
Ascomycota	opera_contig_187733_np12	opera_contig_187733_np12_6	Fungi;Ascomycota;NA;NA;NA;NA;NA	K06990	MEMO1 family protein
Ascomycota	opera_contig_187733_np12	opera_contig_187733_np12_8	Fungi;Ascomycota;NA;NA;NA;NA;NA	K01476	arginase [EC:3.5.3.1]
Ascomycota	opera_contig_193110_np12	opera_contig_193110_np12_1	Fungi;Ascomycota;Eurotiomycetes;NA;NA;NA;NA	K01654	N-acetylneuraminate synthase [EC:2.5.1.56]
Ascomycota	opera_contig_193110_np12	opera_contig_193110_np12_6	Fungi;Ascomycota;Eurotiomycetes;NA;NA;NA;NA	K10323	ankyrin repeat and SOCS box protein 1
Ascomycota	opera_contig_249032_np12	opera_contig_249032_np12_1	Fungi;Ascomycota;Eurotiomycetes;Eurotiales;Aspergillaceae;Aspergillus;Aspergillus ibericus	K01183	chitinase [EC:3.2.1.14]
Ascomycota	opera_contig_249032_np12	opera_contig_249032_np12_3	Fungi;Ascomycota;Eurotiomycetes;Eurotiales;Aspergillaceae;Aspergillus;Aspergillus ibericus	K00052	3-isopropylmalate dehydrogenase [EC:1.1.1.85]
Ascomycota	opera_contig_249032_np12	opera_contig_249032_np12_7	Fungi;Ascomycota;Eurotiomycetes;Eurotiales;Aspergillaceae;Aspergillus;Aspergillus ibericus	K07574	RNA-binding protein
Ascomycota	opera_contig_249032_np12	opera_contig_249032_np12_8	Fungi;Ascomycota;Eurotiomycetes;Eurotiales;Aspergillaceae;Aspergillus;Aspergillus ibericus	K21162	enediyne biosynthesis protein E4
Ascomycota	opera_contig_216016_np12	opera_contig_216016_np12_1	Fungi;Ascomycota;Eurotiomycetes;Eurotiales;Aspergillaceae;Aspergillus;Aspergillus ibericus	K03630	DNA repair protein RadC
Ascomycota	opera_contig_216016_np12	opera_contig_216016_np12_2	Fungi;Ascomycota;Eurotiomycetes;Eurotiales;Aspergillaceae;Aspergillus;Aspergillus ibericus	K09825	Fur family transcriptional regulator, peroxide stress response regulator
Ascomycota	opera_contig_216016_np12	opera_contig_216016_np12_8	Fungi;Ascomycota;Eurotiomycetes;Eurotiales;Aspergillaceae;Aspergillus;Aspergillus ibericus	K09939	uncharacterized protein
Ascomycota	opera_contig_817797_np12	opera_contig_817797_np12_3	Fungi;Ascomycota;Dothideomycetes;Mycosphaerellales;Dissoconiaceae;Dissoconium;Dissoconium aciculare	K01953	asparagine synthase (glutamine-hydrolysing) [EC:6.3.5.4]
Ascomycota	opera_contig_407446_np12	opera_contig_407446_np12_1	Fungi;Ascomycota;Schizosaccharomycetes;Schizosaccharomycetales;Schizosaccharomycetaceae;Schizosaccharomyces;Schizosaccharomyces octosporus	K01869	leucyl-tRNA synthetase [EC:6.1.1.4]
Ascomycota	opera_contig_407446_np12	opera_contig_407446_np12_2	Fungi;Ascomycota;Schizosaccharomycetes;Schizosaccharomycetales;Schizosaccharomycetaceae;Schizosaccharomyces;Schizosaccharomyces octosporus	K00793	riboflavin synthase [EC:2.5.1.9]
Ascomycota	opera_contig_407446_np12	opera_contig_407446_np12_3	Fungi;Ascomycota;Schizosaccharomycetes;Schizosaccharomycetales;Schizosaccharomycetaceae;Schizosaccharomyces;Schizosaccharomyces octosporus	K00794	6,7-dimethyl-8-ribityllumazine synthase [EC:2.5.1.78]
Ascomycota	opera_contig_407446_np12	opera_contig_407446_np12_4	Fungi;Ascomycota;Schizosaccharomycetes;Schizosaccharomycetales;Schizosaccharomycetaceae;Schizosaccharomyces;Schizosaccharomyces octosporus	K03625	transcription antitermination protein NusB
Ascomycota	opera_contig_407446_np12	opera_contig_407446_np12_7	Fungi;Ascomycota;Schizosaccharomycetes;Schizosaccharomycetales;Schizosaccharomycetaceae;Schizosaccharomyces;Schizosaccharomyces octosporus	K14652	3,4-dihydroxy 2-butanone 4-phosphate synthase / GTP cyclohydrolase II [EC:4.1.99.12 3.5.4.25]
Ascomycota	opera_contig_578493_np12	opera_contig_578493_np12_1	Fungi;Ascomycota;Sordariomycetes;Hypocreales;Nectriaceae;Fusarium;Fusarium solani species complex	K02052	putative spermidine/putrescine transport system ATP-binding protein
Ascomycota	opera_contig_578493_np12	opera_contig_578493_np12_2	Fungi;Ascomycota;Sordariomycetes;Hypocreales;Nectriaceae;Fusarium;Fusarium solani species complex	K11069	spermidine/putrescine transport system substrate-binding protein
Ascomycota	opera_contig_413074_np12	opera_contig_413074_np12_1	Fungi;Ascomycota;Sordariomycetes;Hypocreales;Nectriaceae;Fusarium;Fusarium solani species complex	K11072	spermidine/putrescine transport system ATP-binding protein [EC:7.6.2.11]
Ascomycota	opera_contig_413074_np12	opera_contig_413074_np12_2	Fungi;Ascomycota;Sordariomycetes;Hypocreales;Nectriaceae;Fusarium;Fusarium solani species complex	K03718	Lrp/AsnC family transcriptional regulator, regulator for asnA, asnC and gidA
Ascomycota	opera_contig_413074_np12	opera_contig_413074_np12_4	Fungi;Ascomycota;Sordariomycetes;Hypocreales;Nectriaceae;Fusarium;Fusarium solani species complex	K01845	glutamate-1-semialdehyde 2,1-aminomutase [EC:5.4.3.8]
Ascomycota	opera_contig_413074_np12	opera_contig_413074_np12_5	Fungi;Ascomycota;Sordariomycetes;Hypocreales;Nectriaceae;Fusarium;Fusarium solani species complex	K11071	spermidine/putrescine transport system permease protein
Ascomycota	opera_contig_363072_np12	opera_contig_363072_np12_4	Fungi;Ascomycota;Sordariomycetes;Glomerellales;Glomerellaceae;Colletotrichum;Colletotrichum gloeosporioides species complex	K01897	long-chain acyl-CoA synthetase [EC:6.2.1.3]
Ascomycota	opera_contig_363072_np12	opera_contig_363072_np12_5	Fungi;Ascomycota;Sordariomycetes;Glomerellales;Glomerellaceae;Colletotrichum;Colletotrichum gloeosporioides species complex	K01897	long-chain acyl-CoA synthetase [EC:6.2.1.3]
Ascomycota	opera_contig_700238_np12	opera_contig_700238_np12_2	Fungi;Ascomycota;Schizosaccharomycetes;Schizosaccharomycetales;Schizosaccharomycetaceae;Schizosaccharomyces;NA	K05838	putative thioredoxin
Ascomycota	opera_contig_700238_np12	opera_contig_700238_np12_4	Fungi;Ascomycota;Schizosaccharomycetes;Schizosaccharomycetales;Schizosaccharomycetaceae;Schizosaccharomyces;NA	K03432	proteasome alpha subunit [EC:3.4.25.1]
Ascomycota	opera_contig_700238_np12	opera_contig_700238_np12_6	Fungi;Ascomycota;Schizosaccharomycetes;Schizosaccharomycetales;Schizosaccharomycetaceae;Schizosaccharomyces;NA	K06933	uncharacterized protein
Ascomycota	opera_contig_229939_np12	opera_contig_229939_np12_3	Fungi;Ascomycota;Sordariomycetes;Ophiostomatales;Ophiostomataceae;Grosmannia;Grosmannia clavigera	K06990	MEMO1 family protein
Ascomycota	opera_contig_229939_np12	opera_contig_229939_np12_4	Fungi;Ascomycota;Sordariomycetes;Ophiostomatales;Ophiostomataceae;Grosmannia;Grosmannia clavigera	K04069	pyruvate formate lyase activating enzyme [EC:1.97.1.4]
Ascomycota	opera_contig_178450_np12	opera_contig_178450_np12_4	Fungi;Ascomycota;Saccharomycetes;Saccharomycetales;Metschnikowiaceae;Clavispora;Clavispora/Candida clade	K05825	2-aminoadipate transaminase [EC:2.6.1.-]
Ascomycota	opera_contig_178450_np12	opera_contig_178450_np12_5	Fungi;Ascomycota;Saccharomycetes;Saccharomycetales;Metschnikowiaceae;Clavispora;Clavispora/Candida clade	K01424	L-asparaginase [EC:3.5.1.1]
Ascomycota	opera_contig_178450_np12	opera_contig_178450_np12_6	Fungi;Ascomycota;Saccharomycetes;Saccharomycetales;Metschnikowiaceae;Clavispora;Clavispora/Candida clade	K03284	magnesium transporter
Ascomycota	opera_contig_600203_np12	opera_contig_600203_np12_3	Fungi;Ascomycota;Saccharomycetes;Saccharomycetales;Debaryomycetaceae;Hyphopichia;Hyphopichia burtonii	K04043	molecular chaperone DnaK
Ascomycota	opera_contig_600203_np12	opera_contig_600203_np12_4	Fungi;Ascomycota;Saccharomycetes;Saccharomycetales;Debaryomycetaceae;Hyphopichia;Hyphopichia burtonii	K03687	molecular chaperone GrpE
Ascomycota	opera_contig_600203_np12	opera_contig_600203_np12_6	Fungi;Ascomycota;Saccharomycetes;Saccharomycetales;Debaryomycetaceae;Hyphopichia;Hyphopichia burtonii	K09490	endoplasmic reticulum chaperone BiP [EC:3.6.4.10]
Ascomycota	opera_contig_600976_np12	opera_contig_600976_np12_2	Fungi;Ascomycota;Saccharomycetes;Saccharomycetales;Saccharomycetaceae;Tetrapisispora;Tetrapisispora phaffii	K03809	NAD(P)H dehydrogenase (quinone) [EC:1.6.5.2]
Ascomycota	opera_contig_1229484_np12	opera_contig_1229484_np12_1	Fungi;Ascomycota;Dothideomycetes;Pleosporales;Pleosporineae;Leptosphaeriaceae;Leptosphaeria	K03216	tRNA (cytidine/uridine-2'-O-)-methyltransferase [EC:2.1.1.207]
Ascomycota	opera_contig_1229484_np12	opera_contig_1229484_np12_2	Fungi;Ascomycota;Dothideomycetes;Pleosporales;Pleosporineae;Leptosphaeriaceae;Leptosphaeria	K01463	N-acetylglucosamine malate deacetylase 1 [EC:3.5.1.-]
Ascomycota	opera_contig_99156_np12	opera_contig_99156_np12_11	Fungi;Ascomycota;Sordariomycetes;Glomerellales;Plectosphaerellaceae;Verticillium;Verticillium dahliae	K02314	replicative DNA helicase [EC:3.6.4.12]
Ascomycota	opera_contig_99156_np12	opera_contig_99156_np12_14	Fungi;Ascomycota;Sordariomycetes;Glomerellales;Plectosphaerellaceae;Verticillium;Verticillium dahliae	K03648	uracil-DNA glycosylase [EC:3.2.2.27]
Ascomycota	opera_contig_98645_np12	opera_contig_98645_np12_1	Fungi;Ascomycota;Sordariomycetes;Magnaporthales;Pyriculariaceae;Pyricularia;Pyricularia grisea	K01129	dGTPase [EC:3.1.5.1]
Ascomycota	opera_contig_98645_np12	opera_contig_98645_np12_3	Fungi;Ascomycota;Sordariomycetes;Magnaporthales;Pyriculariaceae;Pyricularia;Pyricularia grisea	K17472	Rrf2 family transcriptional regulator, cysteine metabolism repressor
Ascomycota	opera_contig_98645_np12	opera_contig_98645_np12_4	Fungi;Ascomycota;Sordariomycetes;Magnaporthales;Pyriculariaceae;Pyricularia;Pyricularia grisea	K17472	Rrf2 family transcriptional regulator, cysteine metabolism repressor
Ascomycota	opera_contig_98645_np12	opera_contig_98645_np12_5	Fungi;Ascomycota;Sordariomycetes;Magnaporthales;Pyriculariaceae;Pyricularia;Pyricularia grisea	K02032	peptide/nickel transport system ATP-binding protein
Ascomycota	opera_contig_98645_np12	opera_contig_98645_np12_6	Fungi;Ascomycota;Sordariomycetes;Magnaporthales;Pyriculariaceae;Pyricularia;Pyricularia grisea	K02031	peptide/nickel transport system ATP-binding protein
Ascomycota	opera_contig_98645_np12	opera_contig_98645_np12_8	Fungi;Ascomycota;Sordariomycetes;Magnaporthales;Pyriculariaceae;Pyricularia;Pyricularia grisea	K06997	PLP dependent protein
Ascomycota	opera_contig_98645_np12	opera_contig_98645_np12_13	Fungi;Ascomycota;Sordariomycetes;Magnaporthales;Pyriculariaceae;Pyricularia;Pyricularia grisea	K01273	membrane dipeptidase [EC:3.4.13.19]
Ascomycota	opera_contig_58407_np12	opera_contig_58407_np12_2	Fungi;Ascomycota;Eurotiomycetes;Eurotiales;Thermoascaceae;Paecilomyces;Paecilomyces variotii	K02335	DNA polymerase I [EC:2.7.7.7]
Ascomycota	opera_contig_58407_np12	opera_contig_58407_np12_4	Fungi;Ascomycota;Eurotiomycetes;Eurotiales;Thermoascaceae;Paecilomyces;Paecilomyces variotii	K00820	glutamine---fructose-6-phosphate transaminase (isomerizing) [EC:2.6.1.16]
Ascomycota	opera_contig_58407_np12	opera_contig_58407_np12_5	Fungi;Ascomycota;Eurotiomycetes;Eurotiales;Thermoascaceae;Paecilomyces;Paecilomyces variotii	K04485	DNA repair protein RadA/Sms
Ascomycota	opera_contig_1037207_np12	opera_contig_1037207_np12_2	Fungi;Ascomycota;NA;NA;NA;NA;NA	K00972	UDP-N-acetylglucosamine/UDP-N-acetylgalactosamine diphosphorylase [EC:2.7.7.23 2.7.7.83]
Ascomycota	opera_contig_1037207_np12	opera_contig_1037207_np12_3	Fungi;Ascomycota;NA;NA;NA;NA;NA	K07461	putative endonuclease
Ascomycota	opera_contig_258468_np12	opera_contig_258468_np12_1	Fungi;Ascomycota;Leotiomycetes;Helotiales;Sclerotiniaceae;Botrytis;Botrytis byssoidea	K02115	F-type H+-transporting ATPase subunit gamma
Ascomycota	opera_contig_258468_np12	opera_contig_258468_np12_2	Fungi;Ascomycota;Leotiomycetes;Helotiales;Sclerotiniaceae;Botrytis;Botrytis byssoidea	K02112	F-type H+/Na+-transporting ATPase subunit beta [EC:7.1.2.2 7.2.2.1]
Ascomycota	opera_contig_258468_np12	opera_contig_258468_np12_3	Fungi;Ascomycota;Leotiomycetes;Helotiales;Sclerotiniaceae;Botrytis;Botrytis byssoidea	K02111	F-type H+/Na+-transporting ATPase subunit alpha [EC:7.1.2.2 7.2.2.1]
Ascomycota	opera_contig_258468_np12	opera_contig_258468_np12_4	Fungi;Ascomycota;Leotiomycetes;Helotiales;Sclerotiniaceae;Botrytis;Botrytis byssoidea	K02113	F-type H+-transporting ATPase subunit delta
Ascomycota	opera_contig_258468_np12	opera_contig_258468_np12_5	Fungi;Ascomycota;Leotiomycetes;Helotiales;Sclerotiniaceae;Botrytis;Botrytis byssoidea	K02109	F-type H+-transporting ATPase subunit b
Ascomycota	opera_contig_258468_np12	opera_contig_258468_np12_6	Fungi;Ascomycota;Leotiomycetes;Helotiales;Sclerotiniaceae;Botrytis;Botrytis byssoidea	K15524	mannosylglycerate hydrolase [EC:3.2.1.170]
Ascomycota	opera_contig_154920_np12	opera_contig_154920_np12_2	Fungi;Ascomycota;Saccharomycetes;Saccharomycetales;Metschnikowiaceae;Clavispora;Clavispora/Candida clade	K07560	D-aminoacyl-tRNA deacylase [EC:3.1.1.96]
Ascomycota	opera_contig_154920_np12	opera_contig_154920_np12_3	Fungi;Ascomycota;Saccharomycetes;Saccharomycetales;Metschnikowiaceae;Clavispora;Clavispora/Candida clade	K02884	large subunit ribosomal protein L19
Ascomycota	opera_contig_154920_np12	opera_contig_154920_np12_4	Fungi;Ascomycota;Saccharomycetes;Saccharomycetales;Metschnikowiaceae;Clavispora;Clavispora/Candida clade	K03116	sec-independent protein translocase protein TatA
Ascomycota	opera_contig_154920_np12	opera_contig_154920_np12_7	Fungi;Ascomycota;Saccharomycetes;Saccharomycetales;Metschnikowiaceae;Clavispora;Clavispora/Candida clade	K03797	carboxyl-terminal processing protease [EC:3.4.21.102]
Ascomycota	opera_contig_154920_np12	opera_contig_154920_np12_8	Fungi;Ascomycota;Saccharomycetes;Saccharomycetales;Metschnikowiaceae;Clavispora;Clavispora/Candida clade	K03470	ribonuclease HII [EC:3.1.26.4]
Ascomycota	opera_contig_154920_np12	opera_contig_154920_np12_9	Fungi;Ascomycota;Saccharomycetes;Saccharomycetales;Metschnikowiaceae;Clavispora;Clavispora/Candida clade	K03118	sec-independent protein translocase protein TatC
Ascomycota	opera_contig_564503_np12	opera_contig_564503_np12_1	Fungi;Ascomycota;Sordariomycetes;Hypocreales;Clavicipitaceae;Metarhizium;Metarhizium robertsii	K01712	urocanate hydratase [EC:4.2.1.49]
Ascomycota	opera_contig_564503_np12	opera_contig_564503_np12_4	Fungi;Ascomycota;Sordariomycetes;Hypocreales;Clavicipitaceae;Metarhizium;Metarhizium robertsii	K01745	histidine ammonia-lyase [EC:4.3.1.3]
Ascomycota	opera_contig_180517_np12	opera_contig_180517_np12_3	Fungi;Ascomycota;NA;NA;NA;NA;NA	K12132	eukaryotic-like serine/threonine-protein kinase [EC:2.7.11.1]
Ascomycota	opera_contig_180517_np12	opera_contig_180517_np12_5	Fungi;Ascomycota;NA;NA;NA;NA;NA	K10716	voltage-gated potassium channel
Ascomycota	opera_contig_200396_np12	opera_contig_200396_np12_5	Fungi;Ascomycota;Dothideomycetes;Venturiales;Sympoventuriaceae;Verruconis;Verruconis gallopava	K16807	MAP7 domain-containing protein 3
Ascomycota	opera_contig_943694_np12	opera_contig_943694_np12_1	Fungi;Ascomycota;Dothideomycetes;Pleosporales;Massarineae;Didymosphaeriaceae;Paraphaeosphaeria	K01007	pyruvate, water dikinase [EC:2.7.9.2]
Ascomycota	opera_contig_943694_np12	opera_contig_943694_np12_2	Fungi;Ascomycota;Dothideomycetes;Pleosporales;Massarineae;Didymosphaeriaceae;Paraphaeosphaeria	K06400	site-specific DNA recombinase
Ascomycota	opera_contig_152700_np12	opera_contig_152700_np12_1	Fungi;Ascomycota;Dothideomycetes;Pleosporales;Massarineae;Didymosphaeriaceae;Paraphaeosphaeria	K03388	heterodisulfide reductase subunit A2 [EC:1.8.7.3 1.8.98.4 1.8.98.5 1.8.98.6]
Ascomycota	opera_contig_152700_np12	opera_contig_152700_np12_2	Fungi;Ascomycota;Dothideomycetes;Pleosporales;Massarineae;Didymosphaeriaceae;Paraphaeosphaeria	K03388	heterodisulfide reductase subunit A2 [EC:1.8.7.3 1.8.98.4 1.8.98.5 1.8.98.6]
Ascomycota	opera_contig_152700_np12	opera_contig_152700_np12_5	Fungi;Ascomycota;Dothideomycetes;Pleosporales;Massarineae;Didymosphaeriaceae;Paraphaeosphaeria	K10947	PadR family transcriptional regulator, regulatory protein PadR
Ascomycota	opera_contig_152700_np12	opera_contig_152700_np12_6	Fungi;Ascomycota;Dothideomycetes;Pleosporales;Massarineae;Didymosphaeriaceae;Paraphaeosphaeria	K03389	heterodisulfide reductase subunit B2 [EC:1.8.7.3 1.8.98.4 1.8.98.5 1.8.98.6]
Ascomycota	opera_contig_152700_np12	opera_contig_152700_np12_7	Fungi;Ascomycota;Dothideomycetes;Pleosporales;Massarineae;Didymosphaeriaceae;Paraphaeosphaeria	K03388	heterodisulfide reductase subunit A2 [EC:1.8.7.3 1.8.98.4 1.8.98.5 1.8.98.6]
Ascomycota	opera_contig_152700_np12	opera_contig_152700_np12_9	Fungi;Ascomycota;Dothideomycetes;Pleosporales;Massarineae;Didymosphaeriaceae;Paraphaeosphaeria	K03389	heterodisulfide reductase subunit B2 [EC:1.8.7.3 1.8.98.4 1.8.98.5 1.8.98.6]
Ascomycota	opera_contig_143875_np12	opera_contig_143875_np12_3	Fungi;Ascomycota;Sordariomycetes;Xylariales;Hypoxylaceae;Daldinia;Daldinia childiae	K00176	2-oxoglutarate ferredoxin oxidoreductase subunit delta [EC:1.2.7.3]
Ascomycota	opera_contig_143875_np12	opera_contig_143875_np12_5	Fungi;Ascomycota;Sordariomycetes;Xylariales;Hypoxylaceae;Daldinia;Daldinia childiae	K00634	phosphate butyryltransferase [EC:2.3.1.19]
Ascomycota	opera_contig_143875_np12	opera_contig_143875_np12_12	Fungi;Ascomycota;Sordariomycetes;Xylariales;Hypoxylaceae;Daldinia;Daldinia childiae	K00174	2-oxoglutarate/2-oxoacid ferredoxin oxidoreductase subunit alpha [EC:1.2.7.3 1.2.7.11]
Ascomycota	opera_contig_143875_np12	opera_contig_143875_np12_14	Fungi;Ascomycota;Sordariomycetes;Xylariales;Hypoxylaceae;Daldinia;Daldinia childiae	K00634	phosphate butyryltransferase [EC:2.3.1.19]
Ascomycota	opera_contig_143875_np12	opera_contig_143875_np12_15	Fungi;Ascomycota;Sordariomycetes;Xylariales;Hypoxylaceae;Daldinia;Daldinia childiae	K00175	2-oxoglutarate/2-oxoacid ferredoxin oxidoreductase subunit beta [EC:1.2.7.3 1.2.7.11]
Ascomycota	opera_contig_353139_np12	opera_contig_353139_np12_1	Fungi;Ascomycota;Pneumocystidomycetes;Pneumocystidales;Pneumocystidaceae;Pneumocystis;Pneumocystis carinii	K11004	ATP-binding cassette, subfamily B, bacterial HlyB/CyaB
Ascomycota	opera_contig_384698_np12	opera_contig_384698_np12_1	Fungi;Ascomycota;Saccharomycetes;Saccharomycetales;Saccharomycetales incertae sedis;Diutina;Diutina rugosa	K06861	lipopolysaccharide export system ATP-binding protein [EC:7.5.2.5]
Ascomycota	opera_contig_384698_np12	opera_contig_384698_np12_4	Fungi;Ascomycota;Saccharomycetes;Saccharomycetales;Saccharomycetales incertae sedis;Diutina;Diutina rugosa	K03092	RNA polymerase sigma-54 factor
Ascomycota	opera_contig_392124_np12	opera_contig_392124_np12_2	Fungi;Ascomycota;Sordariomycetes;Hypocreales;Cordycipitaceae;Beauveria;Beauveria bassiana	K00612	carbamoyltransferase [EC:2.1.3.-]
Ascomycota	opera_contig_308542_np12	opera_contig_308542_np12_1	Fungi;Ascomycota;Dothideomycetes;Mycosphaerellales;Mycosphaerellaceae;Pseudocercospora;Pseudocercospora fijiensis	K01622	fructose 1,6-bisphosphate aldolase/phosphatase [EC:4.1.2.13 3.1.3.11]
Ascomycota	opera_contig_308542_np12	opera_contig_308542_np12_2	Fungi;Ascomycota;Dothideomycetes;Mycosphaerellales;Mycosphaerellaceae;Pseudocercospora;Pseudocercospora fijiensis	K01530	phospholipid-translocating ATPase [EC:7.6.2.1]
Ascomycota	opera_contig_308542_np12	opera_contig_308542_np12_5	Fungi;Ascomycota;Dothideomycetes;Mycosphaerellales;Mycosphaerellaceae;Pseudocercospora;Pseudocercospora fijiensis	K19689	aminopeptidase [EC:3.4.11.-]
Ascomycota	opera_contig_274523_np12	opera_contig_274523_np12_5	Fungi;Ascomycota;Xylonomycetes;Xylonales;Xylonaceae;Xylona;Xylona heveae	K12132	eukaryotic-like serine/threonine-protein kinase [EC:2.7.11.1]
Ascomycota	opera_contig_307195_np12	opera_contig_307195_np12_1	Fungi;Ascomycota;Saccharomycetes;Saccharomycetales;Debaryomycetaceae;Scheffersomyces;Scheffersomyces stipitis	K04488	nitrogen fixation protein NifU and related proteins
Ascomycota	opera_contig_307195_np12	opera_contig_307195_np12_2	Fungi;Ascomycota;Saccharomycetes;Saccharomycetales;Debaryomycetaceae;Scheffersomyces;Scheffersomyces stipitis	K04487	cysteine desulfurase [EC:2.8.1.7]
Ascomycota	opera_contig_307195_np12	opera_contig_307195_np12_5	Fungi;Ascomycota;Saccharomycetes;Saccharomycetales;Debaryomycetaceae;Scheffersomyces;Scheffersomyces stipitis	K04085	tRNA 2-thiouridine synthesizing protein A [EC:2.8.1.-]
Ascomycota	opera_contig_410689_np12	opera_contig_410689_np12_1	Fungi;Ascomycota;Eurotiomycetes;Eurotiales;Aspergillaceae;Aspergillus;Aspergillus subgen. Circumdati	K01069	hydroxyacylglutathione hydrolase [EC:3.1.2.6]
Ascomycota	opera_contig_410689_np12	opera_contig_410689_np12_2	Fungi;Ascomycota;Eurotiomycetes;Eurotiales;Aspergillaceae;Aspergillus;Aspergillus subgen. Circumdati	K00939	adenylate kinase [EC:2.7.4.3]
Ascomycota	opera_contig_410689_np12	opera_contig_410689_np12_3	Fungi;Ascomycota;Eurotiomycetes;Eurotiales;Aspergillaceae;Aspergillus;Aspergillus subgen. Circumdati	K03635	molybdopterin synthase catalytic subunit [EC:2.8.1.12]
Ascomycota	opera_contig_410689_np12	opera_contig_410689_np12_4	Fungi;Ascomycota;Eurotiomycetes;Eurotiales;Aspergillaceae;Aspergillus;Aspergillus subgen. Circumdati	K03671	thioredoxin 1
Ascomycota	opera_contig_410689_np12	opera_contig_410689_np12_6	Fungi;Ascomycota;Eurotiomycetes;Eurotiales;Aspergillaceae;Aspergillus;Aspergillus subgen. Circumdati	K07095	uncharacterized protein
Ascomycota	opera_contig_410689_np12	opera_contig_410689_np12_7	Fungi;Ascomycota;Eurotiomycetes;Eurotiales;Aspergillaceae;Aspergillus;Aspergillus subgen. Circumdati	K01755	argininosuccinate lyase [EC:4.3.2.1]
Ascomycota	opera_contig_410689_np12	opera_contig_410689_np12_12	Fungi;Ascomycota;Eurotiomycetes;Eurotiales;Aspergillaceae;Aspergillus;Aspergillus subgen. Circumdati	K03660	N-glycosylase/DNA lyase [EC:3.2.2.- 4.2.99.18]
Ascomycota	opera_contig_548272_np12	opera_contig_548272_np12_1	Fungi;Ascomycota;Schizosaccharomycetes;Schizosaccharomycetales;Schizosaccharomycetaceae;Schizosaccharomyces;NA	K10725	archaeal cell division control protein 6
Ascomycota	opera_contig_548272_np12	opera_contig_548272_np12_6	Fungi;Ascomycota;Schizosaccharomycetes;Schizosaccharomycetales;Schizosaccharomycetaceae;Schizosaccharomyces;NA	K00605	aminomethyltransferase [EC:2.1.2.10]
Ascomycota	opera_contig_52355_np12	opera_contig_52355_np12_1	Fungi;Ascomycota;Saccharomycetes;Saccharomycetales;Debaryomycetaceae;Candida/Lodderomyces clade;Candida	K10947	PadR family transcriptional regulator, regulatory protein PadR
Ascomycota	opera_contig_52355_np12	opera_contig_52355_np12_2	Fungi;Ascomycota;Saccharomycetes;Saccharomycetales;Debaryomycetaceae;Candida/Lodderomyces clade;Candida	K02005	HlyD family secretion protein
Ascomycota	opera_contig_52355_np12	opera_contig_52355_np12_4	Fungi;Ascomycota;Saccharomycetes;Saccharomycetales;Debaryomycetaceae;Candida/Lodderomyces clade;Candida	K08999	uncharacterized protein
Ascomycota	opera_contig_52355_np12	opera_contig_52355_np12_5	Fungi;Ascomycota;Saccharomycetes;Saccharomycetales;Debaryomycetaceae;Candida/Lodderomyces clade;Candida	K10947	PadR family transcriptional regulator, regulatory protein PadR
Ascomycota	opera_contig_52355_np12	opera_contig_52355_np12_6	Fungi;Ascomycota;Saccharomycetes;Saccharomycetales;Debaryomycetaceae;Candida/Lodderomyces clade;Candida	K02004	putative ABC transport system permease protein
Ascomycota	opera_contig_52355_np12	opera_contig_52355_np12_7	Fungi;Ascomycota;Saccharomycetes;Saccharomycetales;Debaryomycetaceae;Candida/Lodderomyces clade;Candida	K02003	putative ABC transport system ATP-binding protein
Ascomycota	opera_contig_52355_np12	opera_contig_52355_np12_8	Fungi;Ascomycota;Saccharomycetes;Saccharomycetales;Debaryomycetaceae;Candida/Lodderomyces clade;Candida	K08676	tricorn protease [EC:3.4.21.-]
Ascomycota	opera_contig_52355_np12	opera_contig_52355_np12_10	Fungi;Ascomycota;Saccharomycetes;Saccharomycetales;Debaryomycetaceae;Candida/Lodderomyces clade;Candida	K02004	putative ABC transport system permease protein
Ascomycota	opera_contig_52355_np12	opera_contig_52355_np12_11	Fungi;Ascomycota;Saccharomycetes;Saccharomycetales;Debaryomycetaceae;Candida/Lodderomyces clade;Candida	K15255	ATP-dependent DNA helicase PIF1 [EC:3.6.4.12]
Ascomycota	opera_contig_52355_np12	opera_contig_52355_np12_12	Fungi;Ascomycota;Saccharomycetes;Saccharomycetales;Debaryomycetaceae;Candida/Lodderomyces clade;Candida	K02004	putative ABC transport system permease protein
Ascomycota	opera_contig_52355_np12	opera_contig_52355_np12_15	Fungi;Ascomycota;Saccharomycetes;Saccharomycetales;Debaryomycetaceae;Candida/Lodderomyces clade;Candida	K02003	putative ABC transport system ATP-binding protein
Ascomycota	opera_contig_52355_np12	opera_contig_52355_np12_18	Fungi;Ascomycota;Saccharomycetes;Saccharomycetales;Debaryomycetaceae;Candida/Lodderomyces clade;Candida	K12340	outer membrane protein
Ascomycota	opera_contig_52355_np12	opera_contig_52355_np12_20	Fungi;Ascomycota;Saccharomycetes;Saccharomycetales;Debaryomycetaceae;Candida/Lodderomyces clade;Candida	K13598	two-component system, NtrC family, nitrogen regulation sensor histidine kinase NtrY [EC:2.7.13.3]
Ascomycota	opera_contig_52355_np12	opera_contig_52355_np12_21	Fungi;Ascomycota;Saccharomycetes;Saccharomycetales;Debaryomycetaceae;Candida/Lodderomyces clade;Candida	K02004	putative ABC transport system permease protein
Ascomycota	opera_contig_94519_np12	opera_contig_94519_np12_2	Fungi;Ascomycota;Eurotiomycetes;Eurotiales;Thermoascaceae;Paecilomyces;Paecilomyces variotii	K00627	pyruvate dehydrogenase E2 component (dihydrolipoamide acetyltransferase) [EC:2.3.1.12]
Ascomycota	opera_contig_94519_np12	opera_contig_94519_np12_7	Fungi;Ascomycota;Eurotiomycetes;Eurotiales;Thermoascaceae;Paecilomyces;Paecilomyces variotii	K07486	transposase
Ascomycota	opera_contig_94519_np12	opera_contig_94519_np12_8	Fungi;Ascomycota;Eurotiomycetes;Eurotiales;Thermoascaceae;Paecilomyces;Paecilomyces variotii	K00163	pyruvate dehydrogenase E1 component [EC:1.2.4.1]
Ascomycota	opera_contig_94519_np12	opera_contig_94519_np12_10	Fungi;Ascomycota;Eurotiomycetes;Eurotiales;Thermoascaceae;Paecilomyces;Paecilomyces variotii	K00382	dihydrolipoamide dehydrogenase [EC:1.8.1.4]
Ascomycota	opera_contig_56129_np12	opera_contig_56129_np12_1	Fungi;Ascomycota;Eurotiomycetes;Eurotiales;Aspergillaceae;Aspergillus;Aspergillus tanneri	K07406	alpha-galactosidase [EC:3.2.1.22]
Ascomycota	opera_contig_56129_np12	opera_contig_56129_np12_2	Fungi;Ascomycota;Eurotiomycetes;Eurotiales;Aspergillaceae;Aspergillus;Aspergillus tanneri	K20862	FMN hydrolase / 5-amino-6-(5-phospho-D-ribitylamino)uracil phosphatase [EC:3.1.3.102 3.1.3.104]
Ascomycota	opera_contig_56129_np12	opera_contig_56129_np12_6	Fungi;Ascomycota;Eurotiomycetes;Eurotiales;Aspergillaceae;Aspergillus;Aspergillus tanneri	K01599	uroporphyrinogen decarboxylase [EC:4.1.1.37]
Ascomycota	opera_contig_56129_np12	opera_contig_56129_np12_8	Fungi;Ascomycota;Eurotiomycetes;Eurotiales;Aspergillaceae;Aspergillus;Aspergillus tanneri	K05989	alpha-L-rhamnosidase [EC:3.2.1.40]
Ascomycota	opera_contig_81294_np12	opera_contig_81294_np12_1	Fungi;Ascomycota;Eurotiomycetes;Chaetothyriales;Herpotrichiellaceae;Exophiala;Exophiala xenobiotica	K00757	uridine phosphorylase [EC:2.4.2.3]
Ascomycota	opera_contig_81294_np12	opera_contig_81294_np12_2	Fungi;Ascomycota;Eurotiomycetes;Chaetothyriales;Herpotrichiellaceae;Exophiala;Exophiala xenobiotica	K22013	magnesium dechelatase [EC:4.99.1.10]
Ascomycota	opera_contig_81294_np12	opera_contig_81294_np12_3	Fungi;Ascomycota;Eurotiomycetes;Chaetothyriales;Herpotrichiellaceae;Exophiala;Exophiala xenobiotica	K01599	uroporphyrinogen decarboxylase [EC:4.1.1.37]
Ascomycota	opera_contig_81294_np12	opera_contig_81294_np12_7	Fungi;Ascomycota;Eurotiomycetes;Chaetothyriales;Herpotrichiellaceae;Exophiala;Exophiala xenobiotica	K03702	excinuclease ABC subunit B
Ascomycota	opera_contig_81294_np12	opera_contig_81294_np12_9	Fungi;Ascomycota;Eurotiomycetes;Chaetothyriales;Herpotrichiellaceae;Exophiala;Exophiala xenobiotica	K03292	glycoside/pentoside/hexuronide:cation symporter, GPH family
Ascomycota	opera_contig_81294_np12	opera_contig_81294_np12_11	Fungi;Ascomycota;Eurotiomycetes;Chaetothyriales;Herpotrichiellaceae;Exophiala;Exophiala xenobiotica	K01599	uroporphyrinogen decarboxylase [EC:4.1.1.37]
Ascomycota	opera_contig_81294_np12	opera_contig_81294_np12_14	Fungi;Ascomycota;Eurotiomycetes;Chaetothyriales;Herpotrichiellaceae;Exophiala;Exophiala xenobiotica	K13688	cyclic beta-1,2-glucan synthetase [EC:2.4.1.-]
Ascomycota	opera_contig_81294_np12	opera_contig_81294_np12_15	Fungi;Ascomycota;Eurotiomycetes;Chaetothyriales;Herpotrichiellaceae;Exophiala;Exophiala xenobiotica	K07100	putative phosphoribosyl transferase
Ascomycota	opera_contig_81727_np12	opera_contig_81727_np12_4	Fungi;Ascomycota;Leotiomycetes;Helotiales;Sclerotiniaceae;Botrytis;Botrytis cinerea	K19265	L-glyceraldehyde 3-phosphate reductase [EC:1.1.1.-]
Ascomycota	opera_contig_81727_np12	opera_contig_81727_np12_5	Fungi;Ascomycota;Leotiomycetes;Helotiales;Sclerotiniaceae;Botrytis;Botrytis cinerea	K06871	uncharacterized protein
Ascomycota	opera_contig_81727_np12	opera_contig_81727_np12_8	Fungi;Ascomycota;Leotiomycetes;Helotiales;Sclerotiniaceae;Botrytis;Botrytis cinerea	K07079	uncharacterized protein
Ascomycota	opera_contig_482010_np12	opera_contig_482010_np12_1	Fungi;Ascomycota;Schizosaccharomycetes;Schizosaccharomycetales;Schizosaccharomycetaceae;Schizosaccharomyces;Schizosaccharomyces pombe	K04763	integrase/recombinase XerD
Ascomycota	opera_contig_482010_np12	opera_contig_482010_np12_3	Fungi;Ascomycota;Schizosaccharomycetes;Schizosaccharomycetales;Schizosaccharomycetaceae;Schizosaccharomyces;Schizosaccharomyces pombe	K01620	threonine aldolase [EC:4.1.2.48]
Ascomycota	opera_contig_266053_np12	opera_contig_266053_np12_1	Fungi;Ascomycota;Eurotiomycetes;Eurotiales;Aspergillaceae;Penicillium;Penicillium expansum	K18888	ATP-binding cassette, subfamily B, multidrug efflux pump
Ascomycota	opera_contig_266053_np12	opera_contig_266053_np12_3	Fungi;Ascomycota;Eurotiomycetes;Eurotiales;Aspergillaceae;Penicillium;Penicillium expansum	K01811	alpha-D-xyloside xylohydrolase [EC:3.2.1.177]
Ascomycota	opera_contig_266053_np12	opera_contig_266053_np12_4	Fungi;Ascomycota;Eurotiomycetes;Eurotiales;Aspergillaceae;Penicillium;Penicillium expansum	K18887	ATP-binding cassette, subfamily B, multidrug efflux pump
Ascomycota	opera_contig_266053_np12	opera_contig_266053_np12_7	Fungi;Ascomycota;Eurotiomycetes;Eurotiales;Aspergillaceae;Penicillium;Penicillium expansum	K05349	beta-glucosidase [EC:3.2.1.21]
Ascomycota	opera_contig_449085_np12	opera_contig_449085_np12_2	Fungi;Ascomycota;Eurotiomycetes;Eurotiales;Aspergillaceae;Aspergillus;Aspergillus brunneoviolaceus	K03060	DNA-directed RNA polymerase subunit omega [EC:2.7.7.6]
Ascomycota	opera_contig_449085_np12	opera_contig_449085_np12_5	Fungi;Ascomycota;Eurotiomycetes;Eurotiales;Aspergillaceae;Aspergillus;Aspergillus brunneoviolaceus	K02669	twitching motility protein PilT
Ascomycota	opera_contig_562585_np12	opera_contig_562585_np12_2	Fungi;Ascomycota;Leotiomycetes;Helotiales;NA;NA;NA	K13018	UDP-2-acetamido-3-amino-2,3-dideoxy-glucuronate N-acetyltransferase [EC:2.3.1.201]
Ascomycota	opera_contig_562585_np12	opera_contig_562585_np12_4	Fungi;Ascomycota;Leotiomycetes;Helotiales;NA;NA;NA	K13020	UDP-N-acetyl-2-amino-2-deoxyglucuronate dehydrogenase [EC:1.1.1.335]
Ascomycota	opera_contig_1212520_np12	opera_contig_1212520_np12_2	Fungi;Ascomycota;Eurotiomycetes;Chaetothyriales;Cyphellophoraceae;Cyphellophora;Cyphellophora europaea	K01239	purine nucleosidase [EC:3.2.2.1]
Ascomycota	opera_contig_1296071_np12	opera_contig_1296071_np12_1	Fungi;Ascomycota;Eurotiomycetes;Onygenales;NA;NA;NA	K01480	agmatinase [EC:3.5.3.11]
Ascomycota	opera_contig_188364_np12	opera_contig_188364_np12_2	Fungi;Ascomycota;Dothideomycetes;Botryosphaeriales;Botryosphaeriaceae;Lasiodiplodia;Lasiodiplodia theobromae	K02030	polar amino acid transport system substrate-binding protein
Ascomycota	opera_contig_468259_np12	opera_contig_468259_np12_1	Fungi;Ascomycota;Eurotiomycetes;Chaetothyriales;Herpotrichiellaceae;Cladophialophora;Cladophialophora immunda	K01684	galactonate dehydratase [EC:4.2.1.6]
Ascomycota	opera_contig_184270_np12	opera_contig_184270_np12_2	Fungi;Ascomycota;Eurotiomycetes;Eurotiales;Aspergillaceae;Aspergillus;Aspergillus subgen. Fumigati	K07030	fatty acid kinase [EC:2.7.2.18]
Ascomycota	opera_contig_184270_np12	opera_contig_184270_np12_4	Fungi;Ascomycota;Eurotiomycetes;Eurotiales;Aspergillaceae;Aspergillus;Aspergillus subgen. Fumigati	K00135	succinate-semialdehyde dehydrogenase / glutarate-semialdehyde dehydrogenase [EC:1.2.1.16 1.2.1.79 1.2.1.20]
Ascomycota	opera_contig_184270_np12	opera_contig_184270_np12_6	Fungi;Ascomycota;Eurotiomycetes;Eurotiales;Aspergillaceae;Aspergillus;Aspergillus subgen. Fumigati	K06015	N-acyl-D-amino-acid deacylase [EC:3.5.1.81]
Ascomycota	opera_contig_184270_np12	opera_contig_184270_np12_7	Fungi;Ascomycota;Eurotiomycetes;Eurotiales;Aspergillaceae;Aspergillus;Aspergillus subgen. Fumigati	K06015	N-acyl-D-amino-acid deacylase [EC:3.5.1.81]
Ascomycota	opera_contig_184270_np12	opera_contig_184270_np12_8	Fungi;Ascomycota;Eurotiomycetes;Eurotiales;Aspergillaceae;Aspergillus;Aspergillus subgen. Fumigati	K03465	thymidylate synthase (FAD) [EC:2.1.1.148]
Ascomycota	opera_contig_188476_np12	opera_contig_188476_np12_3	Fungi;Ascomycota;Eurotiomycetes;Eurotiales;Aspergillaceae;Aspergillus;NA	K03641	TolB protein
Ascomycota	opera_contig_158301_np12	opera_contig_158301_np12_2	Fungi;Ascomycota;Saccharomycetes;Saccharomycetales;Pichiaceae;Brettanomyces;Brettanomyces nanus	K05919	superoxide reductase [EC:1.15.1.2]
Ascomycota	opera_contig_158301_np12	opera_contig_158301_np12_4	Fungi;Ascomycota;Saccharomycetes;Saccharomycetales;Pichiaceae;Brettanomyces;Brettanomyces nanus	K00382	dihydrolipoamide dehydrogenase [EC:1.8.1.4]
Ascomycota	opera_contig_158301_np12	opera_contig_158301_np12_5	Fungi;Ascomycota;Saccharomycetes;Saccharomycetales;Pichiaceae;Brettanomyces;Brettanomyces nanus	K07305	peptide-methionine (R)-S-oxide reductase [EC:1.8.4.12]
Ascomycota	opera_contig_158301_np12	opera_contig_158301_np12_7	Fungi;Ascomycota;Saccharomycetes;Saccharomycetales;Pichiaceae;Brettanomyces;Brettanomyces nanus	K03564	thioredoxin-dependent peroxiredoxin [EC:1.11.1.24]
Ascomycota	opera_contig_158301_np12	opera_contig_158301_np12_8	Fungi;Ascomycota;Saccharomycetes;Saccharomycetales;Pichiaceae;Brettanomyces;Brettanomyces nanus	K03781	catalase [EC:1.11.1.6]
Ascomycota	opera_contig_158301_np12	opera_contig_158301_np12_9	Fungi;Ascomycota;Saccharomycetes;Saccharomycetales;Pichiaceae;Brettanomyces;Brettanomyces nanus	K18983	D-galactarolactone cycloisomerase [EC:5.5.1.27]
Ascomycota	opera_contig_158301_np12	opera_contig_158301_np12_13	Fungi;Ascomycota;Saccharomycetes;Saccharomycetales;Pichiaceae;Brettanomyces;Brettanomyces nanus	K18455	mycothiol S-conjugate amidase [EC:3.5.1.115]
Ascomycota	opera_contig_173065_np12	opera_contig_173065_np12_6	Fungi;Ascomycota;Sordariomycetes;Hypocreales;Cordycipitaceae;NA;NA	K00612	carbamoyltransferase [EC:2.1.3.-]
Ascomycota	opera_contig_242050_np12	opera_contig_242050_np12_4	Fungi;Ascomycota;Eurotiomycetes;Eurotiales;Aspergillaceae;Aspergillus;Aspergillus tanneri	K01869	leucyl-tRNA synthetase [EC:6.1.1.4]
Ascomycota	opera_contig_242050_np12	opera_contig_242050_np12_6	Fungi;Ascomycota;Eurotiomycetes;Eurotiales;Aspergillaceae;Aspergillus;Aspergillus tanneri	K00826	branched-chain amino acid aminotransferase [EC:2.6.1.42]
Ascomycota	opera_contig_567453_np12	opera_contig_567453_np12_1	Fungi;Ascomycota;Saccharomycetes;Saccharomycetales;Pichiaceae;Pichia;Pichia membranifaciens	K08303	U32 family peptidase [EC:3.4.-.-]
Ascomycota	opera_contig_572549_np12	opera_contig_572549_np12_1	Fungi;Ascomycota;NA;NA;NA;NA;NA	K12196	vacuolar protein-sorting-associated protein 4
Ascomycota	opera_contig_101297_np12	opera_contig_101297_np12_2	Fungi;Ascomycota;Eurotiomycetes;Eurotiales;Trichocomaceae;Talaromyces;Talaromyces sect. Trachyspermi	K01812	glucuronate isomerase [EC:5.3.1.12]
Ascomycota	opera_contig_101297_np12	opera_contig_101297_np12_3	Fungi;Ascomycota;Eurotiomycetes;Eurotiales;Trichocomaceae;Talaromyces;Talaromyces sect. Trachyspermi	K00963	UTP--glucose-1-phosphate uridylyltransferase [EC:2.7.7.9]
Ascomycota	opera_contig_101297_np12	opera_contig_101297_np12_6	Fungi;Ascomycota;Eurotiomycetes;Eurotiales;Trichocomaceae;Talaromyces;Talaromyces sect. Trachyspermi	K02052	putative spermidine/putrescine transport system ATP-binding protein
Ascomycota	opera_contig_101297_np12	opera_contig_101297_np12_9	Fungi;Ascomycota;Eurotiomycetes;Eurotiales;Trichocomaceae;Talaromyces;Talaromyces sect. Trachyspermi	K02053	putative spermidine/putrescine transport system permease protein
Ascomycota	opera_contig_101297_np12	opera_contig_101297_np12_14	Fungi;Ascomycota;Eurotiomycetes;Eurotiales;Trichocomaceae;Talaromyces;Talaromyces sect. Trachyspermi	K16190	glucuronokinase [EC:2.7.1.43]
Ascomycota	opera_contig_50690_np12	opera_contig_50690_np12_1	Fungi;Ascomycota;NA;NA;NA;NA;NA	K00948	ribose-phosphate pyrophosphokinase [EC:2.7.6.1]
Ascomycota	opera_contig_50690_np12	opera_contig_50690_np12_3	Fungi;Ascomycota;NA;NA;NA;NA;NA	K03636	sulfur-carrier protein
Ascomycota	opera_contig_50690_np12	opera_contig_50690_np12_6	Fungi;Ascomycota;NA;NA;NA;NA;NA	K01975	RNA 2',3'-cyclic 3'-phosphodiesterase [EC:3.1.4.58]
Ascomycota	opera_contig_50690_np12	opera_contig_50690_np12_9	Fungi;Ascomycota;NA;NA;NA;NA;NA	K04655	hydrogenase expression/formation protein HypE
Ascomycota	opera_contig_50690_np12	opera_contig_50690_np12_10	Fungi;Ascomycota;NA;NA;NA;NA;NA	K00054	hydroxymethylglutaryl-CoA reductase [EC:1.1.1.88]
Ascomycota	opera_contig_50690_np12	opera_contig_50690_np12_12	Fungi;Ascomycota;NA;NA;NA;NA;NA	K09736	uncharacterized protein
Ascomycota	opera_contig_50690_np12	opera_contig_50690_np12_13	Fungi;Ascomycota;NA;NA;NA;NA;NA	K06153	undecaprenyl-diphosphatase [EC:3.6.1.27]
Ascomycota	opera_contig_50690_np12	opera_contig_50690_np12_15	Fungi;Ascomycota;NA;NA;NA;NA;NA	K07446	tRNA (guanine10-N2)-dimethyltransferase [EC:2.1.1.213]
Ascomycota	opera_contig_50690_np12	opera_contig_50690_np12_17	Fungi;Ascomycota;NA;NA;NA;NA;NA	K00784	ribonuclease Z [EC:3.1.26.11]
Ascomycota	opera_contig_50690_np12	opera_contig_50690_np12_20	Fungi;Ascomycota;NA;NA;NA;NA;NA	K07558	tRNA nucleotidyltransferase (CCA-adding enzyme) [EC:2.7.7.72]
Ascomycota	opera_contig_50690_np12	opera_contig_50690_np12_22	Fungi;Ascomycota;NA;NA;NA;NA;NA	K00283	glycine dehydrogenase subunit 2 [EC:1.4.4.2]
Ascomycota	opera_contig_79856_np12	opera_contig_79856_np12_2	Fungi;Ascomycota;Eurotiomycetes;Eurotiales;Aspergillaceae;NA;NA	K08260	adenosylcobinamide hydrolase [EC:3.5.1.90]
Ascomycota	opera_contig_79856_np12	opera_contig_79856_np12_3	Fungi;Ascomycota;Eurotiomycetes;Eurotiales;Aspergillaceae;NA;NA	K22227	AdoMet-dependent heme synthase [EC:1.3.98.6]
Ascomycota	opera_contig_79856_np12	opera_contig_79856_np12_4	Fungi;Ascomycota;Eurotiomycetes;Eurotiales;Aspergillaceae;NA;NA	K25034	cobalamin transport system substrate-binding protein
Ascomycota	opera_contig_79856_np12	opera_contig_79856_np12_5	Fungi;Ascomycota;Eurotiomycetes;Eurotiales;Aspergillaceae;NA;NA	K02232	adenosylcobyric acid synthase [EC:6.3.5.10]
Ascomycota	opera_contig_79856_np12	opera_contig_79856_np12_6	Fungi;Ascomycota;Eurotiomycetes;Eurotiales;Aspergillaceae;NA;NA	K25027	cobalamin transport system permease protein
Ascomycota	opera_contig_79856_np12	opera_contig_79856_np12_8	Fungi;Ascomycota;Eurotiomycetes;Eurotiales;Aspergillaceae;NA;NA	K10581	ubiquitin-conjugating enzyme E2 O [EC:2.3.2.24]
Ascomycota	opera_contig_79856_np12	opera_contig_79856_np12_9	Fungi;Ascomycota;Eurotiomycetes;Eurotiales;Aspergillaceae;NA;NA	K25034	cobalamin transport system substrate-binding protein
Ascomycota	opera_contig_79856_np12	opera_contig_79856_np12_12	Fungi;Ascomycota;Eurotiomycetes;Eurotiales;Aspergillaceae;NA;NA	K25028	cobalamin transport system ATP-binding protein [EC:7.6.2.8]
Ascomycota	opera_contig_79856_np12	opera_contig_79856_np12_14	Fungi;Ascomycota;Eurotiomycetes;Eurotiales;Aspergillaceae;NA;NA	K12132	eukaryotic-like serine/threonine-protein kinase [EC:2.7.11.1]
Ascomycota	opera_contig_1009438_np12	opera_contig_1009438_np12_2	Fungi;Ascomycota;NA;NA;NA;NA;NA	K02342	DNA polymerase III subunit epsilon [EC:2.7.7.7]
Ascomycota	opera_contig_1050230_np12	opera_contig_1050230_np12_1	Fungi;Ascomycota;Eurotiomycetes;Eurotiales;Aspergillaceae;Aspergillus;NA	K07537	cyclohexa-1,5-dienecarbonyl-CoA hydratase [EC:4.2.1.100]
Ascomycota	opera_contig_594915_np12	opera_contig_594915_np12_1	Fungi;Ascomycota;Schizosaccharomycetes;Schizosaccharomycetales;Schizosaccharomycetaceae;Schizosaccharomyces;Schizosaccharomyces pombe	K01775	alanine racemase [EC:5.1.1.1]
Ascomycota	opera_contig_550536_np12	opera_contig_550536_np12_5	Fungi;Ascomycota;Leotiomycetes;Helotiales;NA;NA;NA	K07469	aldehyde oxidoreductase [EC:1.2.99.7]
Ascomycota	opera_contig_1216014_np12	opera_contig_1216014_np12_3	Fungi;Ascomycota;Sordariomycetes;NA;NA;NA;NA	K01687	dihydroxy-acid dehydratase [EC:4.2.1.9]
Ascomycota	opera_contig_659451_np12	opera_contig_659451_np12_1	Fungi;Ascomycota;Sordariomycetes;Sordariales;Chaetomiaceae;Thermothelomyces;Thermothelomyces thermophilus	K02313	chromosomal replication initiator protein
Ascomycota	opera_contig_659451_np12	opera_contig_659451_np12_4	Fungi;Ascomycota;Sordariomycetes;Sordariales;Chaetomiaceae;Thermothelomyces;Thermothelomyces thermophilus	K02914	large subunit ribosomal protein L34
Ascomycota	opera_contig_198551_np12	opera_contig_198551_np12_1	Fungi;Ascomycota;Sordariomycetes;NA;NA;NA;NA	K01426	amidase [EC:3.5.1.4]
Ascomycota	opera_contig_198551_np12	opera_contig_198551_np12_4	Fungi;Ascomycota;Sordariomycetes;NA;NA;NA;NA	K02454	general secretion pathway protein E [EC:7.4.2.8]
Ascomycota	opera_contig_496833_np12	opera_contig_496833_np12_2	Fungi;Ascomycota;Saccharomycetes;Saccharomycetales;Debaryomycetaceae;Spathaspora;Spathaspora passalidarum	K13953	alcohol dehydrogenase, propanol-preferring [EC:1.1.1.1]
Ascomycota	opera_contig_496833_np12	opera_contig_496833_np12_3	Fungi;Ascomycota;Saccharomycetes;Saccharomycetales;Debaryomycetaceae;Spathaspora;Spathaspora passalidarum	K04487	cysteine desulfurase [EC:2.8.1.7]
Ascomycota	opera_contig_322416_np12	opera_contig_322416_np12_2	Fungi;Ascomycota;Sordariomycetes;Magnaporthales;Magnaporthaceae;Gaeumannomyces;Gaeumannomyces tritici	K01259	proline iminopeptidase [EC:3.4.11.5]
Ascomycota	opera_contig_166925_np12	opera_contig_166925_np12_4	Fungi;Ascomycota;Eurotiomycetes;Chaetothyriales;NA;NA;NA	K14440	SWI/SNF-related matrix-associated actin-dependent regulator of chromatin subfamily A-like protein 1 [EC:3.6.4.12]
Ascomycota	opera_contig_198500_np12	opera_contig_198500_np12_6	Fungi;Ascomycota;Saccharomycetes;Saccharomycetales;Saccharomycetaceae;Kluyveromyces;Kluyveromyces marxianus	K01768	adenylate cyclase [EC:4.6.1.1]
Ascomycota	opera_contig_199795_np12	opera_contig_199795_np12_1	Fungi;Ascomycota;Sordariomycetes;Sordariales;Sordariaceae;NA;NA	K03106	signal recognition particle subunit SRP54 [EC:3.6.5.4]
Ascomycota	opera_contig_199795_np12	opera_contig_199795_np12_3	Fungi;Ascomycota;Sordariomycetes;Sordariales;Sordariaceae;NA;NA	K02959	small subunit ribosomal protein S16
Ascomycota	opera_contig_199795_np12	opera_contig_199795_np12_4	Fungi;Ascomycota;Sordariomycetes;Sordariales;Sordariaceae;NA;NA	K01681	aconitate hydratase [EC:4.2.1.3]
Ascomycota	opera_contig_199795_np12	opera_contig_199795_np12_5	Fungi;Ascomycota;Sordariomycetes;Sordariales;Sordariaceae;NA;NA	K06960	uncharacterized protein
Ascomycota	opera_contig_199795_np12	opera_contig_199795_np12_9	Fungi;Ascomycota;Sordariomycetes;Sordariales;Sordariaceae;NA;NA	K03569	rod shape-determining protein MreB and related proteins
Ascomycota	opera_contig_199795_np12	opera_contig_199795_np12_10	Fungi;Ascomycota;Sordariomycetes;Sordariales;Sordariaceae;NA;NA	K02860	16S rRNA processing protein RimM
Ascomycota	opera_contig_199795_np12	opera_contig_199795_np12_11	Fungi;Ascomycota;Sordariomycetes;Sordariales;Sordariaceae;NA;NA	K00554	tRNA (guanine37-N1)-methyltransferase [EC:2.1.1.228]
Ascomycota	opera_contig_199795_np12	opera_contig_199795_np12_13	Fungi;Ascomycota;Sordariomycetes;Sordariales;Sordariaceae;NA;NA	K03110	fused signal recognition particle receptor
Ascomycota	opera_contig_220422_np12	opera_contig_220422_np12_3	Fungi;Ascomycota;Eurotiomycetes;Chaetothyriales;Herpotrichiellaceae;Exophiala;Exophiala spinifera	K19221	cob(I)alamin adenosyltransferase [EC:2.5.1.17]
Ascomycota	opera_contig_220422_np12	opera_contig_220422_np12_4	Fungi;Ascomycota;Eurotiomycetes;Chaetothyriales;Herpotrichiellaceae;Exophiala;Exophiala spinifera	K05996	carboxypeptidase T [EC:3.4.17.18]
Ascomycota	opera_contig_220422_np12	opera_contig_220422_np12_5	Fungi;Ascomycota;Eurotiomycetes;Chaetothyriales;Herpotrichiellaceae;Exophiala;Exophiala spinifera	K16149	1,4-alpha-glucan branching enzyme [EC:2.4.1.18]
Ascomycota	opera_contig_75731_np12	opera_contig_75731_np12_3	Fungi;Ascomycota;Saccharomycetes;Saccharomycetales;Saccharomycetaceae;NA;NA	K19620	extracellular factor (EF) 3-hydroxypalmitic acid methyl ester biosynthesis protein
Ascomycota	opera_contig_75731_np12	opera_contig_75731_np12_5	Fungi;Ascomycota;Saccharomycetes;Saccharomycetales;Saccharomycetaceae;NA;NA	K17713	outer membrane protein assembly factor BamB
Ascomycota	opera_contig_75731_np12	opera_contig_75731_np12_6	Fungi;Ascomycota;Saccharomycetes;Saccharomycetales;Saccharomycetaceae;NA;NA	K12132	eukaryotic-like serine/threonine-protein kinase [EC:2.7.11.1]
Ascomycota	opera_contig_75731_np12	opera_contig_75731_np12_7	Fungi;Ascomycota;Saccharomycetes;Saccharomycetales;Saccharomycetaceae;NA;NA	K01768	adenylate cyclase [EC:4.6.1.1]
Ascomycota	opera_contig_58955_np12	opera_contig_58955_np12_1	Fungi;Ascomycota;Eurotiomycetes;Eurotiales;NA;NA;NA	K14445	solute carrier family 13 (sodium-dependent dicarboxylate transporter), member 2/3/5
Ascomycota	opera_contig_58955_np12	opera_contig_58955_np12_2	Fungi;Ascomycota;Eurotiomycetes;Eurotiales;NA;NA;NA	K00632	acetyl-CoA acyltransferase [EC:2.3.1.16]
Ascomycota	opera_contig_58955_np12	opera_contig_58955_np12_4	Fungi;Ascomycota;Eurotiomycetes;Eurotiales;NA;NA;NA	K00567	methylated-DNA-[protein]-cysteine S-methyltransferase [EC:2.1.1.63]
Ascomycota	opera_contig_58955_np12	opera_contig_58955_np12_8	Fungi;Ascomycota;Eurotiomycetes;Eurotiales;NA;NA;NA	K05710	3-phenylpropionate/trans-cinnamate dioxygenase ferredoxin component
Ascomycota	opera_contig_58955_np12	opera_contig_58955_np12_9	Fungi;Ascomycota;Eurotiomycetes;Eurotiales;NA;NA;NA	K24129	glutaredoxin-dependent peroxiredoxin [EC:1.11.1.25]
Ascomycota	opera_contig_58955_np12	opera_contig_58955_np12_10	Fungi;Ascomycota;Eurotiomycetes;Eurotiales;NA;NA;NA	K12835	ATP-dependent RNA helicase DDX42 [EC:3.6.4.13]
Ascomycota	opera_contig_58955_np12	opera_contig_58955_np12_13	Fungi;Ascomycota;Eurotiomycetes;Eurotiales;NA;NA;NA	K11717	cysteine desulfurase / selenocysteine lyase [EC:2.8.1.7 4.4.1.16]
Ascomycota	opera_contig_251582_np12	opera_contig_251582_np12_1	Fungi;Ascomycota;Saccharomycetes;Saccharomycetales;Saccharomycetaceae;Eremothecium;Eremothecium gossypii	K07657	two-component system, OmpR family, phosphate regulon response regulator PhoB
Ascomycota	opera_contig_251582_np12	opera_contig_251582_np12_5	Fungi;Ascomycota;Saccharomycetes;Saccharomycetales;Saccharomycetaceae;Eremothecium;Eremothecium gossypii	K00721	dolichol-phosphate mannosyltransferase [EC:2.4.1.83]
Ascomycota	opera_contig_251582_np12	opera_contig_251582_np12_6	Fungi;Ascomycota;Saccharomycetes;Saccharomycetales;Saccharomycetaceae;Eremothecium;Eremothecium gossypii	K02968	small subunit ribosomal protein S20
Ascomycota	opera_contig_187691_np12	opera_contig_187691_np12_4	Fungi;Ascomycota;Dothideomycetes;Mycosphaerellales;Mycosphaerellaceae;Cercospora;Cercospora beticola	K23983	amicoumacin kinase [EC:2.7.1.230]
Ascomycota	opera_contig_187691_np12	opera_contig_187691_np12_6	Fungi;Ascomycota;Dothideomycetes;Mycosphaerellales;Mycosphaerellaceae;Cercospora;Cercospora beticola	K07491	REP-associated tyrosine transposase
Ascomycota	opera_contig_187691_np12	opera_contig_187691_np12_7	Fungi;Ascomycota;Dothideomycetes;Mycosphaerellales;Mycosphaerellaceae;Cercospora;Cercospora beticola	K10797	2-enoate reductase [EC:1.3.1.31]
Ascomycota	opera_contig_68106_np12	opera_contig_68106_np12_7	Fungi;Ascomycota;Saccharomycetes;Saccharomycetales;Debaryomycetaceae;Hyphopichia;Hyphopichia burtonii	K03546	DNA repair protein SbcC/Rad50
Ascomycota	opera_contig_68106_np12	opera_contig_68106_np12_10	Fungi;Ascomycota;Saccharomycetes;Saccharomycetales;Debaryomycetaceae;Hyphopichia;Hyphopichia burtonii	K08651	thermitase [EC:3.4.21.66]
Ascomycota	opera_contig_68106_np12	opera_contig_68106_np12_11	Fungi;Ascomycota;Saccharomycetes;Saccharomycetales;Debaryomycetaceae;Hyphopichia;Hyphopichia burtonii	K10747	DNA ligase 1 [EC:6.5.1.1 6.5.1.6 6.5.1.7]
Ascomycota	opera_contig_68106_np12	opera_contig_68106_np12_12	Fungi;Ascomycota;Saccharomycetes;Saccharomycetales;Debaryomycetaceae;Hyphopichia;Hyphopichia burtonii	K03547	DNA repair protein SbcD/Mre11
Ascomycota	opera_contig_60631_np12	opera_contig_60631_np12_1	Fungi;Ascomycota;Sordariomycetes;Hypocreales;Clavicipitaceae;Pochonia;Pochonia chlamydosporia	K00950	2-amino-4-hydroxy-6-hydroxymethyldihydropteridine diphosphokinase [EC:2.7.6.3]
Ascomycota	opera_contig_60631_np12	opera_contig_60631_np12_2	Fungi;Ascomycota;Sordariomycetes;Hypocreales;Clavicipitaceae;Pochonia;Pochonia chlamydosporia	K00950	2-amino-4-hydroxy-6-hydroxymethyldihydropteridine diphosphokinase [EC:2.7.6.3]
Ascomycota	opera_contig_60631_np12	opera_contig_60631_np12_3	Fungi;Ascomycota;Sordariomycetes;Hypocreales;Clavicipitaceae;Pochonia;Pochonia chlamydosporia	K02343	DNA polymerase III subunit gamma/tau [EC:2.7.7.7]
Ascomycota	opera_contig_60631_np12	opera_contig_60631_np12_6	Fungi;Ascomycota;Sordariomycetes;Hypocreales;Clavicipitaceae;Pochonia;Pochonia chlamydosporia	K03116	sec-independent protein translocase protein TatA
Ascomycota	opera_contig_60631_np12	opera_contig_60631_np12_10	Fungi;Ascomycota;Sordariomycetes;Hypocreales;Clavicipitaceae;Pochonia;Pochonia chlamydosporia	K11991	tRNA(adenine34) deaminase [EC:3.5.4.33]
Ascomycota	opera_contig_60631_np12	opera_contig_60631_np12_13	Fungi;Ascomycota;Sordariomycetes;Hypocreales;Clavicipitaceae;Pochonia;Pochonia chlamydosporia	K09747	nucleoid-associated protein EbfC
Ascomycota	opera_contig_60631_np12	opera_contig_60631_np12_14	Fungi;Ascomycota;Sordariomycetes;Hypocreales;Clavicipitaceae;Pochonia;Pochonia chlamydosporia	K00172	pyruvate ferredoxin oxidoreductase gamma subunit [EC:1.2.7.1]
Ascomycota	opera_contig_60631_np12	opera_contig_60631_np12_16	Fungi;Ascomycota;Sordariomycetes;Hypocreales;Clavicipitaceae;Pochonia;Pochonia chlamydosporia	K00169	pyruvate ferredoxin oxidoreductase alpha subunit [EC:1.2.7.1]
Ascomycota	opera_contig_60631_np12	opera_contig_60631_np12_19	Fungi;Ascomycota;Sordariomycetes;Hypocreales;Clavicipitaceae;Pochonia;Pochonia chlamydosporia	K13993	HSP20 family protein
Ascomycota	opera_contig_60631_np12	opera_contig_60631_np12_20	Fungi;Ascomycota;Sordariomycetes;Hypocreales;Clavicipitaceae;Pochonia;Pochonia chlamydosporia	K05588	bidirectional [NiFe] hydrogenase diaphorase subunit [EC:7.1.1.2]
Ascomycota	opera_contig_60631_np12	opera_contig_60631_np12_21	Fungi;Ascomycota;Sordariomycetes;Hypocreales;Clavicipitaceae;Pochonia;Pochonia chlamydosporia	K06187	recombination protein RecR
Ascomycota	opera_contig_544433_np12	opera_contig_544433_np12_2	Fungi;Ascomycota;Saccharomycetes;Saccharomycetales;Saccharomycetaceae;Lachancea;Lachancea thermotolerans	K23977	L-glutamine---4-(methylsulfanyl)-2-oxobutanoate aminotransferase [EC:2.6.1.117]
Ascomycota	opera_contig_544433_np12	opera_contig_544433_np12_4	Fungi;Ascomycota;Saccharomycetes;Saccharomycetales;Saccharomycetaceae;Lachancea;Lachancea thermotolerans	K02614	acyl-CoA thioesterase [EC:3.1.2.-]
Ascomycota	opera_contig_544433_np12	opera_contig_544433_np12_7	Fungi;Ascomycota;Saccharomycetes;Saccharomycetales;Saccharomycetaceae;Lachancea;Lachancea thermotolerans	K00180	indolepyruvate ferredoxin oxidoreductase, beta subunit [EC:1.2.7.8]
Ascomycota	opera_contig_544433_np12	opera_contig_544433_np12_8	Fungi;Ascomycota;Saccharomycetes;Saccharomycetales;Saccharomycetaceae;Lachancea;Lachancea thermotolerans	K01912	phenylacetate-CoA ligase [EC:6.2.1.30]
Ascomycota	opera_contig_544433_np12	opera_contig_544433_np12_10	Fungi;Ascomycota;Saccharomycetes;Saccharomycetales;Saccharomycetaceae;Lachancea;Lachancea thermotolerans	K00179	indolepyruvate ferredoxin oxidoreductase, alpha subunit [EC:1.2.7.8]
Ascomycota	opera_contig_544433_np12	opera_contig_544433_np12_11	Fungi;Ascomycota;Saccharomycetes;Saccharomycetales;Saccharomycetaceae;Lachancea;Lachancea thermotolerans	K25232	fatty acid kinase fatty acid binding subunit
Ascomycota	opera_contig_275853_np12	opera_contig_275853_np12_4	Fungi;Ascomycota;Eurotiomycetes;Eurotiales;Aspergillaceae;Aspergillus;Aspergillus saccharolyticus	K02003	putative ABC transport system ATP-binding protein
Ascomycota	opera_contig_275853_np12	opera_contig_275853_np12_5	Fungi;Ascomycota;Eurotiomycetes;Eurotiales;Aspergillaceae;Aspergillus;Aspergillus saccharolyticus	K02003	putative ABC transport system ATP-binding protein
Ascomycota	opera_contig_275853_np12	opera_contig_275853_np12_7	Fungi;Ascomycota;Eurotiomycetes;Eurotiales;Aspergillaceae;Aspergillus;Aspergillus saccharolyticus	K02004	putative ABC transport system permease protein
Ascomycota	opera_contig_329326_np12	opera_contig_329326_np12_3	Fungi;Ascomycota;Saccharomycetes;Saccharomycetales;Debaryomycetaceae;Debaryomyces;Debaryomyces fabryi	K00790	UDP-N-acetylglucosamine 1-carboxyvinyltransferase [EC:2.5.1.7]
Ascomycota	opera_contig_329326_np12	opera_contig_329326_np12_4	Fungi;Ascomycota;Saccharomycetes;Saccharomycetales;Debaryomycetaceae;Debaryomyces;Debaryomyces fabryi	K03657	DNA helicase II / ATP-dependent DNA helicase PcrA [EC:3.6.4.12]
Ascomycota	opera_contig_329326_np12	opera_contig_329326_np12_6	Fungi;Ascomycota;Saccharomycetes;Saccharomycetales;Debaryomycetaceae;Debaryomyces;Debaryomyces fabryi	K02600	transcription termination/antitermination protein NusA
Ascomycota	opera_contig_329326_np12	opera_contig_329326_np12_9	Fungi;Ascomycota;Saccharomycetes;Saccharomycetales;Debaryomycetaceae;Debaryomyces;Debaryomyces fabryi	K09748	ribosome maturation factor RimP
Ascomycota	opera_contig_329326_np12	opera_contig_329326_np12_11	Fungi;Ascomycota;Saccharomycetes;Saccharomycetales;Debaryomycetaceae;Debaryomyces;Debaryomyces fabryi	K02806	nitrogen PTS system EIIA component [EC:2.7.1.-]
Ascomycota	opera_contig_316363_np12	opera_contig_316363_np12_1	Fungi;Ascomycota;Schizosaccharomycetes;Schizosaccharomycetales;Schizosaccharomycetaceae;Schizosaccharomyces;Schizosaccharomyces japonicus	K02428	XTP/dITP diphosphohydrolase [EC:3.6.1.66]
Ascomycota	opera_contig_316363_np12	opera_contig_316363_np12_3	Fungi;Ascomycota;Schizosaccharomycetes;Schizosaccharomycetales;Schizosaccharomycetaceae;Schizosaccharomyces;Schizosaccharomyces japonicus	K01843	lysine 2,3-aminomutase [EC:5.4.3.2]
Ascomycota	opera_contig_316363_np12	opera_contig_316363_np12_6	Fungi;Ascomycota;Schizosaccharomycetes;Schizosaccharomycetales;Schizosaccharomycetaceae;Schizosaccharomyces;Schizosaccharomyces japonicus	K08851	TP53 regulating kinase and related kinases [EC:2.7.11.1]
Ascomycota	opera_contig_29075_np12	opera_contig_29075_np12_2	Fungi;Ascomycota;NA;NA;NA;NA;NA	K03723	transcription-repair coupling factor (superfamily II helicase) [EC:3.6.4.-]
Ascomycota	opera_contig_29075_np12	opera_contig_29075_np12_7	Fungi;Ascomycota;NA;NA;NA;NA;NA	K21162	enediyne biosynthesis protein E4
Ascomycota	opera_contig_29075_np12	opera_contig_29075_np12_11	Fungi;Ascomycota;NA;NA;NA;NA;NA	K03769	peptidyl-prolyl cis-trans isomerase C [EC:5.2.1.8]
Ascomycota	opera_contig_29075_np12	opera_contig_29075_np12_13	Fungi;Ascomycota;NA;NA;NA;NA;NA	K00812	aspartate aminotransferase [EC:2.6.1.1]
Ascomycota	opera_contig_29075_np12	opera_contig_29075_np12_14	Fungi;Ascomycota;NA;NA;NA;NA;NA	K03723	transcription-repair coupling factor (superfamily II helicase) [EC:3.6.4.-]
Ascomycota	opera_contig_29075_np12	opera_contig_29075_np12_15	Fungi;Ascomycota;NA;NA;NA;NA;NA	K03797	carboxyl-terminal processing protease [EC:3.4.21.102]
Ascomycota	opera_contig_29075_np12	opera_contig_29075_np12_16	Fungi;Ascomycota;NA;NA;NA;NA;NA	K03116	sec-independent protein translocase protein TatA
Ascomycota	opera_contig_29075_np12	opera_contig_29075_np12_17	Fungi;Ascomycota;NA;NA;NA;NA;NA	K18672	diadenylate cyclase [EC:2.7.7.85]
Ascomycota	opera_contig_29075_np12	opera_contig_29075_np12_18	Fungi;Ascomycota;NA;NA;NA;NA;NA	K03769	peptidyl-prolyl cis-trans isomerase C [EC:5.2.1.8]
Ascomycota	opera_contig_29075_np12	opera_contig_29075_np12_24	Fungi;Ascomycota;NA;NA;NA;NA;NA	K03118	sec-independent protein translocase protein TatC
Ascomycota	opera_contig_29075_np12	opera_contig_29075_np12_28	Fungi;Ascomycota;NA;NA;NA;NA;NA	K00435	hydrogen peroxide-dependent heme synthase [EC:1.3.98.5]
Ascomycota	opera_contig_29075_np12	opera_contig_29075_np12_31	Fungi;Ascomycota;NA;NA;NA;NA;NA	K15396	tRNA (cytidine32/uridine32-2'-O)-methyltransferase [EC:2.1.1.200]
Ascomycota	opera_contig_29075_np12	opera_contig_29075_np12_33	Fungi;Ascomycota;NA;NA;NA;NA;NA	K03771	peptidyl-prolyl cis-trans isomerase SurA [EC:5.2.1.8]
Ascomycota	opera_contig_13005_np12	opera_contig_13005_np12_2	Fungi;Ascomycota;Eurotiomycetes;Eurotiales;Trichocomaceae;Talaromyces;Talaromyces sect. Trachyspermi	K01714	4-hydroxy-tetrahydrodipicolinate synthase [EC:4.3.3.7]
Ascomycota	opera_contig_13005_np12	opera_contig_13005_np12_3	Fungi;Ascomycota;Eurotiomycetes;Eurotiales;Trichocomaceae;Talaromyces;Talaromyces sect. Trachyspermi	K01524	exopolyphosphatase / guanosine-5'-triphosphate,3'-diphosphate pyrophosphatase [EC:3.6.1.11 3.6.1.40]
Ascomycota	opera_contig_13005_np12	opera_contig_13005_np12_4	Fungi;Ascomycota;Eurotiomycetes;Eurotiales;Trichocomaceae;Talaromyces;Talaromyces sect. Trachyspermi	K06889	uncharacterized protein
Ascomycota	opera_contig_13005_np12	opera_contig_13005_np12_5	Fungi;Ascomycota;Eurotiomycetes;Eurotiales;Trichocomaceae;Talaromyces;Talaromyces sect. Trachyspermi	K02548	1,4-dihydroxy-2-naphthoate polyprenyltransferase [EC:2.5.1.74]
Ascomycota	opera_contig_13005_np12	opera_contig_13005_np12_6	Fungi;Ascomycota;Eurotiomycetes;Eurotiales;Trichocomaceae;Talaromyces;Talaromyces sect. Trachyspermi	K03405	magnesium chelatase subunit I [EC:6.6.1.1]
Ascomycota	opera_contig_13005_np12	opera_contig_13005_np12_7	Fungi;Ascomycota;Eurotiomycetes;Eurotiales;Trichocomaceae;Talaromyces;Talaromyces sect. Trachyspermi	K02051	NitT/TauT family transport system substrate-binding protein
Ascomycota	opera_contig_13005_np12	opera_contig_13005_np12_10	Fungi;Ascomycota;Eurotiomycetes;Eurotiales;Trichocomaceae;Talaromyces;Talaromyces sect. Trachyspermi	K02049	NitT/TauT family transport system ATP-binding protein
Ascomycota	opera_contig_13005_np12	opera_contig_13005_np12_12	Fungi;Ascomycota;Eurotiomycetes;Eurotiales;Trichocomaceae;Talaromyces;Talaromyces sect. Trachyspermi	K01620	threonine aldolase [EC:4.1.2.48]
Ascomycota	opera_contig_13005_np12	opera_contig_13005_np12_14	Fungi;Ascomycota;Eurotiomycetes;Eurotiales;Trichocomaceae;Talaromyces;Talaromyces sect. Trachyspermi	K02050	NitT/TauT family transport system permease protein
Ascomycota	opera_contig_13005_np12	opera_contig_13005_np12_16	Fungi;Ascomycota;Eurotiomycetes;Eurotiales;Trichocomaceae;Talaromyces;Talaromyces sect. Trachyspermi	K10206	LL-diaminopimelate aminotransferase [EC:2.6.1.83]
Ascomycota	opera_contig_13005_np12	opera_contig_13005_np12_19	Fungi;Ascomycota;Eurotiomycetes;Eurotiales;Trichocomaceae;Talaromyces;Talaromyces sect. Trachyspermi	K04763	integrase/recombinase XerD
Ascomycota	opera_contig_13005_np12	opera_contig_13005_np12_21	Fungi;Ascomycota;Eurotiomycetes;Eurotiales;Trichocomaceae;Talaromyces;Talaromyces sect. Trachyspermi	K02574	ferredoxin-type protein NapH
Ascomycota	opera_contig_13005_np12	opera_contig_13005_np12_22	Fungi;Ascomycota;Eurotiomycetes;Eurotiales;Trichocomaceae;Talaromyces;Talaromyces sect. Trachyspermi	K00929	butyrate kinase [EC:2.7.2.7]
Ascomycota	opera_contig_13005_np12	opera_contig_13005_np12_23	Fungi;Ascomycota;Eurotiomycetes;Eurotiales;Trichocomaceae;Talaromyces;Talaromyces sect. Trachyspermi	K03704	cold shock protein
Ascomycota	opera_contig_13005_np12	opera_contig_13005_np12_27	Fungi;Ascomycota;Eurotiomycetes;Eurotiales;Trichocomaceae;Talaromyces;Talaromyces sect. Trachyspermi	K07038	inner membrane protein
Ascomycota	opera_contig_13005_np12	opera_contig_13005_np12_31	Fungi;Ascomycota;Eurotiomycetes;Eurotiales;Trichocomaceae;Talaromyces;Talaromyces sect. Trachyspermi	K03665	GTPase
Ascomycota	opera_contig_13005_np12	opera_contig_13005_np12_32	Fungi;Ascomycota;Eurotiomycetes;Eurotiales;Trichocomaceae;Talaromyces;Talaromyces sect. Trachyspermi	K01714	4-hydroxy-tetrahydrodipicolinate synthase [EC:4.3.3.7]
Ascomycota	opera_contig_13005_np12	opera_contig_13005_np12_33	Fungi;Ascomycota;Eurotiomycetes;Eurotiales;Trichocomaceae;Talaromyces;Talaromyces sect. Trachyspermi	K06864	pyridinium-3,5-biscarboxylic acid mononucleotide sulfurtransferase [EC:4.4.1.37]
Ascomycota	opera_contig_23222_np12	opera_contig_23222_np12_10	Fungi;Ascomycota;Saccharomycetes;Saccharomycetales;Debaryomycetaceae;Candida/Lodderomyces clade;Lodderomyces	K00941	hydroxymethylpyrimidine/phosphomethylpyrimidine kinase [EC:2.7.1.49 2.7.4.7]
Ascomycota	opera_contig_23222_np12	opera_contig_23222_np12_13	Fungi;Ascomycota;Saccharomycetes;Saccharomycetales;Debaryomycetaceae;Candida/Lodderomyces clade;Lodderomyces	K02343	DNA polymerase III subunit gamma/tau [EC:2.7.7.7]
Ascomycota	opera_contig_23222_np12	opera_contig_23222_np12_14	Fungi;Ascomycota;Saccharomycetes;Saccharomycetales;Debaryomycetaceae;Candida/Lodderomyces clade;Lodderomyces	K02335	DNA polymerase I [EC:2.7.7.7]
Ascomycota	opera_contig_23222_np12	opera_contig_23222_np12_16	Fungi;Ascomycota;Saccharomycetes;Saccharomycetales;Debaryomycetaceae;Candida/Lodderomyces clade;Lodderomyces	K02314	replicative DNA helicase [EC:3.6.4.12]
Ascomycota	opera_contig_95250_np12	opera_contig_95250_np12_1	Fungi;Ascomycota;Sordariomycetes;Hypocreales;Hypocreaceae;Trichoderma;NA	K12132	eukaryotic-like serine/threonine-protein kinase [EC:2.7.11.1]
Ascomycota	opera_contig_95250_np12	opera_contig_95250_np12_2	Fungi;Ascomycota;Sordariomycetes;Hypocreales;Hypocreaceae;Trichoderma;NA	K03466	DNA segregation ATPase FtsK/SpoIIIE, S-DNA-T family
Ascomycota	opera_contig_42873_np12	opera_contig_42873_np12_4	Fungi;Ascomycota;Sordariomycetes;Hypocreales;Bionectriaceae;Geosmithia;Geosmithia morbida	K07164	uncharacterized protein
Ascomycota	opera_contig_42873_np12	opera_contig_42873_np12_5	Fungi;Ascomycota;Sordariomycetes;Hypocreales;Bionectriaceae;Geosmithia;Geosmithia morbida	K18166	FAD-dependent oxidoreductase domain-containing protein 1
Ascomycota	opera_contig_42873_np12	opera_contig_42873_np12_10	Fungi;Ascomycota;Sordariomycetes;Hypocreales;Bionectriaceae;Geosmithia;Geosmithia morbida	K25232	fatty acid kinase fatty acid binding subunit
Ascomycota	opera_contig_42873_np12	opera_contig_42873_np12_13	Fungi;Ascomycota;Sordariomycetes;Hypocreales;Bionectriaceae;Geosmithia;Geosmithia morbida	K09690	lipopolysaccharide transport system permease protein
Ascomycota	opera_contig_42873_np12	opera_contig_42873_np12_15	Fungi;Ascomycota;Sordariomycetes;Hypocreales;Bionectriaceae;Geosmithia;Geosmithia morbida	K00303	sarcosine oxidase, subunit beta [EC:1.5.3.1]
Ascomycota	opera_contig_507337_np12	opera_contig_507337_np12_1	Fungi;Ascomycota;NA;NA;NA;NA;NA	K00766	anthranilate phosphoribosyltransferase [EC:2.4.2.18]
Ascomycota	opera_contig_507337_np12	opera_contig_507337_np12_3	Fungi;Ascomycota;NA;NA;NA;NA;NA	K01817	phosphoribosylanthranilate isomerase [EC:5.3.1.24]
Ascomycota	opera_contig_473480_np12	opera_contig_473480_np12_2	Fungi;Ascomycota;Saccharomycetes;Saccharomycetales;Saccharomycetales incertae sedis;Diutina;Diutina rugosa	K01703	3-isopropylmalate/(R)-2-methylmalate dehydratase large subunit [EC:4.2.1.33 4.2.1.35]
Ascomycota	opera_contig_435660_np12	opera_contig_435660_np12_1	Fungi;Ascomycota;Eurotiomycetes;Eurotiales;Aspergillaceae;Penicillium;Penicillium digitatum	K12132	eukaryotic-like serine/threonine-protein kinase [EC:2.7.11.1]
Ascomycota	opera_contig_166818_np12	opera_contig_166818_np12_2	Fungi;Ascomycota;Sordariomycetes;Sordariales;Chaetomiaceae;Chaetomium;Chaetomium globosum	K01870	isoleucyl-tRNA synthetase [EC:6.1.1.5]
Ascomycota	opera_contig_165726_np12	opera_contig_165726_np12_3	Fungi;Ascomycota;Schizosaccharomycetes;Schizosaccharomycetales;Schizosaccharomycetaceae;Schizosaccharomyces;NA	K08602	oligoendopeptidase F [EC:3.4.24.-]
Ascomycota	opera_contig_165726_np12	opera_contig_165726_np12_4	Fungi;Ascomycota;Schizosaccharomycetes;Schizosaccharomycetales;Schizosaccharomycetaceae;Schizosaccharomyces;NA	K02371	enoyl-[acyl-carrier protein] reductase II [EC:1.3.1.9]
Ascomycota	opera_contig_165726_np12	opera_contig_165726_np12_5	Fungi;Ascomycota;Schizosaccharomycetes;Schizosaccharomycetales;Schizosaccharomycetaceae;Schizosaccharomyces;NA	K03738	aldehyde:ferredoxin oxidoreductase [EC:1.2.7.5]
Ascomycota	opera_contig_165726_np12	opera_contig_165726_np12_6	Fungi;Ascomycota;Schizosaccharomycetes;Schizosaccharomycetales;Schizosaccharomycetaceae;Schizosaccharomyces;NA	K04072	acetaldehyde dehydrogenase / alcohol dehydrogenase [EC:1.2.1.10 1.1.1.1]
Ascomycota	opera_contig_165726_np12	opera_contig_165726_np12_7	Fungi;Ascomycota;Schizosaccharomycetes;Schizosaccharomycetales;Schizosaccharomycetaceae;Schizosaccharomyces;NA	K02347	DNA polymerase (family X)
Ascomycota	opera_contig_1276018_np12	opera_contig_1276018_np12_1	Fungi;Ascomycota;Saccharomycetes;Saccharomycetales;Phaffomycetaceae;Komagataella;Komagataella phaffii	K00226	dihydroorotate dehydrogenase (fumarate) [EC:1.3.98.1]
Ascomycota	opera_contig_1276018_np12	opera_contig_1276018_np12_2	Fungi;Ascomycota;Saccharomycetes;Saccharomycetales;Phaffomycetaceae;Komagataella;Komagataella phaffii	K03737	pyruvate-ferredoxin/flavodoxin oxidoreductase [EC:1.2.7.1 1.2.7.-]
Ascomycota	opera_contig_34122_np12	opera_contig_34122_np12_1	Fungi;Ascomycota;Eurotiomycetes;Eurotiales;Aspergillaceae;Aspergillus;NA	K02839	peptide chain release factor
Ascomycota	opera_contig_34122_np12	opera_contig_34122_np12_7	Fungi;Ascomycota;Eurotiomycetes;Eurotiales;Aspergillaceae;Aspergillus;NA	K06940	uncharacterized protein
Ascomycota	opera_contig_54464_np12	opera_contig_54464_np12_1	Fungi;Ascomycota;Saccharomycetes;Saccharomycetales;NA;NA;NA	K07332	archaeal flagellar protein FlaI
Ascomycota	opera_contig_54464_np12	opera_contig_54464_np12_3	Fungi;Ascomycota;Saccharomycetes;Saccharomycetales;NA;NA;NA	K03521	electron transfer flavoprotein beta subunit
Ascomycota	opera_contig_54464_np12	opera_contig_54464_np12_5	Fungi;Ascomycota;Saccharomycetes;Saccharomycetales;NA;NA;NA	K07991	archaeal preflagellin peptidase FlaK [EC:3.4.23.52]
Ascomycota	opera_contig_54464_np12	opera_contig_54464_np12_8	Fungi;Ascomycota;Saccharomycetes;Saccharomycetales;NA;NA;NA	K00239	succinate dehydrogenase / fumarate reductase, flavoprotein subunit [EC:1.3.5.1 1.3.5.4]
Ascomycota	opera_contig_54464_np12	opera_contig_54464_np12_9	Fungi;Ascomycota;Saccharomycetes;Saccharomycetales;NA;NA;NA	K03522	electron transfer flavoprotein alpha subunit
Ascomycota	opera_contig_54464_np12	opera_contig_54464_np12_10	Fungi;Ascomycota;Saccharomycetes;Saccharomycetales;NA;NA;NA	K19689	aminopeptidase [EC:3.4.11.-]
Ascomycota	opera_contig_54464_np12	opera_contig_54464_np12_11	Fungi;Ascomycota;Saccharomycetes;Saccharomycetales;NA;NA;NA	K03388	heterodisulfide reductase subunit A2 [EC:1.8.7.3 1.8.98.4 1.8.98.5 1.8.98.6]
Ascomycota	opera_contig_102291_np12	opera_contig_102291_np12_5	Fungi;Ascomycota;Eurotiomycetes;Chaetothyriales;Herpotrichiellaceae;Phialophora;Phialophora attinorum	K01266	D-aminopeptidase [EC:3.4.11.19]
Ascomycota	opera_contig_102291_np12	opera_contig_102291_np12_7	Fungi;Ascomycota;Eurotiomycetes;Chaetothyriales;Herpotrichiellaceae;Phialophora;Phialophora attinorum	K02257	heme o synthase [EC:2.5.1.141]
Ascomycota	opera_contig_102291_np12	opera_contig_102291_np12_10	Fungi;Ascomycota;Eurotiomycetes;Chaetothyriales;Herpotrichiellaceae;Phialophora;Phialophora attinorum	K00058	D-3-phosphoglycerate dehydrogenase / 2-oxoglutarate reductase [EC:1.1.1.95 1.1.1.399]
Ascomycota	opera_contig_102291_np12	opera_contig_102291_np12_12	Fungi;Ascomycota;Eurotiomycetes;Chaetothyriales;Herpotrichiellaceae;Phialophora;Phialophora attinorum	K01493	dCMP deaminase [EC:3.5.4.12]
Ascomycota	opera_contig_44364_np12	opera_contig_44364_np12_1	Fungi;Ascomycota;NA;NA;NA;NA;NA	K03105	signal recognition particle subunit SRP19
Ascomycota	opera_contig_44364_np12	opera_contig_44364_np12_2	Fungi;Ascomycota;NA;NA;NA;NA;NA	K25518	NA
Ascomycota	opera_contig_44364_np12	opera_contig_44364_np12_3	Fungi;Ascomycota;NA;NA;NA;NA;NA	K02967	small subunit ribosomal protein S2
Ascomycota	opera_contig_44364_np12	opera_contig_44364_np12_4	Fungi;Ascomycota;NA;NA;NA;NA;NA	K09128	uncharacterized protein
Ascomycota	opera_contig_44364_np12	opera_contig_44364_np12_5	Fungi;Ascomycota;NA;NA;NA;NA;NA	K00869	mevalonate kinase [EC:2.7.1.36]
Ascomycota	opera_contig_44364_np12	opera_contig_44364_np12_7	Fungi;Ascomycota;NA;NA;NA;NA;NA	K06024	segregation and condensation protein B
Ascomycota	opera_contig_44364_np12	opera_contig_44364_np12_8	Fungi;Ascomycota;NA;NA;NA;NA;NA	K01885	glutamyl-tRNA synthetase [EC:6.1.1.17]
Ascomycota	opera_contig_44364_np12	opera_contig_44364_np12_10	Fungi;Ascomycota;NA;NA;NA;NA;NA	K01823	isopentenyl-diphosphate Delta-isomerase [EC:5.3.3.2]
Ascomycota	opera_contig_44364_np12	opera_contig_44364_np12_11	Fungi;Ascomycota;NA;NA;NA;NA;NA	K06981	isopentenyl phosphate kinase [EC:2.7.4.26]
Ascomycota	opera_contig_44364_np12	opera_contig_44364_np12_12	Fungi;Ascomycota;NA;NA;NA;NA;NA	K02995	small subunit ribosomal protein S8e
Ascomycota	opera_contig_44364_np12	opera_contig_44364_np12_13	Fungi;Ascomycota;NA;NA;NA;NA;NA	K03529	chromosome segregation protein
Ascomycota	opera_contig_44364_np12	opera_contig_44364_np12_14	Fungi;Ascomycota;NA;NA;NA;NA;NA	K02921	large subunit ribosomal protein L37Ae
Ascomycota	opera_contig_44364_np12	opera_contig_44364_np12_15	Fungi;Ascomycota;NA;NA;NA;NA;NA	K06990	MEMO1 family protein
Ascomycota	opera_contig_44364_np12	opera_contig_44364_np12_16	Fungi;Ascomycota;NA;NA;NA;NA;NA	K13787	geranylgeranyl diphosphate synthase, type I [EC:2.5.1.1 2.5.1.10 2.5.1.29]
Ascomycota	opera_contig_44364_np12	opera_contig_44364_np12_17	Fungi;Ascomycota;NA;NA;NA;NA;NA	K01689	enolase [EC:4.2.1.11]
Ascomycota	opera_contig_44364_np12	opera_contig_44364_np12_18	Fungi;Ascomycota;NA;NA;NA;NA;NA	K25517	NA
Ascomycota	opera_contig_56273_np12	opera_contig_56273_np12_1	Fungi;Ascomycota;NA;NA;NA;NA;NA	K12349	neutral ceramidase [EC:3.5.1.23]
Ascomycota	opera_contig_56273_np12	opera_contig_56273_np12_3	Fungi;Ascomycota;NA;NA;NA;NA;NA	K00615	transketolase [EC:2.2.1.1]
Ascomycota	opera_contig_56273_np12	opera_contig_56273_np12_4	Fungi;Ascomycota;NA;NA;NA;NA;NA	K01443	N-acetylglucosamine-6-phosphate deacetylase [EC:3.5.1.25]
Ascomycota	opera_contig_56273_np12	opera_contig_56273_np12_6	Fungi;Ascomycota;NA;NA;NA;NA;NA	K01843	lysine 2,3-aminomutase [EC:5.4.3.2]
Ascomycota	opera_contig_56273_np12	opera_contig_56273_np12_8	Fungi;Ascomycota;NA;NA;NA;NA;NA	K01443	N-acetylglucosamine-6-phosphate deacetylase [EC:3.5.1.25]
Ascomycota	opera_contig_56273_np12	opera_contig_56273_np12_10	Fungi;Ascomycota;NA;NA;NA;NA;NA	K02796	mannose PTS system EIID component
Ascomycota	opera_contig_56273_np12	opera_contig_56273_np12_16	Fungi;Ascomycota;NA;NA;NA;NA;NA	K03303	lactate permease
Ascomycota	opera_contig_81432_np12	opera_contig_81432_np12_2	Fungi;Ascomycota;Dothideomycetes;Pleosporales;Pleosporineae;Pleosporaceae;Alternaria	K10947	PadR family transcriptional regulator, regulatory protein PadR
Ascomycota	opera_contig_81432_np12	opera_contig_81432_np12_5	Fungi;Ascomycota;Dothideomycetes;Pleosporales;Pleosporineae;Pleosporaceae;Alternaria	K02343	DNA polymerase III subunit gamma/tau [EC:2.7.7.7]
Ascomycota	opera_contig_81432_np12	opera_contig_81432_np12_6	Fungi;Ascomycota;Dothideomycetes;Pleosporales;Pleosporineae;Pleosporaceae;Alternaria	K02004	putative ABC transport system permease protein
Ascomycota	opera_contig_81432_np12	opera_contig_81432_np12_7	Fungi;Ascomycota;Dothideomycetes;Pleosporales;Pleosporineae;Pleosporaceae;Alternaria	K03737	pyruvate-ferredoxin/flavodoxin oxidoreductase [EC:1.2.7.1 1.2.7.-]
Ascomycota	opera_contig_81432_np12	opera_contig_81432_np12_12	Fungi;Ascomycota;Dothideomycetes;Pleosporales;Pleosporineae;Pleosporaceae;Alternaria	K09747	nucleoid-associated protein EbfC
Ascomycota	opera_contig_81432_np12	opera_contig_81432_np12_13	Fungi;Ascomycota;Dothideomycetes;Pleosporales;Pleosporineae;Pleosporaceae;Alternaria	K06187	recombination protein RecR
Ascomycota	opera_contig_104063_np12	opera_contig_104063_np12_7	Fungi;Ascomycota;Sordariomycetes;Togniniales;Togniniaceae;Phaeoacremonium;Phaeoacremonium minimum	K00940	nucleoside-diphosphate kinase [EC:2.7.4.6]
Ascomycota	opera_contig_104063_np12	opera_contig_104063_np12_8	Fungi;Ascomycota;Sordariomycetes;Togniniales;Togniniaceae;Phaeoacremonium;Phaeoacremonium minimum	K03701	excinuclease ABC subunit A
Ascomycota	opera_contig_104063_np12	opera_contig_104063_np12_9	Fungi;Ascomycota;Sordariomycetes;Togniniales;Togniniaceae;Phaeoacremonium;Phaeoacremonium minimum	K00756	pyrimidine-nucleoside phosphorylase [EC:2.4.2.2]
Ascomycota	opera_contig_104063_np12	opera_contig_104063_np12_10	Fungi;Ascomycota;Sordariomycetes;Togniniales;Togniniaceae;Phaeoacremonium;Phaeoacremonium minimum	K23997	ADP-dependent NAD(P)H-hydrate dehydratase / NAD(P)H-hydrate epimerase [EC:4.2.1.136 5.1.99.6]
Ascomycota	opera_contig_150776_np12	opera_contig_150776_np12_4	Fungi;Ascomycota;Sordariomycetes;Xylariales;Sporocadaceae;Pestalotiopsis;Pestalotiopsis fici	K07063	uncharacterized protein
Ascomycota	opera_contig_150776_np12	opera_contig_150776_np12_5	Fungi;Ascomycota;Sordariomycetes;Xylariales;Sporocadaceae;Pestalotiopsis;Pestalotiopsis fici	K01811	alpha-D-xyloside xylohydrolase [EC:3.2.1.177]
Ascomycota	opera_contig_150776_np12	opera_contig_150776_np12_7	Fungi;Ascomycota;Sordariomycetes;Xylariales;Sporocadaceae;Pestalotiopsis;Pestalotiopsis fici	K00613	glycine amidinotransferase [EC:2.1.4.1]
Ascomycota	opera_contig_211201_np12	opera_contig_211201_np12_5	Fungi;Ascomycota;Dothideomycetes;Botryosphaeriales;Botryosphaeriaceae;Lasiodiplodia;Lasiodiplodia theobromae	K01692	enoyl-CoA hydratase [EC:4.2.1.17]
Ascomycota	opera_contig_404640_np12	opera_contig_404640_np12_2	Fungi;Ascomycota;Sordariomycetes;Hypocreales;Hypocreaceae;Trichoderma;Trichoderma harzianum	K07493	putative transposase
Ascomycota	opera_contig_302338_np12	opera_contig_302338_np12_3	Fungi;Ascomycota;Saccharomycetes;Saccharomycetales;NA;NA;NA	K01689	enolase [EC:4.2.1.11]
Ascomycota	opera_contig_529739_np12	opera_contig_529739_np12_3	Fungi;Ascomycota;Eurotiomycetes;Eurotiales;Trichocomaceae;Talaromyces;Talaromyces sect. Talaromyces	K05349	beta-glucosidase [EC:3.2.1.21]
Ascomycota	opera_contig_280082_np12	opera_contig_280082_np12_3	Fungi;Ascomycota;Dothideomycetes;Eremomycetales;Eremomycetaceae;Eremomyces;Eremomyces bilateralis	K02004	putative ABC transport system permease protein
Ascomycota	opera_contig_280082_np12	opera_contig_280082_np12_4	Fungi;Ascomycota;Dothideomycetes;Eremomycetales;Eremomycetaceae;Eremomyces;Eremomyces bilateralis	K02004	putative ABC transport system permease protein
Ascomycota	opera_contig_348064_np12	opera_contig_348064_np12_2	Fungi;Ascomycota;Saccharomycetes;Saccharomycetales;Saccharomycetaceae;Lachancea;Lachancea lanzarotensis	K23498	peptide chain release factor
Ascomycota	opera_contig_295675_np12	opera_contig_295675_np12_1	Fungi;Ascomycota;Eurotiomycetes;Chaetothyriales;Herpotrichiellaceae;Fonsecaea;Fonsecaea multimorphosa	K18594	3-hydroxypropionyl-CoA synthetase (ADP-forming) [EC:6.2.1.-]
Ascomycota	opera_contig_295675_np12	opera_contig_295675_np12_2	Fungi;Ascomycota;Eurotiomycetes;Chaetothyriales;Herpotrichiellaceae;Fonsecaea;Fonsecaea multimorphosa	K09136	ribosomal protein S12 methylthiotransferase accessory factor
Ascomycota	opera_contig_295675_np12	opera_contig_295675_np12_3	Fungi;Ascomycota;Eurotiomycetes;Chaetothyriales;Herpotrichiellaceae;Fonsecaea;Fonsecaea multimorphosa	K01434	penicillin G amidase [EC:3.5.1.11]
Ascomycota	opera_contig_295675_np12	opera_contig_295675_np12_6	Fungi;Ascomycota;Eurotiomycetes;Chaetothyriales;Herpotrichiellaceae;Fonsecaea;Fonsecaea multimorphosa	K03388	heterodisulfide reductase subunit A2 [EC:1.8.7.3 1.8.98.4 1.8.98.5 1.8.98.6]
Ascomycota	opera_contig_472786_np12	opera_contig_472786_np12_2	Fungi;Ascomycota;Eurotiomycetes;Chaetothyriales;Herpotrichiellaceae;Exophiala;Exophiala mesophila	K01895	acetyl-CoA synthetase [EC:6.2.1.1]
Ascomycota	opera_contig_472786_np12	opera_contig_472786_np12_5	Fungi;Ascomycota;Eurotiomycetes;Chaetothyriales;Herpotrichiellaceae;Exophiala;Exophiala mesophila	K24012	acetate---CoA ligase (ADP-forming) [EC:6.2.1.13]
Ascomycota	opera_contig_547691_np12	opera_contig_547691_np12_1	Fungi;Ascomycota;Leotiomycetes;Helotiales;Pleuroascaceae;Venustampulla;Venustampulla echinocandica	K01990	ABC-2 type transport system ATP-binding protein
Ascomycota	opera_contig_514760_np12	opera_contig_514760_np12_1	Fungi;Ascomycota;Saccharomycetes;Saccharomycetales;Pichiaceae;Brettanomyces;Brettanomyces nanus	K10908	DNA-directed RNA polymerase, mitochondrial [EC:2.7.7.6]
Ascomycota	opera_contig_514760_np12	opera_contig_514760_np12_3	Fungi;Ascomycota;Saccharomycetes;Saccharomycetales;Pichiaceae;Brettanomyces;Brettanomyces nanus	K01447	N-acetylmuramoyl-L-alanine amidase [EC:3.5.1.28]
Ascomycota	opera_contig_499173_np12	opera_contig_499173_np12_3	Fungi;Ascomycota;Saccharomycetes;Saccharomycetales;Dipodascaceae;Saprochaete;Saprochaete ingens	K00111	glycerol-3-phosphate dehydrogenase [EC:1.1.5.3]
Ascomycota	opera_contig_499173_np12	opera_contig_499173_np12_4	Fungi;Ascomycota;Saccharomycetes;Saccharomycetales;Dipodascaceae;Saprochaete;Saprochaete ingens	K25316	amino-acid racemase [EC:5.1.1.10]
Ascomycota	opera_contig_342309_np12	opera_contig_342309_np12_4	Fungi;Ascomycota;Sordariomycetes;Hypocreales;Cordycipitaceae;Cordyceps;Cordyceps fumosorosea	K03883	NADH-ubiquinone oxidoreductase chain 5 [EC:7.1.1.2]
Ascomycota	opera_contig_484612_np12	opera_contig_484612_np12_2	Fungi;Ascomycota;Leotiomycetes;Helotiales;Hyaloscyphaceae;Hyaloscypha;Hyaloscypha hepaticicola/Rhizoscyphus ericae species complex	K03551	holliday junction DNA helicase RuvB [EC:3.6.4.12]
Ascomycota	opera_contig_484612_np12	opera_contig_484612_np12_4	Fungi;Ascomycota;Leotiomycetes;Helotiales;Hyaloscyphaceae;Hyaloscypha;Hyaloscypha hepaticicola/Rhizoscyphus ericae species complex	K03550	holliday junction DNA helicase RuvA [EC:3.6.4.12]
Ascomycota	opera_contig_484612_np12	opera_contig_484612_np12_6	Fungi;Ascomycota;Leotiomycetes;Helotiales;Hyaloscyphaceae;Hyaloscypha;Hyaloscypha hepaticicola/Rhizoscyphus ericae species complex	K01159	crossover junction endodeoxyribonuclease RuvC [EC:3.1.21.10]
Ascomycota	opera_contig_484612_np12	opera_contig_484612_np12_7	Fungi;Ascomycota;Leotiomycetes;Helotiales;Hyaloscyphaceae;Hyaloscypha;Hyaloscypha hepaticicola/Rhizoscyphus ericae species complex	K04568	elongation factor P--(R)-beta-lysine ligase [EC:6.3.1.-]
Ascomycota	opera_contig_484612_np12	opera_contig_484612_np12_8	Fungi;Ascomycota;Leotiomycetes;Helotiales;Hyaloscyphaceae;Hyaloscypha;Hyaloscypha hepaticicola/Rhizoscyphus ericae species complex	K03551	holliday junction DNA helicase RuvB [EC:3.6.4.12]
Ascomycota	opera_contig_356692_np12	opera_contig_356692_np12_3	Fungi;Ascomycota;Sordariomycetes;Magnaporthales;Pyriculariaceae;Pyricularia;Pyricularia grisea	K02315	DNA replication protein DnaC
Ascomycota	opera_contig_520408_np12	opera_contig_520408_np12_1	Fungi;Ascomycota;Eurotiomycetes;Verrucariales;Verrucariaceae;Endocarpon;Endocarpon pusillum	K01869	leucyl-tRNA synthetase [EC:6.1.1.4]
Ascomycota	opera_contig_520408_np12	opera_contig_520408_np12_2	Fungi;Ascomycota;Eurotiomycetes;Verrucariales;Verrucariaceae;Endocarpon;Endocarpon pusillum	K01872	alanyl-tRNA synthetase [EC:6.1.1.7]
Ascomycota	opera_contig_337178_np12	opera_contig_337178_np12_3	Fungi;Ascomycota;Eurotiomycetes;Chaetothyriales;Herpotrichiellaceae;Cladophialophora;Cladophialophora yegresii	K08900	mitochondrial chaperone BCS1
Ascomycota	opera_contig_281282_np12	opera_contig_281282_np12_1	Fungi;Ascomycota;Saccharomycetes;Saccharomycetales;Ascoideaceae;Ascoidea;Ascoidea rubescens	K02922	large subunit ribosomal protein L37e
Ascomycota	opera_contig_281282_np12	opera_contig_281282_np12_4	Fungi;Ascomycota;Saccharomycetes;Saccharomycetales;Ascoideaceae;Ascoidea;Ascoidea rubescens	K12622	U6 snRNA-associated Sm-like protein LSm3
Ascomycota	opera_contig_281282_np12	opera_contig_281282_np12_5	Fungi;Ascomycota;Saccharomycetes;Saccharomycetales;Ascoideaceae;Ascoidea;Ascoidea rubescens	K07041	uncharacterized protein
Ascomycota	opera_contig_281282_np12	opera_contig_281282_np12_6	Fungi;Ascomycota;Saccharomycetes;Saccharomycetales;Ascoideaceae;Ascoidea;Ascoidea rubescens	K03726	helicase [EC:3.6.4.-]
Ascomycota	opera_contig_304871_np12	opera_contig_304871_np12_1	Fungi;Ascomycota;Dothideomycetes;Mycosphaerellales;Mycosphaerellaceae;Cercospora;Cercospora beticola	K05337	ferredoxin
Ascomycota	opera_contig_511326_np12	opera_contig_511326_np12_1	Fungi;Ascomycota;Sordariomycetes;Xylariales;Hypoxylaceae;Daldinia;Daldinia childiae	K06158	ATP-binding cassette, subfamily F, member 3
Ascomycota	opera_contig_511326_np12	opera_contig_511326_np12_2	Fungi;Ascomycota;Sordariomycetes;Xylariales;Hypoxylaceae;Daldinia;Daldinia childiae	K09955	uncharacterized protein
Ascomycota	opera_contig_584140_np12	opera_contig_584140_np12_1	Fungi;Ascomycota;Sordariomycetes;Glomerellales;Plectosphaerellaceae;Verticillium;NA	K01990	ABC-2 type transport system ATP-binding protein
Ascomycota	opera_contig_565602_np12	opera_contig_565602_np12_1	Fungi;Ascomycota;Saccharomycetes;Saccharomycetales;NA;NA;NA	K03885	NADH:ubiquinone reductase (H+-translocating) [EC:7.1.1.2]
Ascomycota	opera_contig_491244_np12	opera_contig_491244_np12_1	Fungi;Ascomycota;Dothideomycetes;Pleosporales;Massarineae;Didymosphaeriaceae;Paraphaeosphaeria	K06324	spore coat protein A, manganese oxidase [EC:1.16.3.3]
Ascomycota	opera_contig_185093_np12	opera_contig_185093_np12_2	Fungi;Ascomycota;Eurotiomycetes;Eurotiales;Aspergillaceae;Aspergillus;NA	K21624	cis-L-3-hydroxyproline dehydratase [EC:4.2.1.171]
Ascomycota	opera_contig_185093_np12	opera_contig_185093_np12_3	Fungi;Ascomycota;Eurotiomycetes;Eurotiales;Aspergillaceae;Aspergillus;NA	K04069	pyruvate formate lyase activating enzyme [EC:1.97.1.4]
Ascomycota	opera_contig_185093_np12	opera_contig_185093_np12_7	Fungi;Ascomycota;Eurotiomycetes;Eurotiales;Aspergillaceae;Aspergillus;NA	K23121	trans-4-hydroxy-L-proline dehydratase [EC:4.2.1.172]
Ascomycota	opera_contig_185093_np12	opera_contig_185093_np12_10	Fungi;Ascomycota;Eurotiomycetes;Eurotiales;Aspergillaceae;Aspergillus;NA	K18138	multidrug efflux pump
Ascomycota	opera_contig_209264_np12	opera_contig_209264_np12_1	Fungi;Ascomycota;Dothideomycetes;Eremomycetales;Eremomycetaceae;Eremomyces;Eremomyces bilateralis	K01629	rhamnulose-1-phosphate aldolase [EC:4.1.2.19]
Ascomycota	opera_contig_209264_np12	opera_contig_209264_np12_3	Fungi;Ascomycota;Dothideomycetes;Eremomycetales;Eremomycetaceae;Eremomyces;Eremomyces bilateralis	K06869	uncharacterized protein
Ascomycota	opera_contig_209264_np12	opera_contig_209264_np12_4	Fungi;Ascomycota;Dothideomycetes;Eremomycetales;Eremomycetaceae;Eremomyces;Eremomyces bilateralis	K01996	branched-chain amino acid transport system ATP-binding protein
Ascomycota	opera_contig_146648_np12	opera_contig_146648_np12_3	Fungi;Ascomycota;Eurotiomycetes;Eurotiales;Aspergillaceae;Aspergillus;Aspergillus subgen. Circumdati	K03738	aldehyde:ferredoxin oxidoreductase [EC:1.2.7.5]
Ascomycota	opera_contig_146648_np12	opera_contig_146648_np12_5	Fungi;Ascomycota;Eurotiomycetes;Eurotiales;Aspergillaceae;Aspergillus;Aspergillus subgen. Circumdati	K03738	aldehyde:ferredoxin oxidoreductase [EC:1.2.7.5]
Ascomycota	opera_contig_146648_np12	opera_contig_146648_np12_6	Fungi;Ascomycota;Eurotiomycetes;Eurotiales;Aspergillaceae;Aspergillus;Aspergillus subgen. Circumdati	K18911	L-histidine Nalpha-methyltransferase [EC:2.1.1.44]
Ascomycota	opera_contig_317731_np12	opera_contig_317731_np12_1	Fungi;Ascomycota;Saccharomycetes;Saccharomycetales;Saccharomycetaceae;Tetrapisispora;Tetrapisispora phaffii	K02358	elongation factor Tu
Ascomycota	opera_contig_317731_np12	opera_contig_317731_np12_3	Fungi;Ascomycota;Saccharomycetes;Saccharomycetales;Saccharomycetaceae;Tetrapisispora;Tetrapisispora phaffii	K10423	CAP-Gly domain-containing linker protein 3/4
Ascomycota	opera_contig_317731_np12	opera_contig_317731_np12_4	Fungi;Ascomycota;Saccharomycetes;Saccharomycetales;Saccharomycetaceae;Tetrapisispora;Tetrapisispora phaffii	K02906	large subunit ribosomal protein L3
Ascomycota	opera_contig_317731_np12	opera_contig_317731_np12_5	Fungi;Ascomycota;Saccharomycetes;Saccharomycetales;Saccharomycetaceae;Tetrapisispora;Tetrapisispora phaffii	K02926	large subunit ribosomal protein L4
Ascomycota	opera_contig_317731_np12	opera_contig_317731_np12_10	Fungi;Ascomycota;Saccharomycetes;Saccharomycetales;Saccharomycetaceae;Tetrapisispora;Tetrapisispora phaffii	K02886	large subunit ribosomal protein L2
Ascomycota	opera_contig_317731_np12	opera_contig_317731_np12_11	Fungi;Ascomycota;Saccharomycetes;Saccharomycetales;Saccharomycetaceae;Tetrapisispora;Tetrapisispora phaffii	K02874	large subunit ribosomal protein L14
Ascomycota	opera_contig_317731_np12	opera_contig_317731_np12_12	Fungi;Ascomycota;Saccharomycetes;Saccharomycetales;Saccharomycetaceae;Tetrapisispora;Tetrapisispora phaffii	K02886	large subunit ribosomal protein L2
Ascomycota	opera_contig_317731_np12	opera_contig_317731_np12_15	Fungi;Ascomycota;Saccharomycetes;Saccharomycetales;Saccharomycetaceae;Tetrapisispora;Tetrapisispora phaffii	K02994	small subunit ribosomal protein S8
Ascomycota	opera_contig_317731_np12	opera_contig_317731_np12_16	Fungi;Ascomycota;Saccharomycetes;Saccharomycetales;Saccharomycetaceae;Tetrapisispora;Tetrapisispora phaffii	K02931	large subunit ribosomal protein L5
Ascomycota	opera_contig_317731_np12	opera_contig_317731_np12_18	Fungi;Ascomycota;Saccharomycetes;Saccharomycetales;Saccharomycetaceae;Tetrapisispora;Tetrapisispora phaffii	K02892	large subunit ribosomal protein L23
Ascomycota	opera_contig_317731_np12	opera_contig_317731_np12_19	Fungi;Ascomycota;Saccharomycetes;Saccharomycetales;Saccharomycetaceae;Tetrapisispora;Tetrapisispora phaffii	K02965	small subunit ribosomal protein S19
Ascomycota	opera_contig_317731_np12	opera_contig_317731_np12_20	Fungi;Ascomycota;Saccharomycetes;Saccharomycetales;Saccharomycetaceae;Tetrapisispora;Tetrapisispora phaffii	K02982	small subunit ribosomal protein S3
Ascomycota	opera_contig_317731_np12	opera_contig_317731_np12_23	Fungi;Ascomycota;Saccharomycetes;Saccharomycetales;Saccharomycetaceae;Tetrapisispora;Tetrapisispora phaffii	K02946	small subunit ribosomal protein S10
Ascomycota	opera_contig_407674_np12	opera_contig_407674_np12_3	Fungi;Ascomycota;Dothideomycetes;Eremomycetales;Eremomycetaceae;Eremomyces;Eremomyces bilateralis	K14645	serine protease [EC:3.4.21.-]
Ascomycota	opera_contig_1296872_np12	opera_contig_1296872_np12_1	Fungi;Ascomycota;Saccharomycetes;Saccharomycetales;Saccharomycetaceae;Vanderwaltozyma;Vanderwaltozyma polyspora	K01876	aspartyl-tRNA synthetase [EC:6.1.1.12]
Ascomycota	opera_contig_181053_np12	opera_contig_181053_np12_4	Fungi;Ascomycota;Saccharomycetes;Saccharomycetales;Saccharomycetaceae;Eremothecium;Eremothecium cymbalariae	K00248	butyryl-CoA dehydrogenase [EC:1.3.8.1]
Ascomycota	opera_contig_181053_np12	opera_contig_181053_np12_5	Fungi;Ascomycota;Saccharomycetes;Saccharomycetales;Saccharomycetaceae;Eremothecium;Eremothecium cymbalariae	K00249	acyl-CoA dehydrogenase [EC:1.3.8.7]
Ascomycota	opera_contig_181053_np12	opera_contig_181053_np12_6	Fungi;Ascomycota;Saccharomycetes;Saccharomycetales;Saccharomycetaceae;Eremothecium;Eremothecium cymbalariae	K03653	N-glycosylase/DNA lyase [EC:3.2.2.- 4.2.99.18]
Ascomycota	opera_contig_197440_np12	opera_contig_197440_np12_1	Fungi;Ascomycota;NA;NA;NA;NA;NA	K01599	uroporphyrinogen decarboxylase [EC:4.1.1.37]
Ascomycota	opera_contig_197440_np12	opera_contig_197440_np12_2	Fungi;Ascomycota;NA;NA;NA;NA;NA	K00231	protoporphyrinogen/coproporphyrinogen III oxidase [EC:1.3.3.4 1.3.3.15]
Ascomycota	opera_contig_197440_np12	opera_contig_197440_np12_6	Fungi;Ascomycota;NA;NA;NA;NA;NA	K22227	AdoMet-dependent heme synthase [EC:1.3.98.6]
Ascomycota	opera_contig_197440_np12	opera_contig_197440_np12_7	Fungi;Ascomycota;NA;NA;NA;NA;NA	K01772	protoporphyrin/coproporphyrin ferrochelatase [EC:4.99.1.1 4.99.1.9]
Ascomycota	opera_contig_125559_np12	opera_contig_125559_np12_5	Fungi;Ascomycota;Leotiomycetes;Helotiales;Mollisiaceae;Mollisia;Mollisia scopiformis	K10232	alpha-glucoside transport system substrate-binding protein
Ascomycota	opera_contig_318192_np12	opera_contig_318192_np12_1	Fungi;Ascomycota;Orbiliomycetes;Orbiliales;Orbiliaceae;Orbilia;Orbilia oligospora	K06177	tRNA pseudouridine32 synthase / 23S rRNA pseudouridine746 synthase [EC:5.4.99.28 5.4.99.29]
Ascomycota	opera_contig_318192_np12	opera_contig_318192_np12_4	Fungi;Ascomycota;Orbiliomycetes;Orbiliales;Orbiliaceae;Orbilia;Orbilia oligospora	K01273	membrane dipeptidase [EC:3.4.13.19]
Ascomycota	opera_contig_467015_np12	opera_contig_467015_np12_1	Fungi;Ascomycota;Eurotiomycetes;Chaetothyriales;Herpotrichiellaceae;Phialophora;Phialophora attinorum	K01426	amidase [EC:3.5.1.4]
Ascomycota	opera_contig_467015_np12	opera_contig_467015_np12_2	Fungi;Ascomycota;Eurotiomycetes;Chaetothyriales;Herpotrichiellaceae;Phialophora;Phialophora attinorum	K02433	aspartyl-tRNA(Asn)/glutamyl-tRNA(Gln) amidotransferase subunit A [EC:6.3.5.6 6.3.5.7]
Ascomycota	opera_contig_513051_np12	opera_contig_513051_np12_1	Fungi;Ascomycota;Saccharomycetes;Saccharomycetales;Phaffomycetaceae;Wickerhamomyces;Wickerhamomyces ciferrii	K05825	2-aminoadipate transaminase [EC:2.6.1.-]
Ascomycota	opera_contig_513051_np12	opera_contig_513051_np12_4	Fungi;Ascomycota;Saccharomycetes;Saccharomycetales;Phaffomycetaceae;Wickerhamomyces;Wickerhamomyces ciferrii	K01208	cyclomaltodextrinase / maltogenic alpha-amylase / neopullulanase [EC:3.2.1.54 3.2.1.133 3.2.1.135]
Ascomycota	opera_contig_513051_np12	opera_contig_513051_np12_5	Fungi;Ascomycota;Saccharomycetes;Saccharomycetales;Phaffomycetaceae;Wickerhamomyces;Wickerhamomyces ciferrii	K05825	2-aminoadipate transaminase [EC:2.6.1.-]
Ascomycota	opera_contig_219489_np12	opera_contig_219489_np12_1	Fungi;Ascomycota;Sordariomycetes;Glomerellales;Plectosphaerellaceae;Sodiomyces;Sodiomyces alkalinus	K07486	transposase
Ascomycota	opera_contig_219489_np12	opera_contig_219489_np12_4	Fungi;Ascomycota;Sordariomycetes;Glomerellales;Plectosphaerellaceae;Sodiomyces;Sodiomyces alkalinus	K07456	DNA mismatch repair protein MutS2
Ascomycota	opera_contig_198849_np12	opera_contig_198849_np12_3	Fungi;Ascomycota;Schizosaccharomycetes;Schizosaccharomycetales;Schizosaccharomycetaceae;Schizosaccharomyces;NA	K02435	aspartyl-tRNA(Asn)/glutamyl-tRNA(Gln) amidotransferase subunit C [EC:6.3.5.6 6.3.5.7]
Ascomycota	opera_contig_198849_np12	opera_contig_198849_np12_6	Fungi;Ascomycota;Schizosaccharomycetes;Schizosaccharomycetales;Schizosaccharomycetaceae;Schizosaccharomyces;NA	K10844	DNA excision repair protein ERCC-2 [EC:3.6.4.12]
Ascomycota	opera_contig_198849_np12	opera_contig_198849_np12_7	Fungi;Ascomycota;Schizosaccharomycetes;Schizosaccharomycetales;Schizosaccharomycetaceae;Schizosaccharomyces;NA	K02433	aspartyl-tRNA(Asn)/glutamyl-tRNA(Gln) amidotransferase subunit A [EC:6.3.5.6 6.3.5.7]
Ascomycota	opera_contig_258581_np12	opera_contig_258581_np12_2	Fungi;Ascomycota;Dothideomycetes;Mycosphaerellales;Teratosphaeriaceae;Neohortaea;Neohortaea acidophila	K07112	uncharacterized protein
Ascomycota	opera_contig_258581_np12	opera_contig_258581_np12_3	Fungi;Ascomycota;Dothideomycetes;Mycosphaerellales;Teratosphaeriaceae;Neohortaea;Neohortaea acidophila	K04564	superoxide dismutase, Fe-Mn family [EC:1.15.1.1]
Ascomycota	opera_contig_258581_np12	opera_contig_258581_np12_4	Fungi;Ascomycota;Dothideomycetes;Mycosphaerellales;Teratosphaeriaceae;Neohortaea;Neohortaea acidophila	K14445	solute carrier family 13 (sodium-dependent dicarboxylate transporter), member 2/3/5
Ascomycota	opera_contig_258581_np12	opera_contig_258581_np12_5	Fungi;Ascomycota;Dothideomycetes;Mycosphaerellales;Teratosphaeriaceae;Neohortaea;Neohortaea acidophila	K03671	thioredoxin 1
Ascomycota	opera_contig_258581_np12	opera_contig_258581_np12_6	Fungi;Ascomycota;Dothideomycetes;Mycosphaerellales;Teratosphaeriaceae;Neohortaea;Neohortaea acidophila	K07112	uncharacterized protein
Ascomycota	opera_contig_258581_np12	opera_contig_258581_np12_7	Fungi;Ascomycota;Dothideomycetes;Mycosphaerellales;Teratosphaeriaceae;Neohortaea;Neohortaea acidophila	K01069	hydroxyacylglutathione hydrolase [EC:3.1.2.6]
Ascomycota	opera_contig_113219_np12	opera_contig_113219_np12_2	Fungi;Ascomycota;Saccharomycetes;Saccharomycetales;Phaffomycetaceae;Cyberlindnera;Cyberlindnera jadinii	K03388	heterodisulfide reductase subunit A2 [EC:1.8.7.3 1.8.98.4 1.8.98.5 1.8.98.6]
Ascomycota	opera_contig_113219_np12	opera_contig_113219_np12_3	Fungi;Ascomycota;Saccharomycetes;Saccharomycetales;Phaffomycetaceae;Cyberlindnera;Cyberlindnera jadinii	K03389	heterodisulfide reductase subunit B2 [EC:1.8.7.3 1.8.98.4 1.8.98.5 1.8.98.6]
Ascomycota	opera_contig_113219_np12	opera_contig_113219_np12_4	Fungi;Ascomycota;Saccharomycetes;Saccharomycetales;Phaffomycetaceae;Cyberlindnera;Cyberlindnera jadinii	K00125	formate dehydrogenase (coenzyme F420) beta subunit [EC:1.17.98.3 1.8.98.6]
Ascomycota	opera_contig_113219_np12	opera_contig_113219_np12_6	Fungi;Ascomycota;Saccharomycetes;Saccharomycetales;Phaffomycetaceae;Cyberlindnera;Cyberlindnera jadinii	K03388	heterodisulfide reductase subunit A2 [EC:1.8.7.3 1.8.98.4 1.8.98.5 1.8.98.6]
Ascomycota	opera_contig_1038218_np12	opera_contig_1038218_np12_2	Fungi;Ascomycota;Saccharomycetes;Saccharomycetales;Dipodascaceae;Yarrowia;Yarrowia lipolytica	K02482	two-component system, NtrC family, sensor kinase [EC:2.7.13.3]
Ascomycota	opera_contig_182479_np12	opera_contig_182479_np12_2	Fungi;Ascomycota;Sordariomycetes;Sordariales;Chaetomiaceae;Thermothielavioides;Thermothielavioides terrestris	K02004	putative ABC transport system permease protein
Ascomycota	opera_contig_182479_np12	opera_contig_182479_np12_4	Fungi;Ascomycota;Sordariomycetes;Sordariales;Chaetomiaceae;Thermothielavioides;Thermothielavioides terrestris	K10778	AraC family transcriptional regulator, regulatory protein of adaptative response / methylated-DNA-[protein]-cysteine methyltransferase [EC:2.1.1.63]
Ascomycota	opera_contig_182479_np12	opera_contig_182479_np12_5	Fungi;Ascomycota;Sordariomycetes;Sordariales;Chaetomiaceae;Thermothielavioides;Thermothielavioides terrestris	K02003	putative ABC transport system ATP-binding protein
Ascomycota	opera_contig_182479_np12	opera_contig_182479_np12_7	Fungi;Ascomycota;Sordariomycetes;Sordariales;Chaetomiaceae;Thermothielavioides;Thermothielavioides terrestris	K01273	membrane dipeptidase [EC:3.4.13.19]
Ascomycota	opera_contig_157512_np12	opera_contig_157512_np12_1	Fungi;Ascomycota;Saccharomycetes;Saccharomycetales;Metschnikowiaceae;Clavispora;Clavispora/Candida clade	K17686	P-type Cu+ transporter [EC:7.2.2.8]
Ascomycota	opera_contig_157512_np12	opera_contig_157512_np12_3	Fungi;Ascomycota;Saccharomycetes;Saccharomycetales;Metschnikowiaceae;Clavispora;Clavispora/Candida clade	K12132	eukaryotic-like serine/threonine-protein kinase [EC:2.7.11.1]
Ascomycota	opera_contig_157512_np12	opera_contig_157512_np12_10	Fungi;Ascomycota;Saccharomycetes;Saccharomycetales;Metschnikowiaceae;Clavispora;Clavispora/Candida clade	K07491	REP-associated tyrosine transposase
Ascomycota	opera_contig_251169_np12	opera_contig_251169_np12_1	Fungi;Ascomycota;Saccharomycetes;Saccharomycetales;Saccharomycetaceae;Torulaspora;Torulaspora delbrueckii	K04487	cysteine desulfurase [EC:2.8.1.7]
Ascomycota	opera_contig_251169_np12	opera_contig_251169_np12_4	Fungi;Ascomycota;Saccharomycetes;Saccharomycetales;Saccharomycetaceae;Torulaspora;Torulaspora delbrueckii	K09122	uncharacterized protein
Ascomycota	opera_contig_220212_np12	opera_contig_220212_np12_2	Fungi;Ascomycota;Dothideomycetes;Mycosphaerellales;Teratosphaeriaceae;Neohortaea;Neohortaea acidophila	K00059	3-oxoacyl-[acyl-carrier protein] reductase [EC:1.1.1.100]
Ascomycota	opera_contig_220212_np12	opera_contig_220212_np12_7	Fungi;Ascomycota;Dothideomycetes;Mycosphaerellales;Teratosphaeriaceae;Neohortaea;Neohortaea acidophila	K02784	phosphocarrier protein HPr
Ascomycota	opera_contig_203547_np12	opera_contig_203547_np12_2	Fungi;Ascomycota;Schizosaccharomycetes;Schizosaccharomycetales;Schizosaccharomycetaceae;Schizosaccharomyces;Schizosaccharomyces pombe	K02040	phosphate transport system substrate-binding protein
Ascomycota	opera_contig_203547_np12	opera_contig_203547_np12_3	Fungi;Ascomycota;Schizosaccharomycetes;Schizosaccharomycetales;Schizosaccharomycetaceae;Schizosaccharomyces;Schizosaccharomyces pombe	K02036	phosphate transport system ATP-binding protein [EC:7.3.2.1]
Ascomycota	opera_contig_203547_np12	opera_contig_203547_np12_4	Fungi;Ascomycota;Schizosaccharomycetes;Schizosaccharomycetales;Schizosaccharomycetaceae;Schizosaccharomyces;Schizosaccharomyces pombe	K07658	two-component system, OmpR family, alkaline phosphatase synthesis response regulator PhoP
Ascomycota	opera_contig_203547_np12	opera_contig_203547_np12_5	Fungi;Ascomycota;Schizosaccharomycetes;Schizosaccharomycetales;Schizosaccharomycetaceae;Schizosaccharomyces;Schizosaccharomyces pombe	K02038	phosphate transport system permease protein
Ascomycota	opera_contig_203547_np12	opera_contig_203547_np12_7	Fungi;Ascomycota;Schizosaccharomycetes;Schizosaccharomycetales;Schizosaccharomycetaceae;Schizosaccharomyces;Schizosaccharomyces pombe	K03741	arsenate reductase (thioredoxin) [EC:1.20.4.4]
Ascomycota	opera_contig_203547_np12	opera_contig_203547_np12_8	Fungi;Ascomycota;Schizosaccharomycetes;Schizosaccharomycetales;Schizosaccharomycetaceae;Schizosaccharomyces;Schizosaccharomyces pombe	K12960	5-methylthioadenosine/S-adenosylhomocysteine deaminase [EC:3.5.4.31 3.5.4.28]
Ascomycota	opera_contig_156998_np12	opera_contig_156998_np12_4	Fungi;Ascomycota;Eurotiomycetes;Eurotiales;Aspergillaceae;Aspergillus;NA	K00820	glutamine---fructose-6-phosphate transaminase (isomerizing) [EC:2.6.1.16]
Ascomycota	opera_contig_443982_np12	opera_contig_443982_np12_1	Fungi;Ascomycota;Saccharomycetes;Saccharomycetales;Trichomonascaceae;Wickerhamiella;Wickerhamiella sorbophila	K03722	ATP-dependent DNA helicase DinG [EC:3.6.4.12]
Ascomycota	opera_contig_443982_np12	opera_contig_443982_np12_3	Fungi;Ascomycota;Saccharomycetes;Saccharomycetales;Trichomonascaceae;Wickerhamiella;Wickerhamiella sorbophila	K03654	ATP-dependent DNA helicase RecQ [EC:3.6.4.12]
Ascomycota	opera_contig_154395_np12	opera_contig_154395_np12_1	Fungi;Ascomycota;Saccharomycetes;Saccharomycetales;Phaffomycetaceae;Komagataella;Komagataella phaffii	K03330	glutamyl-tRNA(Gln) amidotransferase subunit E [EC:6.3.5.7]
Ascomycota	opera_contig_154395_np12	opera_contig_154395_np12_3	Fungi;Ascomycota;Saccharomycetes;Saccharomycetales;Phaffomycetaceae;Komagataella;Komagataella phaffii	K06944	uncharacterized protein
Ascomycota	opera_contig_154395_np12	opera_contig_154395_np12_4	Fungi;Ascomycota;Saccharomycetes;Saccharomycetales;Phaffomycetaceae;Komagataella;Komagataella phaffii	K15865	threonylcarbamoyladenosine tRNA methylthiotransferase CDKAL1 [EC:2.8.4.5]
Ascomycota	opera_contig_154395_np12	opera_contig_154395_np12_5	Fungi;Ascomycota;Saccharomycetes;Saccharomycetales;Phaffomycetaceae;Komagataella;Komagataella phaffii	K01537	P-type Ca2+ transporter type 2C [EC:7.2.2.10]
Ascomycota	opera_contig_154395_np12	opera_contig_154395_np12_6	Fungi;Ascomycota;Saccharomycetes;Saccharomycetales;Phaffomycetaceae;Komagataella;Komagataella phaffii	K03282	large conductance mechanosensitive channel
Ascomycota	opera_contig_154395_np12	opera_contig_154395_np12_8	Fungi;Ascomycota;Saccharomycetes;Saccharomycetales;Phaffomycetaceae;Komagataella;Komagataella phaffii	K09482	glutamyl-tRNA(Gln) amidotransferase subunit D [EC:6.3.5.7]
Ascomycota	opera_contig_154395_np12	opera_contig_154395_np12_10	Fungi;Ascomycota;Saccharomycetes;Saccharomycetales;Phaffomycetaceae;Komagataella;Komagataella phaffii	K06942	ribosome-binding ATPase
Ascomycota	opera_contig_180434_np12	opera_contig_180434_np12_2	Fungi;Ascomycota;Leotiomycetes;Helotiales;Lachnaceae;Lachnellula;Lachnellula hyalina	K11381	2-oxoisovalerate dehydrogenase E1 component [EC:1.2.4.4]
Ascomycota	opera_contig_214842_np12	opera_contig_214842_np12_1	Fungi;Ascomycota;Eurotiomycetes;Onygenales;Arthrodermataceae;Trichophyton;NA	K01992	ABC-2 type transport system permease protein
Ascomycota	opera_contig_214842_np12	opera_contig_214842_np12_2	Fungi;Ascomycota;Eurotiomycetes;Onygenales;Arthrodermataceae;Trichophyton;NA	K01992	ABC-2 type transport system permease protein
Ascomycota	opera_contig_214842_np12	opera_contig_214842_np12_5	Fungi;Ascomycota;Eurotiomycetes;Onygenales;Arthrodermataceae;Trichophyton;NA	K01491	methylenetetrahydrofolate dehydrogenase (NADP+) / methenyltetrahydrofolate cyclohydrolase [EC:1.5.1.5 3.5.4.9]
Ascomycota	opera_contig_214842_np12	opera_contig_214842_np12_6	Fungi;Ascomycota;Eurotiomycetes;Onygenales;Arthrodermataceae;Trichophyton;NA	K01990	ABC-2 type transport system ATP-binding protein
Ascomycota	opera_contig_158396_np12	opera_contig_158396_np12_4	Fungi;Ascomycota;Sordariomycetes;Ophiostomatales;Ophiostomataceae;Sporothrix;Sporothrix schenckii	K09747	nucleoid-associated protein EbfC
Ascomycota	opera_contig_158396_np12	opera_contig_158396_np12_5	Fungi;Ascomycota;Sordariomycetes;Ophiostomatales;Ophiostomataceae;Sporothrix;Sporothrix schenckii	K07052	uncharacterized protein
Ascomycota	opera_contig_158396_np12	opera_contig_158396_np12_7	Fungi;Ascomycota;Sordariomycetes;Ophiostomatales;Ophiostomataceae;Sporothrix;Sporothrix schenckii	K02343	DNA polymerase III subunit gamma/tau [EC:2.7.7.7]
Ascomycota	opera_contig_158396_np12	opera_contig_158396_np12_9	Fungi;Ascomycota;Sordariomycetes;Ophiostomatales;Ophiostomataceae;Sporothrix;Sporothrix schenckii	K06187	recombination protein RecR
Ascomycota	opera_contig_177382_np12	opera_contig_177382_np12_1	Fungi;Ascomycota;Sordariomycetes;Hypocreales;Hypocreaceae;Trichoderma;Trichoderma citrinoviride	K01733	threonine synthase [EC:4.2.3.1]
Ascomycota	opera_contig_177382_np12	opera_contig_177382_np12_3	Fungi;Ascomycota;Sordariomycetes;Hypocreales;Hypocreaceae;Trichoderma;Trichoderma citrinoviride	K01738	cysteine synthase [EC:2.5.1.47]
Ascomycota	opera_contig_177382_np12	opera_contig_177382_np12_5	Fungi;Ascomycota;Sordariomycetes;Hypocreales;Hypocreaceae;Trichoderma;Trichoderma citrinoviride	K01754	threonine dehydratase [EC:4.3.1.19]
Ascomycota	opera_contig_313978_np12	opera_contig_313978_np12_2	Fungi;Ascomycota;Leotiomycetes;Helotiales;Helotiaceae;Glarea;Glarea lozoyensis	K01599	uroporphyrinogen decarboxylase [EC:4.1.1.37]
Ascomycota	opera_contig_313978_np12	opera_contig_313978_np12_3	Fungi;Ascomycota;Leotiomycetes;Helotiales;Helotiaceae;Glarea;Glarea lozoyensis	K00854	xylulokinase [EC:2.7.1.17]
Ascomycota	opera_contig_430419_np12	opera_contig_430419_np12_2	Fungi;Ascomycota;Eurotiomycetes;Chaetothyriales;Herpotrichiellaceae;Capronia;Capronia epimyces	K14273	D-xylose 1-dehydrogenase (NADP+, D-xylono-1,5-lactone-forming) [EC:1.1.1.179]
Ascomycota	opera_contig_514408_np12	opera_contig_514408_np12_2	Fungi;Ascomycota;Sordariomycetes;Sordariales;Chaetomiaceae;Chaetomium;Chaetomium thermophilum	K00965	UDPglucose--hexose-1-phosphate uridylyltransferase [EC:2.7.7.12]
Ascomycota	opera_contig_214804_np12	opera_contig_214804_np12_1	Fungi;Ascomycota;Dothideomycetes;Pleosporales;Lindgomycetaceae;Lindgomyces;Lindgomyces ingoldianus	K00803	alkyldihydroxyacetonephosphate synthase [EC:2.5.1.26]
Ascomycota	opera_contig_214804_np12	opera_contig_214804_np12_3	Fungi;Ascomycota;Dothideomycetes;Pleosporales;Lindgomycetaceae;Lindgomyces;Lindgomyces ingoldianus	K03431	phosphoglucosamine mutase [EC:5.4.2.10]
Ascomycota	opera_contig_214804_np12	opera_contig_214804_np12_4	Fungi;Ascomycota;Dothideomycetes;Pleosporales;Lindgomycetaceae;Lindgomyces;Lindgomyces ingoldianus	K02564	glucosamine-6-phosphate deaminase [EC:3.5.99.6]
Ascomycota	opera_contig_162540_np12	opera_contig_162540_np12_3	Fungi;Ascomycota;Eurotiomycetes;Eurotiales;Aspergillaceae;Aspergillus;Aspergillus subgen. Circumdati	K00406	cytochrome c oxidase cbb3-type subunit III
Ascomycota	opera_contig_162540_np12	opera_contig_162540_np12_4	Fungi;Ascomycota;Eurotiomycetes;Eurotiales;Aspergillaceae;Aspergillus;Aspergillus subgen. Circumdati	K19746	D-arginine dehydrogenase [EC:1.4.99.6]
Ascomycota	opera_contig_162540_np12	opera_contig_162540_np12_7	Fungi;Ascomycota;Eurotiomycetes;Eurotiales;Aspergillaceae;Aspergillus;Aspergillus subgen. Circumdati	K03496	chromosome partitioning protein
Ascomycota	opera_contig_198489_np12	opera_contig_198489_np12_1	Fungi;Ascomycota;Leotiomycetes;Helotiales;Drepanopezizaceae;Drepanopeziza;Drepanopeziza brunnea	K03929	para-nitrobenzyl esterase [EC:3.1.1.-]
Ascomycota	opera_contig_198489_np12	opera_contig_198489_np12_5	Fungi;Ascomycota;Leotiomycetes;Helotiales;Drepanopezizaceae;Drepanopeziza;Drepanopeziza brunnea	K01187	alpha-glucosidase [EC:3.2.1.20]
Ascomycota	opera_contig_198489_np12	opera_contig_198489_np12_6	Fungi;Ascomycota;Leotiomycetes;Helotiales;Drepanopezizaceae;Drepanopeziza;Drepanopeziza brunnea	K03574	8-oxo-dGTP diphosphatase [EC:3.6.1.55]
Ascomycota	opera_contig_198489_np12	opera_contig_198489_np12_10	Fungi;Ascomycota;Leotiomycetes;Helotiales;Drepanopezizaceae;Drepanopeziza;Drepanopeziza brunnea	K03517	quinolinate synthase [EC:2.5.1.72]
Ascomycota	opera_contig_198489_np12	opera_contig_198489_np12_11	Fungi;Ascomycota;Leotiomycetes;Helotiales;Drepanopezizaceae;Drepanopeziza;Drepanopeziza brunnea	K02922	large subunit ribosomal protein L37e
Ascomycota	opera_contig_267708_np12	opera_contig_267708_np12_1	Fungi;Ascomycota;Eurotiomycetes;Eurotiales;Thermoascaceae;Paecilomyces;Paecilomyces variotii	K02394	flagellar P-ring protein FlgI
Ascomycota	opera_contig_267708_np12	opera_contig_267708_np12_2	Fungi;Ascomycota;Eurotiomycetes;Eurotiales;Thermoascaceae;Paecilomyces;Paecilomyces variotii	K02397	flagellar hook-associated protein 3 FlgL
Ascomycota	opera_contig_267708_np12	opera_contig_267708_np12_3	Fungi;Ascomycota;Eurotiomycetes;Eurotiales;Thermoascaceae;Paecilomyces;Paecilomyces variotii	K02396	flagellar hook-associated protein 1
Ascomycota	opera_contig_267708_np12	opera_contig_267708_np12_4	Fungi;Ascomycota;Eurotiomycetes;Eurotiales;Thermoascaceae;Paecilomyces;Paecilomyces variotii	K02395	peptidoglycan hydrolase FlgJ
Ascomycota	opera_contig_377022_np12	opera_contig_377022_np12_1	Fungi;Ascomycota;Dothideomycetes;Mytilinidiales;Mytilinidiaceae;Mytilinidion;Mytilinidion resinicola	K06168	tRNA-2-methylthio-N6-dimethylallyladenosine synthase [EC:2.8.4.3]
Ascomycota	opera_contig_377022_np12	opera_contig_377022_np12_2	Fungi;Ascomycota;Dothideomycetes;Mytilinidiales;Mytilinidiaceae;Mytilinidion;Mytilinidion resinicola	K03789	[ribosomal protein S18]-alanine N-acetyltransferase [EC:2.3.1.266]
Ascomycota	opera_contig_377022_np12	opera_contig_377022_np12_4	Fungi;Ascomycota;Dothideomycetes;Mytilinidiales;Mytilinidiaceae;Mytilinidion;Mytilinidion resinicola	K09759	nondiscriminating aspartyl-tRNA synthetase [EC:6.1.1.23]
Ascomycota	opera_contig_377022_np12	opera_contig_377022_np12_7	Fungi;Ascomycota;Dothideomycetes;Mytilinidiales;Mytilinidiaceae;Mytilinidion;Mytilinidion resinicola	K24144	Nance-Horan syndrome protein and NHS-like proteins
Ascomycota	opera_contig_377022_np12	opera_contig_377022_np12_9	Fungi;Ascomycota;Dothideomycetes;Mytilinidiales;Mytilinidiaceae;Mytilinidion;Mytilinidion resinicola	K14742	tRNA threonylcarbamoyladenosine biosynthesis protein TsaB
Ascomycota	opera_contig_445377_np12	opera_contig_445377_np12_2	Fungi;Ascomycota;NA;NA;NA;NA;NA	K01881	prolyl-tRNA synthetase [EC:6.1.1.15]
Ascomycota	opera_contig_445377_np12	opera_contig_445377_np12_3	Fungi;Ascomycota;NA;NA;NA;NA;NA	K01208	cyclomaltodextrinase / maltogenic alpha-amylase / neopullulanase [EC:3.2.1.54 3.2.1.133 3.2.1.135]
Ascomycota	opera_contig_445377_np12	opera_contig_445377_np12_5	Fungi;Ascomycota;NA;NA;NA;NA;NA	K00974	tRNA nucleotidyltransferase (CCA-adding enzyme) [EC:2.7.7.72 3.1.3.- 3.1.4.-]
Ascomycota	opera_contig_951642_np12	opera_contig_951642_np12_1	Fungi;Ascomycota;Lecanoromycetes;Lecanorales;Lecanorineae;Parmeliaceae;Letharia	K21596	calmodulin-binding transcription activator
Ascomycota	opera_contig_232786_np12	opera_contig_232786_np12_3	Fungi;Ascomycota;Sordariomycetes;Hypocreales;Hypocreaceae;Trichoderma;Trichoderma atroviride	K10773	endonuclease III [EC:4.2.99.18]
Ascomycota	opera_contig_232786_np12	opera_contig_232786_np12_7	Fungi;Ascomycota;Sordariomycetes;Hypocreales;Hypocreaceae;Trichoderma;Trichoderma atroviride	K18890	ATP-binding cassette, subfamily B, multidrug efflux pump
Ascomycota	opera_contig_107868_np12	opera_contig_107868_np12_1	Fungi;Ascomycota;Saccharomycetes;Saccharomycetales;NA;NA;NA	K01610	phosphoenolpyruvate carboxykinase (ATP) [EC:4.1.1.49]
Ascomycota	opera_contig_107868_np12	opera_contig_107868_np12_2	Fungi;Ascomycota;Saccharomycetes;Saccharomycetales;NA;NA;NA	K14742	tRNA threonylcarbamoyladenosine biosynthesis protein TsaB
Ascomycota	opera_contig_107868_np12	opera_contig_107868_np12_4	Fungi;Ascomycota;Saccharomycetes;Saccharomycetales;NA;NA;NA	K04043	molecular chaperone DnaK
Ascomycota	opera_contig_107868_np12	opera_contig_107868_np12_5	Fungi;Ascomycota;Saccharomycetes;Saccharomycetales;NA;NA;NA	K22373	lactate racemase [EC:5.1.2.1]
Ascomycota	opera_contig_107868_np12	opera_contig_107868_np12_9	Fungi;Ascomycota;Saccharomycetes;Saccharomycetales;NA;NA;NA	K03789	[ribosomal protein S18]-alanine N-acetyltransferase [EC:2.3.1.266]
Ascomycota	opera_contig_107868_np12	opera_contig_107868_np12_10	Fungi;Ascomycota;Saccharomycetes;Saccharomycetales;NA;NA;NA	K06925	tRNA threonylcarbamoyladenosine biosynthesis protein TsaE
Ascomycota	opera_contig_107868_np12	opera_contig_107868_np12_11	Fungi;Ascomycota;Saccharomycetes;Saccharomycetales;NA;NA;NA	K21929	uracil-DNA glycosylase [EC:3.2.2.27]
Ascomycota	opera_contig_107868_np12	opera_contig_107868_np12_12	Fungi;Ascomycota;Saccharomycetes;Saccharomycetales;NA;NA;NA	K09365	POU domain transcription factor, class 3
Ascomycota	opera_contig_187101_np12	opera_contig_187101_np12_2	Fungi;Ascomycota;Dothideomycetes;Mycosphaerellales;Mycosphaerellaceae;NA;NA	K05601	hydroxylamine reductase [EC:1.7.99.1]
Ascomycota	opera_contig_187101_np12	opera_contig_187101_np12_6	Fungi;Ascomycota;Dothideomycetes;Mycosphaerellales;Mycosphaerellaceae;NA;NA	K01939	adenylosuccinate synthase [EC:6.3.4.4]
Ascomycota	opera_contig_195355_np12	opera_contig_195355_np12_2	Fungi;Ascomycota;Dothideomycetes;Dothideales;Saccotheciaceae;Aureobasidium;NA	K09482	glutamyl-tRNA(Gln) amidotransferase subunit D [EC:6.3.5.7]
Ascomycota	opera_contig_195355_np12	opera_contig_195355_np12_4	Fungi;Ascomycota;Dothideomycetes;Dothideales;Saccotheciaceae;Aureobasidium;NA	K03330	glutamyl-tRNA(Gln) amidotransferase subunit E [EC:6.3.5.7]
Ascomycota	opera_contig_195355_np12	opera_contig_195355_np12_6	Fungi;Ascomycota;Dothideomycetes;Dothideales;Saccotheciaceae;Aureobasidium;NA	K02035	peptide/nickel transport system substrate-binding protein
Ascomycota	opera_contig_186757_np12	opera_contig_186757_np12_7	Fungi;Ascomycota;Orbiliomycetes;Orbiliales;Orbiliaceae;Orbilia;Orbilia oligospora	K03798	cell division protease FtsH [EC:3.4.24.-]
Ascomycota	opera_contig_121143_np12	opera_contig_121143_np12_5	Fungi;Ascomycota;Dothideomycetes;Mycosphaerellales;Mycosphaerellaceae;Zasmidium;Zasmidium cellare	K03388	heterodisulfide reductase subunit A2 [EC:1.8.7.3 1.8.98.4 1.8.98.5 1.8.98.6]
Ascomycota	opera_contig_121143_np12	opera_contig_121143_np12_6	Fungi;Ascomycota;Dothideomycetes;Mycosphaerellales;Mycosphaerellaceae;Zasmidium;Zasmidium cellare	K03389	heterodisulfide reductase subunit B2 [EC:1.8.7.3 1.8.98.4 1.8.98.5 1.8.98.6]
Ascomycota	opera_contig_121143_np12	opera_contig_121143_np12_7	Fungi;Ascomycota;Dothideomycetes;Mycosphaerellales;Mycosphaerellaceae;Zasmidium;Zasmidium cellare	K03284	magnesium transporter
Ascomycota	opera_contig_121143_np12	opera_contig_121143_np12_8	Fungi;Ascomycota;Dothideomycetes;Mycosphaerellales;Mycosphaerellaceae;Zasmidium;Zasmidium cellare	K02437	glycine cleavage system H protein
Ascomycota	opera_contig_121143_np12	opera_contig_121143_np12_9	Fungi;Ascomycota;Dothideomycetes;Mycosphaerellales;Mycosphaerellaceae;Zasmidium;Zasmidium cellare	K14128	F420-non-reducing hydrogenase small subunit [EC:1.12.99.- 1.8.98.5]
Ascomycota	opera_contig_121143_np12	opera_contig_121143_np12_10	Fungi;Ascomycota;Dothideomycetes;Mycosphaerellales;Mycosphaerellaceae;Zasmidium;Zasmidium cellare	K14126	F420-non-reducing hydrogenase large subunit [EC:1.12.99.- 1.8.98.5]
Ascomycota	opera_contig_216330_np12	opera_contig_216330_np12_6	Fungi;Ascomycota;Eurotiomycetes;Chaetothyriales;Herpotrichiellaceae;Capronia;Capronia epimyces	K00059	3-oxoacyl-[acyl-carrier protein] reductase [EC:1.1.1.100]
Ascomycota	opera_contig_216330_np12	opera_contig_216330_np12_10	Fungi;Ascomycota;Eurotiomycetes;Chaetothyriales;Herpotrichiellaceae;Capronia;Capronia epimyces	K05799	GntR family transcriptional regulator, transcriptional repressor for pyruvate dehydrogenase complex
Ascomycota	opera_contig_211329_np12	opera_contig_211329_np12_4	Fungi;Ascomycota;Eurotiomycetes;Chaetothyriales;Herpotrichiellaceae;NA;NA	K09129	uncharacterized protein
Ascomycota	opera_contig_211329_np12	opera_contig_211329_np12_6	Fungi;Ascomycota;Eurotiomycetes;Chaetothyriales;Herpotrichiellaceae;NA;NA	K02983	small subunit ribosomal protein S30e
Ascomycota	opera_contig_189283_np12	opera_contig_189283_np12_3	Fungi;Ascomycota;Saccharomycetes;Saccharomycetales;Phaffomycetaceae;Cyberlindnera;Cyberlindnera jadinii	K03058	DNA-directed RNA polymerase subunit N [EC:2.7.7.6]
Ascomycota	opera_contig_189283_np12	opera_contig_189283_np12_6	Fungi;Ascomycota;Saccharomycetes;Saccharomycetales;Phaffomycetaceae;Cyberlindnera;Cyberlindnera jadinii	K02996	small subunit ribosomal protein S9
Ascomycota	opera_contig_189283_np12	opera_contig_189283_np12_9	Fungi;Ascomycota;Saccharomycetes;Saccharomycetales;Phaffomycetaceae;Cyberlindnera;Cyberlindnera jadinii	K00196	anaerobic carbon-monoxide dehydrogenase iron sulfur subunit
Ascomycota	opera_contig_429031_np12	opera_contig_429031_np12_1	Fungi;Ascomycota;Sordariomycetes;Glomerellales;Glomerellaceae;Colletotrichum;Colletotrichum orchidophilum	K01439	succinyl-diaminopimelate desuccinylase [EC:3.5.1.18]
Ascomycota	opera_contig_438599_np12	opera_contig_438599_np12_1	Fungi;Ascomycota;Eurotiomycetes;Eurotiales;Aspergillaceae;Aspergillus;Aspergillus thermomutatus	K00796	dihydropteroate synthase [EC:2.5.1.15]
Ascomycota	opera_contig_438599_np12	opera_contig_438599_np12_4	Fungi;Ascomycota;Eurotiomycetes;Eurotiales;Aspergillaceae;Aspergillus;Aspergillus thermomutatus	K03798	cell division protease FtsH [EC:3.4.24.-]
Ascomycota	opera_contig_438599_np12	opera_contig_438599_np12_5	Fungi;Ascomycota;Eurotiomycetes;Eurotiales;Aspergillaceae;Aspergillus;Aspergillus thermomutatus	K03798	cell division protease FtsH [EC:3.4.24.-]
Ascomycota	opera_contig_438599_np12	opera_contig_438599_np12_6	Fungi;Ascomycota;Eurotiomycetes;Eurotiales;Aspergillaceae;Aspergillus;Aspergillus thermomutatus	K03798	cell division protease FtsH [EC:3.4.24.-]
Ascomycota	opera_contig_438599_np12	opera_contig_438599_np12_8	Fungi;Ascomycota;Eurotiomycetes;Eurotiales;Aspergillaceae;Aspergillus;Aspergillus thermomutatus	K04075	tRNA(Ile)-lysidine synthase [EC:6.3.4.19]
Ascomycota	opera_contig_385759_np12	opera_contig_385759_np12_1	Fungi;Ascomycota;Sordariomycetes;Sordariales;Chaetomiaceae;Thermothielavioides;Thermothielavioides terrestris	K00936	two-component system, sensor histidine kinase PdtaS [EC:2.7.13.3]
Ascomycota	opera_contig_385759_np12	opera_contig_385759_np12_2	Fungi;Ascomycota;Sordariomycetes;Sordariales;Chaetomiaceae;Thermothielavioides;Thermothielavioides terrestris	K07116	acyl-homoserine-lactone acylase [EC:3.5.1.97]
Ascomycota	opera_contig_385759_np12	opera_contig_385759_np12_3	Fungi;Ascomycota;Sordariomycetes;Sordariales;Chaetomiaceae;Thermothielavioides;Thermothielavioides terrestris	K22010	two-component system, response regulator PdtaR
Ascomycota	opera_contig_91408_np12	opera_contig_91408_np12_3	Fungi;Ascomycota;Dothideomycetes;Mycosphaerellales;Mycosphaerellaceae;Cercospora;Cercospora beticola	K07034	uncharacterized protein
Ascomycota	opera_contig_91408_np12	opera_contig_91408_np12_6	Fungi;Ascomycota;Dothideomycetes;Mycosphaerellales;Mycosphaerellaceae;Cercospora;Cercospora beticola	K06937	7,8-dihydro-6-hydroxymethylpterin dimethyltransferase [EC:2.1.1.-]
Ascomycota	opera_contig_91408_np12	opera_contig_91408_np12_10	Fungi;Ascomycota;Dothideomycetes;Mycosphaerellales;Mycosphaerellaceae;Cercospora;Cercospora beticola	K23356	HTH-type transcriptional regulator, sugar sensing transcriptional regulator
Ascomycota	opera_contig_91408_np12	opera_contig_91408_np12_11	Fungi;Ascomycota;Dothideomycetes;Mycosphaerellales;Mycosphaerellaceae;Cercospora;Cercospora beticola	K02983	small subunit ribosomal protein S30e
Ascomycota	opera_contig_56848_np12	opera_contig_56848_np12_11	Fungi;Ascomycota;NA;NA;NA;NA;NA	K04034	anaerobic magnesium-protoporphyrin IX monomethyl ester cyclase [EC:1.21.98.3]
Ascomycota	opera_contig_56848_np12	opera_contig_56848_np12_12	Fungi;Ascomycota;NA;NA;NA;NA;NA	K16557	succinoglycan biosynthesis protein ExoA [EC:2.4.-.-]
Ascomycota	opera_contig_56848_np12	opera_contig_56848_np12_13	Fungi;Ascomycota;NA;NA;NA;NA;NA	K21210	NDP-mannose synthase
Ascomycota	opera_contig_58976_np12	opera_contig_58976_np12_5	Fungi;Ascomycota;Eurotiomycetes;Chaetothyriales;Herpotrichiellaceae;Fonsecaea;NA	K05773	tungstate transport system permease protein
Ascomycota	opera_contig_58976_np12	opera_contig_58976_np12_6	Fungi;Ascomycota;Eurotiomycetes;Chaetothyriales;Herpotrichiellaceae;Fonsecaea;NA	K06857	tungstate transport system ATP-binding protein [EC:7.3.2.6]
Ascomycota	opera_contig_58976_np12	opera_contig_58976_np12_12	Fungi;Ascomycota;Eurotiomycetes;Chaetothyriales;Herpotrichiellaceae;Fonsecaea;NA	K05772	tungstate transport system substrate-binding protein
Ascomycota	opera_contig_58976_np12	opera_contig_58976_np12_14	Fungi;Ascomycota;Eurotiomycetes;Chaetothyriales;Herpotrichiellaceae;Fonsecaea;NA	K01738	cysteine synthase [EC:2.5.1.47]
Ascomycota	opera_contig_87159_np12	opera_contig_87159_np12_1	Fungi;Ascomycota;Sordariomycetes;Magnaporthales;Magnaporthaceae;Gaeumannomyces;Gaeumannomyces tritici	K03057	transcription factor S
Ascomycota	opera_contig_87159_np12	opera_contig_87159_np12_2	Fungi;Ascomycota;Sordariomycetes;Magnaporthales;Magnaporthaceae;Gaeumannomyces;Gaeumannomyces tritici	K06869	uncharacterized protein
Ascomycota	opera_contig_87159_np12	opera_contig_87159_np12_3	Fungi;Ascomycota;Sordariomycetes;Magnaporthales;Magnaporthaceae;Gaeumannomyces;Gaeumannomyces tritici	K00058	D-3-phosphoglycerate dehydrogenase / 2-oxoglutarate reductase [EC:1.1.1.95 1.1.1.399]
Ascomycota	opera_contig_87159_np12	opera_contig_87159_np12_6	Fungi;Ascomycota;Sordariomycetes;Magnaporthales;Magnaporthaceae;Gaeumannomyces;Gaeumannomyces tritici	K06940	uncharacterized protein
Ascomycota	opera_contig_87159_np12	opera_contig_87159_np12_8	Fungi;Ascomycota;Sordariomycetes;Magnaporthales;Magnaporthaceae;Gaeumannomyces;Gaeumannomyces tritici	K00946	thiamine-monophosphate kinase [EC:2.7.4.16]
Ascomycota	opera_contig_87159_np12	opera_contig_87159_np12_10	Fungi;Ascomycota;Sordariomycetes;Magnaporthales;Magnaporthaceae;Gaeumannomyces;Gaeumannomyces tritici	K02626	arginine decarboxylase [EC:4.1.1.19]
Ascomycota	opera_contig_87159_np12	opera_contig_87159_np12_15	Fungi;Ascomycota;Sordariomycetes;Magnaporthales;Magnaporthaceae;Gaeumannomyces;Gaeumannomyces tritici	K03718	Lrp/AsnC family transcriptional regulator, regulator for asnA, asnC and gidA
Ascomycota	opera_contig_78061_np12	opera_contig_78061_np12_5	Fungi;Ascomycota;Orbiliomycetes;Orbiliales;Orbiliaceae;Orbilia;Orbilia oligospora	K11089	60 kDa SS-A/Ro ribonucleoprotein
Ascomycota	opera_contig_403847_np12	opera_contig_403847_np12_2	Fungi;Ascomycota;Eurotiomycetes;Chaetothyriales;Herpotrichiellaceae;Exophiala;Exophiala aquamarina	K00729	dolichyl-phosphate beta-glucosyltransferase [EC:2.4.1.117]
Ascomycota	opera_contig_403847_np12	opera_contig_403847_np12_6	Fungi;Ascomycota;Eurotiomycetes;Chaetothyriales;Herpotrichiellaceae;Exophiala;Exophiala aquamarina	K03470	ribonuclease HII [EC:3.1.26.4]
Ascomycota	opera_contig_287143_np12	opera_contig_287143_np12_4	Fungi;Ascomycota;Dothideomycetes;Botryosphaeriales;Aplosporellaceae;Aplosporella;Aplosporella prunicola	K06223	DNA adenine methylase [EC:2.1.1.72]
Ascomycota	opera_contig_421201_np12	opera_contig_421201_np12_2	Fungi;Ascomycota;Eurotiomycetes;Eurotiales;Aspergillaceae;Aspergillus;Aspergillus nomiae	K02407	flagellar hook-associated protein 2
Ascomycota	opera_contig_421201_np12	opera_contig_421201_np12_3	Fungi;Ascomycota;Eurotiomycetes;Eurotiales;Aspergillaceae;Aspergillus;Aspergillus nomiae	K02422	flagellar secretion chaperone FliS
Ascomycota	opera_contig_421201_np12	opera_contig_421201_np12_5	Fungi;Ascomycota;Eurotiomycetes;Eurotiales;Aspergillaceae;Aspergillus;Aspergillus nomiae	K06603	flagellar protein FlaG
Ascomycota	opera_contig_421201_np12	opera_contig_421201_np12_6	Fungi;Ascomycota;Eurotiomycetes;Eurotiales;Aspergillaceae;Aspergillus;Aspergillus nomiae	K02406	flagellin
Ascomycota	opera_contig_339528_np12	opera_contig_339528_np12_1	Fungi;Ascomycota;Eurotiomycetes;Eurotiales;Aspergillaceae;Aspergillus;NA	K00616	transaldolase [EC:2.2.1.2]
Ascomycota	opera_contig_339528_np12	opera_contig_339528_np12_3	Fungi;Ascomycota;Eurotiomycetes;Eurotiales;Aspergillaceae;Aspergillus;NA	K20223	importin-7
Ascomycota	opera_contig_339528_np12	opera_contig_339528_np12_4	Fungi;Ascomycota;Eurotiomycetes;Eurotiales;Aspergillaceae;Aspergillus;NA	K03628	transcription termination factor Rho
Ascomycota	opera_contig_339528_np12	opera_contig_339528_np12_6	Fungi;Ascomycota;Eurotiomycetes;Eurotiales;Aspergillaceae;Aspergillus;NA	K00249	acyl-CoA dehydrogenase [EC:1.3.8.7]
Ascomycota	opera_contig_373005_np12	opera_contig_373005_np12_3	Fungi;Ascomycota;Saccharomycetes;Saccharomycetales;Saccharomycetaceae;Zygosaccharomyces;Zygosaccharomyces rouxii	K11927	ATP-dependent RNA helicase RhlE [EC:3.6.4.13]
Ascomycota	opera_contig_373005_np12	opera_contig_373005_np12_4	Fungi;Ascomycota;Saccharomycetes;Saccharomycetales;Saccharomycetaceae;Zygosaccharomyces;Zygosaccharomyces rouxii	K03704	cold shock protein
Ascomycota	opera_contig_310859_np12	opera_contig_310859_np12_2	Fungi;Ascomycota;NA;NA;NA;NA;NA	K23121	trans-4-hydroxy-L-proline dehydratase [EC:4.2.1.172]
Ascomycota	opera_contig_310859_np12	opera_contig_310859_np12_4	Fungi;Ascomycota;NA;NA;NA;NA;NA	K02930	large subunit ribosomal protein L4e
Ascomycota	opera_contig_310859_np12	opera_contig_310859_np12_5	Fungi;Ascomycota;NA;NA;NA;NA;NA	K02906	large subunit ribosomal protein L3
Ascomycota	opera_contig_496226_np12	opera_contig_496226_np12_1	Fungi;Ascomycota;Schizosaccharomycetes;Schizosaccharomycetales;Schizosaccharomycetaceae;Schizosaccharomyces;Schizosaccharomyces japonicus	K00180	indolepyruvate ferredoxin oxidoreductase, beta subunit [EC:1.2.7.8]
Ascomycota	opera_contig_496226_np12	opera_contig_496226_np12_2	Fungi;Ascomycota;Schizosaccharomycetes;Schizosaccharomycetales;Schizosaccharomycetaceae;Schizosaccharomyces;Schizosaccharomyces japonicus	K00179	indolepyruvate ferredoxin oxidoreductase, alpha subunit [EC:1.2.7.8]
Ascomycota	opera_contig_496226_np12	opera_contig_496226_np12_5	Fungi;Ascomycota;Schizosaccharomycetes;Schizosaccharomycetales;Schizosaccharomycetaceae;Schizosaccharomyces;Schizosaccharomyces japonicus	K00820	glutamine---fructose-6-phosphate transaminase (isomerizing) [EC:2.6.1.16]
Ascomycota	opera_contig_223153_np12	opera_contig_223153_np12_5	Fungi;Ascomycota;NA;NA;NA;NA;NA	K23983	amicoumacin kinase [EC:2.7.1.230]
Ascomycota	opera_contig_170854_np12	opera_contig_170854_np12_1	Fungi;Ascomycota;Saccharomycetes;Saccharomycetales;Debaryomycetaceae;Candida/Lodderomyces clade;NA	K03136	transcription initiation factor TFIIE subunit alpha
Ascomycota	opera_contig_170854_np12	opera_contig_170854_np12_2	Fungi;Ascomycota;Saccharomycetes;Saccharomycetales;Debaryomycetaceae;Candida/Lodderomyces clade;NA	K01676	fumarate hydratase, class I [EC:4.2.1.2]
Ascomycota	opera_contig_170854_np12	opera_contig_170854_np12_3	Fungi;Ascomycota;Saccharomycetes;Saccharomycetales;Debaryomycetaceae;Candida/Lodderomyces clade;NA	K00609	aspartate carbamoyltransferase catalytic subunit [EC:2.1.3.2]
Ascomycota	opera_contig_170854_np12	opera_contig_170854_np12_6	Fungi;Ascomycota;Saccharomycetes;Saccharomycetales;Debaryomycetaceae;Candida/Lodderomyces clade;NA	K06950	uncharacterized protein
Ascomycota	opera_contig_170854_np12	opera_contig_170854_np12_7	Fungi;Ascomycota;Saccharomycetes;Saccharomycetales;Debaryomycetaceae;Candida/Lodderomyces clade;NA	K21636	ribonucleoside-triphosphate reductase (formate) [EC:1.1.98.6]
Ascomycota	opera_contig_170854_np12	opera_contig_170854_np12_8	Fungi;Ascomycota;Saccharomycetes;Saccharomycetales;Debaryomycetaceae;Candida/Lodderomyces clade;NA	K03665	GTPase
Ascomycota	opera_contig_170854_np12	opera_contig_170854_np12_10	Fungi;Ascomycota;Saccharomycetes;Saccharomycetales;Debaryomycetaceae;Candida/Lodderomyces clade;NA	K07254	tRNA (cytidine56-2'-O)-methyltransferase [EC:2.1.1.206]
Ascomycota	opera_contig_194164_np12	opera_contig_194164_np12_1	Fungi;Ascomycota;Eurotiomycetes;Eurotiales;Aspergillaceae;Aspergillus;Aspergillus subgen. Nidulantes	K03100	signal peptidase I [EC:3.4.21.89]
Ascomycota	opera_contig_194164_np12	opera_contig_194164_np12_4	Fungi;Ascomycota;Eurotiomycetes;Eurotiales;Aspergillaceae;Aspergillus;Aspergillus subgen. Nidulantes	K07263	zinc protease [EC:3.4.24.-]
Ascomycota	opera_contig_194164_np12	opera_contig_194164_np12_5	Fungi;Ascomycota;Eurotiomycetes;Eurotiales;Aspergillaceae;Aspergillus;Aspergillus subgen. Nidulantes	K07263	zinc protease [EC:3.4.24.-]
Ascomycota	opera_contig_194164_np12	opera_contig_194164_np12_6	Fungi;Ascomycota;Eurotiomycetes;Eurotiales;Aspergillaceae;Aspergillus;Aspergillus subgen. Nidulantes	K11180	dissimilatory sulfite reductase alpha subunit [EC:1.8.99.5]
Ascomycota	opera_contig_262223_np12	opera_contig_262223_np12_3	Fungi;Ascomycota;Leotiomycetes;Helotiales;Sclerotiniaceae;Sclerotinia;Sclerotinia sclerotiorum	K07577	putative mRNA 3-end processing factor
Ascomycota	opera_contig_221352_np12	opera_contig_221352_np12_1	Fungi;Ascomycota;Saccharomycetes;Saccharomycetales;Saccharomycetaceae;Eremothecium;Eremothecium cymbalariae	K01673	carbonic anhydrase [EC:4.2.1.1]
Ascomycota	opera_contig_221352_np12	opera_contig_221352_np12_2	Fungi;Ascomycota;Saccharomycetes;Saccharomycetales;Saccharomycetaceae;Eremothecium;Eremothecium cymbalariae	K00036	glucose-6-phosphate 1-dehydrogenase [EC:1.1.1.49 1.1.1.363]
Ascomycota	opera_contig_221352_np12	opera_contig_221352_np12_3	Fungi;Ascomycota;Saccharomycetes;Saccharomycetales;Saccharomycetaceae;Eremothecium;Eremothecium cymbalariae	K24967	GntR family transcriptional regulator, N-acetylglucosamine utilization regulator
Ascomycota	opera_contig_221352_np12	opera_contig_221352_np12_5	Fungi;Ascomycota;Saccharomycetes;Saccharomycetales;Saccharomycetaceae;Eremothecium;Eremothecium cymbalariae	K01273	membrane dipeptidase [EC:3.4.13.19]
Ascomycota	opera_contig_115030_np12	opera_contig_115030_np12_2	Fungi;Ascomycota;Dothideomycetes;Dothideales;Saccotheciaceae;Aureobasidium;Aureobasidium subglaciale	K03752	molybdenum cofactor guanylyltransferase [EC:2.7.7.77]
Ascomycota	opera_contig_115030_np12	opera_contig_115030_np12_3	Fungi;Ascomycota;Dothideomycetes;Dothideales;Saccotheciaceae;Aureobasidium;Aureobasidium subglaciale	K03270	3-deoxy-D-manno-octulosonate 8-phosphate phosphatase (KDO 8-P phosphatase) [EC:3.1.3.45]
Ascomycota	opera_contig_115030_np12	opera_contig_115030_np12_5	Fungi;Ascomycota;Dothideomycetes;Dothideales;Saccotheciaceae;Aureobasidium;Aureobasidium subglaciale	K08681	pyridoxal 5'-phosphate synthase pdxT subunit [EC:4.3.3.6]
Ascomycota	opera_contig_115030_np12	opera_contig_115030_np12_6	Fungi;Ascomycota;Dothideomycetes;Dothideales;Saccotheciaceae;Aureobasidium;Aureobasidium subglaciale	K03680	translation initiation factor eIF-2B subunit delta
Ascomycota	opera_contig_115030_np12	opera_contig_115030_np12_8	Fungi;Ascomycota;Dothideomycetes;Dothideales;Saccotheciaceae;Aureobasidium;Aureobasidium subglaciale	K06215	pyridoxal 5'-phosphate synthase pdxS subunit [EC:4.3.3.6]
Ascomycota	opera_contig_115030_np12	opera_contig_115030_np12_10	Fungi;Ascomycota;Dothideomycetes;Dothideales;Saccotheciaceae;Aureobasidium;Aureobasidium subglaciale	K06041	arabinose-5-phosphate isomerase [EC:5.3.1.13]
Ascomycota	opera_contig_115030_np12	opera_contig_115030_np12_11	Fungi;Ascomycota;Dothideomycetes;Dothideales;Saccotheciaceae;Aureobasidium;Aureobasidium subglaciale	K03978	GTP-binding protein
Ascomycota	opera_contig_115030_np12	opera_contig_115030_np12_12	Fungi;Ascomycota;Dothideomycetes;Dothideales;Saccotheciaceae;Aureobasidium;Aureobasidium subglaciale	K05726	breast cancer anti-estrogen resistance 1
Ascomycota	opera_contig_115030_np12	opera_contig_115030_np12_15	Fungi;Ascomycota;Dothideomycetes;Dothideales;Saccotheciaceae;Aureobasidium;Aureobasidium subglaciale	K23915	follistatin-related protein 5
Ascomycota	opera_contig_115030_np12	opera_contig_115030_np12_18	Fungi;Ascomycota;Dothideomycetes;Dothideales;Saccotheciaceae;Aureobasidium;Aureobasidium subglaciale	K03671	thioredoxin 1
Ascomycota	opera_contig_115030_np12	opera_contig_115030_np12_19	Fungi;Ascomycota;Dothideomycetes;Dothideales;Saccotheciaceae;Aureobasidium;Aureobasidium subglaciale	K03926	periplasmic divalent cation tolerance protein
Ascomycota	opera_contig_213759_np12	opera_contig_213759_np12_1	Fungi;Ascomycota;Saccharomycetes;Saccharomycetales;Debaryomycetaceae;Debaryomyces;Debaryomyces fabryi	K02031	peptide/nickel transport system ATP-binding protein
Ascomycota	opera_contig_213759_np12	opera_contig_213759_np12_3	Fungi;Ascomycota;Saccharomycetes;Saccharomycetales;Debaryomycetaceae;Debaryomyces;Debaryomyces fabryi	K02034	peptide/nickel transport system permease protein
Ascomycota	opera_contig_213759_np12	opera_contig_213759_np12_5	Fungi;Ascomycota;Saccharomycetes;Saccharomycetales;Debaryomycetaceae;Debaryomyces;Debaryomyces fabryi	K02529	LacI family transcriptional regulator
Ascomycota	opera_contig_213759_np12	opera_contig_213759_np12_6	Fungi;Ascomycota;Saccharomycetes;Saccharomycetales;Debaryomycetaceae;Debaryomyces;Debaryomyces fabryi	K02033	peptide/nickel transport system permease protein
Ascomycota	opera_contig_213759_np12	opera_contig_213759_np12_7	Fungi;Ascomycota;Saccharomycetes;Saccharomycetales;Debaryomycetaceae;Debaryomyces;Debaryomyces fabryi	K02035	peptide/nickel transport system substrate-binding protein
Ascomycota	opera_contig_479300_np12	opera_contig_479300_np12_2	Fungi;Ascomycota;Eurotiomycetes;Onygenales;Onygenales incertae sedis;Paracoccidioides;Paracoccidioides lutzii	K00803	alkyldihydroxyacetonephosphate synthase [EC:2.5.1.26]
Ascomycota	opera_contig_548903_np12	opera_contig_548903_np12_1	Fungi;Ascomycota;Eurotiomycetes;NA;NA;NA;NA	K12132	eukaryotic-like serine/threonine-protein kinase [EC:2.7.11.1]
Ascomycota	opera_contig_805340_np12	opera_contig_805340_np12_1	Fungi;Ascomycota;Pneumocystidomycetes;Pneumocystidales;Pneumocystidaceae;Pneumocystis;Pneumocystis jirovecii	K01173	endonuclease G, mitochondrial
Ascomycota	opera_contig_236687_np12	opera_contig_236687_np12_1	Fungi;Ascomycota;Dothideomycetes;Dothideales;Saccotheciaceae;Aureobasidium;NA	K03686	molecular chaperone DnaJ
Ascomycota	opera_contig_236687_np12	opera_contig_236687_np12_2	Fungi;Ascomycota;Dothideomycetes;Dothideales;Saccotheciaceae;Aureobasidium;NA	K03686	molecular chaperone DnaJ
Ascomycota	opera_contig_236687_np12	opera_contig_236687_np12_4	Fungi;Ascomycota;Dothideomycetes;Dothideales;Saccotheciaceae;Aureobasidium;NA	K01676	fumarate hydratase, class I [EC:4.2.1.2]
Ascomycota	opera_contig_236687_np12	opera_contig_236687_np12_5	Fungi;Ascomycota;Dothideomycetes;Dothideales;Saccotheciaceae;Aureobasidium;NA	K00975	glucose-1-phosphate adenylyltransferase [EC:2.7.7.27]
Ascomycota	opera_contig_236687_np12	opera_contig_236687_np12_7	Fungi;Ascomycota;Dothideomycetes;Dothideales;Saccotheciaceae;Aureobasidium;NA	K05844	ribosomal protein S6--L-glutamate ligase [EC:6.3.2.-]
Ascomycota	opera_contig_503239_np12	opera_contig_503239_np12_3	Fungi;Ascomycota;Dothideomycetes;Mycosphaerellales;Mycosphaerellaceae;Ramularia;Ramularia collo-cygni	K03404	magnesium chelatase subunit D [EC:6.6.1.1]
Ascomycota	opera_contig_316053_np12	opera_contig_316053_np12_1	Fungi;Ascomycota;Leotiomycetes;Helotiales;Mollisiaceae;Mollisia;Mollisia scopiformis	K01647	citrate synthase [EC:2.3.3.1]
Ascomycota	opera_contig_316053_np12	opera_contig_316053_np12_2	Fungi;Ascomycota;Leotiomycetes;Helotiales;Mollisiaceae;Mollisia;Mollisia scopiformis	K01620	threonine aldolase [EC:4.1.2.48]
Ascomycota	opera_contig_545780_np12	opera_contig_545780_np12_2	Fungi;Ascomycota;Dothideomycetes;Pleosporales;NA;NA;NA	K00441	coenzyme F420 hydrogenase subunit beta [EC:1.12.98.1]
Ascomycota	opera_contig_493922_np12	opera_contig_493922_np12_1	Fungi;Ascomycota;NA;NA;NA;NA;NA	K01768	adenylate cyclase [EC:4.6.1.1]
Ascomycota	opera_contig_493922_np12	opera_contig_493922_np12_2	Fungi;Ascomycota;NA;NA;NA;NA;NA	K14842	ribosome biogenesis protein NSA2
Ascomycota	opera_contig_217416_np12	opera_contig_217416_np12_2	Fungi;Ascomycota;Dothideomycetes;NA;NA;NA;NA	K12132	eukaryotic-like serine/threonine-protein kinase [EC:2.7.11.1]
Ascomycota	opera_contig_197599_np12	opera_contig_197599_np12_2	Fungi;Ascomycota;Pneumocystidomycetes;Pneumocystidales;Pneumocystidaceae;Pneumocystis;NA	K00014	shikimate dehydrogenase [EC:1.1.1.25]
Ascomycota	opera_contig_197599_np12	opera_contig_197599_np12_5	Fungi;Ascomycota;Pneumocystidomycetes;Pneumocystidales;Pneumocystidaceae;Pneumocystis;NA	K01803	triosephosphate isomerase (TIM) [EC:5.3.1.1]
Ascomycota	opera_contig_197599_np12	opera_contig_197599_np12_6	Fungi;Ascomycota;Pneumocystidomycetes;Pneumocystidales;Pneumocystidaceae;Pneumocystis;NA	K12506	2-C-methyl-D-erythritol 4-phosphate cytidylyltransferase / 2-C-methyl-D-erythritol 2,4-cyclodiphosphate synthase [EC:2.7.7.60 4.6.1.12]
Ascomycota	opera_contig_197599_np12	opera_contig_197599_np12_7	Fungi;Ascomycota;Pneumocystidomycetes;Pneumocystidales;Pneumocystidaceae;Pneumocystis;NA	K00134	glyceraldehyde 3-phosphate dehydrogenase (phosphorylating) [EC:1.2.1.12]
Ascomycota	opera_contig_197599_np12	opera_contig_197599_np12_8	Fungi;Ascomycota;Pneumocystidomycetes;Pneumocystidales;Pneumocystidaceae;Pneumocystis;NA	K00927	phosphoglycerate kinase [EC:2.7.2.3]
Ascomycota	opera_contig_197599_np12	opera_contig_197599_np12_9	Fungi;Ascomycota;Pneumocystidomycetes;Pneumocystidales;Pneumocystidaceae;Pneumocystis;NA	K20201	protein arginine phosphatase [EC:3.9.1.2]
Ascomycota	opera_contig_199176_np12	opera_contig_199176_np12_2	Fungi;Ascomycota;NA;NA;NA;NA;NA	K03688	ubiquinone biosynthesis protein
Ascomycota	opera_contig_511055_np12	opera_contig_511055_np12_2	Fungi;Ascomycota;Sordariomycetes;NA;NA;NA;NA	K16785	energy-coupling factor transport system permease protein
Ascomycota	opera_contig_511055_np12	opera_contig_511055_np12_4	Fungi;Ascomycota;Sordariomycetes;NA;NA;NA;NA	K01552	energy-coupling factor transport system ATP-binding protein [EC:7.-.-.-]
Ascomycota	opera_contig_495900_np12	opera_contig_495900_np12_1	Fungi;Ascomycota;Sordariomycetes;NA;NA;NA;NA	K00611	ornithine carbamoyltransferase [EC:2.1.3.3]
Ascomycota	opera_contig_495900_np12	opera_contig_495900_np12_2	Fungi;Ascomycota;Sordariomycetes;NA;NA;NA;NA	K00821	acetylornithine/N-succinyldiaminopimelate aminotransferase [EC:2.6.1.11 2.6.1.17]
Ascomycota	opera_contig_495900_np12	opera_contig_495900_np12_5	Fungi;Ascomycota;Sordariomycetes;NA;NA;NA;NA	K00930	acetylglutamate kinase [EC:2.7.2.8]
Ascomycota	opera_contig_851228_np12	opera_contig_851228_np12_2	Fungi;Ascomycota;Dothideomycetes;Mycosphaerellales;Teratosphaeriaceae;Baudoinia;Baudoinia panamericana	K14440	SWI/SNF-related matrix-associated actin-dependent regulator of chromatin subfamily A-like protein 1 [EC:3.6.4.12]
Ascomycota	opera_contig_851228_np12	opera_contig_851228_np12_3	Fungi;Ascomycota;Dothideomycetes;Mycosphaerellales;Teratosphaeriaceae;Baudoinia;Baudoinia panamericana	K04564	superoxide dismutase, Fe-Mn family [EC:1.15.1.1]
Ascomycota	opera_contig_499176_np12	opera_contig_499176_np12_1	Fungi;Ascomycota;NA;NA;NA;NA;NA	K03030	26S proteasome regulatory subunit N11
Ascomycota	opera_contig_369700_np12	opera_contig_369700_np12_1	Fungi;Ascomycota;NA;NA;NA;NA;NA	K07076	uncharacterized protein
Ascomycota	opera_contig_369700_np12	opera_contig_369700_np12_2	Fungi;Ascomycota;NA;NA;NA;NA;NA	K12527	putative selenate reductase [EC:1.97.1.9]
Ascomycota	opera_contig_290319_np12	opera_contig_290319_np12_1	Fungi;Ascomycota;Pneumocystidomycetes;Pneumocystidales;Pneumocystidaceae;Pneumocystis;Pneumocystis jirovecii	K03699	putative hemolysin
Ascomycota	opera_contig_290319_np12	opera_contig_290319_np12_2	Fungi;Ascomycota;Pneumocystidomycetes;Pneumocystidales;Pneumocystidaceae;Pneumocystis;Pneumocystis jirovecii	K15634	2,3-bisphosphoglycerate-dependent phosphoglycerate mutase [EC:5.4.2.11]
Ascomycota	opera_contig_290319_np12	opera_contig_290319_np12_4	Fungi;Ascomycota;Pneumocystidomycetes;Pneumocystidales;Pneumocystidaceae;Pneumocystis;Pneumocystis jirovecii	K06013	STE24 endopeptidase [EC:3.4.24.84]
Ascomycota	opera_contig_290319_np12	opera_contig_290319_np12_8	Fungi;Ascomycota;Pneumocystidomycetes;Pneumocystidales;Pneumocystidaceae;Pneumocystis;Pneumocystis jirovecii	K17686	P-type Cu+ transporter [EC:7.2.2.8]
Ascomycota	opera_contig_203177_np12	opera_contig_203177_np12_2	Fungi;Ascomycota;Sordariomycetes;Hypocreales;Hypocreaceae;Trichoderma;Trichoderma virens	K02053	putative spermidine/putrescine transport system permease protein
Ascomycota	opera_contig_203177_np12	opera_contig_203177_np12_4	Fungi;Ascomycota;Sordariomycetes;Hypocreales;Hypocreaceae;Trichoderma;Trichoderma virens	K02054	putative spermidine/putrescine transport system permease protein
Ascomycota	opera_contig_203177_np12	opera_contig_203177_np12_6	Fungi;Ascomycota;Sordariomycetes;Hypocreales;Hypocreaceae;Trichoderma;Trichoderma virens	K02055	putative spermidine/putrescine transport system substrate-binding protein
Ascomycota	opera_contig_203177_np12	opera_contig_203177_np12_8	Fungi;Ascomycota;Sordariomycetes;Hypocreales;Hypocreaceae;Trichoderma;Trichoderma virens	K02052	putative spermidine/putrescine transport system ATP-binding protein
Ascomycota	opera_contig_212797_np12	opera_contig_212797_np12_3	Fungi;Ascomycota;Sordariomycetes;Hypocreales;Nectriaceae;Fusarium;Fusarium fujikuroi species complex	K09710	ribosome-associated protein
Ascomycota	opera_contig_212797_np12	opera_contig_212797_np12_4	Fungi;Ascomycota;Sordariomycetes;Hypocreales;Nectriaceae;Fusarium;Fusarium fujikuroi species complex	K02939	large subunit ribosomal protein L9
Ascomycota	opera_contig_212797_np12	opera_contig_212797_np12_7	Fungi;Ascomycota;Sordariomycetes;Hypocreales;Nectriaceae;Fusarium;Fusarium fujikuroi species complex	K01056	peptidyl-tRNA hydrolase, PTH1 family [EC:3.1.1.29]
Ascomycota	opera_contig_249082_np12	opera_contig_249082_np12_3	Fungi;Ascomycota;Dothideomycetes;Dothideales;Saccotheciaceae;Aureobasidium;NA	K00920	1-phosphatidylinositol-5-phosphate 4-kinase [EC:2.7.1.149]
Ascomycota	opera_contig_249082_np12	opera_contig_249082_np12_5	Fungi;Ascomycota;Dothideomycetes;Dothideales;Saccotheciaceae;Aureobasidium;NA	K06174	ATP-binding cassette, sub-family E, member 1
Ascomycota	opera_contig_317220_np12	opera_contig_317220_np12_1	Fungi;Ascomycota;Eurotiomycetes;Eurotiales;Trichocomaceae;Talaromyces;Talaromyces sect. Trachyspermi	K01464	dihydropyrimidinase [EC:3.5.2.2]
Ascomycota	opera_contig_317220_np12	opera_contig_317220_np12_4	Fungi;Ascomycota;Eurotiomycetes;Eurotiales;Trichocomaceae;Talaromyces;Talaromyces sect. Trachyspermi	K24012	acetate---CoA ligase (ADP-forming) [EC:6.2.1.13]
Ascomycota	opera_contig_317220_np12	opera_contig_317220_np12_6	Fungi;Ascomycota;Eurotiomycetes;Eurotiales;Trichocomaceae;Talaromyces;Talaromyces sect. Trachyspermi	K00179	indolepyruvate ferredoxin oxidoreductase, alpha subunit [EC:1.2.7.8]
Ascomycota	opera_contig_317220_np12	opera_contig_317220_np12_8	Fungi;Ascomycota;Eurotiomycetes;Eurotiales;Trichocomaceae;Talaromyces;Talaromyces sect. Trachyspermi	K02346	DNA polymerase IV [EC:2.7.7.7]
Ascomycota	opera_contig_404131_np12	opera_contig_404131_np12_1	Fungi;Ascomycota;NA;NA;NA;NA;NA	K03439	tRNA (guanine-N7-)-methyltransferase [EC:2.1.1.33]
Ascomycota	opera_contig_404131_np12	opera_contig_404131_np12_4	Fungi;Ascomycota;NA;NA;NA;NA;NA	K19002	1,2-diacylglycerol 3-alpha-glucosyltransferase [EC:2.4.1.337]
Ascomycota	opera_contig_404131_np12	opera_contig_404131_np12_5	Fungi;Ascomycota;NA;NA;NA;NA;NA	K03723	transcription-repair coupling factor (superfamily II helicase) [EC:3.6.4.-]
Ascomycota	opera_contig_271267_np12	opera_contig_271267_np12_2	Fungi;Ascomycota;Dothideomycetes;Botryosphaeriales;Botryosphaeriaceae;Lasiodiplodia;Lasiodiplodia theobromae	K04757	serine/threonine-protein kinase RsbW [EC:2.7.11.1]
Ascomycota	opera_contig_271267_np12	opera_contig_271267_np12_3	Fungi;Ascomycota;Dothideomycetes;Botryosphaeriales;Botryosphaeriaceae;Lasiodiplodia;Lasiodiplodia theobromae	K02636	cytochrome b6-f complex iron-sulfur subunit [EC:7.1.1.6]
Ascomycota	opera_contig_271267_np12	opera_contig_271267_np12_7	Fungi;Ascomycota;Dothideomycetes;Botryosphaeriales;Botryosphaeriaceae;Lasiodiplodia;Lasiodiplodia theobromae	K01342	subtilisin [EC:3.4.21.62]
Ascomycota	opera_contig_331782_np12	opera_contig_331782_np12_1	Fungi;Ascomycota;Dothideomycetes;Pleosporales;Massarineae;Trematosphaeriaceae;Trematosphaeria	K09835	prolycopene isomerase [EC:5.2.1.13]
Ascomycota	opera_contig_536010_np12	opera_contig_536010_np12_1	Fungi;Ascomycota;Eurotiomycetes;Verrucariales;Verrucariaceae;Endocarpon;Endocarpon pusillum	K02944	large subunit ribosomal protein LX
Ascomycota	opera_contig_536010_np12	opera_contig_536010_np12_2	Fungi;Ascomycota;Eurotiomycetes;Verrucariales;Verrucariaceae;Endocarpon;Endocarpon pusillum	K00611	ornithine carbamoyltransferase [EC:2.1.3.3]
Ascomycota	opera_contig_536010_np12	opera_contig_536010_np12_3	Fungi;Ascomycota;Eurotiomycetes;Verrucariales;Verrucariaceae;Endocarpon;Endocarpon pusillum	K09716	D-aminoacyl-tRNA deacylase [EC:3.1.1.96]
Ascomycota	opera_contig_536010_np12	opera_contig_536010_np12_4	Fungi;Ascomycota;Eurotiomycetes;Verrucariales;Verrucariaceae;Endocarpon;Endocarpon pusillum	K06869	uncharacterized protein
Ascomycota	opera_contig_536010_np12	opera_contig_536010_np12_5	Fungi;Ascomycota;Eurotiomycetes;Verrucariales;Verrucariaceae;Endocarpon;Endocarpon pusillum	K03264	translation initiation factor 6
Ascomycota	opera_contig_536010_np12	opera_contig_536010_np12_6	Fungi;Ascomycota;Eurotiomycetes;Verrucariales;Verrucariaceae;Endocarpon;Endocarpon pusillum	K02910	large subunit ribosomal protein L31e
Ascomycota	opera_contig_536010_np12	opera_contig_536010_np12_7	Fungi;Ascomycota;Eurotiomycetes;Verrucariales;Verrucariaceae;Endocarpon;Endocarpon pusillum	K03110	fused signal recognition particle receptor
Ascomycota	opera_contig_722438_np12	opera_contig_722438_np12_3	Fungi;Ascomycota;Leotiomycetes;Helotiales;NA;NA;NA	K23777	TetR/AcrR family transcriptional regulator, regulator of cefoperazone and chloramphenicol sensitivity
Ascomycota	opera_contig_722438_np12	opera_contig_722438_np12_4	Fungi;Ascomycota;Leotiomycetes;Helotiales;NA;NA;NA	K25182	drug efflux transport system ATP-binding protein
Ascomycota	opera_contig_722438_np12	opera_contig_722438_np12_6	Fungi;Ascomycota;Leotiomycetes;Helotiales;NA;NA;NA	K25183	membrane fusion protein YbhG
Ascomycota	opera_contig_933447_np12	opera_contig_933447_np12_1	Fungi;Ascomycota;Dothideomycetes;Pleosporales;Pleosporineae;Didymellaceae;Didymella	K00059	3-oxoacyl-[acyl-carrier protein] reductase [EC:1.1.1.100]
Ascomycota	opera_contig_673920_np12	opera_contig_673920_np12_1	Fungi;Ascomycota;Sordariomycetes;Hypocreales;Clavicipitaceae;Pochonia;Pochonia chlamydosporia	K01785	aldose 1-epimerase [EC:5.1.3.3]
Ascomycota	opera_contig_147176_np12	opera_contig_147176_np12_1	Fungi;Ascomycota;Saccharomycetes;Saccharomycetales;NA;NA;NA	K07446	tRNA (guanine10-N2)-dimethyltransferase [EC:2.1.1.213]
Ascomycota	opera_contig_147176_np12	opera_contig_147176_np12_2	Fungi;Ascomycota;Saccharomycetes;Saccharomycetales;NA;NA;NA	K01790	dTDP-4-dehydrorhamnose 3,5-epimerase [EC:5.1.3.13]
Ascomycota	opera_contig_147176_np12	opera_contig_147176_np12_3	Fungi;Ascomycota;Saccharomycetes;Saccharomycetales;NA;NA;NA	K01710	dTDP-glucose 4,6-dehydratase [EC:4.2.1.46]
Ascomycota	opera_contig_147176_np12	opera_contig_147176_np12_4	Fungi;Ascomycota;Saccharomycetes;Saccharomycetales;NA;NA;NA	K01975	RNA 2',3'-cyclic 3'-phosphodiesterase [EC:3.1.4.58]
Ascomycota	opera_contig_147176_np12	opera_contig_147176_np12_6	Fungi;Ascomycota;Saccharomycetes;Saccharomycetales;NA;NA;NA	K09736	uncharacterized protein
Ascomycota	opera_contig_147176_np12	opera_contig_147176_np12_8	Fungi;Ascomycota;Saccharomycetes;Saccharomycetales;NA;NA;NA	K00784	ribonuclease Z [EC:3.1.26.11]
Ascomycota	opera_contig_147176_np12	opera_contig_147176_np12_10	Fungi;Ascomycota;Saccharomycetes;Saccharomycetales;NA;NA;NA	K07558	tRNA nucleotidyltransferase (CCA-adding enzyme) [EC:2.7.7.72]
Ascomycota	opera_contig_557739_np12	opera_contig_557739_np12_4	Fungi;Ascomycota;Leotiomycetes;Helotiales;Amorphothecaceae;Amorphotheca;Amorphotheca resinae	K03629	DNA replication and repair protein RecF
Ascomycota	opera_contig_557739_np12	opera_contig_557739_np12_5	Fungi;Ascomycota;Leotiomycetes;Helotiales;Amorphothecaceae;Amorphotheca;Amorphotheca resinae	K16881	mannose-1-phosphate guanylyltransferase / phosphomannomutase [EC:2.7.7.13 5.4.2.8]
Ascomycota	opera_contig_502313_np12	opera_contig_502313_np12_3	Fungi;Ascomycota;Lecanoromycetes;Lecanorales;Lecanorineae;Parmeliaceae;Letharia	K00864	glycerol kinase [EC:2.7.1.30]
Ascomycota	opera_contig_675450_np12	opera_contig_675450_np12_2	Fungi;Ascomycota;Saccharomycetes;Saccharomycetales;Debaryomycetaceae;Babjeviella;Babjeviella inositovora	K01990	ABC-2 type transport system ATP-binding protein
Ascomycota	opera_contig_675450_np12	opera_contig_675450_np12_3	Fungi;Ascomycota;Saccharomycetes;Saccharomycetales;Debaryomycetaceae;Babjeviella;Babjeviella inositovora	K01907	acetoacetyl-CoA synthetase [EC:6.2.1.16]
Ascomycota	opera_contig_1273318_np12	opera_contig_1273318_np12_1	Fungi;Ascomycota;Eurotiomycetes;Eurotiales;Aspergillaceae;Aspergillus;Aspergillus ibericus	K00102	D-lactate dehydrogenase (cytochrome) [EC:1.1.2.4]
Ascomycota	opera_contig_530185_np12	opera_contig_530185_np12_1	Fungi;Ascomycota;Eurotiomycetes;Onygenales;Onygenales incertae sedis;Paracoccidioides;NA	K03555	DNA mismatch repair protein MutS
Ascomycota	opera_contig_530185_np12	opera_contig_530185_np12_2	Fungi;Ascomycota;Eurotiomycetes;Onygenales;Onygenales incertae sedis;Paracoccidioides;NA	K07667	two-component system, OmpR family, KDP operon response regulator KdpE
Ascomycota	opera_contig_280494_np12	opera_contig_280494_np12_3	Fungi;Ascomycota;Leotiomycetes;Helotiales;Sclerotiniaceae;Botrytis;NA	K13993	HSP20 family protein
Ascomycota	opera_contig_280494_np12	opera_contig_280494_np12_6	Fungi;Ascomycota;Leotiomycetes;Helotiales;Sclerotiniaceae;Botrytis;NA	K13993	HSP20 family protein
Ascomycota	opera_contig_562637_np12	opera_contig_562637_np12_4	Fungi;Ascomycota;Sordariomycetes;Hypocreales;Nectriaceae;Fusarium;NA	K09143	uncharacterized protein
Ascomycota	opera_contig_564329_np12	opera_contig_564329_np12_2	Fungi;Ascomycota;Saccharomycetes;Saccharomycetales;Saccharomycetaceae;Naumovozyma;Naumovozyma dairenensis	K14534	4-hydroxybutyryl-CoA dehydratase / vinylacetyl-CoA-Delta-isomerase [EC:4.2.1.120 5.3.3.3]
Ascomycota	opera_contig_564329_np12	opera_contig_564329_np12_3	Fungi;Ascomycota;Saccharomycetes;Saccharomycetales;Saccharomycetaceae;Naumovozyma;Naumovozyma dairenensis	K03522	electron transfer flavoprotein alpha subunit
Ascomycota	opera_contig_624428_np12	opera_contig_624428_np12_1	Fungi;Ascomycota;Eurotiomycetes;Eurotiales;Aspergillaceae;Penicilliopsis;Penicilliopsis zonata	K07101	uncharacterized protein
Ascomycota	opera_contig_1224461_np12	opera_contig_1224461_np12_1	Fungi;Ascomycota;Eurotiomycetes;Chaetothyriales;Herpotrichiellaceae;Fonsecaea;Fonsecaea erecta	K18456	8-oxoguanine deaminase [EC:3.5.4.32]
Ascomycota	opera_contig_350640_np12	opera_contig_350640_np12_1	Fungi;Ascomycota;Sordariomycetes;Sordariales;Chaetomiaceae;Chaetomium;Chaetomium thermophilum	K03433	proteasome beta subunit [EC:3.4.25.1]
Ascomycota	opera_contig_350640_np12	opera_contig_350640_np12_3	Fungi;Ascomycota;Sordariomycetes;Sordariales;Chaetomiaceae;Chaetomium;Chaetomium thermophilum	K09152	uncharacterized protein
Ascomycota	opera_contig_350640_np12	opera_contig_350640_np12_4	Fungi;Ascomycota;Sordariomycetes;Sordariales;Chaetomiaceae;Chaetomium;Chaetomium thermophilum	K07041	uncharacterized protein
Ascomycota	opera_contig_350640_np12	opera_contig_350640_np12_6	Fungi;Ascomycota;Sordariomycetes;Sordariales;Chaetomiaceae;Chaetomium;Chaetomium thermophilum	K13954	alcohol dehydrogenase [EC:1.1.1.1]
Ascomycota	opera_contig_529598_np12	opera_contig_529598_np12_2	Fungi;Ascomycota;Sordariomycetes;Sordariales;Sordariaceae;Sordaria;Sordaria macrospora	K02014	iron complex outermembrane recepter protein
Ascomycota	opera_contig_1240320_np12	opera_contig_1240320_np12_1	Fungi;Ascomycota;Eurotiomycetes;Eurotiales;Trichocomaceae;Rasamsonia;Rasamsonia emersonii	K01053	gluconolactonase [EC:3.1.1.17]
Ascomycota	opera_contig_134604_np12	opera_contig_134604_np12_1	Fungi;Ascomycota;Pezizomycetes;Pezizales;Tuberaceae;Tuber;Tuber melanosporum	K02976	small subunit ribosomal protein S26e
Ascomycota	opera_contig_134604_np12	opera_contig_134604_np12_2	Fungi;Ascomycota;Pezizomycetes;Pezizales;Tuberaceae;Tuber;Tuber melanosporum	K04566	lysyl-tRNA synthetase, class I [EC:6.1.1.6]
Ascomycota	opera_contig_134604_np12	opera_contig_134604_np12_3	Fungi;Ascomycota;Pezizomycetes;Pezizales;Tuberaceae;Tuber;Tuber melanosporum	K07022	uncharacterized protein
Ascomycota	opera_contig_134604_np12	opera_contig_134604_np12_6	Fungi;Ascomycota;Pezizomycetes;Pezizales;Tuberaceae;Tuber;Tuber melanosporum	K16317	tRNA (pseudouridine54-N1)-methyltransferase [EC:2.1.1.257]
Ascomycota	opera_contig_134604_np12	opera_contig_134604_np12_9	Fungi;Ascomycota;Pezizomycetes;Pezizales;Tuberaceae;Tuber;Tuber melanosporum	K03574	8-oxo-dGTP diphosphatase [EC:3.6.1.55]
Ascomycota	opera_contig_134604_np12	opera_contig_134604_np12_11	Fungi;Ascomycota;Pezizomycetes;Pezizales;Tuberaceae;Tuber;Tuber melanosporum	K07558	tRNA nucleotidyltransferase (CCA-adding enzyme) [EC:2.7.7.72]
Ascomycota	opera_contig_134604_np12	opera_contig_134604_np12_13	Fungi;Ascomycota;Pezizomycetes;Pezizales;Tuberaceae;Tuber;Tuber melanosporum	K10947	PadR family transcriptional regulator, regulatory protein PadR
Ascomycota	opera_contig_217425_np12	opera_contig_217425_np12_1	Fungi;Ascomycota;Dothideomycetes;Pleosporales;Pleosporineae;Pleosporaceae;Alternaria	K07580	Zn-ribbon RNA-binding protein
Ascomycota	opera_contig_217425_np12	opera_contig_217425_np12_3	Fungi;Ascomycota;Dothideomycetes;Pleosporales;Pleosporineae;Pleosporaceae;Alternaria	K01971	bifunctional non-homologous end joining protein LigD [EC:6.5.1.1]
Ascomycota	opera_contig_198316_np12	opera_contig_198316_np12_3	Fungi;Ascomycota;Sordariomycetes;Magnaporthales;Magnaporthaceae;Gaeumannomyces;Gaeumannomyces tritici	K04117	cyclohexanecarboxyl-CoA dehydrogenase [EC:1.3.99.-]
Ascomycota	opera_contig_198316_np12	opera_contig_198316_np12_7	Fungi;Ascomycota;Sordariomycetes;Magnaporthales;Magnaporthaceae;Gaeumannomyces;Gaeumannomyces tritici	K01999	branched-chain amino acid transport system substrate-binding protein
Ascomycota	opera_contig_198316_np12	opera_contig_198316_np12_8	Fungi;Ascomycota;Sordariomycetes;Magnaporthales;Magnaporthaceae;Gaeumannomyces;Gaeumannomyces tritici	K01999	branched-chain amino acid transport system substrate-binding protein
Ascomycota	opera_contig_171837_np12	opera_contig_171837_np12_1	Fungi;Ascomycota;Eurotiomycetes;Onygenales;NA;NA;NA	K05366	penicillin-binding protein 1A [EC:2.4.1.129 3.4.16.4]
Ascomycota	opera_contig_171837_np12	opera_contig_171837_np12_3	Fungi;Ascomycota;Eurotiomycetes;Onygenales;NA;NA;NA	K01755	argininosuccinate lyase [EC:4.3.2.1]
Ascomycota	opera_contig_187755_np12	opera_contig_187755_np12_3	Fungi;Ascomycota;Sordariomycetes;Ophiostomatales;Ophiostomataceae;Sporothrix;Sporothrix schenckii	K12941	aminobenzoyl-glutamate utilization protein B
Ascomycota	opera_contig_187755_np12	opera_contig_187755_np12_6	Fungi;Ascomycota;Sordariomycetes;Ophiostomatales;Ophiostomataceae;Sporothrix;Sporothrix schenckii	K00043	4-hydroxybutyrate dehydrogenase [EC:1.1.1.61]
Ascomycota	opera_contig_137282_np12	opera_contig_137282_np12_4	Fungi;Ascomycota;NA;NA;NA;NA;NA	K07484	transposase
Ascomycota	opera_contig_137282_np12	opera_contig_137282_np12_7	Fungi;Ascomycota;NA;NA;NA;NA;NA	K12132	eukaryotic-like serine/threonine-protein kinase [EC:2.7.11.1]
Ascomycota	opera_contig_137282_np12	opera_contig_137282_np12_8	Fungi;Ascomycota;NA;NA;NA;NA;NA	K07484	transposase
Ascomycota	opera_contig_547524_np12	opera_contig_547524_np12_1	Fungi;Ascomycota;Eurotiomycetes;Eurotiales;Aspergillaceae;Aspergillus;Aspergillus candidus	K02805	dTDP-4-amino-4,6-dideoxygalactose transaminase [EC:2.6.1.59]
Ascomycota	opera_contig_202829_np12	opera_contig_202829_np12_4	Fungi;Ascomycota;Sordariomycetes;Hypocreales;Nectriaceae;Fusarium;Fusarium fujikuroi species complex	K07642	two-component system, OmpR family, sensor histidine kinase BaeS [EC:2.7.13.3]
Ascomycota	opera_contig_202829_np12	opera_contig_202829_np12_5	Fungi;Ascomycota;Sordariomycetes;Hypocreales;Nectriaceae;Fusarium;Fusarium fujikuroi species complex	K08591	acyl phosphate:glycerol-3-phosphate acyltransferase [EC:2.3.1.275]
Ascomycota	opera_contig_179874_np12	opera_contig_179874_np12_1	Fungi;Ascomycota;Dothideomycetes;NA;NA;NA;NA	K10518	zinc finger and BTB domain-containing protein 47
Ascomycota	opera_contig_179874_np12	opera_contig_179874_np12_4	Fungi;Ascomycota;Dothideomycetes;NA;NA;NA;NA	K02566	NagD protein
Ascomycota	opera_contig_179874_np12	opera_contig_179874_np12_5	Fungi;Ascomycota;Dothideomycetes;NA;NA;NA;NA	K01995	branched-chain amino acid transport system ATP-binding protein
Ascomycota	opera_contig_179874_np12	opera_contig_179874_np12_6	Fungi;Ascomycota;Dothideomycetes;NA;NA;NA;NA	K00852	ribokinase [EC:2.7.1.15]
Ascomycota	opera_contig_179874_np12	opera_contig_179874_np12_7	Fungi;Ascomycota;Dothideomycetes;NA;NA;NA;NA	K06920	7-cyano-7-deazaguanine synthase [EC:6.3.4.20]
Ascomycota	opera_contig_179874_np12	opera_contig_179874_np12_12	Fungi;Ascomycota;Dothideomycetes;NA;NA;NA;NA	K01996	branched-chain amino acid transport system ATP-binding protein
Ascomycota	opera_contig_236923_np12	opera_contig_236923_np12_4	Fungi;Ascomycota;Schizosaccharomycetes;Schizosaccharomycetales;Schizosaccharomycetaceae;Schizosaccharomyces;Schizosaccharomyces pombe	K25026	glucokinase [EC:2.7.1.2]
Ascomycota	opera_contig_236923_np12	opera_contig_236923_np12_6	Fungi;Ascomycota;Schizosaccharomycetes;Schizosaccharomycetales;Schizosaccharomycetaceae;Schizosaccharomyces;Schizosaccharomyces pombe	K12132	eukaryotic-like serine/threonine-protein kinase [EC:2.7.11.1]
Ascomycota	opera_contig_222314_np12	opera_contig_222314_np12_1	Fungi;Ascomycota;Sordariomycetes;Glomerellales;Glomerellaceae;Colletotrichum;NA	K05515	penicillin-binding protein 2 [EC:3.4.16.4]
Ascomycota	opera_contig_222314_np12	opera_contig_222314_np12_3	Fungi;Ascomycota;Sordariomycetes;Glomerellales;Glomerellaceae;Colletotrichum;NA	K03610	septum site-determining protein MinC
Ascomycota	opera_contig_222314_np12	opera_contig_222314_np12_4	Fungi;Ascomycota;Sordariomycetes;Glomerellales;Glomerellaceae;Colletotrichum;NA	K03608	cell division topological specificity factor
Ascomycota	opera_contig_222314_np12	opera_contig_222314_np12_5	Fungi;Ascomycota;Sordariomycetes;Glomerellales;Glomerellaceae;Colletotrichum;NA	K03609	septum site-determining protein MinD
Ascomycota	opera_contig_222314_np12	opera_contig_222314_np12_6	Fungi;Ascomycota;Sordariomycetes;Glomerellales;Glomerellaceae;Colletotrichum;NA	K05837	rod shape determining protein RodA
Ascomycota	opera_contig_222314_np12	opera_contig_222314_np12_7	Fungi;Ascomycota;Sordariomycetes;Glomerellales;Glomerellaceae;Colletotrichum;NA	K09698	nondiscriminating glutamyl-tRNA synthetase [EC:6.1.1.24]
Ascomycota	opera_contig_581005_np12	opera_contig_581005_np12_2	Fungi;Ascomycota;Dothideomycetes;Pleosporales;Dothidotthiaceae;Dothidotthia;Dothidotthia symphoricarpi	K07485	transposase
Ascomycota	opera_contig_355787_np12	opera_contig_355787_np12_2	Fungi;Ascomycota;Saccharomycetes;Saccharomycetales;Debaryomycetaceae;Candida/Lodderomyces clade;Candida	K00986	RNA-directed DNA polymerase [EC:2.7.7.49]
Ascomycota	opera_contig_305004_np12	opera_contig_305004_np12_1	Fungi;Ascomycota;Sordariomycetes;Hypocreales;NA;NA;NA	K02103	GntR family transcriptional regulator, arabinose operon transcriptional repressor
Ascomycota	opera_contig_305004_np12	opera_contig_305004_np12_3	Fungi;Ascomycota;Sordariomycetes;Hypocreales;NA;NA;NA	K02103	GntR family transcriptional regulator, arabinose operon transcriptional repressor
Ascomycota	opera_contig_292624_np12	opera_contig_292624_np12_1	Fungi;Ascomycota;Leotiomycetes;Helotiales;Sclerotiniaceae;NA;NA	K05773	tungstate transport system permease protein
Ascomycota	opera_contig_292624_np12	opera_contig_292624_np12_5	Fungi;Ascomycota;Leotiomycetes;Helotiales;Sclerotiniaceae;NA;NA	K06857	tungstate transport system ATP-binding protein [EC:7.3.2.6]
Ascomycota	opera_contig_292624_np12	opera_contig_292624_np12_9	Fungi;Ascomycota;Leotiomycetes;Helotiales;Sclerotiniaceae;NA;NA	K03750	molybdopterin molybdotransferase [EC:2.10.1.1]
Ascomycota	opera_contig_178268_np12	opera_contig_178268_np12_1	Fungi;Ascomycota;Orbiliomycetes;Orbiliales;Orbiliaceae;Orbilia;Orbilia oligospora	K22579	rifampicin phosphotransferase [EC:2.7.9.6]
Ascomycota	opera_contig_178268_np12	opera_contig_178268_np12_2	Fungi;Ascomycota;Orbiliomycetes;Orbiliales;Orbiliaceae;Orbilia;Orbilia oligospora	K12132	eukaryotic-like serine/threonine-protein kinase [EC:2.7.11.1]
Ascomycota	opera_contig_132961_np12	opera_contig_132961_np12_4	Fungi;Ascomycota;Sordariomycetes;Hypocreales;Cordycipitaceae;Cordyceps;Cordyceps militaris	K01822	steroid Delta-isomerase [EC:5.3.3.1]
Ascomycota	opera_contig_132961_np12	opera_contig_132961_np12_7	Fungi;Ascomycota;Sordariomycetes;Hypocreales;Cordycipitaceae;Cordyceps;Cordyceps militaris	K03738	aldehyde:ferredoxin oxidoreductase [EC:1.2.7.5]
Ascomycota	opera_contig_132961_np12	opera_contig_132961_np12_8	Fungi;Ascomycota;Sordariomycetes;Hypocreales;Cordycipitaceae;Cordyceps;Cordyceps militaris	K10563	formamidopyrimidine-DNA glycosylase [EC:3.2.2.23 4.2.99.18]
Ascomycota	opera_contig_145713_np12	opera_contig_145713_np12_1	Fungi;Ascomycota;Eurotiomycetes;Onygenales;Arthrodermataceae;Trichophyton;Trichophyton verrucosum	K03719	Lrp/AsnC family transcriptional regulator, leucine-responsive regulatory protein
Ascomycota	opera_contig_145713_np12	opera_contig_145713_np12_6	Fungi;Ascomycota;Eurotiomycetes;Onygenales;Arthrodermataceae;Trichophyton;Trichophyton verrucosum	K05520	protease I [EC:3.5.1.124]
Ascomycota	opera_contig_605229_np12	opera_contig_605229_np12_2	Fungi;Ascomycota;Eurotiomycetes;Eurotiales;Aspergillaceae;Aspergillus;Aspergillus saccharolyticus	K10907	aminotransferase [EC:2.6.1.-]
Ascomycota	opera_contig_605229_np12	opera_contig_605229_np12_3	Fungi;Ascomycota;Eurotiomycetes;Eurotiales;Aspergillaceae;Aspergillus;Aspergillus saccharolyticus	K06287	septum formation protein
Ascomycota	opera_contig_410372_np12	opera_contig_410372_np12_1	Fungi;Ascomycota;Dothideomycetes;Dothideales;Saccotheciaceae;Aureobasidium;Aureobasidium pullulans	K01434	penicillin G amidase [EC:3.5.1.11]
Ascomycota	opera_contig_410372_np12	opera_contig_410372_np12_2	Fungi;Ascomycota;Dothideomycetes;Dothideales;Saccotheciaceae;Aureobasidium;Aureobasidium pullulans	K03116	sec-independent protein translocase protein TatA
Ascomycota	opera_contig_306314_np12	opera_contig_306314_np12_2	Fungi;Ascomycota;Saccharomycetes;Saccharomycetales;Debaryomycetaceae;NA;NA	K11381	2-oxoisovalerate dehydrogenase E1 component [EC:1.2.4.4]
Ascomycota	opera_contig_277085_np12	opera_contig_277085_np12_3	Fungi;Ascomycota;Saccharomycetes;Saccharomycetales;Debaryomycetaceae;Candida/Lodderomyces clade;Candida	K07082	UPF0755 protein
Ascomycota	opera_contig_277085_np12	opera_contig_277085_np12_7	Fungi;Ascomycota;Saccharomycetes;Saccharomycetales;Debaryomycetaceae;Candida/Lodderomyces clade;Candida	K05825	2-aminoadipate transaminase [EC:2.6.1.-]
Ascomycota	opera_contig_503339_np12	opera_contig_503339_np12_1	Fungi;Ascomycota;Sordariomycetes;Glomerellales;Glomerellaceae;Colletotrichum;Colletotrichum truncatum species complex	K03698	3'-5' exoribonuclease [EC:3.1.-.-]
Ascomycota	opera_contig_503339_np12	opera_contig_503339_np12_3	Fungi;Ascomycota;Sordariomycetes;Glomerellales;Glomerellaceae;Colletotrichum;Colletotrichum truncatum species complex	K02341	DNA polymerase III subunit delta' [EC:2.7.7.7]
Ascomycota	opera_contig_370603_np12	opera_contig_370603_np12_3	Fungi;Ascomycota;Eurotiomycetes;Eurotiales;Aspergillaceae;Aspergillus;Aspergillus subgen. Circumdati	K02945	small subunit ribosomal protein S1
Ascomycota	opera_contig_370603_np12	opera_contig_370603_np12_7	Fungi;Ascomycota;Eurotiomycetes;Eurotiales;Aspergillaceae;Aspergillus;Aspergillus subgen. Circumdati	K03671	thioredoxin 1
Ascomycota	opera_contig_476642_np12	opera_contig_476642_np12_1	Fungi;Ascomycota;Leotiomycetes;NA;NA;NA;NA	K14083	trimethylamine---corrinoid protein Co-methyltransferase [EC:2.1.1.250]
Ascomycota	opera_contig_476642_np12	opera_contig_476642_np12_3	Fungi;Ascomycota;Leotiomycetes;NA;NA;NA;NA	K01761	methionine-gamma-lyase [EC:4.4.1.11]
Ascomycota	opera_contig_255317_np12	opera_contig_255317_np12_1	Fungi;Ascomycota;Eurotiomycetes;Onygenales;Onygenales incertae sedis;Paracoccidioides;Paracoccidioides brasiliensis	K02433	aspartyl-tRNA(Asn)/glutamyl-tRNA(Gln) amidotransferase subunit A [EC:6.3.5.6 6.3.5.7]
Ascomycota	opera_contig_255317_np12	opera_contig_255317_np12_3	Fungi;Ascomycota;Eurotiomycetes;Onygenales;Onygenales incertae sedis;Paracoccidioides;Paracoccidioides brasiliensis	K02434	aspartyl-tRNA(Asn)/glutamyl-tRNA(Gln) amidotransferase subunit B [EC:6.3.5.6 6.3.5.7]
Ascomycota	opera_contig_255317_np12	opera_contig_255317_np12_7	Fungi;Ascomycota;Eurotiomycetes;Onygenales;Onygenales incertae sedis;Paracoccidioides;Paracoccidioides brasiliensis	K02434	aspartyl-tRNA(Asn)/glutamyl-tRNA(Gln) amidotransferase subunit B [EC:6.3.5.6 6.3.5.7]
Ascomycota	opera_contig_247491_np12	opera_contig_247491_np12_4	Fungi;Ascomycota;Dothideomycetes;Pleosporales;Pleosporineae;Pleosporaceae;Bipolaris	K00143	L-2-aminoadipate reductase [EC:1.2.1.95]
Ascomycota	opera_contig_202409_np12	opera_contig_202409_np12_3	Fungi;Ascomycota;Leotiomycetes;Helotiales;Hyaloscyphaceae;Hyaloscypha;Hyaloscypha hepaticicola/Rhizoscyphus ericae species complex	K01443	N-acetylglucosamine-6-phosphate deacetylase [EC:3.5.1.25]
Ascomycota	opera_contig_202409_np12	opera_contig_202409_np12_5	Fungi;Ascomycota;Leotiomycetes;Helotiales;Hyaloscyphaceae;Hyaloscypha;Hyaloscypha hepaticicola/Rhizoscyphus ericae species complex	K25026	glucokinase [EC:2.7.1.2]
Ascomycota	opera_contig_201210_np12	opera_contig_201210_np12_1	Fungi;Ascomycota;Saccharomycetes;Saccharomycetales;Debaryomycetaceae;Candida/Lodderomyces clade;Candida	K07670	two-component system, OmpR family, response regulator MtrA
Ascomycota	opera_contig_201210_np12	opera_contig_201210_np12_3	Fungi;Ascomycota;Saccharomycetes;Saccharomycetales;Debaryomycetaceae;Candida/Lodderomyces clade;Candida	K05685	macrolide transport system ATP-binding/permease protein [EC:7.6.2.-]
Ascomycota	opera_contig_201210_np12	opera_contig_201210_np12_5	Fungi;Ascomycota;Saccharomycetes;Saccharomycetales;Debaryomycetaceae;Candida/Lodderomyces clade;Candida	K02005	HlyD family secretion protein
Ascomycota	opera_contig_199401_np12	opera_contig_199401_np12_2	Fungi;Ascomycota;Eurotiomycetes;Eurotiales;Aspergillaceae;Aspergillus;NA	K01953	asparagine synthase (glutamine-hydrolysing) [EC:6.3.5.4]
Ascomycota	opera_contig_547055_np12	opera_contig_547055_np12_1	Fungi;Ascomycota;Eurotiomycetes;Chaetothyriales;Herpotrichiellaceae;Exophiala;NA	K13167	SR-related and CTD-associated factor 4
Ascomycota	opera_contig_547055_np12	opera_contig_547055_np12_3	Fungi;Ascomycota;Eurotiomycetes;Chaetothyriales;Herpotrichiellaceae;Exophiala;NA	K00641	homoserine O-acetyltransferase/O-succinyltransferase [EC:2.3.1.31 2.3.1.46]
Ascomycota	opera_contig_547055_np12	opera_contig_547055_np12_5	Fungi;Ascomycota;Eurotiomycetes;Chaetothyriales;Herpotrichiellaceae;Exophiala;NA	K01740	O-acetylhomoserine (thiol)-lyase [EC:2.5.1.49]
Ascomycota	opera_contig_989040_np12	opera_contig_989040_np12_1	Fungi;Ascomycota;Eurotiomycetes;Chaetothyriales;Herpotrichiellaceae;Exophiala;Exophiala oligosperma	K00666	fatty-acyl-CoA synthase [EC:6.2.1.-]
Ascomycota	opera_contig_162566_np12	opera_contig_162566_np12_2	Fungi;Ascomycota;Eurotiomycetes;Chaetothyriales;Herpotrichiellaceae;Fonsecaea;Fonsecaea multimorphosa	K15865	threonylcarbamoyladenosine tRNA methylthiotransferase CDKAL1 [EC:2.8.4.5]
Ascomycota	opera_contig_162566_np12	opera_contig_162566_np12_5	Fungi;Ascomycota;Eurotiomycetes;Chaetothyriales;Herpotrichiellaceae;Fonsecaea;Fonsecaea multimorphosa	K01872	alanyl-tRNA synthetase [EC:6.1.1.7]
Ascomycota	opera_contig_162566_np12	opera_contig_162566_np12_7	Fungi;Ascomycota;Eurotiomycetes;Chaetothyriales;Herpotrichiellaceae;Fonsecaea;Fonsecaea multimorphosa	K01563	haloalkane dehalogenase [EC:3.8.1.5]
Ascomycota	opera_contig_231577_np12	opera_contig_231577_np12_1	Fungi;Ascomycota;Sordariomycetes;Ophiostomatales;Ophiostomataceae;Grosmannia;Grosmannia clavigera	K07964	heparanase [EC:3.2.1.166]
Ascomycota	opera_contig_231577_np12	opera_contig_231577_np12_5	Fungi;Ascomycota;Sordariomycetes;Ophiostomatales;Ophiostomataceae;Grosmannia;Grosmannia clavigera	K23983	amicoumacin kinase [EC:2.7.1.230]
Ascomycota	opera_contig_182285_np12	opera_contig_182285_np12_4	Fungi;Ascomycota;Xylonomycetes;Xylonales;Xylonaceae;Xylona;Xylona heveae	K22206	XRE family transcriptional regulator, thiamine biosynthesis regulator
Ascomycota	opera_contig_182285_np12	opera_contig_182285_np12_5	Fungi;Ascomycota;Xylonomycetes;Xylonales;Xylonaceae;Xylona;Xylona heveae	K02064	thiamine transport system substrate-binding protein
Ascomycota	opera_contig_182285_np12	opera_contig_182285_np12_6	Fungi;Ascomycota;Xylonomycetes;Xylonales;Xylonaceae;Xylona;Xylona heveae	K02063	thiamine transport system permease protein
Ascomycota	opera_contig_347887_np12	opera_contig_347887_np12_1	Fungi;Ascomycota;Sordariomycetes;Glomerellales;Glomerellaceae;Colletotrichum;Colletotrichum truncatum species complex	K01838	beta-phosphoglucomutase [EC:5.4.2.6]
Ascomycota	opera_contig_347887_np12	opera_contig_347887_np12_2	Fungi;Ascomycota;Sordariomycetes;Glomerellales;Glomerellaceae;Colletotrichum;Colletotrichum truncatum species complex	K16899	ATP-dependent helicase/nuclease subunit B [EC:3.1.-.- 3.6.4.12]
Ascomycota	opera_contig_347887_np12	opera_contig_347887_np12_3	Fungi;Ascomycota;Sordariomycetes;Glomerellales;Glomerellaceae;Colletotrichum;Colletotrichum truncatum species complex	K06287	septum formation protein
Ascomycota	opera_contig_347887_np12	opera_contig_347887_np12_4	Fungi;Ascomycota;Sordariomycetes;Glomerellales;Glomerellaceae;Colletotrichum;Colletotrichum truncatum species complex	K06889	uncharacterized protein
Ascomycota	opera_contig_704629_np12	opera_contig_704629_np12_1	Fungi;Ascomycota;Saccharomycetes;Saccharomycetales;Saccharomycetales incertae sedis;Kuraishia;Kuraishia capsulata	K00555	tRNA (guanine26-N2/guanine27-N2)-dimethyltransferase [EC:2.1.1.215 2.1.1.216]
Ascomycota	opera_contig_704629_np12	opera_contig_704629_np12_2	Fungi;Ascomycota;Saccharomycetes;Saccharomycetales;Saccharomycetales incertae sedis;Kuraishia;Kuraishia capsulata	K03768	peptidyl-prolyl cis-trans isomerase B (cyclophilin B) [EC:5.2.1.8]
Ascomycota	opera_contig_378729_np12	opera_contig_378729_np12_1	Fungi;Ascomycota;Eurotiomycetes;Chaetothyriales;Herpotrichiellaceae;Rhinocladiella;Rhinocladiella mackenziei	K00104	glycolate oxidase [EC:1.1.3.15]
Ascomycota	opera_contig_378729_np12	opera_contig_378729_np12_2	Fungi;Ascomycota;Eurotiomycetes;Chaetothyriales;Herpotrichiellaceae;Rhinocladiella;Rhinocladiella mackenziei	K11473	glycolate oxidase iron-sulfur subunit
Ascomycota	opera_contig_378729_np12	opera_contig_378729_np12_3	Fungi;Ascomycota;Eurotiomycetes;Chaetothyriales;Herpotrichiellaceae;Rhinocladiella;Rhinocladiella mackenziei	K04854	voltage-dependent calcium channel T type alpha-1G
Ascomycota	opera_contig_378729_np12	opera_contig_378729_np12_4	Fungi;Ascomycota;Eurotiomycetes;Chaetothyriales;Herpotrichiellaceae;Rhinocladiella;Rhinocladiella mackenziei	K08264	heterodisulfide reductase subunit D [EC:1.8.98.1]
Ascomycota	opera_contig_1290631_np12	opera_contig_1290631_np12_1	Fungi;Ascomycota;Sordariomycetes;Hypocreales;Nectriaceae;Fusarium;Fusarium oxysporum species complex	K22579	rifampicin phosphotransferase [EC:2.7.9.6]
Ascomycota	opera_contig_1290631_np12	opera_contig_1290631_np12_2	Fungi;Ascomycota;Sordariomycetes;Hypocreales;Nectriaceae;Fusarium;Fusarium oxysporum species complex	K22579	rifampicin phosphotransferase [EC:2.7.9.6]
Ascomycota	opera_contig_1161851_np12	opera_contig_1161851_np12_1	Fungi;Ascomycota;Dothideomycetes;Pleosporales;Massarineae;Trematosphaeriaceae;Trematosphaeria	K06016	beta-ureidopropionase / N-carbamoyl-L-amino-acid hydrolase [EC:3.5.1.6 3.5.1.87]
Ascomycota	opera_contig_138420_np12	opera_contig_138420_np12_4	Fungi;Ascomycota;Schizosaccharomycetes;Schizosaccharomycetales;Schizosaccharomycetaceae;Schizosaccharomyces;Schizosaccharomyces cryophilus	K01493	dCMP deaminase [EC:3.5.4.12]
Ascomycota	opera_contig_138420_np12	opera_contig_138420_np12_5	Fungi;Ascomycota;Schizosaccharomycetes;Schizosaccharomycetales;Schizosaccharomycetaceae;Schizosaccharomyces;Schizosaccharomyces cryophilus	K00609	aspartate carbamoyltransferase catalytic subunit [EC:2.1.3.2]
Ascomycota	opera_contig_138420_np12	opera_contig_138420_np12_6	Fungi;Ascomycota;Schizosaccharomycetes;Schizosaccharomycetales;Schizosaccharomycetaceae;Schizosaccharomyces;Schizosaccharomyces cryophilus	K07731	putative transcriptional regulator
Ascomycota	opera_contig_138420_np12	opera_contig_138420_np12_7	Fungi;Ascomycota;Schizosaccharomycetes;Schizosaccharomycetales;Schizosaccharomycetaceae;Schizosaccharomyces;Schizosaccharomyces cryophilus	K07569	RNA-binding protein
Ascomycota	opera_contig_138420_np12	opera_contig_138420_np12_9	Fungi;Ascomycota;Schizosaccharomycetes;Schizosaccharomycetales;Schizosaccharomycetaceae;Schizosaccharomyces;Schizosaccharomyces cryophilus	K00555	tRNA (guanine26-N2/guanine27-N2)-dimethyltransferase [EC:2.1.1.215 2.1.1.216]
Ascomycota	opera_contig_210678_np12	opera_contig_210678_np12_1	Fungi;Ascomycota;Dothideomycetes;Pleosporales;Pleosporineae;Pleosporaceae;Exserohilum	K03168	DNA topoisomerase I [EC:5.6.2.1]
Ascomycota	opera_contig_210678_np12	opera_contig_210678_np12_3	Fungi;Ascomycota;Dothideomycetes;Pleosporales;Pleosporineae;Pleosporaceae;Exserohilum	K02437	glycine cleavage system H protein
Ascomycota	opera_contig_210678_np12	opera_contig_210678_np12_4	Fungi;Ascomycota;Dothideomycetes;Pleosporales;Pleosporineae;Pleosporaceae;Exserohilum	K00796	dihydropteroate synthase [EC:2.5.1.15]
Ascomycota	opera_contig_210678_np12	opera_contig_210678_np12_5	Fungi;Ascomycota;Dothideomycetes;Pleosporales;Pleosporineae;Pleosporaceae;Exserohilum	K00605	aminomethyltransferase [EC:2.1.2.10]
Ascomycota	opera_contig_210678_np12	opera_contig_210678_np12_6	Fungi;Ascomycota;Dothideomycetes;Pleosporales;Pleosporineae;Pleosporaceae;Exserohilum	K07142	2-amino-4-hydroxy-6-hydroxymethyldihydropteridine diphosphokinase [EC:2.7.6.3]
Ascomycota	opera_contig_210678_np12	opera_contig_210678_np12_7	Fungi;Ascomycota;Dothideomycetes;Pleosporales;Pleosporineae;Pleosporaceae;Exserohilum	K07151	dolichyl-diphosphooligosaccharide---protein glycosyltransferase [EC:2.4.99.18]
Ascomycota	opera_contig_433679_np12	opera_contig_433679_np12_2	Fungi;Ascomycota;Eurotiomycetes;Eurotiales;Aspergillaceae;Aspergillus;Aspergillus tanneri	K01079	phosphoserine phosphatase [EC:3.1.3.3]
Ascomycota	opera_contig_433679_np12	opera_contig_433679_np12_4	Fungi;Ascomycota;Eurotiomycetes;Eurotiales;Aspergillaceae;Aspergillus;Aspergillus tanneri	K03593	ATP-binding protein involved in chromosome partitioning
Ascomycota	opera_contig_433679_np12	opera_contig_433679_np12_6	Fungi;Ascomycota;Eurotiomycetes;Eurotiales;Aspergillaceae;Aspergillus;Aspergillus tanneri	K01092	myo-inositol-1(or 4)-monophosphatase [EC:3.1.3.25]
Ascomycota	opera_contig_123835_np12	opera_contig_123835_np12_2	Fungi;Ascomycota;Sordariomycetes;Hypocreales;Hypocreaceae;Trichoderma;Trichoderma harzianum	K12960	5-methylthioadenosine/S-adenosylhomocysteine deaminase [EC:3.5.4.31 3.5.4.28]
Ascomycota	opera_contig_123835_np12	opera_contig_123835_np12_7	Fungi;Ascomycota;Sordariomycetes;Hypocreales;Hypocreaceae;Trichoderma;Trichoderma harzianum	K22579	rifampicin phosphotransferase [EC:2.7.9.6]
Ascomycota	opera_contig_123835_np12	opera_contig_123835_np12_8	Fungi;Ascomycota;Sordariomycetes;Hypocreales;Hypocreaceae;Trichoderma;Trichoderma harzianum	K01266	D-aminopeptidase [EC:3.4.11.19]
Ascomycota	opera_contig_139543_np12	opera_contig_139543_np12_6	Fungi;Ascomycota;Saccharomycetes;Saccharomycetales;Saccharomycetaceae;Tetrapisispora;Tetrapisispora blattae	K24105	mutual gliding-motility protein MglA
Ascomycota	opera_contig_139543_np12	opera_contig_139543_np12_10	Fungi;Ascomycota;Saccharomycetes;Saccharomycetales;Saccharomycetaceae;Tetrapisispora;Tetrapisispora blattae	K02450	general secretion pathway protein A
Ascomycota	opera_contig_211327_np12	opera_contig_211327_np12_2	Fungi;Ascomycota;Sordariomycetes;Ophiostomatales;Ophiostomataceae;Sporothrix;Sporothrix schenckii	K01465	dihydroorotase [EC:3.5.2.3]
Ascomycota	opera_contig_211327_np12	opera_contig_211327_np12_7	Fungi;Ascomycota;Sordariomycetes;Ophiostomatales;Ophiostomataceae;Sporothrix;Sporothrix schenckii	K07315	phosphoserine phosphatase RsbU/P [EC:3.1.3.3]
Ascomycota	opera_contig_221475_np12	opera_contig_221475_np12_1	Fungi;Ascomycota;Eurotiomycetes;Verrucariales;Verrucariaceae;Endocarpon;Endocarpon pusillum	K09121	pyridinium-3,5-bisthiocarboxylic acid mononucleotide nickel chelatase [EC:4.99.1.12]
Ascomycota	opera_contig_221475_np12	opera_contig_221475_np12_2	Fungi;Ascomycota;Eurotiomycetes;Verrucariales;Verrucariaceae;Endocarpon;Endocarpon pusillum	K03639	GTP 3',8-cyclase [EC:4.1.99.22]
Ascomycota	opera_contig_221475_np12	opera_contig_221475_np12_3	Fungi;Ascomycota;Eurotiomycetes;Verrucariales;Verrucariaceae;Endocarpon;Endocarpon pusillum	K03637	cyclic pyranopterin monophosphate synthase [EC:4.6.1.17]
Ascomycota	opera_contig_195140_np12	opera_contig_195140_np12_3	Fungi;Ascomycota;Eurotiomycetes;Eurotiales;NA;NA;NA	K03979	GTPase [EC:3.6.5.-]
Ascomycota	opera_contig_195140_np12	opera_contig_195140_np12_5	Fungi;Ascomycota;Eurotiomycetes;Eurotiales;NA;NA;NA	K09969	general L-amino acid transport system substrate-binding protein
Ascomycota	opera_contig_195140_np12	opera_contig_195140_np12_7	Fungi;Ascomycota;Eurotiomycetes;Eurotiales;NA;NA;NA	K15633	2,3-bisphosphoglycerate-independent phosphoglycerate mutase [EC:5.4.2.12]
Ascomycota	opera_contig_195140_np12	opera_contig_195140_np12_9	Fungi;Ascomycota;Eurotiomycetes;Eurotiales;NA;NA;NA	K01470	creatinine amidohydrolase [EC:3.5.2.10]
Ascomycota	opera_contig_195140_np12	opera_contig_195140_np12_10	Fungi;Ascomycota;Eurotiomycetes;Eurotiales;NA;NA;NA	K00969	nicotinate-nucleotide adenylyltransferase [EC:2.7.7.18]
Ascomycota	opera_contig_206926_np12	opera_contig_206926_np12_1	Fungi;Ascomycota;Dothideomycetes;Mycosphaerellales;Teratosphaeriaceae;Baudoinia;Baudoinia panamericana	K01886	glutaminyl-tRNA synthetase [EC:6.1.1.18]
Ascomycota	opera_contig_206926_np12	opera_contig_206926_np12_2	Fungi;Ascomycota;Dothideomycetes;Mycosphaerellales;Teratosphaeriaceae;Baudoinia;Baudoinia panamericana	K01885	glutamyl-tRNA synthetase [EC:6.1.1.17]
Ascomycota	opera_contig_206926_np12	opera_contig_206926_np12_4	Fungi;Ascomycota;Dothideomycetes;Mycosphaerellales;Teratosphaeriaceae;Baudoinia;Baudoinia panamericana	K12941	aminobenzoyl-glutamate utilization protein B
Ascomycota	opera_contig_206926_np12	opera_contig_206926_np12_5	Fungi;Ascomycota;Dothideomycetes;Mycosphaerellales;Teratosphaeriaceae;Baudoinia;Baudoinia panamericana	K00700	1,4-alpha-glucan branching enzyme [EC:2.4.1.18]
Ascomycota	opera_contig_232129_np12	opera_contig_232129_np12_3	Fungi;Ascomycota;Sordariomycetes;Hypocreales;Clavicipitaceae;Pochonia;Pochonia chlamydosporia	K01784	UDP-glucose 4-epimerase [EC:5.1.3.2]
Ascomycota	opera_contig_172733_np12	opera_contig_172733_np12_3	Fungi;Ascomycota;Saccharomycetes;Saccharomycetales;Debaryomycetaceae;Debaryomyces;NA	K01867	tryptophanyl-tRNA synthetase [EC:6.1.1.2]
Ascomycota	opera_contig_172733_np12	opera_contig_172733_np12_5	Fungi;Ascomycota;Saccharomycetes;Saccharomycetales;Debaryomycetaceae;Debaryomyces;NA	K23753	AMP-polyphosphate phosphotransferase [EC:2.7.4.33]
Ascomycota	opera_contig_172733_np12	opera_contig_172733_np12_6	Fungi;Ascomycota;Saccharomycetes;Saccharomycetales;Debaryomycetaceae;Debaryomyces;NA	K07129	uncharacterized protein
Ascomycota	opera_contig_181260_np12	opera_contig_181260_np12_4	Fungi;Ascomycota;NA;NA;NA;NA;NA	K02770	fructose PTS system EIIBC or EIIC component [EC:2.7.1.202]
Ascomycota	opera_contig_307769_np12	opera_contig_307769_np12_1	Fungi;Ascomycota;Dothideomycetes;Mycosphaerellales;Mycosphaerellaceae;NA;NA	K03265	peptide chain release factor subunit 1
Ascomycota	opera_contig_307769_np12	opera_contig_307769_np12_2	Fungi;Ascomycota;Dothideomycetes;Mycosphaerellales;Mycosphaerellaceae;NA;NA	K01939	adenylosuccinate synthase [EC:6.3.4.4]
Ascomycota	opera_contig_307769_np12	opera_contig_307769_np12_4	Fungi;Ascomycota;Dothideomycetes;Mycosphaerellales;Mycosphaerellaceae;NA;NA	K00928	aspartate kinase [EC:2.7.2.4]
Ascomycota	opera_contig_307769_np12	opera_contig_307769_np12_5	Fungi;Ascomycota;Dothideomycetes;Mycosphaerellales;Mycosphaerellaceae;NA;NA	K00672	formylmethanofuran--tetrahydromethanopterin N-formyltransferase [EC:2.3.1.101]
Ascomycota	opera_contig_307769_np12	opera_contig_307769_np12_6	Fungi;Ascomycota;Dothideomycetes;Mycosphaerellales;Mycosphaerellaceae;NA;NA	K01714	4-hydroxy-tetrahydrodipicolinate synthase [EC:4.3.3.7]
Ascomycota	opera_contig_358222_np12	opera_contig_358222_np12_2	Fungi;Ascomycota;Saccharomycetes;Saccharomycetales;Metschnikowiaceae;Clavispora;Clavispora lusitaniae	K05349	beta-glucosidase [EC:3.2.1.21]
Ascomycota	opera_contig_341411_np12	opera_contig_341411_np12_2	Fungi;Ascomycota;Eurotiomycetes;Chaetothyriales;Herpotrichiellaceae;Exophiala;Exophiala aquamarina	K01611	S-adenosylmethionine decarboxylase [EC:4.1.1.50]
Ascomycota	opera_contig_135460_np12	opera_contig_135460_np12_2	Fungi;Ascomycota;NA;NA;NA;NA;NA	K10947	PadR family transcriptional regulator, regulatory protein PadR
Ascomycota	opera_contig_135460_np12	opera_contig_135460_np12_3	Fungi;Ascomycota;NA;NA;NA;NA;NA	K10947	PadR family transcriptional regulator, regulatory protein PadR
Ascomycota	opera_contig_135460_np12	opera_contig_135460_np12_6	Fungi;Ascomycota;NA;NA;NA;NA;NA	K02004	putative ABC transport system permease protein
Ascomycota	opera_contig_135460_np12	opera_contig_135460_np12_8	Fungi;Ascomycota;NA;NA;NA;NA;NA	K01426	amidase [EC:3.5.1.4]
Ascomycota	opera_contig_244657_np12	opera_contig_244657_np12_4	Fungi;Ascomycota;Eurotiomycetes;Chaetothyriales;Herpotrichiellaceae;Exophiala;Exophiala xenobiotica	K02428	XTP/dITP diphosphohydrolase [EC:3.6.1.66]
Ascomycota	opera_contig_244657_np12	opera_contig_244657_np12_6	Fungi;Ascomycota;Eurotiomycetes;Chaetothyriales;Herpotrichiellaceae;Exophiala;Exophiala xenobiotica	K00971	mannose-1-phosphate guanylyltransferase [EC:2.7.7.13]
Ascomycota	opera_contig_244657_np12	opera_contig_244657_np12_7	Fungi;Ascomycota;Eurotiomycetes;Chaetothyriales;Herpotrichiellaceae;Exophiala;Exophiala xenobiotica	K15778	phosphomannomutase / phosphoglucomutase [EC:5.4.2.8 5.4.2.2]
Ascomycota	opera_contig_244657_np12	opera_contig_244657_np12_9	Fungi;Ascomycota;Eurotiomycetes;Chaetothyriales;Herpotrichiellaceae;Exophiala;Exophiala xenobiotica	K09760	DNA recombination protein RmuC
Ascomycota	opera_contig_260947_np12	opera_contig_260947_np12_1	Fungi;Ascomycota;Saccharomycetes;Saccharomycetales;Dipodascaceae;Yarrowia;Yarrowia lipolytica	K06445	acyl-CoA dehydrogenase [EC:1.3.99.-]
Ascomycota	opera_contig_260947_np12	opera_contig_260947_np12_3	Fungi;Ascomycota;Saccharomycetes;Saccharomycetales;Dipodascaceae;Yarrowia;Yarrowia lipolytica	K01823	isopentenyl-diphosphate Delta-isomerase [EC:5.3.3.2]
Ascomycota	opera_contig_260947_np12	opera_contig_260947_np12_4	Fungi;Ascomycota;Saccharomycetes;Saccharomycetales;Dipodascaceae;Yarrowia;Yarrowia lipolytica	K01641	hydroxymethylglutaryl-CoA synthase [EC:2.3.3.10]
Ascomycota	opera_contig_260947_np12	opera_contig_260947_np12_5	Fungi;Ascomycota;Saccharomycetes;Saccharomycetales;Dipodascaceae;Yarrowia;Yarrowia lipolytica	K00054	hydroxymethylglutaryl-CoA reductase [EC:1.1.1.88]
Ascomycota	opera_contig_260947_np12	opera_contig_260947_np12_9	Fungi;Ascomycota;Saccharomycetes;Saccharomycetales;Dipodascaceae;Yarrowia;Yarrowia lipolytica	K00024	malate dehydrogenase [EC:1.1.1.37]
Ascomycota	opera_contig_125435_np12	opera_contig_125435_np12_1	Fungi;Ascomycota;Eurotiomycetes;Chaetothyriales;Herpotrichiellaceae;Phialophora;Phialophora attinorum	K06153	undecaprenyl-diphosphatase [EC:3.6.1.27]
Ascomycota	opera_contig_125435_np12	opera_contig_125435_np12_5	Fungi;Ascomycota;Eurotiomycetes;Chaetothyriales;Herpotrichiellaceae;Phialophora;Phialophora attinorum	K21397	ABC transport system ATP-binding/permease protein
Ascomycota	opera_contig_171022_np12	opera_contig_171022_np12_1	Fungi;Ascomycota;Eurotiomycetes;Eurotiales;Aspergillaceae;Aspergillus;Aspergillus subgen. Circumdati	K00612	carbamoyltransferase [EC:2.1.3.-]
Ascomycota	opera_contig_171022_np12	opera_contig_171022_np12_2	Fungi;Ascomycota;Eurotiomycetes;Eurotiales;Aspergillaceae;Aspergillus;Aspergillus subgen. Circumdati	K03271	D-sedoheptulose 7-phosphate isomerase [EC:5.3.1.28]
Ascomycota	opera_contig_171022_np12	opera_contig_171022_np12_3	Fungi;Ascomycota;Eurotiomycetes;Eurotiales;Aspergillaceae;Aspergillus;Aspergillus subgen. Circumdati	K03273	D-glycero-D-manno-heptose 1,7-bisphosphate phosphatase [EC:3.1.3.82 3.1.3.83]
Ascomycota	opera_contig_171022_np12	opera_contig_171022_np12_5	Fungi;Ascomycota;Eurotiomycetes;Eurotiales;Aspergillaceae;Aspergillus;Aspergillus subgen. Circumdati	K03272	D-beta-D-heptose 7-phosphate kinase / D-beta-D-heptose 1-phosphate adenosyltransferase [EC:2.7.1.167 2.7.7.70]
Ascomycota	opera_contig_113634_np12	opera_contig_113634_np12_1	Fungi;Ascomycota;Leotiomycetes;Helotiales;Lachnaceae;Lachnellula;Lachnellula hyalina	K03926	periplasmic divalent cation tolerance protein
Ascomycota	opera_contig_113634_np12	opera_contig_113634_np12_2	Fungi;Ascomycota;Leotiomycetes;Helotiales;Lachnaceae;Lachnellula;Lachnellula hyalina	K00850	6-phosphofructokinase 1 [EC:2.7.1.11]
Ascomycota	opera_contig_113634_np12	opera_contig_113634_np12_3	Fungi;Ascomycota;Leotiomycetes;Helotiales;Lachnaceae;Lachnellula;Lachnellula hyalina	K04034	anaerobic magnesium-protoporphyrin IX monomethyl ester cyclase [EC:1.21.98.3]
Ascomycota	opera_contig_113634_np12	opera_contig_113634_np12_5	Fungi;Ascomycota;Leotiomycetes;Helotiales;Lachnaceae;Lachnellula;Lachnellula hyalina	K04655	hydrogenase expression/formation protein HypE
Ascomycota	opera_contig_113634_np12	opera_contig_113634_np12_12	Fungi;Ascomycota;Leotiomycetes;Helotiales;Lachnaceae;Lachnellula;Lachnellula hyalina	K06942	ribosome-binding ATPase
Ascomycota	opera_contig_465984_np12	opera_contig_465984_np12_2	Fungi;Ascomycota;Lecanoromycetes;Lecanorales;Lecanorineae;Parmeliaceae;Letharia	K07736	CarD family transcriptional regulator
Ascomycota	opera_contig_465984_np12	opera_contig_465984_np12_3	Fungi;Ascomycota;Lecanoromycetes;Lecanorales;Lecanorineae;Parmeliaceae;Letharia	K06825	fibrillin 1
Ascomycota	opera_contig_465984_np12	opera_contig_465984_np12_4	Fungi;Ascomycota;Lecanoromycetes;Lecanorales;Lecanorineae;Parmeliaceae;Letharia	K03046	DNA-directed RNA polymerase subunit beta' [EC:2.7.7.6]
Ascomycota	opera_contig_465984_np12	opera_contig_465984_np12_8	Fungi;Ascomycota;Lecanoromycetes;Lecanorales;Lecanorineae;Parmeliaceae;Letharia	K10577	ubiquitin-conjugating enzyme E2 I
Ascomycota	opera_contig_349505_np12	opera_contig_349505_np12_1	Fungi;Ascomycota;Saccharomycetes;Saccharomycetales;Pichiaceae;Pichia;Pichia kudriavzevii	K10914	CRP/FNR family transcriptional regulator, cyclic AMP receptor protein
Ascomycota	opera_contig_349505_np12	opera_contig_349505_np12_2	Fungi;Ascomycota;Saccharomycetes;Saccharomycetales;Pichiaceae;Pichia;Pichia kudriavzevii	K07031	D-glycero-alpha-D-manno-heptose-7-phosphate kinase [EC:2.7.1.168]
Ascomycota	opera_contig_349505_np12	opera_contig_349505_np12_3	Fungi;Ascomycota;Saccharomycetes;Saccharomycetales;Pichiaceae;Pichia;Pichia kudriavzevii	K06990	MEMO1 family protein
Ascomycota	opera_contig_1130034_np12	opera_contig_1130034_np12_1	Fungi;Ascomycota;Saccharomycetes;Saccharomycetales;Saccharomycetaceae;Nakaseomyces;Nakaseomyces/Candida clade	K22446	tRNA (cytosine49-C5)-methyltransferase [EC:2.1.1.-]
Ascomycota	opera_contig_197556_np12	opera_contig_197556_np12_2	Fungi;Ascomycota;Saccharomycetes;Saccharomycetales;Pichiaceae;Brettanomyces;Brettanomyces nanus	K12410	NAD-dependent deacetylase [EC:2.3.1.286]
Ascomycota	opera_contig_162154_np12	opera_contig_162154_np12_1	Fungi;Ascomycota;Saccharomycetes;Saccharomycetales;Debaryomycetaceae;Yamadazyma;Yamadazyma tenuis	K10908	DNA-directed RNA polymerase, mitochondrial [EC:2.7.7.6]
Ascomycota	opera_contig_1293446_np12	opera_contig_1293446_np12_1	Fungi;Ascomycota;Saccharomycetes;Saccharomycetales;Saccharomycetaceae;Tetrapisispora;Tetrapisispora blattae	K00858	NAD+ kinase [EC:2.7.1.23]
Ascomycota	opera_contig_614504_np12	opera_contig_614504_np12_2	Fungi;Ascomycota;Xylonomycetes;Xylonales;Xylonaceae;Xylona;Xylona heveae	K01990	ABC-2 type transport system ATP-binding protein
Ascomycota	opera_contig_1057446_np12	opera_contig_1057446_np12_1	Fungi;Ascomycota;Eurotiomycetes;Eurotiales;Trichocomaceae;Talaromyces;Talaromyces sect. Islandici	K01537	P-type Ca2+ transporter type 2C [EC:7.2.2.10]
Ascomycota	opera_contig_1057446_np12	opera_contig_1057446_np12_2	Fungi;Ascomycota;Eurotiomycetes;Eurotiales;Trichocomaceae;Talaromyces;Talaromyces sect. Islandici	K06999	phospholipase/carboxylesterase
Ascomycota	opera_contig_1178972_np12	opera_contig_1178972_np12_2	Fungi;Ascomycota;Eurotiomycetes;Chaetothyriales;Herpotrichiellaceae;Cladophialophora;NA	K03585	membrane fusion protein, multidrug efflux system
Ascomycota	opera_contig_135651_np12	opera_contig_135651_np12_1	Fungi;Ascomycota;Sordariomycetes;Ophiostomatales;Ophiostomataceae;Sporothrix;Sporothrix schenckii	K23518	O-acetyl-ADP-ribose deacetylase [EC:3.1.1.106]
Ascomycota	opera_contig_135651_np12	opera_contig_135651_np12_3	Fungi;Ascomycota;Sordariomycetes;Ophiostomatales;Ophiostomataceae;Sporothrix;Sporothrix schenckii	K03531	cell division protein FtsZ
Ascomycota	opera_contig_135651_np12	opera_contig_135651_np12_4	Fungi;Ascomycota;Sordariomycetes;Ophiostomatales;Ophiostomataceae;Sporothrix;Sporothrix schenckii	K03531	cell division protein FtsZ
Ascomycota	opera_contig_135651_np12	opera_contig_135651_np12_12	Fungi;Ascomycota;Sordariomycetes;Ophiostomatales;Ophiostomataceae;Sporothrix;Sporothrix schenckii	K06168	tRNA-2-methylthio-N6-dimethylallyladenosine synthase [EC:2.8.4.3]
Ascomycota	opera_contig_135651_np12	opera_contig_135651_np12_14	Fungi;Ascomycota;Sordariomycetes;Ophiostomatales;Ophiostomataceae;Sporothrix;Sporothrix schenckii	K03531	cell division protein FtsZ
Ascomycota	opera_contig_135651_np12	opera_contig_135651_np12_17	Fungi;Ascomycota;Sordariomycetes;Ophiostomatales;Ophiostomataceae;Sporothrix;Sporothrix schenckii	K04034	anaerobic magnesium-protoporphyrin IX monomethyl ester cyclase [EC:1.21.98.3]
Ascomycota	opera_contig_114435_np12	opera_contig_114435_np12_1	Fungi;Ascomycota;Pneumocystidomycetes;Pneumocystidales;Pneumocystidaceae;Pneumocystis;NA	K01478	arginine deiminase [EC:3.5.3.6]
Ascomycota	opera_contig_114435_np12	opera_contig_114435_np12_4	Fungi;Ascomycota;Pneumocystidomycetes;Pneumocystidales;Pneumocystidaceae;Pneumocystis;NA	K03654	ATP-dependent DNA helicase RecQ [EC:3.6.4.12]
Ascomycota	opera_contig_114435_np12	opera_contig_114435_np12_8	Fungi;Ascomycota;Pneumocystidomycetes;Pneumocystidales;Pneumocystidaceae;Pneumocystis;NA	K02567	nitrate reductase (cytochrome) [EC:1.9.6.1]
Ascomycota	opera_contig_114435_np12	opera_contig_114435_np12_10	Fungi;Ascomycota;Pneumocystidomycetes;Pneumocystidales;Pneumocystidaceae;Pneumocystis;NA	K02568	nitrate reductase (cytochrome), electron transfer subunit
Ascomycota	opera_contig_205026_np12	opera_contig_205026_np12_3	Fungi;Ascomycota;Eurotiomycetes;Eurotiales;Thermoascaceae;Paecilomyces;Paecilomyces variotii	K07714	two-component system, NtrC family, response regulator AtoC
Ascomycota	opera_contig_205026_np12	opera_contig_205026_np12_6	Fungi;Ascomycota;Eurotiomycetes;Eurotiales;Thermoascaceae;Paecilomyces;Paecilomyces variotii	K01992	ABC-2 type transport system permease protein
Ascomycota	opera_contig_169690_np12	opera_contig_169690_np12_1	Fungi;Ascomycota;Sordariomycetes;Microascales;Microascaceae;Scedosporium;Scedosporium apiospermum	K00249	acyl-CoA dehydrogenase [EC:1.3.8.7]
Ascomycota	opera_contig_169690_np12	opera_contig_169690_np12_3	Fungi;Ascomycota;Sordariomycetes;Microascales;Microascaceae;Scedosporium;Scedosporium apiospermum	K01703	3-isopropylmalate/(R)-2-methylmalate dehydratase large subunit [EC:4.2.1.33 4.2.1.35]
Ascomycota	opera_contig_169690_np12	opera_contig_169690_np12_5	Fungi;Ascomycota;Sordariomycetes;Microascales;Microascaceae;Scedosporium;Scedosporium apiospermum	K00030	isocitrate dehydrogenase (NAD+) [EC:1.1.1.41]
Ascomycota	opera_contig_169690_np12	opera_contig_169690_np12_8	Fungi;Ascomycota;Sordariomycetes;Microascales;Microascaceae;Scedosporium;Scedosporium apiospermum	K01990	ABC-2 type transport system ATP-binding protein
Ascomycota	opera_contig_278066_np12	opera_contig_278066_np12_1	Fungi;Ascomycota;Saccharomycetes;Saccharomycetales;Dipodascaceae;Yarrowia;Yarrowia lipolytica	K02355	elongation factor G
Ascomycota	opera_contig_278066_np12	opera_contig_278066_np12_3	Fungi;Ascomycota;Saccharomycetes;Saccharomycetales;Dipodascaceae;Yarrowia;Yarrowia lipolytica	K03110	fused signal recognition particle receptor
Ascomycota	opera_contig_278066_np12	opera_contig_278066_np12_4	Fungi;Ascomycota;Saccharomycetes;Saccharomycetales;Dipodascaceae;Yarrowia;Yarrowia lipolytica	K01768	adenylate cyclase [EC:4.6.1.1]
Ascomycota	opera_contig_278066_np12	opera_contig_278066_np12_5	Fungi;Ascomycota;Saccharomycetes;Saccharomycetales;Dipodascaceae;Yarrowia;Yarrowia lipolytica	K00030	isocitrate dehydrogenase (NAD+) [EC:1.1.1.41]
Ascomycota	opera_contig_278066_np12	opera_contig_278066_np12_8	Fungi;Ascomycota;Saccharomycetes;Saccharomycetales;Dipodascaceae;Yarrowia;Yarrowia lipolytica	K02836	peptide chain release factor 2
Ascomycota	opera_contig_278066_np12	opera_contig_278066_np12_11	Fungi;Ascomycota;Saccharomycetes;Saccharomycetales;Dipodascaceae;Yarrowia;Yarrowia lipolytica	K02355	elongation factor G
Ascomycota	opera_contig_57764_np12	opera_contig_57764_np12_4	Fungi;Ascomycota;Pneumocystidomycetes;Pneumocystidales;Pneumocystidaceae;Pneumocystis;NA	K01995	branched-chain amino acid transport system ATP-binding protein
Ascomycota	opera_contig_57764_np12	opera_contig_57764_np12_5	Fungi;Ascomycota;Pneumocystidomycetes;Pneumocystidales;Pneumocystidaceae;Pneumocystis;NA	K09022	2-iminobutanoate/2-iminopropanoate deaminase [EC:3.5.99.10]
Ascomycota	opera_contig_57764_np12	opera_contig_57764_np12_6	Fungi;Ascomycota;Pneumocystidomycetes;Pneumocystidales;Pneumocystidaceae;Pneumocystis;NA	K01996	branched-chain amino acid transport system ATP-binding protein
Ascomycota	opera_contig_57764_np12	opera_contig_57764_np12_7	Fungi;Ascomycota;Pneumocystidomycetes;Pneumocystidales;Pneumocystidaceae;Pneumocystis;NA	K01997	branched-chain amino acid transport system permease protein
Ascomycota	opera_contig_57764_np12	opera_contig_57764_np12_8	Fungi;Ascomycota;Pneumocystidomycetes;Pneumocystidales;Pneumocystidaceae;Pneumocystis;NA	K07462	single-stranded-DNA-specific exonuclease [EC:3.1.-.-]
Ascomycota	opera_contig_57764_np12	opera_contig_57764_np12_11	Fungi;Ascomycota;Pneumocystidomycetes;Pneumocystidales;Pneumocystidaceae;Pneumocystis;NA	K01998	branched-chain amino acid transport system permease protein
Ascomycota	opera_contig_57764_np12	opera_contig_57764_np12_12	Fungi;Ascomycota;Pneumocystidomycetes;Pneumocystidales;Pneumocystidaceae;Pneumocystis;NA	K04566	lysyl-tRNA synthetase, class I [EC:6.1.1.6]
Ascomycota	opera_contig_57764_np12	opera_contig_57764_np12_13	Fungi;Ascomycota;Pneumocystidomycetes;Pneumocystidales;Pneumocystidaceae;Pneumocystis;NA	K03738	aldehyde:ferredoxin oxidoreductase [EC:1.2.7.5]
Ascomycota	opera_contig_57764_np12	opera_contig_57764_np12_15	Fungi;Ascomycota;Pneumocystidomycetes;Pneumocystidales;Pneumocystidaceae;Pneumocystis;NA	K03529	chromosome segregation protein
Ascomycota	opera_contig_57764_np12	opera_contig_57764_np12_17	Fungi;Ascomycota;Pneumocystidomycetes;Pneumocystidales;Pneumocystidaceae;Pneumocystis;NA	K01999	branched-chain amino acid transport system substrate-binding protein
Ascomycota	opera_contig_34191_np12	opera_contig_34191_np12_2	Fungi;Ascomycota;Leotiomycetes;Helotiales;Mollisiaceae;Mollisia;Mollisia scopiformis	K10844	DNA excision repair protein ERCC-2 [EC:3.6.4.12]
Ascomycota	opera_contig_34191_np12	opera_contig_34191_np12_5	Fungi;Ascomycota;Leotiomycetes;Helotiales;Mollisiaceae;Mollisia;Mollisia scopiformis	K05982	deoxyribonuclease V [EC:3.1.21.7]
Ascomycota	opera_contig_34191_np12	opera_contig_34191_np12_6	Fungi;Ascomycota;Leotiomycetes;Helotiales;Mollisiaceae;Mollisia;Mollisia scopiformis	K07056	16S rRNA (cytidine1402-2'-O)-methyltransferase [EC:2.1.1.198]
Ascomycota	opera_contig_34191_np12	opera_contig_34191_np12_10	Fungi;Ascomycota;Leotiomycetes;Helotiales;Mollisiaceae;Mollisia;Mollisia scopiformis	K07022	uncharacterized protein
Ascomycota	opera_contig_34191_np12	opera_contig_34191_np12_12	Fungi;Ascomycota;Leotiomycetes;Helotiales;Mollisiaceae;Mollisia;Mollisia scopiformis	K12132	eukaryotic-like serine/threonine-protein kinase [EC:2.7.11.1]
Ascomycota	opera_contig_499310_np12	opera_contig_499310_np12_1	Fungi;Ascomycota;Dothideomycetes;Botryosphaeriales;Botryosphaeriaceae;Lasiodiplodia;Lasiodiplodia theobromae	K06995	uncharacterized protein
Ascomycota	opera_contig_1137426_np12	opera_contig_1137426_np12_2	Fungi;Ascomycota;Eurotiomycetes;Eurotiales;Trichocomaceae;Talaromyces;Talaromyces sect. Talaromyces	K01190	beta-galactosidase [EC:3.2.1.23]
Ascomycota	opera_contig_1186937_np12	opera_contig_1186937_np12_3	Fungi;Ascomycota;Sordariomycetes;Hypocreales;Cordycipitaceae;Cordyceps;Cordyceps fumosorosea	K01939	adenylosuccinate synthase [EC:6.3.4.4]
Ascomycota	opera_contig_1186937_np12	opera_contig_1186937_np12_4	Fungi;Ascomycota;Sordariomycetes;Hypocreales;Cordycipitaceae;Cordyceps;Cordyceps fumosorosea	K03495	tRNA uridine 5-carboxymethylaminomethyl modification enzyme
Ascomycota	opera_contig_221635_np12	opera_contig_221635_np12_1	Fungi;Ascomycota;Saccharomycetes;Saccharomycetales;Saccharomycetaceae;Eremothecium;Eremothecium gossypii	K06530	CD109 antigen
Ascomycota	opera_contig_221635_np12	opera_contig_221635_np12_5	Fungi;Ascomycota;Saccharomycetes;Saccharomycetales;Saccharomycetaceae;Eremothecium;Eremothecium gossypii	K15034	ribosome-associated protein
Ascomycota	opera_contig_221635_np12	opera_contig_221635_np12_6	Fungi;Ascomycota;Saccharomycetes;Saccharomycetales;Saccharomycetaceae;Eremothecium;Eremothecium gossypii	K01271	Xaa-Pro dipeptidase [EC:3.4.13.9]
Ascomycota	opera_contig_533886_np12	opera_contig_533886_np12_4	Fungi;Ascomycota;Dothideomycetes;Mycosphaerellales;Mycosphaerellaceae;Zasmidium;Zasmidium cellare	K03704	cold shock protein
Ascomycota	opera_contig_315168_np12	opera_contig_315168_np12_7	Fungi;Ascomycota;Sordariomycetes;Xylariales;Xylariales incertae sedis;Phialemoniopsis;Phialemoniopsis curvata	K02322	DNA polymerase II large subunit [EC:2.7.7.7]
Ascomycota	opera_contig_315168_np12	opera_contig_315168_np12_8	Fungi;Ascomycota;Sordariomycetes;Xylariales;Xylariales incertae sedis;Phialemoniopsis;Phialemoniopsis curvata	K01493	dCMP deaminase [EC:3.5.4.12]
Ascomycota	opera_contig_315168_np12	opera_contig_315168_np12_9	Fungi;Ascomycota;Sordariomycetes;Xylariales;Xylariales incertae sedis;Phialemoniopsis;Phialemoniopsis curvata	K00600	glycine hydroxymethyltransferase [EC:2.1.2.1]
Ascomycota	opera_contig_606499_np12	opera_contig_606499_np12_3	Fungi;Ascomycota;Sordariomycetes;Sordariales;Chaetomiaceae;Thermothielavioides;Thermothielavioides terrestris	K07402	xanthine dehydrogenase accessory factor
Ascomycota	opera_contig_606499_np12	opera_contig_606499_np12_5	Fungi;Ascomycota;Sordariomycetes;Sordariales;Chaetomiaceae;Thermothielavioides;Thermothielavioides terrestris	K07141	molybdenum cofactor cytidylyltransferase [EC:2.7.7.76]
Ascomycota	opera_contig_606499_np12	opera_contig_606499_np12_6	Fungi;Ascomycota;Sordariomycetes;Sordariales;Chaetomiaceae;Thermothielavioides;Thermothielavioides terrestris	K00812	aspartate aminotransferase [EC:2.6.1.1]
Ascomycota	opera_contig_606499_np12	opera_contig_606499_np12_7	Fungi;Ascomycota;Sordariomycetes;Sordariales;Chaetomiaceae;Thermothielavioides;Thermothielavioides terrestris	K01733	threonine synthase [EC:4.2.3.1]
Ascomycota	opera_contig_340910_np12	opera_contig_340910_np12_2	Fungi;Ascomycota;Dothideomycetes;Pleosporales;Pleosporales incertae sedis;Aaosphaeria;Aaosphaeria arxii	K01784	UDP-glucose 4-epimerase [EC:5.1.3.2]
Ascomycota	opera_contig_251127_np12	opera_contig_251127_np12_2	Fungi;Ascomycota;Leotiomycetes;Helotiales;Sclerotiniaceae;Botrytis;NA	K03465	thymidylate synthase (FAD) [EC:2.1.1.148]
Ascomycota	opera_contig_714660_np12	opera_contig_714660_np12_2	Fungi;Ascomycota;Eurotiomycetes;Eurotiales;Aspergillaceae;Aspergillus;NA	K02653	type IV pilus assembly protein PilC
Ascomycota	opera_contig_714660_np12	opera_contig_714660_np12_3	Fungi;Ascomycota;Eurotiomycetes;Eurotiales;Aspergillaceae;Aspergillus;NA	K02669	twitching motility protein PilT
Ascomycota	opera_contig_199301_np12	opera_contig_199301_np12_2	Fungi;Ascomycota;Sordariomycetes;Hypocreales;Clavicipitaceae;Metarhizium;NA	K00820	glutamine---fructose-6-phosphate transaminase (isomerizing) [EC:2.6.1.16]
Ascomycota	opera_contig_199301_np12	opera_contig_199301_np12_3	Fungi;Ascomycota;Sordariomycetes;Hypocreales;Clavicipitaceae;Metarhizium;NA	K19285	FMN reductase (NADPH) [EC:1.5.1.38]
Ascomycota	opera_contig_512664_np12	opera_contig_512664_np12_1	Fungi;Ascomycota;Saccharomycetes;Saccharomycetales;Debaryomycetaceae;Spathaspora;Spathaspora passalidarum	K02003	putative ABC transport system ATP-binding protein
Ascomycota	opera_contig_131093_np12	opera_contig_131093_np12_2	Fungi;Ascomycota;Saccharomycetes;Saccharomycetales;Phaffomycetaceae;Wickerhamomyces;Wickerhamomyces anomalus	K03058	DNA-directed RNA polymerase subunit N [EC:2.7.7.6]
Ascomycota	opera_contig_131093_np12	opera_contig_131093_np12_3	Fungi;Ascomycota;Saccharomycetes;Saccharomycetales;Phaffomycetaceae;Wickerhamomyces;Wickerhamomyces anomalus	K00796	dihydropteroate synthase [EC:2.5.1.15]
Ascomycota	opera_contig_180971_np12	opera_contig_180971_np12_1	Fungi;Ascomycota;Sordariomycetes;NA;NA;NA;NA	K03320	ammonium transporter, Amt family
Ascomycota	opera_contig_180971_np12	opera_contig_180971_np12_4	Fungi;Ascomycota;Sordariomycetes;NA;NA;NA;NA	K04751	nitrogen regulatory protein P-II 1
Ascomycota	opera_contig_180971_np12	opera_contig_180971_np12_6	Fungi;Ascomycota;Sordariomycetes;NA;NA;NA;NA	K03744	LemA protein
Ascomycota	opera_contig_180971_np12	opera_contig_180971_np12_12	Fungi;Ascomycota;Sordariomycetes;NA;NA;NA;NA	K01692	enoyl-CoA hydratase [EC:4.2.1.17]
Ascomycota	opera_contig_217979_np12	opera_contig_217979_np12_1	Fungi;Ascomycota;Eurotiomycetes;Chaetothyriales;Herpotrichiellaceae;Fonsecaea;NA	K07315	phosphoserine phosphatase RsbU/P [EC:3.1.3.3]
Ascomycota	opera_contig_217979_np12	opera_contig_217979_np12_2	Fungi;Ascomycota;Eurotiomycetes;Chaetothyriales;Herpotrichiellaceae;Fonsecaea;NA	K20074	PPM family protein phosphatase [EC:3.1.3.16]
Ascomycota	opera_contig_217979_np12	opera_contig_217979_np12_6	Fungi;Ascomycota;Eurotiomycetes;Chaetothyriales;Herpotrichiellaceae;Fonsecaea;NA	K07001	NTE family protein
Ascomycota	opera_contig_217979_np12	opera_contig_217979_np12_7	Fungi;Ascomycota;Eurotiomycetes;Chaetothyriales;Herpotrichiellaceae;Fonsecaea;NA	K06983	uncharacterized protein
Ascomycota	opera_contig_248124_np12	opera_contig_248124_np12_1	Fungi;Ascomycota;Sordariomycetes;Togniniales;Togniniaceae;Phaeoacremonium;Phaeoacremonium minimum	K03701	excinuclease ABC subunit A
Ascomycota	opera_contig_248124_np12	opera_contig_248124_np12_8	Fungi;Ascomycota;Sordariomycetes;Togniniales;Togniniaceae;Phaeoacremonium;Phaeoacremonium minimum	K01207	beta-N-acetylhexosaminidase [EC:3.2.1.52]
Ascomycota	opera_contig_189970_np12	opera_contig_189970_np12_1	Fungi;Ascomycota;Eurotiomycetes;Eurotiales;Aspergillaceae;Aspergillus;Aspergillus subgen. Circumdati	K07157	uncharacterized protein
Ascomycota	opera_contig_189970_np12	opera_contig_189970_np12_2	Fungi;Ascomycota;Eurotiomycetes;Eurotiales;Aspergillaceae;Aspergillus;Aspergillus subgen. Circumdati	K03768	peptidyl-prolyl cis-trans isomerase B (cyclophilin B) [EC:5.2.1.8]
Ascomycota	opera_contig_189970_np12	opera_contig_189970_np12_4	Fungi;Ascomycota;Eurotiomycetes;Eurotiales;Aspergillaceae;Aspergillus;Aspergillus subgen. Circumdati	K00626	acetyl-CoA C-acetyltransferase [EC:2.3.1.9]
Ascomycota	opera_contig_189970_np12	opera_contig_189970_np12_7	Fungi;Ascomycota;Eurotiomycetes;Eurotiales;Aspergillaceae;Aspergillus;Aspergillus subgen. Circumdati	K01715	enoyl-CoA hydratase [EC:4.2.1.17]
Ascomycota	opera_contig_189970_np12	opera_contig_189970_np12_8	Fungi;Ascomycota;Eurotiomycetes;Eurotiales;Aspergillaceae;Aspergillus;Aspergillus subgen. Circumdati	K03768	peptidyl-prolyl cis-trans isomerase B (cyclophilin B) [EC:5.2.1.8]
Ascomycota	opera_contig_189970_np12	opera_contig_189970_np12_11	Fungi;Ascomycota;Eurotiomycetes;Eurotiales;Aspergillaceae;Aspergillus;Aspergillus subgen. Circumdati	K00022	3-hydroxyacyl-CoA dehydrogenase [EC:1.1.1.35]
Ascomycota	opera_contig_192512_np12	opera_contig_192512_np12_4	Fungi;Ascomycota;Schizosaccharomycetes;Schizosaccharomycetales;Schizosaccharomycetaceae;Schizosaccharomyces;Schizosaccharomyces japonicus	K00625	phosphate acetyltransferase [EC:2.3.1.8]
Ascomycota	opera_contig_192512_np12	opera_contig_192512_np12_7	Fungi;Ascomycota;Schizosaccharomycetes;Schizosaccharomycetales;Schizosaccharomycetaceae;Schizosaccharomyces;Schizosaccharomyces japonicus	K20201	protein arginine phosphatase [EC:3.9.1.2]
Ascomycota	opera_contig_211103_np12	opera_contig_211103_np12_1	Fungi;Ascomycota;Sordariomycetes;Sordariales;Chaetomiaceae;NA;NA	K00384	thioredoxin reductase (NADPH) [EC:1.8.1.9]
Ascomycota	opera_contig_532780_np12	opera_contig_532780_np12_1	Fungi;Ascomycota;Saccharomycetes;Saccharomycetales;Pichiaceae;Brettanomyces;Brettanomyces nanus	K03042	DNA-directed RNA polymerase subunit A" [EC:2.7.7.6]
Ascomycota	opera_contig_532780_np12	opera_contig_532780_np12_2	Fungi;Ascomycota;Saccharomycetes;Saccharomycetales;Pichiaceae;Brettanomyces;Brettanomyces nanus	K03041	DNA-directed RNA polymerase subunit A' [EC:2.7.7.6]
Ascomycota	opera_contig_532780_np12	opera_contig_532780_np12_6	Fungi;Ascomycota;Saccharomycetes;Saccharomycetales;Pichiaceae;Brettanomyces;Brettanomyces nanus	K02600	transcription termination/antitermination protein NusA
Ascomycota	opera_contig_532780_np12	opera_contig_532780_np12_8	Fungi;Ascomycota;Saccharomycetes;Saccharomycetales;Pichiaceae;Brettanomyces;Brettanomyces nanus	K02908	large subunit ribosomal protein L30e
Ascomycota	opera_contig_532780_np12	opera_contig_532780_np12_9	Fungi;Ascomycota;Saccharomycetes;Saccharomycetales;Pichiaceae;Brettanomyces;Brettanomyces nanus	K03044	DNA-directed RNA polymerase subunit B' [EC:2.7.7.6]
Ascomycota	opera_contig_520233_np12	opera_contig_520233_np12_4	Fungi;Ascomycota;Sordariomycetes;Glomerellales;Glomerellaceae;Colletotrichum;Colletotrichum gloeosporioides species complex	K07486	transposase
Ascomycota	opera_contig_277111_np12	opera_contig_277111_np12_2	Fungi;Ascomycota;Dothideomycetes;NA;NA;NA;NA	K03525	type III pantothenate kinase [EC:2.7.1.33]
Ascomycota	opera_contig_277111_np12	opera_contig_277111_np12_4	Fungi;Ascomycota;Dothideomycetes;NA;NA;NA;NA	K03524	BirA family transcriptional regulator, biotin operon repressor / biotin---[acetyl-CoA-carboxylase] ligase [EC:6.3.4.15]
Ascomycota	opera_contig_277111_np12	opera_contig_277111_np12_5	Fungi;Ascomycota;Dothideomycetes;NA;NA;NA;NA	K01873	valyl-tRNA synthetase [EC:6.1.1.9]
Ascomycota	opera_contig_277111_np12	opera_contig_277111_np12_7	Fungi;Ascomycota;Dothideomycetes;NA;NA;NA;NA	K17550	protein phosphatase 1 regulatory subunit 7
Ascomycota	opera_contig_277111_np12	opera_contig_277111_np12_8	Fungi;Ascomycota;Dothideomycetes;NA;NA;NA;NA	K12573	ribonuclease R [EC:3.1.13.1]
Ascomycota	opera_contig_408225_np12	opera_contig_408225_np12_1	Fungi;Ascomycota;Leotiomycetes;Helotiales;Hyaloscyphaceae;Hyaloscypha;Hyaloscypha hepaticicola/Rhizoscyphus ericae species complex	K01069	hydroxyacylglutathione hydrolase [EC:3.1.2.6]
Ascomycota	opera_contig_730997_np12	opera_contig_730997_np12_3	Fungi;Ascomycota;Dothideomycetes;Pleosporales;NA;NA;NA	K00067	dTDP-4-dehydrorhamnose reductase [EC:1.1.1.133]
Ascomycota	opera_contig_730997_np12	opera_contig_730997_np12_4	Fungi;Ascomycota;Dothideomycetes;Pleosporales;NA;NA;NA	K01803	triosephosphate isomerase (TIM) [EC:5.3.1.1]
Ascomycota	opera_contig_548961_np12	opera_contig_548961_np12_5	Fungi;Ascomycota;Saccharomycetes;Saccharomycetales;Saccharomycetaceae;Eremothecium;Eremothecium sinecaudum	K02118	V/A-type H+/Na+-transporting ATPase subunit B
Ascomycota	opera_contig_548961_np12	opera_contig_548961_np12_7	Fungi;Ascomycota;Saccharomycetes;Saccharomycetales;Saccharomycetaceae;Eremothecium;Eremothecium sinecaudum	K01207	beta-N-acetylhexosaminidase [EC:3.2.1.52]
Ascomycota	opera_contig_593073_np12	opera_contig_593073_np12_1	Fungi;Ascomycota;Leotiomycetes;Helotiales;Mollisiaceae;Mollisia;Mollisia scopiformis	K02412	flagellum-specific ATP synthase [EC:7.4.2.8]
Ascomycota	opera_contig_530254_np12	opera_contig_530254_np12_1	Fungi;Ascomycota;Dothideomycetes;Mycosphaerellales;Dissoconiaceae;Dissoconium;Dissoconium aciculare	K03572	DNA mismatch repair protein MutL
Ascomycota	opera_contig_530254_np12	opera_contig_530254_np12_2	Fungi;Ascomycota;Dothideomycetes;Mycosphaerellales;Dissoconiaceae;Dissoconium;Dissoconium aciculare	K07496	putative transposase
Ascomycota	opera_contig_375809_np12	opera_contig_375809_np12_1	Fungi;Ascomycota;Dothideomycetes;Mycosphaerellales;Dissoconiaceae;Dissoconium;Dissoconium aciculare	K02979	small subunit ribosomal protein S28e
Ascomycota	opera_contig_375809_np12	opera_contig_375809_np12_2	Fungi;Ascomycota;Dothideomycetes;Mycosphaerellales;Dissoconiaceae;Dissoconium;Dissoconium aciculare	K00939	adenylate kinase [EC:2.7.4.3]
Ascomycota	opera_contig_375809_np12	opera_contig_375809_np12_3	Fungi;Ascomycota;Dothideomycetes;Mycosphaerellales;Dissoconiaceae;Dissoconium;Dissoconium aciculare	K01885	glutamyl-tRNA synthetase [EC:6.1.1.17]
Ascomycota	opera_contig_375809_np12	opera_contig_375809_np12_4	Fungi;Ascomycota;Dothideomycetes;Mycosphaerellales;Dissoconiaceae;Dissoconium;Dissoconium aciculare	K02896	large subunit ribosomal protein L24e
Ascomycota	opera_contig_375809_np12	opera_contig_375809_np12_5	Fungi;Ascomycota;Dothideomycetes;Mycosphaerellales;Dissoconiaceae;Dissoconium;Dissoconium aciculare	K02936	large subunit ribosomal protein L7Ae
Ascomycota	opera_contig_375809_np12	opera_contig_375809_np12_7	Fungi;Ascomycota;Dothideomycetes;Mycosphaerellales;Dissoconiaceae;Dissoconium;Dissoconium aciculare	K03243	translation initiation factor 5B
Ascomycota	opera_contig_383810_np12	opera_contig_383810_np12_1	Fungi;Ascomycota;Eurotiomycetes;Eurotiales;Aspergillaceae;Aspergillus;Aspergillus subgen. Circumdati	K01470	creatinine amidohydrolase [EC:3.5.2.10]
Ascomycota	opera_contig_383810_np12	opera_contig_383810_np12_4	Fungi;Ascomycota;Eurotiomycetes;Eurotiales;Aspergillaceae;Aspergillus;Aspergillus subgen. Circumdati	K00042	2-hydroxy-3-oxopropionate reductase [EC:1.1.1.60]
Ascomycota	opera_contig_383810_np12	opera_contig_383810_np12_5	Fungi;Ascomycota;Eurotiomycetes;Eurotiales;Aspergillaceae;Aspergillus;Aspergillus subgen. Circumdati	K00058	D-3-phosphoglycerate dehydrogenase / 2-oxoglutarate reductase [EC:1.1.1.95 1.1.1.399]
Ascomycota	opera_contig_114776_np12	opera_contig_114776_np12_1	Fungi;Ascomycota;Dothideomycetes;Mycosphaerellales;Teratosphaeriaceae;Baudoinia;Baudoinia panamericana	K01006	pyruvate, orthophosphate dikinase [EC:2.7.9.1]
Ascomycota	opera_contig_114776_np12	opera_contig_114776_np12_3	Fungi;Ascomycota;Dothideomycetes;Mycosphaerellales;Teratosphaeriaceae;Baudoinia;Baudoinia panamericana	K11690	C4-dicarboxylate transporter, DctM subunit
Ascomycota	opera_contig_114776_np12	opera_contig_114776_np12_4	Fungi;Ascomycota;Dothideomycetes;Mycosphaerellales;Teratosphaeriaceae;Baudoinia;Baudoinia panamericana	K01885	glutamyl-tRNA synthetase [EC:6.1.1.17]
Ascomycota	opera_contig_114776_np12	opera_contig_114776_np12_5	Fungi;Ascomycota;Dothideomycetes;Mycosphaerellales;Teratosphaeriaceae;Baudoinia;Baudoinia panamericana	K21567	ferredoxin/flavodoxin---NADP+ reductase [EC:1.18.1.2 1.19.1.1]
Ascomycota	opera_contig_114776_np12	opera_contig_114776_np12_8	Fungi;Ascomycota;Dothideomycetes;Mycosphaerellales;Teratosphaeriaceae;Baudoinia;Baudoinia panamericana	K03564	thioredoxin-dependent peroxiredoxin [EC:1.11.1.24]
Ascomycota	opera_contig_114776_np12	opera_contig_114776_np12_11	Fungi;Ascomycota;Dothideomycetes;Mycosphaerellales;Teratosphaeriaceae;Baudoinia;Baudoinia panamericana	K24012	acetate---CoA ligase (ADP-forming) [EC:6.2.1.13]
Ascomycota	opera_contig_114776_np12	opera_contig_114776_np12_13	Fungi;Ascomycota;Dothideomycetes;Mycosphaerellales;Teratosphaeriaceae;Baudoinia;Baudoinia panamericana	K01886	glutaminyl-tRNA synthetase [EC:6.1.1.18]
Ascomycota	opera_contig_128649_np12	opera_contig_128649_np12_2	Fungi;Ascomycota;Sordariomycetes;Magnaporthales;Pyriculariaceae;Pyricularia;Pyricularia grisea	K09764	uncharacterized protein
Ascomycota	opera_contig_128649_np12	opera_contig_128649_np12_4	Fungi;Ascomycota;Sordariomycetes;Magnaporthales;Pyriculariaceae;Pyricularia;Pyricularia grisea	K03722	ATP-dependent DNA helicase DinG [EC:3.6.4.12]
Ascomycota	opera_contig_128649_np12	opera_contig_128649_np12_5	Fungi;Ascomycota;Sordariomycetes;Magnaporthales;Pyriculariaceae;Pyricularia;Pyricularia grisea	K23734	lipoyl(octanoyl) transferase [EC:2.3.1.181]
Ascomycota	opera_contig_119497_np12	opera_contig_119497_np12_4	Fungi;Ascomycota;NA;NA;NA;NA;NA	K00973	glucose-1-phosphate thymidylyltransferase [EC:2.7.7.24]
Ascomycota	opera_contig_119497_np12	opera_contig_119497_np12_5	Fungi;Ascomycota;NA;NA;NA;NA;NA	K09726	uncharacterized protein
Ascomycota	opera_contig_227953_np12	opera_contig_227953_np12_1	Fungi;Ascomycota;Leotiomycetes;NA;NA;NA;NA	K01358	ATP-dependent Clp protease, protease subunit [EC:3.4.21.92]
Ascomycota	opera_contig_227953_np12	opera_contig_227953_np12_2	Fungi;Ascomycota;Leotiomycetes;NA;NA;NA;NA	K01939	adenylosuccinate synthase [EC:6.3.4.4]
Ascomycota	opera_contig_227953_np12	opera_contig_227953_np12_3	Fungi;Ascomycota;Leotiomycetes;NA;NA;NA;NA	K03671	thioredoxin 1
Ascomycota	opera_contig_227953_np12	opera_contig_227953_np12_5	Fungi;Ascomycota;Leotiomycetes;NA;NA;NA;NA	K01790	dTDP-4-dehydrorhamnose 3,5-epimerase [EC:5.1.3.13]
Ascomycota	opera_contig_107085_np12	opera_contig_107085_np12_2	Fungi;Ascomycota;Sordariomycetes;Hypocreales;Cordycipitaceae;Beauveria;Beauveria bassiana	K01784	UDP-glucose 4-epimerase [EC:5.1.3.2]
Ascomycota	opera_contig_107085_np12	opera_contig_107085_np12_3	Fungi;Ascomycota;Sordariomycetes;Hypocreales;Cordycipitaceae;Beauveria;Beauveria bassiana	K07277	outer membrane protein insertion porin family
Ascomycota	opera_contig_107085_np12	opera_contig_107085_np12_4	Fungi;Ascomycota;Sordariomycetes;Hypocreales;Cordycipitaceae;Beauveria;Beauveria bassiana	K09800	translocation and assembly module TamB
Ascomycota	opera_contig_107085_np12	opera_contig_107085_np12_6	Fungi;Ascomycota;Sordariomycetes;Hypocreales;Cordycipitaceae;Beauveria;Beauveria bassiana	K07058	membrane protein
Ascomycota	opera_contig_240495_np12	opera_contig_240495_np12_2	Fungi;Ascomycota;Saccharomycetes;Saccharomycetales;Saccharomycetaceae;NA;NA	K02004	putative ABC transport system permease protein
Ascomycota	opera_contig_240495_np12	opera_contig_240495_np12_5	Fungi;Ascomycota;Saccharomycetes;Saccharomycetales;Saccharomycetaceae;NA;NA	K02003	putative ABC transport system ATP-binding protein
Ascomycota	opera_contig_240495_np12	opera_contig_240495_np12_6	Fungi;Ascomycota;Saccharomycetes;Saccharomycetales;Saccharomycetaceae;NA;NA	K02003	putative ABC transport system ATP-binding protein
Ascomycota	opera_contig_264830_np12	opera_contig_264830_np12_1	Fungi;Ascomycota;Sordariomycetes;Sordariales;Sordariaceae;Sordaria;Sordaria macrospora	K08483	phosphoenolpyruvate-protein phosphotransferase (PTS system enzyme I) [EC:2.7.3.9]
Ascomycota	opera_contig_264830_np12	opera_contig_264830_np12_3	Fungi;Ascomycota;Sordariomycetes;Sordariales;Sordariaceae;Sordaria;Sordaria macrospora	K06023	HPr kinase/phosphorylase [EC:2.7.11.- 2.7.4.-]
Ascomycota	opera_contig_264830_np12	opera_contig_264830_np12_4	Fungi;Ascomycota;Sordariomycetes;Sordariales;Sordariaceae;Sordaria;Sordaria macrospora	K02784	phosphocarrier protein HPr
Ascomycota	opera_contig_264830_np12	opera_contig_264830_np12_5	Fungi;Ascomycota;Sordariomycetes;Sordariales;Sordariaceae;Sordaria;Sordaria macrospora	K06958	RNase adapter protein RapZ
Ascomycota	opera_contig_264830_np12	opera_contig_264830_np12_6	Fungi;Ascomycota;Sordariomycetes;Sordariales;Sordariaceae;Sordaria;Sordaria macrospora	K02806	nitrogen PTS system EIIA component [EC:2.7.1.-]
Ascomycota	opera_contig_264830_np12	opera_contig_264830_np12_7	Fungi;Ascomycota;Sordariomycetes;Sordariales;Sordariaceae;Sordaria;Sordaria macrospora	K05808	putative sigma-54 modulation protein
Ascomycota	opera_contig_550755_np12	opera_contig_550755_np12_2	Fungi;Ascomycota;Eurotiomycetes;Eurotiales;Trichocomaceae;Talaromyces;Talaromyces sect. Talaromyces	K14083	trimethylamine---corrinoid protein Co-methyltransferase [EC:2.1.1.250]
Ascomycota	opera_contig_592743_np12	opera_contig_592743_np12_1	Fungi;Ascomycota;NA;NA;NA;NA;NA	K01990	ABC-2 type transport system ATP-binding protein
Ascomycota	opera_contig_346679_np12	opera_contig_346679_np12_1	Fungi;Ascomycota;Sordariomycetes;Glomerellales;Glomerellaceae;Colletotrichum;Colletotrichum boninense species complex	K07124	uncharacterized protein
Ascomycota	opera_contig_156186_np12	opera_contig_156186_np12_2	Fungi;Ascomycota;Sordariomycetes;Hypocreales;Nectriaceae;Fusarium;Fusarium fujikuroi species complex	K01007	pyruvate, water dikinase [EC:2.7.9.2]
Ascomycota	opera_contig_156186_np12	opera_contig_156186_np12_4	Fungi;Ascomycota;Sordariomycetes;Hypocreales;Nectriaceae;Fusarium;Fusarium fujikuroi species complex	K01493	dCMP deaminase [EC:3.5.4.12]
Ascomycota	opera_contig_156186_np12	opera_contig_156186_np12_5	Fungi;Ascomycota;Sordariomycetes;Hypocreales;Nectriaceae;Fusarium;Fusarium fujikuroi species complex	K02866	large subunit ribosomal protein L10e
Ascomycota	opera_contig_156186_np12	opera_contig_156186_np12_6	Fungi;Ascomycota;Sordariomycetes;Hypocreales;Nectriaceae;Fusarium;Fusarium fujikuroi species complex	K01622	fructose 1,6-bisphosphate aldolase/phosphatase [EC:4.1.2.13 3.1.3.11]
Ascomycota	opera_contig_564621_np12	opera_contig_564621_np12_1	Fungi;Ascomycota;Dothideomycetes;Eremomycetales;Eremomycetaceae;Eremomyces;Eremomyces bilateralis	K08281	nicotinamidase/pyrazinamidase [EC:3.5.1.19 3.5.1.-]
Ascomycota	opera_contig_564621_np12	opera_contig_564621_np12_2	Fungi;Ascomycota;Dothideomycetes;Eremomycetales;Eremomycetaceae;Eremomyces;Eremomyces bilateralis	K00969	nicotinate-nucleotide adenylyltransferase [EC:2.7.7.18]
Ascomycota	opera_contig_564621_np12	opera_contig_564621_np12_3	Fungi;Ascomycota;Dothideomycetes;Eremomycetales;Eremomycetaceae;Eremomyces;Eremomyces bilateralis	K01916	NAD+ synthase [EC:6.3.1.5]
Ascomycota	opera_contig_1266143_np12	opera_contig_1266143_np12_2	Fungi;Ascomycota;Sordariomycetes;Sordariales;Chaetomiaceae;Chaetomium;Chaetomium thermophilum	K00102	D-lactate dehydrogenase (cytochrome) [EC:1.1.2.4]
Ascomycota	opera_contig_251028_np12	opera_contig_251028_np12_4	Fungi;Ascomycota;Sordariomycetes;Magnaporthales;Magnaporthaceae;Gaeumannomyces;Gaeumannomyces tritici	K14327	regulator of nonsense transcripts 2
Ascomycota	opera_contig_234230_np12	opera_contig_234230_np12_4	Fungi;Ascomycota;Sordariomycetes;Hypocreales;Nectriaceae;Fusarium;Fusarium fujikuroi species complex	K04075	tRNA(Ile)-lysidine synthase [EC:6.3.4.19]
Ascomycota	opera_contig_109771_np12	opera_contig_109771_np12_2	Fungi;Ascomycota;Sordariomycetes;NA;NA;NA;NA	K06147	ATP-binding cassette, subfamily B, bacterial
Ascomycota	opera_contig_109771_np12	opera_contig_109771_np12_4	Fungi;Ascomycota;Sordariomycetes;NA;NA;NA;NA	K01053	gluconolactonase [EC:3.1.1.17]
Ascomycota	opera_contig_144660_np12	opera_contig_144660_np12_1	Fungi;Ascomycota;Saccharomycetes;Saccharomycetales;Saccharomycetaceae;NA;NA	K06174	ATP-binding cassette, sub-family E, member 1
Ascomycota	opera_contig_144660_np12	opera_contig_144660_np12_2	Fungi;Ascomycota;Saccharomycetes;Saccharomycetales;Saccharomycetaceae;NA;NA	K03166	DNA topoisomerase VI subunit A [EC:5.6.2.2]
Ascomycota	opera_contig_144660_np12	opera_contig_144660_np12_6	Fungi;Ascomycota;Saccharomycetes;Saccharomycetales;Saccharomycetaceae;NA;NA	K07566	L-threonylcarbamoyladenylate synthase [EC:2.7.7.87]
Ascomycota	opera_contig_144660_np12	opera_contig_144660_np12_9	Fungi;Ascomycota;Saccharomycetes;Saccharomycetales;Saccharomycetaceae;NA;NA	K07101	uncharacterized protein
Ascomycota	opera_contig_144660_np12	opera_contig_144660_np12_10	Fungi;Ascomycota;Saccharomycetes;Saccharomycetales;Saccharomycetaceae;NA;NA	K06963	tRNA acetyltransferase TAN1
Ascomycota	opera_contig_144660_np12	opera_contig_144660_np12_11	Fungi;Ascomycota;Saccharomycetes;Saccharomycetales;Saccharomycetaceae;NA;NA	K03167	DNA topoisomerase VI subunit B [EC:5.6.2.2]
Ascomycota	opera_contig_527874_np12	opera_contig_527874_np12_2	Fungi;Ascomycota;Dothideomycetes;Eremomycetales;Eremomycetaceae;Eremomyces;Eremomyces bilateralis	K07713	two-component system, NtrC family, response regulator HydG
Ascomycota	opera_contig_304478_np12	opera_contig_304478_np12_1	Fungi;Ascomycota;Eurotiomycetes;NA;NA;NA;NA	K00681	gamma-glutamyltranspeptidase / glutathione hydrolase [EC:2.3.2.2 3.4.19.13]
Ascomycota	opera_contig_304478_np12	opera_contig_304478_np12_2	Fungi;Ascomycota;Eurotiomycetes;NA;NA;NA;NA	K01628	L-fuculose-phosphate aldolase [EC:4.1.2.17]
Ascomycota	opera_contig_304478_np12	opera_contig_304478_np12_3	Fungi;Ascomycota;Eurotiomycetes;NA;NA;NA;NA	K00059	3-oxoacyl-[acyl-carrier protein] reductase [EC:1.1.1.100]
Ascomycota	opera_contig_304478_np12	opera_contig_304478_np12_5	Fungi;Ascomycota;Eurotiomycetes;NA;NA;NA;NA	K03301	ATP:ADP antiporter, AAA family
Ascomycota	opera_contig_304478_np12	opera_contig_304478_np12_8	Fungi;Ascomycota;Eurotiomycetes;NA;NA;NA;NA	K00827	alanine-glyoxylate transaminase / (R)-3-amino-2-methylpropionate-pyruvate transaminase [EC:2.6.1.44 2.6.1.40]
Ascomycota	opera_contig_304478_np12	opera_contig_304478_np12_9	Fungi;Ascomycota;Eurotiomycetes;NA;NA;NA;NA	K01431	beta-ureidopropionase [EC:3.5.1.6]
Ascomycota	opera_contig_304478_np12	opera_contig_304478_np12_11	Fungi;Ascomycota;Eurotiomycetes;NA;NA;NA;NA	K06962	uncharacterized protein
Ascomycota	opera_contig_304478_np12	opera_contig_304478_np12_13	Fungi;Ascomycota;Eurotiomycetes;NA;NA;NA;NA	K07667	two-component system, OmpR family, KDP operon response regulator KdpE
Ascomycota	opera_contig_196117_np12	opera_contig_196117_np12_2	Fungi;Ascomycota;NA;NA;NA;NA;NA	K03711	Fur family transcriptional regulator, ferric uptake regulator
Ascomycota	opera_contig_196117_np12	opera_contig_196117_np12_4	Fungi;Ascomycota;NA;NA;NA;NA;NA	K14683	solute carrier family 34 (sodium-dependent phosphate cotransporter)
Ascomycota	opera_contig_196117_np12	opera_contig_196117_np12_6	Fungi;Ascomycota;NA;NA;NA;NA;NA	K00179	indolepyruvate ferredoxin oxidoreductase, alpha subunit [EC:1.2.7.8]
Ascomycota	opera_contig_196117_np12	opera_contig_196117_np12_7	Fungi;Ascomycota;NA;NA;NA;NA;NA	K09818	manganese/iron transport system substrate-binding protein
Ascomycota	opera_contig_257750_np12	opera_contig_257750_np12_3	Fungi;Ascomycota;Eurotiomycetes;NA;NA;NA;NA	K01733	threonine synthase [EC:4.2.3.1]
Ascomycota	opera_contig_257750_np12	opera_contig_257750_np12_5	Fungi;Ascomycota;Eurotiomycetes;NA;NA;NA;NA	K12524	bifunctional aspartokinase / homoserine dehydrogenase 1 [EC:2.7.2.4 1.1.1.3]
Ascomycota	opera_contig_257750_np12	opera_contig_257750_np12_7	Fungi;Ascomycota;Eurotiomycetes;NA;NA;NA;NA	K03529	chromosome segregation protein
Ascomycota	opera_contig_176914_np12	opera_contig_176914_np12_1	Fungi;Ascomycota;Sordariomycetes;Magnaporthales;NA;NA;NA	K00600	glycine hydroxymethyltransferase [EC:2.1.2.1]
Ascomycota	opera_contig_176914_np12	opera_contig_176914_np12_2	Fungi;Ascomycota;Sordariomycetes;Magnaporthales;NA;NA;NA	K03073	preprotein translocase subunit SecE
Ascomycota	opera_contig_176914_np12	opera_contig_176914_np12_3	Fungi;Ascomycota;Sordariomycetes;Magnaporthales;NA;NA;NA	K01493	dCMP deaminase [EC:3.5.4.12]
Ascomycota	opera_contig_176914_np12	opera_contig_176914_np12_4	Fungi;Ascomycota;Sordariomycetes;Magnaporthales;NA;NA;NA	K09807	uncharacterized protein
Ascomycota	opera_contig_176914_np12	opera_contig_176914_np12_5	Fungi;Ascomycota;Sordariomycetes;Magnaporthales;NA;NA;NA	K24375	zinc finger protein 687
Ascomycota	opera_contig_176914_np12	opera_contig_176914_np12_6	Fungi;Ascomycota;Sordariomycetes;Magnaporthales;NA;NA;NA	K00287	dihydrofolate reductase [EC:1.5.1.3]
Ascomycota	opera_contig_176914_np12	opera_contig_176914_np12_7	Fungi;Ascomycota;Sordariomycetes;Magnaporthales;NA;NA;NA	K21345	D-glycero-beta-D-manno-heptose 1-phosphate adenylyltransferase [EC:2.7.7.70]
Ascomycota	opera_contig_176914_np12	opera_contig_176914_np12_8	Fungi;Ascomycota;Sordariomycetes;Magnaporthales;NA;NA;NA	K02867	large subunit ribosomal protein L11
Ascomycota	opera_contig_176914_np12	opera_contig_176914_np12_12	Fungi;Ascomycota;Sordariomycetes;Magnaporthales;NA;NA;NA	K02601	transcription termination/antitermination protein NusG
Ascomycota	opera_contig_176914_np12	opera_contig_176914_np12_14	Fungi;Ascomycota;Sordariomycetes;Magnaporthales;NA;NA;NA	K00526	ribonucleoside-diphosphate reductase beta chain [EC:1.17.4.1]
Ascomycota	opera_contig_176914_np12	opera_contig_176914_np12_16	Fungi;Ascomycota;Sordariomycetes;Magnaporthales;NA;NA;NA	K00560	thymidylate synthase [EC:2.1.1.45]
Ascomycota	opera_contig_242903_np12	opera_contig_242903_np12_2	Fungi;Ascomycota;Saccharomycetes;Saccharomycetales;Saccharomycetaceae;Kluyveromyces;NA	K01053	gluconolactonase [EC:3.1.1.17]
Ascomycota	opera_contig_159307_np12	opera_contig_159307_np12_1	Fungi;Ascomycota;NA;NA;NA;NA;NA	K06941	23S rRNA (adenine2503-C2)-methyltransferase [EC:2.1.1.192]
Ascomycota	opera_contig_159307_np12	opera_contig_159307_np12_3	Fungi;Ascomycota;NA;NA;NA;NA;NA	K25232	fatty acid kinase fatty acid binding subunit
Ascomycota	opera_contig_159307_np12	opera_contig_159307_np12_6	Fungi;Ascomycota;NA;NA;NA;NA;NA	K02902	large subunit ribosomal protein L28
Ascomycota	opera_contig_159307_np12	opera_contig_159307_np12_8	Fungi;Ascomycota;NA;NA;NA;NA;NA	K07030	fatty acid kinase [EC:2.7.2.18]
Ascomycota	opera_contig_159307_np12	opera_contig_159307_np12_10	Fungi;Ascomycota;NA;NA;NA;NA;NA	K01783	ribulose-phosphate 3-epimerase [EC:5.1.3.1]
Ascomycota	opera_contig_159307_np12	opera_contig_159307_np12_11	Fungi;Ascomycota;NA;NA;NA;NA;NA	K03655	ATP-dependent DNA helicase RecG [EC:3.6.4.12]
Ascomycota	opera_contig_289562_np12	opera_contig_289562_np12_2	Fungi;Ascomycota;Eurotiomycetes;Onygenales;Ajellomycetaceae;Histoplasma;unclassified Histoplasma	K13993	HSP20 family protein
Ascomycota	opera_contig_289562_np12	opera_contig_289562_np12_7	Fungi;Ascomycota;Eurotiomycetes;Onygenales;Ajellomycetaceae;Histoplasma;unclassified Histoplasma	K01897	long-chain acyl-CoA synthetase [EC:6.2.1.3]
Ascomycota	opera_contig_650842_np12	opera_contig_650842_np12_3	Fungi;Ascomycota;Sordariomycetes;Togniniales;Togniniaceae;Phaeoacremonium;Phaeoacremonium minimum	K03701	excinuclease ABC subunit A
Ascomycota	opera_contig_1117595_np12	opera_contig_1117595_np12_1	Fungi;Ascomycota;Sordariomycetes;Ophiostomatales;Ophiostomataceae;Grosmannia;Grosmannia clavigera	K00239	succinate dehydrogenase / fumarate reductase, flavoprotein subunit [EC:1.3.5.1 1.3.5.4]
Ascomycota	opera_contig_1117595_np12	opera_contig_1117595_np12_2	Fungi;Ascomycota;Sordariomycetes;Ophiostomatales;Ophiostomataceae;Grosmannia;Grosmannia clavigera	K00240	succinate dehydrogenase / fumarate reductase, iron-sulfur subunit [EC:1.3.5.1 1.3.5.4]
Ascomycota	opera_contig_1117595_np12	opera_contig_1117595_np12_3	Fungi;Ascomycota;Sordariomycetes;Ophiostomatales;Ophiostomataceae;Grosmannia;Grosmannia clavigera	K00241	succinate dehydrogenase / fumarate reductase, cytochrome b subunit
Ascomycota	opera_contig_205297_np12	opera_contig_205297_np12_2	Fungi;Ascomycota;Sordariomycetes;Hypocreales;Ophiocordycipitaceae;Purpureocillium;Purpureocillium lilacinum	K00827	alanine-glyoxylate transaminase / (R)-3-amino-2-methylpropionate-pyruvate transaminase [EC:2.6.1.44 2.6.1.40]
Ascomycota	opera_contig_205297_np12	opera_contig_205297_np12_4	Fungi;Ascomycota;Sordariomycetes;Hypocreales;Ophiocordycipitaceae;Purpureocillium;Purpureocillium lilacinum	K00140	malonate-semialdehyde dehydrogenase (acetylating) / methylmalonate-semialdehyde dehydrogenase [EC:1.2.1.18 1.2.1.27]
Ascomycota	opera_contig_205297_np12	opera_contig_205297_np12_5	Fungi;Ascomycota;Sordariomycetes;Hypocreales;Ophiocordycipitaceae;Purpureocillium;Purpureocillium lilacinum	K17723	dihydropyrimidine dehydrogenase (NAD+) subunit PreA [EC:1.3.1.1]
Ascomycota	opera_contig_205297_np12	opera_contig_205297_np12_8	Fungi;Ascomycota;Sordariomycetes;Hypocreales;Ophiocordycipitaceae;Purpureocillium;Purpureocillium lilacinum	K03183	demethylmenaquinone methyltransferase / 2-methoxy-6-polyprenyl-1,4-benzoquinol methylase [EC:2.1.1.163 2.1.1.201]
Ascomycota	opera_contig_153712_np12	opera_contig_153712_np12_2	Fungi;Ascomycota;Eurotiomycetes;Eurotiales;Aspergillaceae;Penicilliopsis;Penicilliopsis zonata	K00555	tRNA (guanine26-N2/guanine27-N2)-dimethyltransferase [EC:2.1.1.215 2.1.1.216]
Ascomycota	opera_contig_153712_np12	opera_contig_153712_np12_3	Fungi;Ascomycota;Eurotiomycetes;Eurotiales;Aspergillaceae;Penicilliopsis;Penicilliopsis zonata	K01974	RNA 3'-terminal phosphate cyclase (ATP) [EC:6.5.1.4]
Ascomycota	opera_contig_153712_np12	opera_contig_153712_np12_4	Fungi;Ascomycota;Eurotiomycetes;Eurotiales;Aspergillaceae;Penicilliopsis;Penicilliopsis zonata	K07580	Zn-ribbon RNA-binding protein
Ascomycota	opera_contig_153712_np12	opera_contig_153712_np12_5	Fungi;Ascomycota;Eurotiomycetes;Eurotiales;Aspergillaceae;Penicilliopsis;Penicilliopsis zonata	K03232	elongation factor 1-beta
Ascomycota	opera_contig_183465_np12	opera_contig_183465_np12_2	Fungi;Ascomycota;Dothideomycetes;Pleosporales;Lindgomycetaceae;Lindgomyces;Lindgomyces ingoldianus	K03568	TldD protein
Ascomycota	opera_contig_183465_np12	opera_contig_183465_np12_3	Fungi;Ascomycota;Dothideomycetes;Pleosporales;Lindgomycetaceae;Lindgomyces;Lindgomyces ingoldianus	K01710	dTDP-glucose 4,6-dehydratase [EC:4.2.1.46]
Ascomycota	opera_contig_183465_np12	opera_contig_183465_np12_4	Fungi;Ascomycota;Dothideomycetes;Pleosporales;Lindgomycetaceae;Lindgomyces;Lindgomyces ingoldianus	K01456	peptide-N4-(N-acetyl-beta-glucosaminyl)asparagine amidase [EC:3.5.1.52]
Ascomycota	opera_contig_183465_np12	opera_contig_183465_np12_8	Fungi;Ascomycota;Dothideomycetes;Pleosporales;Lindgomycetaceae;Lindgomyces;Lindgomyces ingoldianus	K01915	glutamine synthetase [EC:6.3.1.2]
Ascomycota	opera_contig_183465_np12	opera_contig_183465_np12_9	Fungi;Ascomycota;Dothideomycetes;Pleosporales;Lindgomycetaceae;Lindgomyces;Lindgomyces ingoldianus	K10563	formamidopyrimidine-DNA glycosylase [EC:3.2.2.23 4.2.99.18]
Ascomycota	opera_contig_183465_np12	opera_contig_183465_np12_11	Fungi;Ascomycota;Dothideomycetes;Pleosporales;Lindgomycetaceae;Lindgomyces;Lindgomyces ingoldianus	K00067	dTDP-4-dehydrorhamnose reductase [EC:1.1.1.133]
Ascomycota	opera_contig_317222_np12	opera_contig_317222_np12_5	Fungi;Ascomycota;Eurotiomycetes;Eurotiales;Aspergillaceae;Aspergillus;Aspergillus subgen. Nidulantes	K06889	uncharacterized protein
Ascomycota	opera_contig_157863_np12	opera_contig_157863_np12_2	Fungi;Ascomycota;Saccharomycetes;Saccharomycetales;Metschnikowiaceae;Metschnikowia;Metschnikowia bicuspidata	K12132	eukaryotic-like serine/threonine-protein kinase [EC:2.7.11.1]
Ascomycota	opera_contig_177239_np12	opera_contig_177239_np12_1	Fungi;Ascomycota;Dothideomycetes;Acrospermales;Acrospermaceae;Pseudovirgaria;Pseudovirgaria hyperparasitica	K06928	nucleoside-triphosphatase [EC:3.6.1.15]
Ascomycota	opera_contig_177239_np12	opera_contig_177239_np12_2	Fungi;Ascomycota;Dothideomycetes;Acrospermales;Acrospermaceae;Pseudovirgaria;Pseudovirgaria hyperparasitica	K04795	fibrillarin-like pre-rRNA processing protein
Ascomycota	opera_contig_177239_np12	opera_contig_177239_np12_3	Fungi;Ascomycota;Dothideomycetes;Acrospermales;Acrospermaceae;Pseudovirgaria;Pseudovirgaria hyperparasitica	K14564	nucleolar protein 56
Ascomycota	opera_contig_177239_np12	opera_contig_177239_np12_4	Fungi;Ascomycota;Dothideomycetes;Acrospermales;Acrospermaceae;Pseudovirgaria;Pseudovirgaria hyperparasitica	K01870	isoleucyl-tRNA synthetase [EC:6.1.1.5]
Ascomycota	opera_contig_177239_np12	opera_contig_177239_np12_5	Fungi;Ascomycota;Dothideomycetes;Acrospermales;Acrospermaceae;Pseudovirgaria;Pseudovirgaria hyperparasitica	K03470	ribonuclease HII [EC:3.1.26.4]
Ascomycota	opera_contig_177239_np12	opera_contig_177239_np12_8	Fungi;Ascomycota;Dothideomycetes;Acrospermales;Acrospermaceae;Pseudovirgaria;Pseudovirgaria hyperparasitica	K17828	dihydroorotate dehydrogenase (NAD+) catalytic subunit [EC:1.3.1.14]
Ascomycota	opera_contig_177239_np12	opera_contig_177239_np12_9	Fungi;Ascomycota;Dothideomycetes;Acrospermales;Acrospermaceae;Pseudovirgaria;Pseudovirgaria hyperparasitica	K07728	putative transcriptional regulator
Ascomycota	opera_contig_166761_np12	opera_contig_166761_np12_6	Fungi;Ascomycota;Eurotiomycetes;Eurotiales;Aspergillaceae;Aspergillus;NA	K22278	peptidoglycan-N-acetylglucosamine deacetylase [EC:3.5.1.104]
Ascomycota	opera_contig_166761_np12	opera_contig_166761_np12_8	Fungi;Ascomycota;Eurotiomycetes;Eurotiales;Aspergillaceae;Aspergillus;NA	K01473	N-methylhydantoinase A [EC:3.5.2.14]
Ascomycota	opera_contig_166761_np12	opera_contig_166761_np12_11	Fungi;Ascomycota;Eurotiomycetes;Eurotiales;Aspergillaceae;Aspergillus;NA	K01897	long-chain acyl-CoA synthetase [EC:6.2.1.3]
Ascomycota	opera_contig_335133_np12	opera_contig_335133_np12_1	Fungi;Ascomycota;Dothideomycetes;Acrospermales;Acrospermaceae;Pseudovirgaria;Pseudovirgaria hyperparasitica	K01784	UDP-glucose 4-epimerase [EC:5.1.3.2]
Ascomycota	opera_contig_335133_np12	opera_contig_335133_np12_3	Fungi;Ascomycota;Dothideomycetes;Acrospermales;Acrospermaceae;Pseudovirgaria;Pseudovirgaria hyperparasitica	K01845	glutamate-1-semialdehyde 2,1-aminomutase [EC:5.4.3.8]
Ascomycota	opera_contig_335133_np12	opera_contig_335133_np12_4	Fungi;Ascomycota;Dothideomycetes;Acrospermales;Acrospermaceae;Pseudovirgaria;Pseudovirgaria hyperparasitica	K12132	eukaryotic-like serine/threonine-protein kinase [EC:2.7.11.1]
Ascomycota	opera_contig_674644_np12	opera_contig_674644_np12_1	Fungi;Ascomycota;Saccharomycetes;Saccharomycetales;Saccharomycetaceae;Kluyveromyces;Kluyveromyces lactis	K06889	uncharacterized protein
Ascomycota	opera_contig_207185_np12	opera_contig_207185_np12_2	Fungi;Ascomycota;Saccharomycetes;Saccharomycetales;Metschnikowiaceae;Clavispora;Clavispora/Candida clade	K10747	DNA ligase 1 [EC:6.5.1.1 6.5.1.6 6.5.1.7]
Ascomycota	opera_contig_207185_np12	opera_contig_207185_np12_4	Fungi;Ascomycota;Saccharomycetes;Saccharomycetales;Metschnikowiaceae;Clavispora;Clavispora/Candida clade	K24759	WD repeat-containing protein 90
Ascomycota	opera_contig_204283_np12	opera_contig_204283_np12_3	Fungi;Ascomycota;NA;NA;NA;NA;NA	K03569	rod shape-determining protein MreB and related proteins
Ascomycota	opera_contig_204283_np12	opera_contig_204283_np12_4	Fungi;Ascomycota;NA;NA;NA;NA;NA	K03770	peptidyl-prolyl cis-trans isomerase D [EC:5.2.1.8]
Ascomycota	opera_contig_204283_np12	opera_contig_204283_np12_5	Fungi;Ascomycota;NA;NA;NA;NA;NA	K00286	pyrroline-5-carboxylate reductase [EC:1.5.1.2]
Ascomycota	opera_contig_204283_np12	opera_contig_204283_np12_6	Fungi;Ascomycota;NA;NA;NA;NA;NA	K09986	uncharacterized protein
Ascomycota	opera_contig_204283_np12	opera_contig_204283_np12_7	Fungi;Ascomycota;NA;NA;NA;NA;NA	K04659	thrombospondin 2/3/4/5
Ascomycota	opera_contig_168954_np12	opera_contig_168954_np12_1	Fungi;Ascomycota;Eurotiomycetes;Chaetothyriales;Herpotrichiellaceae;Capronia;Capronia epimyces	K00059	3-oxoacyl-[acyl-carrier protein] reductase [EC:1.1.1.100]
Ascomycota	opera_contig_168954_np12	opera_contig_168954_np12_5	Fungi;Ascomycota;Eurotiomycetes;Chaetothyriales;Herpotrichiellaceae;Capronia;Capronia epimyces	K21420	leucyl-tRNA---protein transferase [EC:2.3.2.29]
Ascomycota	opera_contig_282239_np12	opera_contig_282239_np12_1	Fungi;Ascomycota;Sordariomycetes;Glomerellales;Glomerellaceae;Colletotrichum;Colletotrichum truncatum species complex	K07027	glycosyltransferase 2 family protein
Ascomycota	opera_contig_282823_np12	opera_contig_282823_np12_1	Fungi;Ascomycota;NA;NA;NA;NA;NA	K09143	uncharacterized protein
Ascomycota	opera_contig_282823_np12	opera_contig_282823_np12_5	Fungi;Ascomycota;NA;NA;NA;NA;NA	K01951	GMP synthase (glutamine-hydrolysing) [EC:6.3.5.2]
Ascomycota	opera_contig_398217_np12	opera_contig_398217_np12_1	Fungi;Ascomycota;Saccharomycetes;Saccharomycetales;Pichiaceae;Ogataea;Ogataea parapolymorpha	K01923	phosphoribosylaminoimidazole-succinocarboxamide synthase [EC:6.3.2.6]
Ascomycota	opera_contig_398217_np12	opera_contig_398217_np12_3	Fungi;Ascomycota;Saccharomycetes;Saccharomycetales;Pichiaceae;Ogataea;Ogataea parapolymorpha	K01588	5-(carboxyamino)imidazole ribonucleotide mutase [EC:5.4.99.18]
Ascomycota	opera_contig_398217_np12	opera_contig_398217_np12_6	Fungi;Ascomycota;Saccharomycetes;Saccharomycetales;Pichiaceae;Ogataea;Ogataea parapolymorpha	K00800	3-phosphoshikimate 1-carboxyvinyltransferase [EC:2.5.1.19]
Ascomycota	opera_contig_96156_np12	opera_contig_96156_np12_1	Fungi;Ascomycota;Dothideomycetes;Venturiales;Sympoventuriaceae;Verruconis;Verruconis gallopava	K03639	GTP 3',8-cyclase [EC:4.1.99.22]
Ascomycota	opera_contig_96156_np12	opera_contig_96156_np12_3	Fungi;Ascomycota;Dothideomycetes;Venturiales;Sympoventuriaceae;Verruconis;Verruconis gallopava	K06940	uncharacterized protein
Ascomycota	opera_contig_96156_np12	opera_contig_96156_np12_4	Fungi;Ascomycota;Dothideomycetes;Venturiales;Sympoventuriaceae;Verruconis;Verruconis gallopava	K17870	NADH oxidase (H2O2-forming) [EC:1.6.3.3]
Ascomycota	opera_contig_96156_np12	opera_contig_96156_np12_8	Fungi;Ascomycota;Dothideomycetes;Venturiales;Sympoventuriaceae;Verruconis;Verruconis gallopava	K00560	thymidylate synthase [EC:2.1.1.45]
Ascomycota	opera_contig_96156_np12	opera_contig_96156_np12_9	Fungi;Ascomycota;Dothideomycetes;Venturiales;Sympoventuriaceae;Verruconis;Verruconis gallopava	K03738	aldehyde:ferredoxin oxidoreductase [EC:1.2.7.5]
Ascomycota	opera_contig_96156_np12	opera_contig_96156_np12_10	Fungi;Ascomycota;Dothideomycetes;Venturiales;Sympoventuriaceae;Verruconis;Verruconis gallopava	K13993	HSP20 family protein
Ascomycota	opera_contig_96156_np12	opera_contig_96156_np12_12	Fungi;Ascomycota;Dothideomycetes;Venturiales;Sympoventuriaceae;Verruconis;Verruconis gallopava	K02437	glycine cleavage system H protein
Ascomycota	opera_contig_96156_np12	opera_contig_96156_np12_13	Fungi;Ascomycota;Dothideomycetes;Venturiales;Sympoventuriaceae;Verruconis;Verruconis gallopava	K14128	F420-non-reducing hydrogenase small subunit [EC:1.12.99.- 1.8.98.5]
Ascomycota	opera_contig_96156_np12	opera_contig_96156_np12_14	Fungi;Ascomycota;Dothideomycetes;Venturiales;Sympoventuriaceae;Verruconis;Verruconis gallopava	K09126	uncharacterized protein
Ascomycota	opera_contig_96156_np12	opera_contig_96156_np12_16	Fungi;Ascomycota;Dothideomycetes;Venturiales;Sympoventuriaceae;Verruconis;Verruconis gallopava	K22585	DNA repair protein NreA
Ascomycota	opera_contig_33845_np12	opera_contig_33845_np12_13	Fungi;Ascomycota;Sordariomycetes;Glomerellales;Glomerellaceae;Colletotrichum;NA	K05929	phosphoethanolamine N-methyltransferase [EC:2.1.1.103]
Ascomycota	opera_contig_33845_np12	opera_contig_33845_np12_14	Fungi;Ascomycota;Sordariomycetes;Glomerellales;Glomerellaceae;Colletotrichum;NA	K00261	glutamate dehydrogenase (NAD(P)+) [EC:1.4.1.3]
Ascomycota	opera_contig_209578_np12	opera_contig_209578_np12_2	Fungi;Ascomycota;Eurotiomycetes;Eurotiales;Trichocomaceae;Talaromyces;Talaromyces sect. Trachyspermi	K03624	transcription elongation factor GreA
Ascomycota	opera_contig_209578_np12	opera_contig_209578_np12_3	Fungi;Ascomycota;Eurotiomycetes;Eurotiales;Trichocomaceae;Talaromyces;Talaromyces sect. Trachyspermi	K03655	ATP-dependent DNA helicase RecG [EC:3.6.4.12]
Ascomycota	opera_contig_209578_np12	opera_contig_209578_np12_6	Fungi;Ascomycota;Eurotiomycetes;Eurotiales;Trichocomaceae;Talaromyces;Talaromyces sect. Trachyspermi	K01565	N-sulfoglucosamine sulfohydrolase [EC:3.10.1.1]
Ascomycota	opera_contig_351005_np12	opera_contig_351005_np12_1	Fungi;Ascomycota;Eurotiomycetes;Chaetothyriales;Herpotrichiellaceae;Capronia;NA	K18882	DNA primase large subunit
Ascomycota	opera_contig_351005_np12	opera_contig_351005_np12_3	Fungi;Ascomycota;Eurotiomycetes;Chaetothyriales;Herpotrichiellaceae;Capronia;NA	K03660	N-glycosylase/DNA lyase [EC:3.2.2.- 4.2.99.18]
Ascomycota	opera_contig_351005_np12	opera_contig_351005_np12_5	Fungi;Ascomycota;Eurotiomycetes;Chaetothyriales;Herpotrichiellaceae;Capronia;NA	K03753	molybdopterin-guanine dinucleotide biosynthesis adapter protein
Ascomycota	opera_contig_532574_np12	opera_contig_532574_np12_3	Fungi;Ascomycota;Dothideomycetes;Venturiales;Sympoventuriaceae;Verruconis;Verruconis gallopava	K09022	2-iminobutanoate/2-iminopropanoate deaminase [EC:3.5.99.10]
Ascomycota	opera_contig_206981_np12	opera_contig_206981_np12_1	Fungi;Ascomycota;Sordariomycetes;Hypocreales;NA;NA;NA	K01160	crossover junction endodeoxyribonuclease RusA [EC:3.1.21.10]
Ascomycota	opera_contig_206981_np12	opera_contig_206981_np12_3	Fungi;Ascomycota;Sordariomycetes;Hypocreales;NA;NA;NA	K02315	DNA replication protein DnaC
Ascomycota	opera_contig_143404_np12	opera_contig_143404_np12_1	Fungi;Ascomycota;Sordariomycetes;Sordariales;Chaetomiaceae;Thermothelomyces;Thermothelomyces thermophilus	K03433	proteasome beta subunit [EC:3.4.25.1]
Ascomycota	opera_contig_143404_np12	opera_contig_143404_np12_2	Fungi;Ascomycota;Sordariomycetes;Sordariales;Chaetomiaceae;Thermothelomyces;Thermothelomyces thermophilus	K00567	methylated-DNA-[protein]-cysteine S-methyltransferase [EC:2.1.1.63]
Ascomycota	opera_contig_143404_np12	opera_contig_143404_np12_3	Fungi;Ascomycota;Sordariomycetes;Sordariales;Chaetomiaceae;Thermothelomyces;Thermothelomyces thermophilus	K00261	glutamate dehydrogenase (NAD(P)+) [EC:1.4.1.3]
Ascomycota	opera_contig_143404_np12	opera_contig_143404_np12_5	Fungi;Ascomycota;Sordariomycetes;Sordariales;Chaetomiaceae;Thermothelomyces;Thermothelomyces thermophilus	K04800	replication factor C large subunit
Ascomycota	opera_contig_143404_np12	opera_contig_143404_np12_9	Fungi;Ascomycota;Sordariomycetes;Sordariales;Chaetomiaceae;Thermothelomyces;Thermothelomyces thermophilus	K04801	replication factor C small subunit
Ascomycota	opera_contig_206857_np12	opera_contig_206857_np12_1	Fungi;Ascomycota;Dothideomycetes;Botryosphaeriales;Aplosporellaceae;Aplosporella;Aplosporella prunicola	K01619	deoxyribose-phosphate aldolase [EC:4.1.2.4]
Ascomycota	opera_contig_206857_np12	opera_contig_206857_np12_2	Fungi;Ascomycota;Dothideomycetes;Botryosphaeriales;Aplosporellaceae;Aplosporella;Aplosporella prunicola	K02347	DNA polymerase (family X)
Ascomycota	opera_contig_206857_np12	opera_contig_206857_np12_4	Fungi;Ascomycota;Dothideomycetes;Botryosphaeriales;Aplosporellaceae;Aplosporella;Aplosporella prunicola	K03530	DNA-binding protein HU-beta
Ascomycota	opera_contig_206857_np12	opera_contig_206857_np12_5	Fungi;Ascomycota;Dothideomycetes;Botryosphaeriales;Aplosporellaceae;Aplosporella;Aplosporella prunicola	K03584	DNA repair protein RecO (recombination protein O)
Ascomycota	opera_contig_124577_np12	opera_contig_124577_np12_4	Fungi;Ascomycota;Saccharomycetes;Saccharomycetales;Debaryomycetaceae;Debaryomyces;NA	K04759	ferrous iron transport protein B
Ascomycota	opera_contig_124577_np12	opera_contig_124577_np12_5	Fungi;Ascomycota;Saccharomycetes;Saccharomycetales;Debaryomycetaceae;Debaryomyces;NA	K01689	enolase [EC:4.2.1.11]
Ascomycota	opera_contig_124577_np12	opera_contig_124577_np12_7	Fungi;Ascomycota;Saccharomycetes;Saccharomycetales;Debaryomycetaceae;Debaryomyces;NA	K03709	DtxR family transcriptional regulator, Mn-dependent transcriptional regulator
Ascomycota	opera_contig_124577_np12	opera_contig_124577_np12_8	Fungi;Ascomycota;Saccharomycetes;Saccharomycetales;Debaryomycetaceae;Debaryomyces;NA	K00134	glyceraldehyde 3-phosphate dehydrogenase (phosphorylating) [EC:1.2.1.12]
Ascomycota	opera_contig_196273_np12	opera_contig_196273_np12_1	Fungi;Ascomycota;Eurotiomycetes;Eurotiales;Aspergillaceae;Aspergillus;NA	K01474	N-methylhydantoinase B [EC:3.5.2.14]
Ascomycota	opera_contig_196273_np12	opera_contig_196273_np12_4	Fungi;Ascomycota;Eurotiomycetes;Eurotiales;Aspergillaceae;Aspergillus;NA	K12132	eukaryotic-like serine/threonine-protein kinase [EC:2.7.11.1]
Ascomycota	opera_contig_196273_np12	opera_contig_196273_np12_5	Fungi;Ascomycota;Eurotiomycetes;Eurotiales;Aspergillaceae;Aspergillus;NA	K01474	N-methylhydantoinase B [EC:3.5.2.14]
Ascomycota	opera_contig_244243_np12	opera_contig_244243_np12_3	Fungi;Ascomycota;Sordariomycetes;Glomerellales;Plectosphaerellaceae;Sodiomyces;Sodiomyces alkalinus	K00175	2-oxoglutarate/2-oxoacid ferredoxin oxidoreductase subunit beta [EC:1.2.7.3 1.2.7.11]
Ascomycota	opera_contig_244243_np12	opera_contig_244243_np12_4	Fungi;Ascomycota;Sordariomycetes;Glomerellales;Plectosphaerellaceae;Sodiomyces;Sodiomyces alkalinus	K00174	2-oxoglutarate/2-oxoacid ferredoxin oxidoreductase subunit alpha [EC:1.2.7.3 1.2.7.11]
Ascomycota	opera_contig_244243_np12	opera_contig_244243_np12_8	Fungi;Ascomycota;Sordariomycetes;Glomerellales;Plectosphaerellaceae;Sodiomyces;Sodiomyces alkalinus	K00634	phosphate butyryltransferase [EC:2.3.1.19]
Ascomycota	opera_contig_244243_np12	opera_contig_244243_np12_9	Fungi;Ascomycota;Sordariomycetes;Glomerellales;Plectosphaerellaceae;Sodiomyces;Sodiomyces alkalinus	K00176	2-oxoglutarate ferredoxin oxidoreductase subunit delta [EC:1.2.7.3]
Ascomycota	opera_contig_1011093_np12	opera_contig_1011093_np12_1	Fungi;Ascomycota;Eurotiomycetes;Verrucariales;Verrucariaceae;Endocarpon;Endocarpon pusillum	K12132	eukaryotic-like serine/threonine-protein kinase [EC:2.7.11.1]
Ascomycota	opera_contig_1050786_np12	opera_contig_1050786_np12_1	Fungi;Ascomycota;Sordariomycetes;Xylariales;NA;NA;NA	K04069	pyruvate formate lyase activating enzyme [EC:1.97.1.4]
Ascomycota	opera_contig_135327_np12	opera_contig_135327_np12_2	Fungi;Ascomycota;Eurotiomycetes;Chaetothyriales;Herpotrichiellaceae;Capronia;Capronia epimyces	K02027	multiple sugar transport system substrate-binding protein
Ascomycota	opera_contig_135327_np12	opera_contig_135327_np12_4	Fungi;Ascomycota;Eurotiomycetes;Chaetothyriales;Herpotrichiellaceae;Capronia;Capronia epimyces	K01259	proline iminopeptidase [EC:3.4.11.5]
Ascomycota	opera_contig_135327_np12	opera_contig_135327_np12_6	Fungi;Ascomycota;Eurotiomycetes;Chaetothyriales;Herpotrichiellaceae;Capronia;Capronia epimyces	K00428	cytochrome c peroxidase [EC:1.11.1.5]
Ascomycota	opera_contig_135327_np12	opera_contig_135327_np12_8	Fungi;Ascomycota;Eurotiomycetes;Chaetothyriales;Herpotrichiellaceae;Capronia;Capronia epimyces	K02027	multiple sugar transport system substrate-binding protein
Ascomycota	opera_contig_441083_np12	opera_contig_441083_np12_1	Fungi;Ascomycota;Sordariomycetes;Microascales;Microascaceae;Scedosporium;Scedosporium apiospermum	K01556	kynureninase [EC:3.7.1.3]
Ascomycota	opera_contig_441083_np12	opera_contig_441083_np12_2	Fungi;Ascomycota;Sordariomycetes;Microascales;Microascaceae;Scedosporium;Scedosporium apiospermum	K04070	putative pyruvate formate lyase activating enzyme [EC:1.97.1.4]
Ascomycota	opera_contig_403944_np12	opera_contig_403944_np12_4	Fungi;Ascomycota;Eurotiomycetes;Eurotiales;Aspergillaceae;Aspergillus;NA	K00248	butyryl-CoA dehydrogenase [EC:1.3.8.1]
Ascomycota	opera_contig_403944_np12	opera_contig_403944_np12_6	Fungi;Ascomycota;Eurotiomycetes;Eurotiales;Aspergillaceae;Aspergillus;NA	K03685	ribonuclease III [EC:3.1.26.3]
Ascomycota	opera_contig_1201983_np12	opera_contig_1201983_np12_1	Fungi;Ascomycota;Saccharomycetes;Saccharomycetales;Saccharomycetaceae;Naumovozyma;Naumovozyma dairenensis	K06888	uncharacterized protein
Ascomycota	opera_contig_1201983_np12	opera_contig_1201983_np12_2	Fungi;Ascomycota;Saccharomycetes;Saccharomycetales;Saccharomycetaceae;Naumovozyma;Naumovozyma dairenensis	K00797	spermidine synthase [EC:2.5.1.16]
Ascomycota	opera_contig_217285_np12	opera_contig_217285_np12_1	Fungi;Ascomycota;Sordariomycetes;Hypocreales;Nectriaceae;Fusarium;Fusarium oxysporum species complex	K21929	uracil-DNA glycosylase [EC:3.2.2.27]
Ascomycota	opera_contig_125549_np12	opera_contig_125549_np12_2	Fungi;Ascomycota;Saccharomycetes;Saccharomycetales;Debaryomycetaceae;Yamadazyma;Yamadazyma tenuis	K03406	methyl-accepting chemotaxis protein
Ascomycota	opera_contig_125549_np12	opera_contig_125549_np12_4	Fungi;Ascomycota;Saccharomycetes;Saccharomycetales;Debaryomycetaceae;Yamadazyma;Yamadazyma tenuis	K01784	UDP-glucose 4-epimerase [EC:5.1.3.2]
Ascomycota	opera_contig_125549_np12	opera_contig_125549_np12_5	Fungi;Ascomycota;Saccharomycetes;Saccharomycetales;Debaryomycetaceae;Yamadazyma;Yamadazyma tenuis	K07925	Ras-related protein Rab-39B
Ascomycota	opera_contig_169427_np12	opera_contig_169427_np12_1	Fungi;Ascomycota;Sordariomycetes;Hypocreales;Bionectriaceae;Geosmithia;Geosmithia morbida	K07497	putative transposase
Ascomycota	opera_contig_169427_np12	opera_contig_169427_np12_2	Fungi;Ascomycota;Sordariomycetes;Hypocreales;Bionectriaceae;Geosmithia;Geosmithia morbida	K07497	putative transposase
Ascomycota	opera_contig_169427_np12	opera_contig_169427_np12_5	Fungi;Ascomycota;Sordariomycetes;Hypocreales;Bionectriaceae;Geosmithia;Geosmithia morbida	K09004	uncharacterized protein
Ascomycota	opera_contig_169427_np12	opera_contig_169427_np12_10	Fungi;Ascomycota;Sordariomycetes;Hypocreales;Bionectriaceae;Geosmithia;Geosmithia morbida	K03442	small conductance mechanosensitive channel
Ascomycota	opera_contig_211345_np12	opera_contig_211345_np12_1	Fungi;Ascomycota;Eurotiomycetes;Eurotiales;Aspergillaceae;Aspergillus;Aspergillus subgen. Circumdati	K01273	membrane dipeptidase [EC:3.4.13.19]
Ascomycota	opera_contig_211345_np12	opera_contig_211345_np12_2	Fungi;Ascomycota;Eurotiomycetes;Eurotiales;Aspergillaceae;Aspergillus;Aspergillus subgen. Circumdati	K01066	acetyl esterase [EC:3.1.1.-]
Ascomycota	opera_contig_218252_np12	opera_contig_218252_np12_1	Fungi;Ascomycota;Dothideomycetes;Pleosporales;Massarineae;Trematosphaeriaceae;Trematosphaeria	K17341	hemicentin
Ascomycota	opera_contig_218252_np12	opera_contig_218252_np12_2	Fungi;Ascomycota;Dothideomycetes;Pleosporales;Massarineae;Trematosphaeriaceae;Trematosphaeria	K07755	arsenite methyltransferase [EC:2.1.1.137]
Ascomycota	opera_contig_218252_np12	opera_contig_218252_np12_5	Fungi;Ascomycota;Dothideomycetes;Pleosporales;Massarineae;Trematosphaeriaceae;Trematosphaeria	K12146	hydrogenase-4 transcriptional activator
Ascomycota	opera_contig_218252_np12	opera_contig_218252_np12_6	Fungi;Ascomycota;Dothideomycetes;Pleosporales;Massarineae;Trematosphaeriaceae;Trematosphaeria	K03183	demethylmenaquinone methyltransferase / 2-methoxy-6-polyprenyl-1,4-benzoquinol methylase [EC:2.1.1.163 2.1.1.201]
Ascomycota	opera_contig_381757_np12	opera_contig_381757_np12_3	Fungi;Ascomycota;Sordariomycetes;Hypocreales;Clavicipitaceae;Pochonia;Pochonia chlamydosporia	K03589	cell division protein FtsQ
Ascomycota	opera_contig_381757_np12	opera_contig_381757_np12_6	Fungi;Ascomycota;Sordariomycetes;Hypocreales;Clavicipitaceae;Pochonia;Pochonia chlamydosporia	K15009	SH3 and multiple ankyrin repeat domains protein
Ascomycota	opera_contig_381757_np12	opera_contig_381757_np12_8	Fungi;Ascomycota;Sordariomycetes;Hypocreales;Clavicipitaceae;Pochonia;Pochonia chlamydosporia	K03531	cell division protein FtsZ
Ascomycota	opera_contig_381757_np12	opera_contig_381757_np12_9	Fungi;Ascomycota;Sordariomycetes;Hypocreales;Clavicipitaceae;Pochonia;Pochonia chlamydosporia	K03590	cell division protein FtsA
Ascomycota	opera_contig_397069_np12	opera_contig_397069_np12_1	Fungi;Ascomycota;Dothideomycetes;Dothideales;Saccotheciaceae;Aureobasidium;Aureobasidium namibiae	K03738	aldehyde:ferredoxin oxidoreductase [EC:1.2.7.5]
Ascomycota	opera_contig_397069_np12	opera_contig_397069_np12_2	Fungi;Ascomycota;Dothideomycetes;Dothideales;Saccotheciaceae;Aureobasidium;Aureobasidium namibiae	K06898	pyridinium-3,5-biscarboxylic acid mononucleotide synthase [EC:2.5.1.143]
Ascomycota	opera_contig_397069_np12	opera_contig_397069_np12_4	Fungi;Ascomycota;Dothideomycetes;Dothideales;Saccotheciaceae;Aureobasidium;Aureobasidium namibiae	K02039	phosphate transport system protein
Ascomycota	opera_contig_397069_np12	opera_contig_397069_np12_5	Fungi;Ascomycota;Dothideomycetes;Dothideales;Saccotheciaceae;Aureobasidium;Aureobasidium namibiae	K07065	uncharacterized protein
Ascomycota	opera_contig_397069_np12	opera_contig_397069_np12_6	Fungi;Ascomycota;Dothideomycetes;Dothideales;Saccotheciaceae;Aureobasidium;Aureobasidium namibiae	K06864	pyridinium-3,5-biscarboxylic acid mononucleotide sulfurtransferase [EC:4.4.1.37]
Ascomycota	opera_contig_397069_np12	opera_contig_397069_np12_8	Fungi;Ascomycota;Dothideomycetes;Dothideales;Saccotheciaceae;Aureobasidium;Aureobasidium namibiae	K11991	tRNA(adenine34) deaminase [EC:3.5.4.33]
Ascomycota	opera_contig_168213_np12	opera_contig_168213_np12_1	Fungi;Ascomycota;Dothideomycetes;Mycosphaerellales;Mycosphaerellaceae;Zasmidium;Zasmidium cellare	K12251	N-carbamoylputrescine amidase [EC:3.5.1.53]
Ascomycota	opera_contig_168213_np12	opera_contig_168213_np12_2	Fungi;Ascomycota;Dothideomycetes;Mycosphaerellales;Mycosphaerellaceae;Zasmidium;Zasmidium cellare	K14083	trimethylamine---corrinoid protein Co-methyltransferase [EC:2.1.1.250]
Ascomycota	opera_contig_168213_np12	opera_contig_168213_np12_8	Fungi;Ascomycota;Dothideomycetes;Mycosphaerellales;Mycosphaerellaceae;Zasmidium;Zasmidium cellare	K10536	agmatine deiminase [EC:3.5.3.12]
Ascomycota	opera_contig_200429_np12	opera_contig_200429_np12_1	Fungi;Ascomycota;Eurotiomycetes;Eurotiales;Aspergillaceae;Aspergillus;Aspergillus homomorphus	K01999	branched-chain amino acid transport system substrate-binding protein
Ascomycota	opera_contig_200429_np12	opera_contig_200429_np12_2	Fungi;Ascomycota;Eurotiomycetes;Eurotiales;Aspergillaceae;Aspergillus;Aspergillus homomorphus	K01998	branched-chain amino acid transport system permease protein
Ascomycota	opera_contig_200429_np12	opera_contig_200429_np12_4	Fungi;Ascomycota;Eurotiomycetes;Eurotiales;Aspergillaceae;Aspergillus;Aspergillus homomorphus	K01897	long-chain acyl-CoA synthetase [EC:6.2.1.3]
Ascomycota	opera_contig_200429_np12	opera_contig_200429_np12_5	Fungi;Ascomycota;Eurotiomycetes;Eurotiales;Aspergillaceae;Aspergillus;Aspergillus homomorphus	K01997	branched-chain amino acid transport system permease protein
Ascomycota	opera_contig_150329_np12	opera_contig_150329_np12_2	Fungi;Ascomycota;Dothideomycetes;Acrospermales;Acrospermaceae;Pseudovirgaria;Pseudovirgaria hyperparasitica	K01873	valyl-tRNA synthetase [EC:6.1.1.9]
Ascomycota	opera_contig_150329_np12	opera_contig_150329_np12_5	Fungi;Ascomycota;Dothideomycetes;Acrospermales;Acrospermaceae;Pseudovirgaria;Pseudovirgaria hyperparasitica	K09368	POU domain transcription factor, class 6
Ascomycota	opera_contig_150329_np12	opera_contig_150329_np12_6	Fungi;Ascomycota;Dothideomycetes;Acrospermales;Acrospermaceae;Pseudovirgaria;Pseudovirgaria hyperparasitica	K04773	protease IV [EC:3.4.21.-]
Ascomycota	opera_contig_150329_np12	opera_contig_150329_np12_8	Fungi;Ascomycota;Dothideomycetes;Acrospermales;Acrospermaceae;Pseudovirgaria;Pseudovirgaria hyperparasitica	K02313	chromosomal replication initiator protein
Ascomycota	opera_contig_150329_np12	opera_contig_150329_np12_11	Fungi;Ascomycota;Dothideomycetes;Acrospermales;Acrospermaceae;Pseudovirgaria;Pseudovirgaria hyperparasitica	K00989	ribonuclease PH [EC:2.7.7.56]
Ascomycota	opera_contig_535676_np12	opera_contig_535676_np12_1	Fungi;Ascomycota;Pezizomycetes;Pezizales;Tuberaceae;Tuber;Tuber melanosporum	K01990	ABC-2 type transport system ATP-binding protein
Ascomycota	opera_contig_535676_np12	opera_contig_535676_np12_3	Fungi;Ascomycota;Pezizomycetes;Pezizales;Tuberaceae;Tuber;Tuber melanosporum	K01992	ABC-2 type transport system permease protein
Ascomycota	opera_contig_532610_np12	opera_contig_532610_np12_1	Fungi;Ascomycota;Saccharomycetes;Saccharomycetales;Debaryomycetaceae;Hyphopichia;Hyphopichia burtonii	K01885	glutamyl-tRNA synthetase [EC:6.1.1.17]
Ascomycota	opera_contig_366744_np12	opera_contig_366744_np12_2	Fungi;Ascomycota;Saccharomycetes;Saccharomycetales;Dipodascaceae;Yarrowia;Yarrowia lipolytica	K06941	23S rRNA (adenine2503-C2)-methyltransferase [EC:2.1.1.192]
Ascomycota	opera_contig_366744_np12	opera_contig_366744_np12_3	Fungi;Ascomycota;Saccharomycetes;Saccharomycetales;Dipodascaceae;Yarrowia;Yarrowia lipolytica	K07050	misacylated tRNA(Ala) deacylase [EC:3.1.1.-]
Ascomycota	opera_contig_673925_np12	opera_contig_673925_np12_4	Fungi;Ascomycota;Sordariomycetes;Sordariales;Sordariaceae;Neurospora;NA	K02014	iron complex outermembrane recepter protein
Ascomycota	opera_contig_183923_np12	opera_contig_183923_np12_6	Fungi;Ascomycota;Sordariomycetes;NA;NA;NA;NA	K02044	phosphonate transport system substrate-binding protein
Ascomycota	opera_contig_183923_np12	opera_contig_183923_np12_9	Fungi;Ascomycota;Sordariomycetes;NA;NA;NA;NA	K02041	phosphonate transport system ATP-binding protein [EC:7.3.2.2]
Ascomycota	opera_contig_194395_np12	opera_contig_194395_np12_1	Fungi;Ascomycota;Eurotiomycetes;Onygenales;Onygenaceae;Uncinocarpus;Uncinocarpus reesii	K04757	serine/threonine-protein kinase RsbW [EC:2.7.11.1]
Ascomycota	opera_contig_194395_np12	opera_contig_194395_np12_2	Fungi;Ascomycota;Eurotiomycetes;Onygenales;Onygenaceae;Uncinocarpus;Uncinocarpus reesii	K03116	sec-independent protein translocase protein TatA
Ascomycota	opera_contig_194395_np12	opera_contig_194395_np12_3	Fungi;Ascomycota;Eurotiomycetes;Onygenales;Onygenaceae;Uncinocarpus;Uncinocarpus reesii	K01784	UDP-glucose 4-epimerase [EC:5.1.3.2]
Ascomycota	opera_contig_194395_np12	opera_contig_194395_np12_4	Fungi;Ascomycota;Eurotiomycetes;Onygenales;Onygenaceae;Uncinocarpus;Uncinocarpus reesii	K24220	myosin heavy chain 1/2/3/4/8/13/7B/15
Ascomycota	opera_contig_194395_np12	opera_contig_194395_np12_6	Fungi;Ascomycota;Eurotiomycetes;Onygenales;Onygenaceae;Uncinocarpus;Uncinocarpus reesii	K06024	segregation and condensation protein B
Ascomycota	opera_contig_190149_np12	opera_contig_190149_np12_2	Fungi;Ascomycota;Saccharomycetes;Saccharomycetales;Saccharomycetales incertae sedis;Kuraishia;Kuraishia capsulata	K19686	ribonuclease VapC [EC:3.1.-.-]
Ascomycota	opera_contig_190149_np12	opera_contig_190149_np12_4	Fungi;Ascomycota;Saccharomycetes;Saccharomycetales;Saccharomycetales incertae sedis;Kuraishia;Kuraishia capsulata	K04028	ethanolamine utilization protein EutN
Ascomycota	opera_contig_190149_np12	opera_contig_190149_np12_5	Fungi;Ascomycota;Saccharomycetes;Saccharomycetales;Saccharomycetales incertae sedis;Kuraishia;Kuraishia capsulata	K04027	ethanolamine utilization protein EutM
Ascomycota	opera_contig_190149_np12	opera_contig_190149_np12_9	Fungi;Ascomycota;Saccharomycetes;Saccharomycetales;Saccharomycetales incertae sedis;Kuraishia;Kuraishia capsulata	K03519	aerobic carbon-monoxide dehydrogenase medium subunit [EC:1.2.5.3]
Ascomycota	opera_contig_190149_np12	opera_contig_190149_np12_11	Fungi;Ascomycota;Saccharomycetes;Saccharomycetales;Saccharomycetales incertae sedis;Kuraishia;Kuraishia capsulata	K04028	ethanolamine utilization protein EutN
Ascomycota	opera_contig_190149_np12	opera_contig_190149_np12_14	Fungi;Ascomycota;Saccharomycetes;Saccharomycetales;Saccharomycetales incertae sedis;Kuraishia;Kuraishia capsulata	K04021	aldehyde dehydrogenase
Ascomycota	opera_contig_838801_np12	opera_contig_838801_np12_1	Fungi;Ascomycota;Saccharomycetes;Saccharomycetales;Phaffomycetaceae;Wickerhamomyces;Wickerhamomyces anomalus	K01191	alpha-mannosidase [EC:3.2.1.24]
Ascomycota	opera_contig_838801_np12	opera_contig_838801_np12_2	Fungi;Ascomycota;Saccharomycetes;Saccharomycetales;Phaffomycetaceae;Wickerhamomyces;Wickerhamomyces anomalus	K18437	high affinity cAMP-specific and IBMX-insensitive 3',5'-cyclic phosphodiesterase 8 [EC:3.1.4.53]
Ascomycota	opera_contig_186064_np12	opera_contig_186064_np12_1	Fungi;Ascomycota;Eurotiomycetes;Onygenales;Arthrodermataceae;Trichophyton;Trichophyton rubrum	K12132	eukaryotic-like serine/threonine-protein kinase [EC:2.7.11.1]
Ascomycota	opera_contig_186064_np12	opera_contig_186064_np12_2	Fungi;Ascomycota;Eurotiomycetes;Onygenales;Arthrodermataceae;Trichophyton;Trichophyton rubrum	K25155	viologen exporter family transport system permease protein
Ascomycota	opera_contig_186064_np12	opera_contig_186064_np12_3	Fungi;Ascomycota;Eurotiomycetes;Onygenales;Arthrodermataceae;Trichophyton;Trichophyton rubrum	K25154	viologen exporter family transport system permease protein
Ascomycota	opera_contig_231021_np12	opera_contig_231021_np12_2	Fungi;Ascomycota;Eurotiomycetes;Eurotiales;Aspergillaceae;Aspergillus;Aspergillus tanneri	K02674	type IV pilus assembly protein PilY1
Ascomycota	opera_contig_125257_np12	opera_contig_125257_np12_1	Fungi;Ascomycota;Saccharomycetes;Saccharomycetales;Saccharomycetaceae;Lachancea;NA	K01730	oligogalacturonide lyase [EC:4.2.2.6]
Ascomycota	opera_contig_125257_np12	opera_contig_125257_np12_5	Fungi;Ascomycota;Saccharomycetes;Saccharomycetales;Saccharomycetaceae;Lachancea;NA	K03337	5-deoxy-glucuronate isomerase [EC:5.3.1.30]
Ascomycota	opera_contig_125257_np12	opera_contig_125257_np12_7	Fungi;Ascomycota;Saccharomycetes;Saccharomycetales;Saccharomycetaceae;Lachancea;NA	K01730	oligogalacturonide lyase [EC:4.2.2.6]
Ascomycota	opera_contig_468202_np12	opera_contig_468202_np12_3	Fungi;Ascomycota;NA;NA;NA;NA;NA	K04487	cysteine desulfurase [EC:2.8.1.7]
Ascomycota	opera_contig_469436_np12	opera_contig_469436_np12_2	Fungi;Ascomycota;Sordariomycetes;Sordariales;Chaetomiaceae;Thermothielavioides;Thermothielavioides terrestris	K02371	enoyl-[acyl-carrier protein] reductase II [EC:1.3.1.9]
Ascomycota	opera_contig_469436_np12	opera_contig_469436_np12_3	Fungi;Ascomycota;Sordariomycetes;Sordariales;Chaetomiaceae;Thermothielavioides;Thermothielavioides terrestris	K07040	uncharacterized protein
Ascomycota	opera_contig_469436_np12	opera_contig_469436_np12_5	Fungi;Ascomycota;Sordariomycetes;Sordariales;Chaetomiaceae;Thermothielavioides;Thermothielavioides terrestris	K00645	[acyl-carrier-protein] S-malonyltransferase [EC:2.3.1.39]
Ascomycota	opera_contig_469436_np12	opera_contig_469436_np12_7	Fungi;Ascomycota;Sordariomycetes;Sordariales;Chaetomiaceae;Thermothielavioides;Thermothielavioides terrestris	K02911	large subunit ribosomal protein L32
Ascomycota	opera_contig_215450_np12	opera_contig_215450_np12_4	Fungi;Ascomycota;Eurotiomycetes;Onygenales;NA;NA;NA	K03926	periplasmic divalent cation tolerance protein
Ascomycota	opera_contig_215450_np12	opera_contig_215450_np12_6	Fungi;Ascomycota;Eurotiomycetes;Onygenales;NA;NA;NA	K12257	SecD/SecF fusion protein
Ascomycota	opera_contig_215450_np12	opera_contig_215450_np12_7	Fungi;Ascomycota;Eurotiomycetes;Onygenales;NA;NA;NA	K00074	3-hydroxybutyryl-CoA dehydrogenase [EC:1.1.1.157]
Ascomycota	opera_contig_215450_np12	opera_contig_215450_np12_8	Fungi;Ascomycota;Eurotiomycetes;Onygenales;NA;NA;NA	K03926	periplasmic divalent cation tolerance protein
Ascomycota	opera_contig_134035_np12	opera_contig_134035_np12_1	Fungi;Ascomycota;NA;NA;NA;NA;NA	K07391	magnesium chelatase family protein
Ascomycota	opera_contig_134035_np12	opera_contig_134035_np12_5	Fungi;Ascomycota;NA;NA;NA;NA;NA	K06204	DnaK suppressor protein
Ascomycota	opera_contig_134035_np12	opera_contig_134035_np12_6	Fungi;Ascomycota;NA;NA;NA;NA;NA	K03637	cyclic pyranopterin monophosphate synthase [EC:4.6.1.17]
Ascomycota	opera_contig_134035_np12	opera_contig_134035_np12_9	Fungi;Ascomycota;NA;NA;NA;NA;NA	K03686	molecular chaperone DnaJ
[truncated: 22,761 more rows]

## Sheet: Sheet2
Detail information of the carbohydrate-active enzyme family (CAZymes) detected in major fungal groups. Abbreviations: GH, glycosidases or glycosyl hydrolases; PL, polysaccharide lyases; CE, carbohydrate esterases; GT, glycosyltransferases; AA, auxiliary activities; CBM, carbohydrate binding modules.
[truncated: 28 more rows]
[truncated: 200 more columns]

[truncated: 1 more sheets: Sheet3]
