# Supplementary material for: Long-read assembled metagenomic approaches improve our understanding on metabolic potentials of microbial community in mangrove sediments
Source: Microbiome. 2023 Aug 23;11:188. doi: 10.1186/s40168-023-01630-x (PMC10464287; doi:10.1186/s40168-023-01630-x)
Supplement: Supplementary file 6 — Additional file 5: Dataset S4. Sheet1: Detail information for MAGs belong to Candidatus Cosmopoliota; Sheet2: The metabolic characteristics of Ca. Cosmopoliota, annotated against KEGG database; Sheet3: Detail information of CAZymes encoded in Ca. Cosmopoliota; Abbreviations: GH, glycosidases or glycosyl hydrolases; PL, polysaccharide lyases; CE, carbohydrate esterases; GT, glycosyltransferases; AA, auxiliary activities; CBM, carbohydrate binding modules; Sheet4: Detail information of peptidase encoded in Ca. Cosmopoliota; Abbreviations: Aspartic (A), Cysteine (C), Metallo (M), Mixed (P), Serine (S) and Threonine (T); Sheet5: Gene functions of each MAG annotated by metabolic software; Sheet6: Information of sequences belonging to Ca. Cosmopoliota (identity > 83%) retrieved from GenBank; Sheet7: SRA samples with sequences belonging to Ca. Cosmopoliota (identity > 83%) retrieved from Microbe Atlas Project by MAPseq. [file 40168_2023_1630_MOESM5_ESM.xlsx]

## Sheet: Legend
Dataset S4 Sheet1: Detail information for MAGs belong to Candidatus Cosmopoliota; Sheet2: The metabolic characteristics of Candidatus Cosmopoliota, annotated against KEGG database; Sheet3: Detail information of CAZymes encoded in Candidatus Cosmopoliota; Abbreviations: GH, glycosidases or glycosyl hydrolases; PL, polysaccharide lyases; CE, carbohydrate esterases; GT, glycosyltransferases; AA, aux…

## Sheet: Sheet1
Detail information for MAGs belong to Candidatus Cosmopoliota
Genomes	Genomes_RawName	Classification_GTDB	Completeness	Contamination	Bin_size / bp	GC Content	Contig_No	N50 / bp	Max_len / bp	Gene No	16S rRNA	23S rRNA	5S rRNA	tRNA types	tRNA No.
Bin.188	operams_bin.294	d__Bacteria;p__QNDG01;c__QNDG01;o__QNDG01;f__DSAB01;g__;s__	89.37	7.21	4231051	0.508	438	12815	53669	3837	No	No	No	16	26
Bin.317	operams_bin.686	d__Bacteria;p__QNDG01;c__QNDG01;o__QNDG01;f__DSAB01;g__;s__	62.2	2.2	2027994	0.506	355	6076	25860	2044	No	No	No	12	16
Bin.344	operams_bin.783	d__Bacteria;p__QNDG01;c__QNDG01;o__QNDG01;f__DSAB01;g__;s__	95.54	1.1	5061545	0.425	37	213086	771193	4144	Yes	No	Yes	20	45
Bin.390	operams_bin.941	d__Bacteria;p__QNDG01;c__QNDG01;o__QNDG01;f__;g__;s__	60.05	1.1	2158877	0.56	294	10018	45485	2126	No	No	No	13	18
GCA_003645915.1	GCA_003645915.1	d__Bacteria;p__QNDG01;c__QNDG01;o__QNDG01;f__QNDG01;g__QNDG01;s__QNDG01 sp003645915	85.45	1.26	2456796	0.369	516	5038	17394	2505	No	No	No	14	25
GCA_011046415.1	GCA_011046415.1	d__Bacteria;p__QNDG01;c__QNDG01;o__QNDG01;f__JABMRT01;g__DSAP01;s__DSAP01 sp011046415	96.09	3.3	3112895	0.572	211	22670	75798	2695	No	No	No	19	40
GCA_011363065.1	GCA_011363065.1	d__Bacteria;p__QNDG01;c__QNDG01;o__QNDG01;f__DTFT01;g__DTFT01;s__DTFT01 sp011363065	89.01	0	2197643	0.44	243	12166	40469	2019	Yes	Yes	Yes	17	39
GCA_011388275.1	GCA_011388275.1	d__Bacteria;p__QNDG01;c__QNDG01;o__QNDG01;f__DSAB01;g__DSAB01;s__DSAB01 sp011388275	97.8	3.85	2823670	0.522	155	29843	204151	2495	No	No	No	19	42
GCA_013202295.1	GCA_013202295.1	d__Bacteria;p__QNDG01;c__QNDG01;o__QNDG01;f__JABMRT01;g__JABMRT01;s__JABMRT01 sp013202295	96.09	2.75	5149025	0.441	303	28244	136608	4352	No	No	No	15	29
Ocean_11118_15	3300011118_15	d__Bacteria;p__QNDG01;c__QNDG01;o__QNDG01;f__DSAB01;g__;s__	81.8	1.1	6073554	0.443	447	20897	60877	5190	No	No	Yes	17	37
Ocean_21468_10	3300021468_10	d__Bacteria;p__QNDG01;c__QNDG01;o__QNDG01;f__DSAB01;g__;s__	85.71	3.3	2094500	0.407	119	24105	88717	1820	Yes	Yes	Yes	17	36
Ocean_27980_26	3300027980_26	d__Bacteria;p__QNDG01;c__QNDG01;o__QNDG01;f__;g__;s__	88.95	2.2	4081051	0.536	31	364317	749424	3352	Yes	Yes	Yes	19	46

## Sheet: Sheet2
The metabolic characteristics of Candidatus Cosmopoliota, annotated against KEGG database
KO_num	Bin.188	Bin.317	Bin.344	Bin.390	GCA.003645915.1	GCA.011046415.1	GCA.011363065.1	GCA.011388275.1	GCA.013202295.1	Ocean.11118.15	Ocean.21468.10	Ocean.27980.26	Percent	Bin_no	Gene_no	Gene_symbal	Function
K00008	1	0	2	0	0	2	0	0	1	2	0	0	0.4167	5	8		L-iditol 2-dehydrogenase [EC:1.1.1.14]
K00010	0	1	0	0	0	0	0	0	1	0	0	0	0.1667	2	2		myo-inositol 2-dehydrogenase / D-chiro-inositol 1-dehydrogenase [EC:1.1.1.18 1.1.1.369]
K00012	1	1	1	1	2	1	1	1	1	1	0	1	0.9167	11	12		UDPglucose 6-dehydrogenase [EC:1.1.1.22]
K00013	0	0	1	0	0	1	1	1	2	2	0	1	0.5833	7	9		histidinol dehydrogenase [EC:1.1.1.23]
K00014	0	1	1	0	1	1	1	1	1	1	1	1	0.8333	10	10		shikimate dehydrogenase [EC:1.1.1.25]
K00015	1	0	1	2	1	0	1	1	0	1	0	1	0.6667	8	9		glyoxylate reductase [EC:1.1.1.26]
K00020	1	0	0	0	0	0	0	0	0	0	0	0	0.0833	1	1		3-hydroxyisobutyrate dehydrogenase [EC:1.1.1.31]
K00024	2	2	2	2	0	1	0	2	1	3	2	0	0.75	9	17	mdh	malate dehydrogenase [EC:1.1.1.37]
K00027	0	0	0	0	1	0	0	0	0	0	0	1	0.1667	2	2		malate dehydrogenase (oxaloacetate-decarboxylating) [EC:1.1.1.38]
K00029	3	1	1	2	0	1	1	1	2	1	1	0	0.8333	10	14		malate dehydrogenase (oxaloacetate-decarboxylating)(NADP+) [EC:1.1.1.40]
K00030	2	1	1	1	1	0	1	1	2	1	2	1	0.9167	11	14	IDH3	isocitrate dehydrogenase (NAD+) [EC:1.1.1.41]
K00031	1	1	1	1	2	2	1	1	2	2	1	0	0.9167	11	15	idh	isocitrate dehydrogenase [EC:1.1.1.42]
K00033	0	0	1	2	0	2	1	0	1	1	0	0	0.5	6	8		6-phosphogluconate dehydrogenase [EC:1.1.1.44 1.1.1.343]
K00036	0	0	0	0	0	1	0	0	1	1	0	0	0.25	3	3		glucose-6-phosphate 1-dehydrogenase [EC:1.1.1.49 1.1.1.363]
K00042	0	0	0	0	0	1	0	0	0	1	0	0	0.1667	2	2		2-hydroxy-3-oxopropionate reductase [EC:1.1.1.60]
K00046	0	0	1	1	0	0	0	0	0	0	0	0	0.1667	2	2		gluconate 5-dehydrogenase [EC:1.1.1.69]
K00052	0	0	1	0	1	2	1	0	1	2	1	1	0.6667	8	10		3-isopropylmalate dehydrogenase [EC:1.1.1.85]
K00053	0	0	1	0	0	1	1	0	1	1	1	1	0.5833	7	7		ketol-acid reductoisomerase [EC:1.1.1.86]
K00057	1	0	1	1	1	1	1	1	1	1	1	1	0.9167	11	11		glycerol-3-phosphate dehydrogenase (NAD(P)+) [EC:1.1.1.94]
K00058	1	0	1	1	1	1	1	1	3	1	0	1	0.8333	10	12		D-3-phosphoglycerate dehydrogenase / 2-oxoglutarate reductase [EC:1.1.1.95 1.1.1.399]
K00059	3	2	5	3	2	2	2	3	4	5	1	2	1	12	34		3-oxoacyl-[acyl-carrier protein] reductase [EC:1.1.1.100]
K00060	1	1	1	1	0	1	1	0	1	1	0	0	0.6667	8	8		threonine 3-dehydrogenase [EC:1.1.1.103]
K00064	0	0	0	0	0	0	1	0	0	0	0	0	0.0833	1	1		D-threo-aldose 1-dehydrogenase [EC:1.1.1.122]
K00065	0	0	0	0	0	1	1	0	1	0	0	0	0.25	3	3		2-dehydro-3-deoxy-D-gluconate 5-dehydrogenase [EC:1.1.1.127]
K00067	1	2	2	1	2	2	1	2	2	1	0	3	0.9167	11	19		dTDP-4-dehydrorhamnose reductase [EC:1.1.1.133]
K00074	1	0	2	1	0	0	0	1	0	2	2	0	0.5	6	9		3-hydroxybutyryl-CoA dehydrogenase [EC:1.1.1.157]
K00075	1	2	1	1	1	1	1	1	1	1	1	1	1	12	13		UDP-N-acetylmuramate dehydrogenase [EC:1.3.1.98]
K00077	0	0	0	1	0	0	0	0	0	0	0	0	0.0833	1	1		2-dehydropantoate 2-reductase [EC:1.1.1.169]
K00088	1	0	1	0	1	1	1	2	1	1	1	1	0.8333	10	11		IMP dehydrogenase [EC:1.1.1.205]
K00099	1	1	1	1	0	1	1	1	1	0	1	1	0.8333	10	10		1-deoxy-D-xylulose-5-phosphate reductoisomerase [EC:1.1.1.267]
K00102	0	0	1	1	0	1	1	0	1	1	0	0	0.5	6	6	dld	D-lactate dehydrogenase (cytochrome) [EC:1.1.2.4]
K00104	2	1	1	1	1	0	0	1	1	3	1	0	0.75	9	12	glcD	glycolate oxidase [EC:1.1.3.15]
K00111	1	0	1	1	1	1	1	1	1	1	1	1	0.9167	11	11		glycerol-3-phosphate dehydrogenase [EC:1.1.5.3]
K00123	0	0	0	1	0	0	0	0	0	0	0	0	0.0833	1	1		formate dehydrogenase major subunit [EC:1.17.1.9]
K00125	0	0	0	0	0	0	0	0	3	6	2	0	0.25	3	11		formate dehydrogenase (coenzyme F420) beta subunit [EC:1.17.98.3 1.8.98.6]
K00128	1	0	0	1	0	0	0	1	1	1	1	0	0.5	6	6	ALDH	aldehyde dehydrogenase (NAD+) [EC:1.2.1.3]
K00131	0	0	0	0	0	0	0	0	0	1	0	0	0.0833	1	1		glyceraldehyde-3-phosphate dehydrogenase (NADP+) [EC:1.2.1.9]
K00133	0	0	1	1	1	1	1	1	2	0	1	1	0.75	9	10		aspartate-semialdehyde dehydrogenase [EC:1.2.1.11]
K00134	1	0	1	1	2	1	1	1	1	0	1	1	0.8333	10	11	gapA	glyceraldehyde 3-phosphate dehydrogenase (phosphorylating) [EC:1.2.1.12]
K00140	0	0	0	0	0	0	0	0	0	1	0	0	0.0833	1	1		malonate-semialdehyde dehydrogenase (acetylating) / methylmalonate-semialdehyde dehydrogenase [EC:1.2.1.18 1.2.1.27]
K00147	0	0	0	0	0	3	1	0	2	0	0	0	0.25	3	6		glutamate-5-semialdehyde dehydrogenase [EC:1.2.1.41]
K00161	0	0	0	0	0	0	0	0	0	0	0	1	0.0833	1	1	pdhA	pyruvate dehydrogenase E1 component alpha subunit [EC:1.2.4.1]
K00162	0	0	0	0	0	0	0	0	0	0	0	1	0.0833	1	1	pdhB	pyruvate dehydrogenase E1 component beta subunit [EC:1.2.4.1]
K00169	1	0	0	0	2	0	1	1	1	2	0	2	0.5833	7	10	porA	pyruvate ferredoxin oxidoreductase alpha subunit [EC:1.2.7.1]
K00170	0	0	1	0	1	0	0	0	1	2	0	1	0.4167	5	6	PorB	pyruvate ferredoxin oxidoreductase beta subunit [EC:1.2.7.1]
K00171	1	0	1	0	2	1	1	1	1	2	1	2	0.8333	10	13	porD	pyruvate ferredoxin oxidoreductase delta subunit [EC:1.2.7.1]
K00172	1	0	1	0	2	1	1	1	1	2	1	2	0.8333	10	13	porC	pyruvate ferredoxin oxidoreductase gamma subunit [EC:1.2.7.1]
K00174	2	0	2	3	2	3	0	3	0	5	3	2	0.75	9	25	korA	2-oxoglutarate/2-oxoacid ferredoxin oxidoreductase subunit alpha [EC:1.2.7.3 1.2.7.11]
K00175	2	2	2	1	2	1	0	3	0	6	3	2	0.8333	10	24	korB	2-oxoglutarate/2-oxoacid ferredoxin oxidoreductase subunit beta [EC:1.2.7.3 1.2.7.11]
K00176	1	1	2	2	1	0	0	1	0	2	2	1	0.75	9	13	korD	2-oxoglutarate ferredoxin oxidoreductase subunit delta [EC:1.2.7.3]
K00177	2	0	2	1	0	0	0	1	0	2	2	1	0.5833	7	11	korC	2-oxoglutarate ferredoxin oxidoreductase subunit gamma [EC:1.2.7.3]
K00179	2	1	1	1	2	1	0	1	1	2	2	1	0.9167	11	15		indolepyruvate ferredoxin oxidoreductase, alpha subunit [EC:1.2.7.8]
K00180	1	1	1	1	1	1	0	1	1	1	2	1	0.9167	11	12		indolepyruvate ferredoxin oxidoreductase, beta subunit [EC:1.2.7.8]
K00187	2	0	0	0	0	0	1	1	0	1	1	1	0.5	6	7		2-oxoisovalerate ferredoxin oxidoreductase beta subunit [EC:1.2.7.7]
K00194	0	0	0	0	0	0	0	0	1	1	0	0	0.1667	2	2	cdhD/acsD	acetyl-CoA decarbonylase/synthase, CODH/ACS complex subunit delta [EC:2.1.1.245]
K00196	0	0	0	0	0	0	0	0	1	1	0	0	0.1667	2	2	cooF	anaerobic carbon-monoxide dehydrogenase iron sulfur subunit
K00197	0	0	0	0	0	0	0	0	1	1	0	0	0.1667	2	2	cdhE/acsC	acetyl-CoA decarbonylase/synthase, CODH/ACS complex subunit gamma [EC:2.1.1.245]
K00198	0	0	0	0	0	0	0	0	1	1	0	0	0.1667	2	2	cooS	anaerobic carbon-monoxide dehydrogenase catalytic subunit [EC:1.2.7.4]
K00215	0	0	1	1	1	0	1	1	1	0	0	1	0.5833	7	7		4-hydroxy-tetrahydrodipicolinate reductase [EC:1.17.1.8]
K00226	0	0	0	0	0	2	1	1	2	0	0	1	0.4167	5	7		dihydroorotate dehydrogenase (fumarate) [EC:1.3.98.1]
K00230	0	0	1	0	0	1	0	1	1	0	1	1	0.5	6	6		menaquinone-dependent protoporphyrinogen oxidase [EC:1.3.5.3]
K00239	0	0	0	1	0	0	0	0	0	1	0	0	0.1667	2	2	sdhA/frdA	succinate dehydrogenase / fumarate reductase, flavoprotein subunit [EC:1.3.5.1 1.3.5.4]
K00240	0	0	0	1	0	0	0	0	0	0	0	0	0.0833	1	1	sdhB/frdB	succinate dehydrogenase / fumarate reductase, iron-sulfur subunit [EC:1.3.5.1 1.3.5.4]
K00243	0	0	0	0	0	0	0	0	0	0	0	1	0.0833	1	1		uncharacterized protein
K00248	4	2	2	3	0	0	0	2	0	3	2	0	0.5833	7	18		butyryl-CoA dehydrogenase [EC:1.3.8.1]
K00259	0	0	0	0	0	0	1	0	1	0	0	0	0.1667	2	2		alanine dehydrogenase [EC:1.4.1.1]
K00260	1	0	2	0	1	1	0	1	0	2	0	1	0.5833	7	9	gudB	glutamate dehydrogenase [EC:1.4.1.2]
K00261	0	1	0	1	0	1	0	0	1	0	2	0	0.4167	5	6	gluD	glutamate dehydrogenase (NAD(P)+) [EC:1.4.1.3]
K00262	0	0	0	1	0	1	1	0	2	0	2	1	0.5	6	8	gdhA	glutamate dehydrogenase (NADP+) [EC:1.4.1.4]
K00265	0	0	0	0	0	1	1	0	2	0	0	0	0.25	3	4	gltB	glutamate synthase (NADPH) large chain [EC:1.4.1.13]
K00266	1	1	2	0	2	1	2	1	1	2	2	1	0.9167	11	16	gltD	glutamate synthase (NADPH) small chain [EC:1.4.1.13]
K00278	1	1	1	1	1	1	1	1	1	1	1	1	1	12	12	nadB	L-aspartate oxidase [EC:1.4.3.16]
K00282	2	1	2	0	2	1	1	1	1	2	2	2	0.9167	11	17	gcvPA	glycine dehydrogenase subunit 1 [EC:1.4.4.2]
K00283	2	0	2	1	1	1	1	1	1	2	1	2	0.9167	11	15	gcvPB	glycine dehydrogenase subunit 2 [EC:1.4.4.2]
K00285	0	0	0	0	0	0	0	0	0	1	0	0	0.0833	1	1		D-amino-acid dehydrogenase [EC:1.4.5.1]
K00286	0	0	0	1	0	1	2	0	1	0	0	1	0.4167	5	6		pyrroline-5-carboxylate reductase [EC:1.5.1.2]
K00290	0	0	0	0	0	0	0	1	0	0	0	1	0.1667	2	2		saccharopine dehydrogenase (NAD+, L-lysine forming) [EC:1.5.1.7]
K00294	1	1	0	1	0	1	1	1	1	0	1	1	0.75	9	9		1-pyrroline-5-carboxylate dehydrogenase [EC:1.2.1.88]
K00297	1	1	2	0	1	1	0	1	2	0	0	0	0.5833	7	9	metF	methylenetetrahydrofolate reductase (NADH) [EC:1.5.1.54]
K00302	0	0	0	1	2	0	0	1	0	1	0	1	0.4167	5	6		sarcosine oxidase, subunit alpha [EC:1.5.3.1]
K00303	2	2	0	1	1	0	0	1	0	2	0	1	0.5833	7	10		sarcosine oxidase, subunit beta [EC:1.5.3.1]
K00311	0	0	0	0	0	0	1	0	0	0	0	0	0.0833	1	1		electron-transferring-flavoprotein dehydrogenase [EC:1.5.5.1]
K00318	1	1	1	1	0	1	0	1	1	0	0	1	0.6667	8	8		proline dehydrogenase [EC:1.5.5.2]
K00324	0	0	0	0	0	2	0	0	2	0	0	0	0.1667	2	4		H+-translocating NAD(P) transhydrogenase subunit alpha [EC:1.6.1.2 7.1.1.1]
K00325	0	0	0	0	0	2	0	0	1	0	0	0	0.1667	2	3		H+-translocating NAD(P) transhydrogenase subunit beta [EC:1.6.1.2 7.1.1.1]
K00331	0	0	0	0	0	0	0	0	0	0	0	1	0.0833	1	1		NADH-quinone oxidoreductase subunit B [EC:7.1.1.2]
K00332	0	1	1	1	0	0	0	0	1	0	0	1	0.4167	5	5		NADH-quinone oxidoreductase subunit C [EC:7.1.1.2]
K00333	0	0	0	0	0	0	0	0	0	0	0	1	0.0833	1	1		NADH-quinone oxidoreductase subunit D [EC:7.1.1.2]
K00334	1	0	2	1	2	1	0	1	2	2	1	5	0.8333	10	18		NADH-quinone oxidoreductase subunit E [EC:7.1.1.2]
K00335	2	0	2	1	1	0	0	0	2	2	0	1	0.5833	7	11		NADH-quinone oxidoreductase subunit F [EC:7.1.1.2]
K00336	0	0	0	0	0	0	0	0	0	0	0	1	0.0833	1	1		NADH-quinone oxidoreductase subunit G [EC:7.1.1.2]
K00337	2	2	1	1	1	1	2	1	1	3	1	2	1	12	18		NADH-quinone oxidoreductase subunit H [EC:7.1.1.2]
K00341	0	0	0	0	0	0	0	0	0	1	0	0	0.0833	1	1		NADH-quinone oxidoreductase subunit L [EC:7.1.1.2]
K00346	1	0	1	1	1	1	0	0	1	1	0	1	0.6667	8	8		Na+-transporting NADH:ubiquinone oxidoreductase subunit A [EC:7.2.1.1]
K00347	2	1	2	2	0	1	0	1	2	2	0	2	0.75	9	15		Na+-transporting NADH:ubiquinone oxidoreductase subunit B [EC:7.2.1.1]
K00348	1	1	2	2	1	1	0	1	2	2	0	2	0.8333	10	15		Na+-transporting NADH:ubiquinone oxidoreductase subunit C [EC:7.2.1.1]
K00349	0	0	2	2	1	1	0	2	2	2	0	2	0.6667	8	14		Na+-transporting NADH:ubiquinone oxidoreductase subunit D [EC:7.2.1.1]
K00350	0	1	2	2	1	1	0	1	2	2	0	2	0.75	9	14		Na+-transporting NADH:ubiquinone oxidoreductase subunit E [EC:7.2.1.1]
K00351	1	1	2	2	1	1	0	1	2	2	0	2	0.8333	10	15		Na+-transporting NADH:ubiquinone oxidoreductase subunit F [EC:7.2.1.1]
K00355	2	0	1	0	0	0	0	0	1	0	0	0	0.25	3	4		NAD(P)H dehydrogenase (quinone) [EC:1.6.5.2]
K00372	0	0	0	0	0	0	0	1	0	0	0	0	0.0833	1	1	nasA	assimilatory nitrate reductase catalytic subunit [EC:1.7.99.-]
K00381	0	0	0	0	0	0	0	1	1	1	0	0	0.25	3	3	cysI	sulfite reductase (NADPH) hemoprotein beta-component [EC:1.8.1.2]
K00382	2	0	1	1	2	2	1	1	0	1	0	2	0.75	9	13	phdD	dihydrolipoamide dehydrogenase [EC:1.8.1.4]
K00384	2	1	1	2	1	1	1	1	2	1	1	2	1	12	16		thioredoxin reductase (NADPH) [EC:1.8.1.9]
K00389	0	0	0	0	0	1	0	0	0	0	0	0	0.0833	1	1		putative membrane protein
K00425	0	0	0	0	0	0	0	0	0	0	0	1	0.0833	1	1		cytochrome bd ubiquinol oxidase subunit I [EC:7.1.1.7]
K00426	0	0	0	0	0	0	0	0	0	0	0	1	0.0833	1	1		cytochrome bd ubiquinol oxidase subunit II [EC:7.1.1.7]
K00428	0	0	0	0	0	0	0	0	0	1	0	0	0.0833	1	1		cytochrome c peroxidase [EC:1.11.1.5]
K00432	0	0	0	0	0	0	0	0	0	0	0	1	0.0833	1	1		glutathione peroxidase [EC:1.11.1.9]
K00441	0	0	0	0	0	1	0	0	1	0	0	0	0.1667	2	2		coenzyme F420 hydrogenase subunit beta [EC:1.12.98.1]
K00459	0	1	2	0	1	1	0	1	1	0	0	1	0.5833	7	8	ncd2	nitronate monooxygenase [EC:1.13.12.16]
K00518	0	0	0	0	0	0	0	0	1	0	0	0	0.0833	1	1	sodN	nickel superoxide dismutase [EC:1.15.1.1]
K00523	0	0	0	0	0	0	0	0	1	0	0	0	0.0833	1	1		CDP-4-dehydro-6-deoxyglucose reductase, E3 [EC:1.17.1.1]
K00525	2	1	1	1	3	1	1	1	1	1	0	1	0.9167	11	14		ribonucleoside-diphosphate reductase alpha chain [EC:1.17.4.1]
K00528	1	1	1	0	1	0	1	1	0	2	1	0	0.6667	8	9		ferredoxin/flavodoxin---NADP+ reductase [EC:1.18.1.2 1.19.1.1]
K00548	2	2	2	1	1	0	1	2	2	2	2	0	0.8333	10	17		5-methyltetrahydrofolate--homocysteine methyltransferase [EC:2.1.1.13]
K00554	1	1	1	0	1	1	1	1	1	1	1	1	0.9167	11	11		tRNA (guanine37-N1)-methyltransferase [EC:2.1.1.228]
K00558	0	0	0	0	1	1	0	0	1	1	0	0	0.3333	4	4		DNA (cytosine-5)-methyltransferase 1 [EC:2.1.1.37]
K00560	1	0	1	1	0	0	0	0	1	1	0	0	0.4167	5	5		thymidylate synthase [EC:2.1.1.45]
K00566	2	1	2	2	2	2	2	2	2	2	1	2	1	12	22		tRNA-uridine 2-sulfurtransferase [EC:2.8.1.13]
K00567	1	0	2	0	1	1	1	0	1	1	1	1	0.75	9	10		methylated-DNA-[protein]-cysteine S-methyltransferase [EC:2.1.1.63]
K00568	0	0	0	0	1	0	0	0	0	0	0	0	0.0833	1	1		2-polyprenyl-6-hydroxyphenyl methylase / 3-demethylubiquinone-9 3-methyltransferase [EC:2.1.1.222 2.1.1.64]
K00570	0	0	0	0	0	0	0	0	0	1	0	0	0.0833	1	1		phosphatidylethanolamine/phosphatidyl-N-methylethanolamine N-methyltransferase [EC:2.1.1.17 2.1.1.71]
K00573	1	0	1	1	1	1	0	1	1	1	0	1	0.75	9	9		protein-L-isoaspartate(D-aspartate) O-methyltransferase [EC:2.1.1.77]
K00575	1	1	3	0	4	2	1	1	2	2	1	3	0.9167	11	21	cheR	chemotaxis protein methyltransferase CheR [EC:2.1.1.80]
K00577	0	0	0	0	0	0	0	0	1	0	0	0	0.0833	1	1	mtrA	tetrahydromethanopterin S-methyltransferase subunit A [EC:2.1.1.86]
K00588	1	0	1	1	0	0	0	0	0	1	0	0	0.3333	4	4		caffeoyl-CoA O-methyltransferase [EC:2.1.1.104]
K00598	0	0	0	0	0	0	1	0	1	0	0	0	0.1667	2	2		trans-aconitate 2-methyltransferase [EC:2.1.1.144]
K00600	1	1	1	1	2	1	1	1	3	1	0	1	0.9167	11	14	glyA	glycine hydroxymethyltransferase [EC:2.1.2.1]
K00602	1	1	1	0	1	1	1	1	1	1	1	1	0.9167	11	11		phosphoribosylaminoimidazolecarboxamide formyltransferase / IMP cyclohydrolase [EC:2.1.2.3 3.5.4.10]
K00604	2	1	2	1	2	2	1	2	1	2	2	2	1	12	20		methionyl-tRNA formyltransferase [EC:2.1.2.9]
K00605	1	1	1	1	1	1	1	1	1	0	1	1	0.9167	11	11	gcvT	aminomethyltransferase [EC:2.1.2.10]
K00606	1	0	1	1	1	1	1	1	1	1	1	1	0.9167	11	11		3-methyl-2-oxobutanoate hydroxymethyltransferase [EC:2.1.2.11]
K00609	2	1	1	1	0	1	1	1	1	1	1	1	0.9167	11	12		aspartate carbamoyltransferase catalytic subunit [EC:2.1.3.2]
K00611	1	1	1	1	0	0	1	1	1	1	0	1	0.75	9	9		ornithine carbamoyltransferase [EC:2.1.3.3]
K00612	2	1	1	0	1	1	2	1	1	1	0	0	0.75	9	11		carbamoyltransferase [EC:2.1.3.-]
K00613	0	0	0	0	0	0	0	0	0	2	0	0	0.0833	1	2		glycine amidinotransferase [EC:2.1.4.1]
K00615	1	2	4	4	1	4	1	1	1	2	1	1	1	12	23		transketolase [EC:2.2.1.1]
K00616	1	1	1	1	2	0	2	2	2	2	1	1	0.9167	11	16		transaldolase [EC:2.2.1.2]
K00619	0	0	0	1	0	0	0	0	0	0	0	0	0.0833	1	1		amino-acid N-acetyltransferase [EC:2.3.1.1]
K00625	1	0	1	1	1	1	1	1	1	0	1	1	0.8333	10	10	pta	phosphate acetyltransferase [EC:2.3.1.8]
K00626	2	1	2	2	0	0	0	2	0	4	3	0	0.5833	7	16		acetyl-CoA C-acetyltransferase [EC:2.3.1.9]
K00627	0	0	0	0	0	0	0	0	0	0	0	1	0.0833	1	1	pdhC	pyruvate dehydrogenase E2 component (dihydrolipoamide acetyltransferase) [EC:2.3.1.12]
K00634	2	1	2	2	0	2	1	2	2	2	2	2	0.9167	11	20		phosphate butyryltransferase [EC:2.3.1.19]
K00639	1	1	2	1	0	2	1	3	2	1	1	2	0.9167	11	17		glycine C-acetyltransferase [EC:2.3.1.29]
K00640	0	0	1	0	0	1	2	0	1	1	0	0	0.4167	5	6	cysE	serine O-acetyltransferase [EC:2.3.1.30]
K00641	0	0	0	0	0	1	1	0	1	0	0	0	0.25	3	3		homoserine O-acetyltransferase/O-succinyltransferase [EC:2.3.1.31 2.3.1.46]
K00645	1	1	1	0	2	1	1	1	1	1	1	1	0.9167	11	12		[acyl-carrier-protein] S-malonyltransferase [EC:2.3.1.39]
K00647	0	0	0	0	0	0	0	0	1	1	0	0	0.1667	2	2		3-oxoacyl-[acyl-carrier-protein] synthase I [EC:2.3.1.41]
K00648	1	1	1	0	2	1	1	1	2	1	1	1	0.9167	11	13		3-oxoacyl-[acyl-carrier-protein] synthase III [EC:2.3.1.180]
K00651	0	0	0	0	0	0	0	0	1	0	0	0	0.0833	1	1		homoserine O-succinyltransferase/O-acetyltransferase [EC:2.3.1.46 2.3.1.31]
K00652	2	1	1	1	0	1	1	1	1	2	0	1	0.8333	10	12		8-amino-7-oxononanoate synthase [EC:2.3.1.47]
K00655	3	1	3	0	1	2	1	2	1	3	0	0	0.75	9	17		1-acyl-sn-glycerol-3-phosphate acyltransferase [EC:2.3.1.51]
K00674	0	0	1	0	1	0	0	1	0	0	0	1	0.3333	4	4		2,3,4,5-tetrahydropyridine-2,6-dicarboxylate N-succinyltransferase [EC:2.3.1.117]
K00675	0	0	0	0	0	0	0	0	1	0	0	0	0.0833	1	1		N-hydroxyarylamine O-acetyltransferase [EC:2.3.1.118]
K00677	1	1	1	1	0	1	1	1	1	1	1	2	0.9167	11	12		UDP-N-acetylglucosamine acyltransferase [EC:2.3.1.129]
K00681	5	0	2	3	1	0	0	1	1	8	1	0	0.6667	8	22	ggt	gamma-glutamyltranspeptidase / glutathione hydrolase [EC:2.3.2.2 3.4.19.13]
K00683	2	0	1	1	1	1	1	1	1	1	0	0	0.75	9	10		glutaminyl-peptide cyclotransferase [EC:2.3.2.5]
K00688	0	0	0	0	1	2	1	0	1	1	0	1	0.5	6	7	glgP	glycogen phosphorylase [EC:2.4.1.1]
K00690	0	0	0	0	0	0	0	1	0	0	0	0	0.0833	1	1		sucrose phosphorylase [EC:2.4.1.7]
K00696	0	0	0	0	0	0	0	1	0	1	0	0	0.1667	2	2		sucrose-phosphate synthase [EC:2.4.1.14]
K00700	0	0	0	0	0	0	0	0	1	0	0	0	0.0833	1	1	glgB	1,4-alpha-glucan branching enzyme [EC:2.4.1.18]
K00702	0	0	0	0	1	1	1	0	2	1	0	0	0.4167	5	6	GT36	cellobiose phosphorylase [EC:2.4.1.20]
K00703	1	1	1	0	1	1	1	1	1	2	1	2	0.9167	11	13	glgA	starch synthase [EC:2.4.1.21]
K00705	0	0	0	0	1	1	0	0	1	1	0	1	0.4167	5	5	malQ	4-alpha-glucanotransferase [EC:2.4.1.25]
K00721	3	1	1	1	1	1	1	1	1	2	1	1	1	12	15		dolichol-phosphate mannosyltransferase [EC:2.4.1.83]
K00748	1	2	1	1	1	1	1	1	1	1	1	1	1	12	13		lipid-A-disaccharide synthase [EC:2.4.1.182]
K00754	1	0	0	0	1	0	0	1	0	1	1	0	0.4167	5	5		L-malate glycosyltransferase [EC:2.4.1.-]
K00756	0	0	1	0	1	1	1	1	1	0	0	0	0.5	6	6		pyrimidine-nucleoside phosphorylase [EC:2.4.2.2]
K00759	1	0	1	1	1	1	0	1	1	1	0	1	0.75	9	9		adenine phosphoribosyltransferase [EC:2.4.2.7]
K00760	1	0	1	0	1	1	1	1	1	1	1	1	0.8333	10	10		hypoxanthine phosphoribosyltransferase [EC:2.4.2.8]
K00761	0	0	0	0	0	0	0	0	0	0	0	1	0.0833	1	1		uracil phosphoribosyltransferase [EC:2.4.2.9]
K00762	1	0	1	1	0	1	1	1	1	1	0	1	0.75	9	9		orotate phosphoribosyltransferase [EC:2.4.2.10]
K00763	1	0	0	0	1	0	0	0	0	0	0	1	0.25	3	3		nicotinate phosphoribosyltransferase [EC:6.3.4.21]
K00764	4	1	2	2	1	1	1	2	2	2	1	1	1	12	20		amidophosphoribosyltransferase [EC:2.4.2.14]
K00765	0	0	1	0	0	1	1	1	1	1	0	1	0.5833	7	7		ATP phosphoribosyltransferase [EC:2.4.2.17]
K00766	0	0	1	0	1	1	1	1	1	1	1	0	0.6667	8	8		anthranilate phosphoribosyltransferase [EC:2.4.2.18]
K00767	1	0	1	0	1	1	1	1	1	1	1	1	0.8333	10	10		nicotinate-nucleotide pyrophosphorylase (carboxylating) [EC:2.4.2.19]
K00768	0	0	0	0	0	0	0	0	0	0	0	1	0.0833	1	1		nicotinate-nucleotide--dimethylbenzimidazole phosphoribosyltransferase [EC:2.4.2.21]
K00772	1	0	1	0	1	1	1	1	1	1	1	1	0.8333	10	10		5'-methylthioadenosine phosphorylase [EC:2.4.2.28]
K00773	1	1	1	1	1	2	1	1	1	1	1	1	1	12	13		queuine tRNA-ribosyltransferase [EC:2.4.2.29]
K00782	0	0	0	0	0	0	0	0	0	1	1	1	0.25	3	3		L-lactate dehydrogenase complex protein LldG
K00783	0	1	1	0	0	1	1	1	1	0	0	1	0.5833	7	7		23S rRNA (pseudouridine1915-N3)-methyltransferase [EC:2.1.1.177]
K00784	0	0	0	0	0	0	1	1	0	1	0	0	0.25	3	3		ribonuclease Z [EC:3.1.26.11]
K00788	1	0	1	1	0	1	1	1	1	1	1	1	0.8333	10	10	thiE	thiamine-phosphate pyrophosphorylase [EC:2.5.1.3]
K00789	1	1	1	1	1	0	1	1	1	1	0	2	0.8333	10	11		S-adenosylmethionine synthetase [EC:2.5.1.6]
K00790	1	0	1	1	0	1	1	1	1	1	0	1	0.75	9	9		UDP-N-acetylglucosamine 1-carboxyvinyltransferase [EC:2.5.1.7]
K00791	1	1	1	1	1	1	1	1	1	1	0	1	0.9167	11	11		tRNA dimethylallyltransferase [EC:2.5.1.75]
K00793	1	0	1	0	0	1	1	1	1	1	0	1	0.6667	8	8	ribE	riboflavin synthase [EC:2.5.1.9]
K00794	1	0	1	1	1	1	1	1	1	1	0	1	0.8333	10	10	ribH	6,7-dimethyl-8-ribityllumazine synthase [EC:2.5.1.78]
K00796	1	0	1	1	0	1	1	1	1	0	1	1	0.75	9	9		dihydropteroate synthase [EC:2.5.1.15]
K00797	3	0	2	1	1	3	1	1	3	1	1	1	0.9167	11	18		spermidine synthase [EC:2.5.1.16]
K00798	0	0	0	0	0	1	0	0	0	0	0	0	0.0833	1	1	pduO	cob(I)alamin adenosyltransferase [EC:2.5.1.17]
K00800	0	1	1	0	1	1	1	1	1	2	1	1	0.8333	10	11		3-phosphoshikimate 1-carboxyvinyltransferase [EC:2.5.1.19]
K00806	1	1	1	0	1	1	2	1	1	0	1	1	0.8333	10	11		undecaprenyl diphosphate synthase [EC:2.5.1.31]
K00809	1	1	1	1	1	1	1	1	0	2	0	0	0.75	9	10		deoxyhypusine synthase [EC:2.5.1.46]
K00812	2	1	2	1	1	0	0	2	0	0	1	1	0.6667	8	11	aspB	aspartate aminotransferase [EC:2.6.1.1]
K00817	0	0	3	0	0	1	1	1	2	2	1	1	0.6667	8	12		histidinol-phosphate aminotransferase [EC:2.6.1.9]
K00819	1	1	1	1	0	1	1	1	1	2	1	1	0.9167	11	12		ornithine--oxo-acid transaminase [EC:2.6.1.13]
K00820	1	1	3	1	0	1	1	1	2	0	1	1	0.8333	10	13	glmS	glutamine---fructose-6-phosphate transaminase (isomerizing) [EC:2.6.1.16]
K00821	1	1	1	0	0	0	0	0	0	0	0	0	0.25	3	3		acetylornithine/N-succinyldiaminopimelate aminotransferase [EC:2.6.1.11 2.6.1.17]
K00823	0	1	0	0	0	0	0	0	1	1	0	0	0.25	3	3		4-aminobutyrate aminotransferase [EC:2.6.1.19]
K00824	0	0	0	0	0	1	1	0	1	0	0	0	0.25	3	3		D-alanine transaminase [EC:2.6.1.21]
K00826	3	2	2	0	0	1	1	1	1	3	1	1	0.8333	10	16		branched-chain amino acid aminotransferase [EC:2.6.1.42]
K00830	1	1	0	0	0	0	0	1	0	2	0	0	0.3333	4	5	AGXT	alanine-glyoxylate transaminase / serine-glyoxylate transaminase / serine-pyruvate transaminase [EC:2.6.1.44 2.6.1.45 2.6.1.51]
K00831	1	0	1	0	1	1	1	1	1	0	0	1	0.6667	8	8		phosphoserine aminotransferase [EC:2.6.1.52]
K00832	0	0	0	0	0	0	0	1	0	0	0	0	0.0833	1	1		aromatic-amino-acid transaminase [EC:2.6.1.57]
K00836	1	1	0	0	0	0	0	0	0	1	0	0	0.25	3	3		diaminobutyrate-2-oxoglutarate transaminase [EC:2.6.1.76]
K00845	1	1	0	0	0	0	0	0	0	1	0	0	0.25	3	3	glk	glucokinase [EC:2.7.1.2]
K00847	2	0	1	2	1	1	1	1	2	2	0	1	0.8333	10	14	scrK	fructokinase [EC:2.7.1.4]
K00848	0	0	0	0	0	1	0	1	1	1	1	0	0.4167	5	5		rhamnulokinase [EC:2.7.1.5]
K00849	1	2	1	0	1	1	1	2	1	5	2	2	0.9167	11	19	galK	galactokinase [EC:2.7.1.6]
K00850	0	0	0	0	0	0	0	0	2	0	0	0	0.0833	1	2	pfkA	6-phosphofructokinase 1 [EC:2.7.1.11]
K00852	0	0	0	0	0	0	0	0	2	0	0	0	0.0833	1	2		ribokinase [EC:2.7.1.15]
K00853	1	0	1	0	0	1	1	0	1	1	0	0	0.5	6	6		L-ribulokinase [EC:2.7.1.16]
K00854	1	1	3	1	2	2	2	1	1	1	1	1	1	12	17		xylulokinase [EC:2.7.1.17]
K00856	1	0	1	1	1	1	0	1	1	1	0	1	0.75	9	9		adenosine kinase [EC:2.7.1.20]
K00858	1	1	1	1	1	1	1	1	1	1	1	1	1	12	12		NAD+ kinase [EC:2.7.1.23]
K00859	2	0	1	0	1	1	1	1	1	1	0	1	0.75	9	10		dephospho-CoA kinase [EC:2.7.1.24]
K00860	0	0	1	0	0	0	0	0	1	0	1	0	0.25	3	3	cysC	adenylylsulfate kinase [EC:2.7.1.25]
K00865	0	0	1	0	0	1	0	0	1	0	0	0	0.25	3	3		glycerate 2-kinase [EC:2.7.1.165]
K00873	1	0	0	0	1	1	0	1	0	1	0	1	0.5	6	6	PK	pyruvate kinase [EC:2.7.1.40]
K00874	0	1	1	0	1	2	2	1	2	2	0	0	0.6667	8	12		2-dehydro-3-deoxygluconokinase [EC:2.7.1.45]
K00876	3	1	1	0	1	1	1	1	2	2	1	1	0.9167	11	15		uridine kinase [EC:2.7.1.48]
K00882	0	0	0	0	0	0	0	0	1	0	0	0	0.0833	1	1		1-phosphofructokinase [EC:2.7.1.56]
K00891	0	0	1	0	1	1	1	1	1	1	1	1	0.75	9	9		shikimate kinase [EC:2.7.1.71]
K00903	0	1	0	1	0	0	0	0	0	0	0	0	0.1667	2	2		protein-tyrosine kinase [EC:2.7.10.2]
K00912	1	1	1	1	1	1	1	1	1	1	1	1	1	12	12		tetraacyldisaccharide 4'-kinase [EC:2.7.1.130]
K00917	0	0	0	0	0	0	1	0	0	0	0	0	0.0833	1	1		tagatose 6-phosphate kinase [EC:2.7.1.144]
K00919	1	1	1	0	1	1	1	1	1	1	1	0	0.8333	10	10		4-diphosphocytidyl-2-C-methyl-D-erythritol kinase [EC:2.7.1.148]
K00925	3	1	2	2	1	2	0	2	2	2	2	1	0.9167	11	20	ackA	acetate kinase [EC:2.7.2.1]
K00926	1	0	1	1	1	0	0	1	1	2	1	1	0.75	9	10	arcC	carbamate kinase [EC:2.7.2.2]
K00927	1	0	1	1	1	1	1	1	1	0	1	1	0.8333	10	10	pgk	phosphoglycerate kinase [EC:2.7.2.3]
K00928	0	0	1	1	2	1	1	1	1	0	0	1	0.6667	8	9		aspartate kinase [EC:2.7.2.4]
K00929	2	2	2	2	2	2	1	3	2	2	3	2	1	12	25		butyrate kinase [EC:2.7.2.7]
K00931	0	0	0	0	0	1	1	0	1	0	0	0	0.25	3	3		glutamate 5-kinase [EC:2.7.2.11]
K00937	0	0	0	0	0	0	0	0	0	1	0	0	0.0833	1	1		polyphosphate kinase [EC:2.7.4.1]
K00939	2	0	1	2	1	1	1	2	1	2	1	1	0.9167	11	15		adenylate kinase [EC:2.7.4.3]
K00940	1	0	1	1	1	1	1	1	1	1	1	1	0.9167	11	11		nucleoside-diphosphate kinase [EC:2.7.4.6]
K00941	1	1	1	1	0	1	1	1	1	1	1	1	0.9167	11	11	thiD	hydroxymethylpyrimidine/phosphomethylpyrimidine kinase [EC:2.7.1.49 2.7.4.7]
K00942	1	1	1	1	1	1	1	1	1	0	1	1	0.9167	11	11		guanylate kinase [EC:2.7.4.8]
K00943	1	1	1	2	1	1	1	1	1	1	1	1	1	12	13		dTMP kinase [EC:2.7.4.9]
K00945	1	0	1	0	0	1	1	1	1	0	1	1	0.6667	8	8		CMP/dCMP kinase [EC:2.7.4.25]
K00946	1	1	1	1	2	1	1	1	1	1	1	1	1	12	13		thiamine-monophosphate kinase [EC:2.7.4.16]
K00948	1	2	1	0	1	1	1	1	1	1	1	0	0.8333	10	11		ribose-phosphate pyrophosphokinase [EC:2.7.6.1]
K00950	2	2	3	2	2	2	2	2	2	1	1	2	1	12	23		2-amino-4-hydroxy-6-hydroxymethyldihydropteridine diphosphokinase [EC:2.7.6.3]
K00954	1	1	1	1	0	1	1	1	1	1	1	1	0.9167	11	11		pantetheine-phosphate adenylyltransferase [EC:2.7.7.3]
K00958	1	1	1	0	1	0	0	0	1	0	1	0	0.5	6	6		sulfate adenylyltransferase [EC:2.7.7.4]
K00962	1	0	1	1	1	1	1	1	1	0	1	1	0.8333	10	10		polyribonucleotide nucleotidyltransferase [EC:2.7.7.8]
K00963	1	0	1	0	0	2	1	0	2	2	0	0	0.5	6	9		UTP--glucose-1-phosphate uridylyltransferase [EC:2.7.7.9]
K00965	1	0	0	0	0	0	1	0	0	1	0	0	0.25	3	3	galT	UDPglucose--hexose-1-phosphate uridylyltransferase [EC:2.7.7.12]
K00966	1	0	0	1	0	0	1	0	0	1	0	0	0.3333	4	4		mannose-1-phosphate guanylyltransferase [EC:2.7.7.13]
K00969	1	0	1	1	1	1	1	1	1	1	0	1	0.8333	10	10		nicotinate-nucleotide adenylyltransferase [EC:2.7.7.18]
K00970	1	0	1	1	1	1	1	1	1	1	1	1	0.9167	11	11		poly(A) polymerase [EC:2.7.7.19]
K00971	1	0	1	0	1	2	1	1	1	1	0	1	0.75	9	10		mannose-1-phosphate guanylyltransferase [EC:2.7.7.13]
K00972	2	0	1	2	0	1	0	1	1	1	1	1	0.75	9	11		UDP-N-acetylglucosamine/UDP-N-acetylgalactosamine diphosphorylase [EC:2.7.7.23 2.7.7.83]
K00973	2	0	1	1	0	1	1	1	1	1	1	1	0.8333	10	11		glucose-1-phosphate thymidylyltransferase [EC:2.7.7.24]
K00975	1	0	0	0	0	1	1	0	1	1	0	0	0.4167	5	5	glgC	glucose-1-phosphate adenylyltransferase [EC:2.7.7.27]
K00978	1	0	0	0	0	0	0	0	0	1	0	0	0.1667	2	2		glucose-1-phosphate cytidylyltransferase [EC:2.7.7.33]
K00979	1	1	1	1	0	1	1	1	1	1	1	1	0.9167	11	11		3-deoxy-manno-octulosonate cytidylyltransferase (CMP-KDO synthetase) [EC:2.7.7.38]
K00980	0	0	1	0	0	0	0	1	0	1	1	1	0.4167	5	5		glycerol-3-phosphate cytidylyltransferase [EC:2.7.7.39]
K00981	1	0	1	0	0	1	1	1	1	1	1	1	0.75	9	9		phosphatidate cytidylyltransferase [EC:2.7.7.41]
K00986	0	0	0	0	0	1	0	0	0	4	0	0	0.1667	2	5		RNA-directed DNA polymerase [EC:2.7.7.49]
K00991	0	1	1	1	1	1	0	1	1	0	1	1	0.75	9	9		2-C-methyl-D-erythritol 4-phosphate cytidylyltransferase [EC:2.7.7.60]
K00995	3	1	3	2	2	2	2	2	2	2	2	2	1	12	25		CDP-diacylglycerol---glycerol-3-phosphate 3-phosphatidyltransferase [EC:2.7.8.5]
K00997	1	1	1	1	0	1	1	1	1	0	1	1	0.8333	10	10		holo-[acyl-carrier protein] synthase [EC:2.7.8.7]
K01000	1	0	1	1	1	1	1	1	1	1	1	1	0.9167	11	11		phospho-N-acetylmuramoyl-pentapeptide-transferase [EC:2.7.8.13]
K01006	1	1	2	1	1	1	1	1	1	1	1	1	1	12	13	ppdK	pyruvate, orthophosphate dikinase [EC:2.7.9.1]
K01007	0	0	0	0	0	0	0	0	0	1	0	0	0.0833	1	1	pps	pyruvate, water dikinase [EC:2.7.9.2]
K01008	1	0	1	0	0	0	0	0	0	4	0	1	0.3333	4	7		selenide, water dikinase [EC:2.7.9.3]
K01011	0	0	0	0	1	0	0	0	1	1	0	1	0.3333	4	4	TST/sseA	thiosulfate/3-mercaptopyruvate sulfurtransferase [EC:2.8.1.1 2.8.1.2]
K01012	0	0	0	1	0	0	0	0	0	0	0	1	0.1667	2	2		biotin synthase [EC:2.8.1.6]
K01042	2	0	1	0	0	0	0	0	0	1	0	1	0.3333	4	5		L-seryl-tRNA(Ser) seleniumtransferase [EC:2.9.1.1]
K01051	0	0	0	0	0	0	1	0	1	0	0	0	0.1667	2	2		pectinesterase [EC:3.1.1.11]
K01053	0	0	1	0	0	2	0	0	3	1	0	0	0.3333	4	7		gluconolactonase [EC:3.1.1.17]
K01056	1	0	1	0	1	3	1	2	1	1	1	1	0.8333	10	13		peptidyl-tRNA hydrolase, PTH1 family [EC:3.1.1.29]
K01057	0	0	0	0	0	1	0	0	2	0	0	0	0.1667	2	3		6-phosphogluconolactonase [EC:3.1.1.31]
K01060	0	0	0	0	0	0	0	0	1	0	0	0	0.0833	1	1		cephalosporin-C deacetylase [EC:3.1.1.41]
K01061	0	0	0	0	0	0	0	0	0	1	0	0	0.0833	1	1		carboxymethylenebutenolidase [EC:3.1.1.45]
K01069	2	1	2	2	1	2	1	2	2	1	1	2	1	12	19		hydroxyacylglutathione hydrolase [EC:3.1.2.6]
K01077	1	1	1	0	0	1	1	1	2	2	0	1	0.75	9	11	phoA	alkaline phosphatase [EC:3.1.3.1]
K01079	0	1	0	0	0	0	0	0	0	0	0	0	0.0833	1	1		phosphoserine phosphatase [EC:3.1.3.3]
K01082	1	2	1	0	1	0	0	1	1	0	0	0	0.5	6	7	cysQ	3'(2'), 5'-bisphosphate nucleotidase [EC:3.1.3.7]
K01083	0	0	1	1	0	0	0	0	0	1	0	0	0.25	3	3		3-phytase [EC:3.1.3.8]
K01087	0	0	0	0	0	1	0	0	0	0	0	0	0.0833	1	1	otsB	trehalose 6-phosphate phosphatase [EC:3.1.3.12]
K01091	2	1	2	1	2	1	1	2	1	2	1	3	1	12	19		phosphoglycolate phosphatase [EC:3.1.3.18]
K01092	2	1	1	0	0	1	1	1	2	1	0	1	0.75	9	11		myo-inositol-1(or 4)-monophosphatase [EC:3.1.3.25]
K01095	1	1	1	1	0	1	1	1	1	1	1	1	0.9167	11	11		phosphatidylglycerophosphatase A [EC:3.1.3.27]
K01104	0	1	1	1	0	1	1	1	1	1	1	1	0.8333	10	10		protein-tyrosine phosphatase [EC:3.1.3.48]
K01113	0	0	1	1	0	0	0	0	0	1	0	0	0.25	3	3		alkaline phosphatase D [EC:3.1.3.1]
K01126	0	0	2	0	0	1	0	0	1	2	0	0	0.3333	4	6		glycerophosphoryl diester phosphodiesterase [EC:3.1.4.46]
K01129	1	0	1	1	1	1	1	1	1	1	0	2	0.8333	10	11		dGTPase [EC:3.1.5.1]
K01130	0	0	0	0	0	0	0	0	0	1	0	0	0.0833	1	1		arylsulfatase [EC:3.1.6.1]
K01133	0	0	1	0	0	0	0	0	0	1	0	0	0.1667	2	2		choline-sulfatase [EC:3.1.6.6]
K01134	0	0	1	1	0	0	0	0	1	2	0	0	0.3333	4	5		arylsulfatase A [EC:3.1.6.8]
K01136	0	0	1	0	0	0	0	0	1	0	0	0	0.1667	2	2		iduronate 2-sulfatase [EC:3.1.6.13]
K01139	1	1	1	2	1	1	1	1	1	1	1	1	1	12	13		GTP diphosphokinase / guanosine-3',5'-bis(diphosphate) 3'-diphosphatase [EC:2.7.6.5 3.1.7.2]
K01142	1	1	1	1	1	2	1	1	1	0	0	0	0.75	9	10		exodeoxyribonuclease III [EC:3.1.11.2]
K01151	1	1	1	0	1	1	0	1	0	0	1	1	0.6667	8	8		deoxyribonuclease IV [EC:3.1.21.2]
K01153	0	0	0	0	0	1	1	0	1	0	0	1	0.3333	4	4		type I restriction enzyme, R subunit [EC:3.1.21.3]
K01154	0	0	0	0	0	2	0	0	1	0	0	1	0.25	3	4		type I restriction enzyme, S subunit [EC:3.1.21.3]
K01156	0	0	0	0	0	0	0	0	1	0	0	1	0.1667	2	2		type III restriction enzyme [EC:3.1.21.5]
K01159	1	1	1	0	1	1	0	1	1	0	1	1	0.75	9	9		crossover junction endodeoxyribonuclease RuvC [EC:3.1.21.10]
K01163	0	0	0	1	0	1	0	1	2	0	0	0	0.3333	4	5		uncharacterized protein
K01173	0	0	0	0	0	0	0	1	0	0	0	1	0.1667	2	2		endonuclease G, mitochondrial
K01174	0	0	0	0	0	0	0	1	0	0	0	0	0.0833	1	1		micrococcal nuclease [EC:3.1.31.1]
K01179	0	0	1	0	1	13	6	0	13	1	0	0	0.5	6	35	Endoglucanase	endoglucanase [EC:3.2.1.4]
K01181	0	0	4	0	0	6	4	0	5	0	0	0	0.3333	4	19		endo-1,4-beta-xylanase [EC:3.2.1.8]
K01183	0	0	0	0	0	0	0	0	3	0	0	0	0.0833	1	3	chitinase	chitinase [EC:3.2.1.14]
K01187	1	2	2	0	2	0	1	2	2	2	1	2	0.8333	10	17	malZ	alpha-glucosidase [EC:3.2.1.20]
K01190	2	0	8	1	2	5	4	1	8	1	2	4	0.9167	11	38		beta-galactosidase [EC:3.2.1.23]
K01191	2	0	0	0	0	0	0	2	1	3	3	0	0.4167	5	11		alpha-mannosidase [EC:3.2.1.24]
K01192	1	2	4	0	1	0	1	1	1	1	1	1	0.8333	10	14		beta-mannosidase [EC:3.2.1.25]
K01194	1	0	0	0	0	0	0	0	0	0	0	0	0.0833	1	1	treA	alpha,alpha-trehalase [EC:3.2.1.28]
K01195	0	0	1	0	0	1	0	0	2	1	0	0	0.3333	4	5		beta-glucuronidase [EC:3.2.1.31]
K01198	0	0	3	0	0	5	4	0	2	2	0	0	0.4167	5	16		xylan 1,4-beta-xylosidase [EC:3.2.1.37]
K01200	0	0	0	0	0	1	1	0	1	0	0	0	0.25	3	3	pulA	pullulanase [EC:3.2.1.41]
K01201	0	0	0	0	0	1	0	0	3	0	0	0	0.1667	2	4		glucosylceramidase [EC:3.2.1.45]
K01205	0	0	0	0	1	0	0	0	0	0	0	0	0.0833	1	1		alpha-N-acetylglucosaminidase [EC:3.2.1.50]
K01206	2	0	1	0	1	1	1	2	6	4	2	4	0.8333	10	24		alpha-L-fucosidase [EC:3.2.1.51]
K01207	2	1	3	2	1	1	1	0	1	3	0	0	0.75	9	15	nagZ	beta-N-acetylhexosaminidase [EC:3.2.1.52]
K01208	0	0	0	0	1	1	0	0	1	0	0	1	0.3333	4	4	cd	cyclomaltodextrinase / maltogenic alpha-amylase / neopullulanase [EC:3.2.1.54 3.2.1.133 3.2.1.135]
K01209	0	1	2	0	0	3	2	1	2	3	1	0	0.6667	8	15		alpha-L-arabinofuranosidase [EC:3.2.1.55]
K01214	0	0	0	0	0	0	0	0	0	0	0	1	0.0833	1	1	treX	isoamylase [EC:3.2.1.68]
K01218	0	0	0	0	0	1	2	0	6	0	0	0	0.25	3	9		mannan endo-1,4-beta-mannosidase [EC:3.2.1.78]
K01224	0	0	0	0	0	0	0	0	3	0	0	0	0.0833	1	3		arabinogalactan endo-1,4-beta-galactosidase [EC:3.2.1.89]
K01235	0	0	2	0	0	1	1	0	2	0	0	0	0.3333	4	6		alpha-glucuronidase [EC:3.2.1.139]
K01246	1	1	1	0	0	1	0	1	0	1	1	1	0.6667	8	8		DNA-3-methyladenine glycosylase I [EC:3.2.2.20]
K01251	1	1	1	1	1	0	1	1	1	1	2	1	0.9167	11	12		adenosylhomocysteinase [EC:3.3.1.1]
K01256	3	1	2	0	2	0	0	0	1	4	0	0	0.5	6	13	pepN	aminopeptidase N [EC:3.4.11.2]
K01258	1	0	2	1	1	1	1	1	1	1	1	2	0.9167	11	13	pepT	tripeptide aminopeptidase [EC:3.4.11.4]
K01259	2	1	1	1	1	0	0	0	1	3	0	0	0.5833	7	10	pip	proline iminopeptidase [EC:3.4.11.5]
K01262	4	5	4	2	0	0	0	1	1	4	1	3	0.75	9	25	pepP	Xaa-Pro aminopeptidase [EC:3.4.11.9]
K01265	1	0	1	1	0	1	1	1	1	1	1	1	0.8333	10	10	map	methionyl aminopeptidase [EC:3.4.11.18]
K01266	3	2	1	1	1	0	0	1	0	2	1	0	0.6667	8	12	dmpA	D-aminopeptidase [EC:3.4.11.19]
K01270	2	2	1	1	1	2	1	1	1	1	0	1	0.9167	11	14	pepD	dipeptidase D [EC:3.4.13.-]
K01271	0	1	2	0	0	1	0	1	1	3	1	0	0.5833	7	10	pepQ	Xaa-Pro dipeptidase [EC:3.4.13.9]
K01273	5	1	5	3	0	0	0	1	1	6	0	0	0.5833	7	22	DPEP	membrane dipeptidase [EC:3.4.13.19]
K01277	0	0	0	0	0	0	0	0	0	1	0	0	0.0833	1	1	DPP3	dipeptidyl-peptidase III [EC:3.4.14.4]
K01278	2	1	3	1	5	0	0	1	1	2	1	3	0.8333	10	20	DPP4	dipeptidyl-peptidase 4 [EC:3.4.14.5]
K01283	0	0	0	0	0	1	1	0	1	0	0	0	0.25	3	3	ACE	peptidyl-dipeptidase A [EC:3.4.15.1]
K01284	1	1	1	0	2	1	0	1	1	1	1	1	0.8333	10	11	dcp	peptidyl-dipeptidase Dcp [EC:3.4.15.5]
K01286	0	0	4	2	0	0	0	0	2	0	0	2	0.3333	4	10	E3.4.16.4	D-alanyl-D-alanine carboxypeptidase [EC:3.4.16.4]
K01295	1	0	0	0	0	0	0	0	0	1	1	0	0.25	3	3	cpg	glutamate carboxypeptidase [EC:3.4.17.11]
K01301	0	0	0	0	0	0	0	0	0	1	0	0	0.0833	1	1		N-acetylated-alpha-linked acidic dipeptidase [EC:3.4.17.21]
K01302	1	0	0	0	0	0	0	0	0	6	0	2	0.25	3	9	CPQ	carboxypeptidase Q [EC:3.4.17.-]
K01305	1	0	0	0	0	0	0	0	0	1	0	0	0.1667	2	2		beta-aspartyl-dipeptidase (metallo-type) [EC:3.4.19.-]
K01322	1	0	1	3	1	0	0	0	0	0	0	1	0.4167	5	7	PREP	prolyl oligopeptidase [EC:3.4.21.26]
K01338	1	0	1	1	0	2	1	1	1	1	1	1	0.8333	10	11	lon	ATP-dependent Lon protease [EC:3.4.21.53]
K01354	2	1	1	0	0	0	0	1	0	0	1	0	0.4167	5	6	ptrB	oligopeptidase B [EC:3.4.21.83]
K01356	1	0	0	0	1	0	0	1	1	1	1	1	0.5833	7	7		repressor LexA [EC:3.4.21.88]
K01358	2	0	1	1	1	1	1	1	1	1	1	1	0.9167	11	12		ATP-dependent Clp protease, protease subunit [EC:3.4.21.92]
K01372	1	0	1	0	3	0	0	2	2	0	3	4	0.5833	7	16		bleomycin hydrolase [EC:3.4.22.40]
K01400	2	1	0	0	0	0	0	0	0	0	0	0	0.1667	2	3		bacillolysin [EC:3.4.24.28]
K01409	0	1	1	1	1	1	1	1	2	1	1	0	0.8333	10	11		N6-L-threonylcarbamoyladenine synthase [EC:2.3.1.234]
K01419	0	1	1	1	1	0	1	1	1	1	0	1	0.75	9	9	hslV	ATP-dependent HslUV protease, peptidase subunit HslV [EC:3.4.25.2]
K01424	0	0	1	0	1	0	0	0	0	0	0	0	0.1667	2	2		L-asparaginase [EC:3.5.1.1]
K01426	1	0	2	0	0	0	0	0	0	1	0	0	0.25	3	4		amidase [EC:3.5.1.4]
K01431	1	0	1	1	0	0	0	0	0	1	1	0	0.4167	5	5		beta-ureidopropionase [EC:3.5.1.6]
K01434	1	1	1	1	1	1	1	1	1	2	0	1	0.9167	11	12		penicillin G amidase [EC:3.5.1.11]
K01438	0	0	1	1	1	1	1	1	0	1	0	1	0.6667	8	8		acetylornithine deacetylase [EC:3.5.1.16]
K01439	1	1	0	1	2	1	0	1	1	2	1	1	0.8333	10	12		succinyl-diaminopimelate desuccinylase [EC:3.5.1.18]
K01443	0	0	0	0	0	0	0	0	1	0	0	0	0.0833	1	1	nagA	N-acetylglucosamine-6-phosphate deacetylase [EC:3.5.1.25]
K01444	2	1	0	1	0	0	0	1	0	2	0	0	0.4167	5	7		N4-(beta-N-acetylglucosaminyl)-L-asparaginase [EC:3.5.1.26]
K01447	0	1	0	0	0	0	0	0	0	0	0	0	0.0833	1	1		N-acetylmuramoyl-L-alanine amidase [EC:3.5.1.28]
K01448	3	1	1	3	1	1	1	1	1	4	2	2	1	12	21		N-acetylmuramoyl-L-alanine amidase [EC:3.5.1.28]
K01462	1	1	1	0	0	1	1	1	1	3	1	2	0.8333	10	13		peptide deformylase [EC:3.5.1.88]
K01463	1	0	0	0	0	0	0	0	2	1	0	0	0.25	3	4		N-acetylglucosamine malate deacetylase 1 [EC:3.5.1.-]
K01464	1	0	0	0	0	0	0	0	0	0	0	0	0.0833	1	1		dihydropyrimidinase [EC:3.5.2.2]
K01465	1	1	1	2	1	1	1	1	1	1	1	1	1	12	13		dihydroorotase [EC:3.5.2.3]
K01467	1	1	0	0	0	0	0	0	0	0	0	1	0.25	3	3		beta-lactamase class C [EC:3.5.2.6]
K01468	1	0	1	0	1	0	0	1	1	1	1	1	0.6667	8	8		imidazolonepropionase [EC:3.5.2.7]
K01469	0	0	1	1	0	0	0	1	0	1	1	0	0.4167	5	5		5-oxoprolinase (ATP-hydrolysing) [EC:3.5.2.9]
K01470	4	3	2	3	0	1	0	0	2	3	0	2	0.6667	8	20		creatinine amidohydrolase [EC:3.5.2.10]
K01476	2	0	0	0	0	0	0	0	0	3	0	0	0.1667	2	5		arginase [EC:3.5.3.1]
K01479	0	0	0	0	0	0	0	0	0	0	1	1	0.1667	2	2		formiminoglutamase [EC:3.5.3.8]
K01480	1	1	1	1	1	1	1	1	0	2	0	1	0.8333	10	11		agmatinase [EC:3.5.3.11]
K01482	1	1	1	0	1	0	0	0	1	1	1	1	0.6667	8	8		dimethylargininase [EC:3.5.3.18]
K01483	0	0	0	0	0	0	0	0	1	0	0	0	0.0833	1	1		ureidoglycolate lyase [EC:4.3.2.3]
K01486	0	0	0	0	0	0	2	0	0	0	1	0	0.1667	2	3		adenine deaminase [EC:3.5.4.2]
K01488	0	0	0	0	0	1	0	0	0	0	1	1	0.25	3	3		adenosine deaminase [EC:3.5.4.4]
K01489	0	0	1	0	1	1	1	1	1	0	0	1	0.5833	7	7		cytidine deaminase [EC:3.5.4.5]
K01491	1	2	1	1	1	1	1	1	1	1	0	1	0.9167	11	12	folD	methylenetetrahydrofolate dehydrogenase (NADP+) / methenyltetrahydrofolate cyclohydrolase [EC:1.5.1.5 3.5.4.9]
K01493	1	1	1	1	1	1	1	1	2	1	0	1	0.9167	11	12		dCMP deaminase [EC:3.5.4.12]
K01495	1	1	0	1	0	0	0	0	1	0	0	1	0.4167	5	5		GTP cyclohydrolase IA [EC:3.5.4.16]
K01496	0	0	0	0	0	0	1	0	0	0	0	1	0.1667	2	2		phosphoribosyl-AMP cyclohydrolase [EC:3.5.4.19]
K01500	0	1	0	0	0	0	0	0	0	0	0	0	0.0833	1	1	fchA	methenyltetrahydrofolate cyclohydrolase [EC:3.5.4.9]
K01506	0	0	0	0	0	0	0	0	1	1	0	0	0.1667	2	2		5-aminopentanamidase [EC:3.5.1.30]
K01507	0	0	0	0	2	0	0	0	0	1	0	1	0.25	3	4		inorganic pyrophosphatase [EC:3.6.1.1]
K01512	0	0	1	1	1	1	1	1	1	1	1	1	0.8333	10	10		acylphosphatase [EC:3.6.1.7]
K01515	1	1	1	2	0	1	1	1	1	2	1	0	0.8333	10	12		ADP-ribose pyrophosphatase [EC:3.6.1.13]
K01519	1	1	1	1	0	1	1	1	1	0	1	1	0.8333	10	10		inosine triphosphate pyrophosphatase [EC:3.6.1.-]
K01520	1	0	1	0	1	1	1	1	1	0	1	1	0.75	9	9		dUTP pyrophosphatase [EC:3.6.1.23]
K01524	1	1	0	0	0	1	1	1	1	1	1	1	0.75	9	9		exopolyphosphatase / guanosine-5'-triphosphate,3'-diphosphate pyrophosphatase [EC:3.6.1.11 3.6.1.40]
K01534	0	0	0	0	1	0	0	0	0	0	0	0	0.0833	1	1		Zn2+/Cd2+-exporting ATPase [EC:7.2.2.12 7.2.2.21]
K01537	0	0	0	0	0	1	0	0	0	0	0	0	0.0833	1	1		P-type Ca2+ transporter type 2C [EC:7.2.2.10]
K01546	1	0	0	0	0	0	0	0	0	0	0	0	0.0833	1	1	kdp	potassium-transporting ATPase potassium-binding subunit
K01552	0	0	1	0	0	0	0	0	0	0	0	0	0.0833	1	1		energy-coupling factor transport system ATP-binding protein [EC:7.-.-.-]
K01556	2	0	1	0	0	0	0	1	0	1	0	0	0.3333	4	5		kynureninase [EC:3.7.1.3]
K01565	0	0	0	0	0	0	0	0	1	0	0	0	0.0833	1	1		N-sulfoglucosamine sulfohydrolase [EC:3.10.1.1]
K01571	0	0	0	0	0	0	0	0	0	0	0	1	0.0833	1	1		oxaloacetate decarboxylase (Na+ extruding) subunit alpha [EC:7.2.4.2]
K01575	0	0	1	0	0	0	0	0	1	0	0	0	0.1667	2	2		acetolactate decarboxylase [EC:4.1.1.5]
K01578	0	0	0	0	0	0	0	0	0	1	0	0	0.0833	1	1		malonyl-CoA decarboxylase [EC:4.1.1.9]
K01579	1	1	1	1	1	1	1	1	1	0	1	1	0.9167	11	11		aspartate 1-decarboxylase [EC:4.1.1.11]
K01586	1	1	2	0	1	1	2	0	1	2	0	1	0.75	9	12		diaminopimelate decarboxylase [EC:4.1.1.20]
K01588	0	1	1	1	0	1	1	1	1	1	1	1	0.8333	10	10		5-(carboxyamino)imidazole ribonucleotide mutase [EC:5.4.99.18]
K01591	1	1	1	1	0	1	1	1	1	1	0	1	0.8333	10	10		orotidine-5'-phosphate decarboxylase [EC:4.1.1.23]
K01593	4	1	0	0	0	0	0	0	0	3	0	0	0.25	3	8		aromatic-L-amino-acid/L-tryptophan decarboxylase [EC:4.1.1.28 4.1.1.105]
K01596	1	0	0	0	0	1	1	0	1	1	1	0	0.5	6	6	pckA	phosphoenolpyruvate carboxykinase (GTP) [EC:4.1.1.32]
K01599	3	2	2	1	0	0	0	1	1	4	0	0	0.5833	7	14		uroporphyrinogen decarboxylase [EC:4.1.1.37]
K01604	0	0	0	0	0	0	0	0	1	0	0	0	0.0833	1	1		methylmalonyl-CoA decarboxylase subunit alpha [EC:7.2.4.3]
K01609	0	0	1	0	0	1	2	1	1	1	1	0	0.5833	7	8		indole-3-glycerol phosphate synthase [EC:4.1.1.48]
K01610	0	0	1	1	0	0	0	1	0	0	0	1	0.3333	4	4	pckA	phosphoenolpyruvate carboxykinase (ATP) [EC:4.1.1.49]
K01613	2	1	2	0	1	2	2	2	1	3	1	2	0.9167	11	19		phosphatidylserine decarboxylase [EC:4.1.1.65]
K01619	0	0	1	0	1	1	1	1	1	0	0	0	0.5	6	6		deoxyribose-phosphate aldolase [EC:4.1.2.4]
K01620	1	0	1	2	1	1	0	0	1	3	0	1	0.6667	8	11		threonine aldolase [EC:4.1.2.48]
K01621	0	0	0	0	0	1	0	0	1	0	0	0	0.1667	2	2		xylulose-5-phosphate/fructose-6-phosphate phosphoketolase [EC:4.1.2.9 4.1.2.22]
K01622	0	0	0	0	0	0	0	0	0	1	1	0	0.1667	2	2		fructose 1,6-bisphosphate aldolase/phosphatase [EC:4.1.2.13 3.1.3.11]
K01624	0	0	2	0	0	1	1	1	2	1	1	1	0.6667	8	10	fbaA	fructose-bisphosphate aldolase, class II [EC:4.1.2.13]
K01625	0	0	0	0	0	0	1	1	2	0	0	0	0.25	3	4		2-dehydro-3-deoxyphosphogluconate aldolase / (4S)-4-hydroxy-2-oxoglutarate aldolase [EC:4.1.2.14 4.1.3.42]
K01626	0	0	0	0	0	1	0	0	0	0	0	0	0.0833	1	1		3-deoxy-7-phosphoheptulonate synthase [EC:2.5.1.54]
K01627	1	1	1	1	1	1	1	1	1	1	1	1	1	12	12		2-dehydro-3-deoxyphosphooctonate aldolase (KDO 8-P synthase) [EC:2.5.1.55]
K01628	0	0	1	0	0	1	0	1	1	1	1	1	0.5833	7	7		L-fuculose-phosphate aldolase [EC:4.1.2.17]
K01629	0	1	0	1	1	0	0	0	0	0	0	0	0.25	3	3		rhamnulose-1-phosphate aldolase [EC:4.1.2.19]
K01641	2	0	1	1	0	0	0	1	0	1	1	0	0.5	6	7		hydroxymethylglutaryl-CoA synthase [EC:2.3.3.10]
K01643	0	0	0	0	0	0	0	0	0	0	0	2	0.0833	1	2		citrate lyase subunit alpha / citrate CoA-transferase [EC:2.8.3.10]
K01647	0	1	1	1	1	1	2	1	1	1	0	0	0.75	9	10	CS/gltA	citrate synthase [EC:2.3.3.1]
K01649	0	0	2	0	1	1	1	0	1	2	2	2	0.6667	8	12		2-isopropylmalate synthase [EC:2.3.3.13]
K01652	0	0	1	0	0	1	1	0	1	2	1	1	0.5833	7	8		acetolactate synthase I/II/III large subunit [EC:2.2.1.6]
K01653	0	0	1	0	0	1	1	0	1	1	1	1	0.5833	7	7		acetolactate synthase I/III small subunit [EC:2.2.1.6]
K01657	0	0	1	1	1	1	1	1	1	1	1	0	0.75	9	9		anthranilate synthase component I [EC:4.1.3.27]
K01658	0	0	1	0	1	1	1	1	1	0	1	0	0.5833	7	7		anthranilate synthase component II [EC:4.1.3.27]
K01662	2	1	1	1	1	1	1	1	1	2	1	1	1	12	14		1-deoxy-D-xylulose-5-phosphate synthase [EC:2.2.1.7]
K01664	0	0	0	0	1	0	0	0	0	0	0	0	0.0833	1	1		para-aminobenzoate synthetase component II [EC:2.6.1.85]
K01666	0	0	0	0	0	1	1	0	1	1	1	0	0.4167	5	5		4-hydroxy 2-oxovalerate aldolase [EC:4.1.3.39]
K01668	1	0	0	0	0	0	0	0	0	0	0	0	0.0833	1	1		tyrosine phenol-lyase [EC:4.1.99.2]
K01669	0	0	0	1	0	1	0	1	0	0	0	0	0.25	3	3		deoxyribodipyrimidine photo-lyase [EC:4.1.99.3]
K01673	0	0	1	0	0	1	0	0	0	0	0	0	0.1667	2	2	cynT	carbonic anhydrase [EC:4.2.1.1]
K01677	2	1	1	1	1	1	1	1	1	3	1	1	1	12	15	fumA	fumarate hydratase subunit alpha [EC:4.2.1.2]
K01678	1	1	1	1	1	1	1	1	1	3	1	1	1	12	14	fumB	fumarate hydratase subunit beta [EC:4.2.1.2]
K01681	2	1	1	1	1	1	1	1	1	2	1	0	0.9167	11	13	aco	aconitate hydratase [EC:4.2.1.3]
K01687	0	0	1	0	1	1	1	0	1	1	1	1	0.6667	8	8		dihydroxy-acid dehydratase [EC:4.2.1.9]
K01689	1	0	1	0	1	1	1	1	1	2	0	1	0.75	9	10	eno	enolase [EC:4.2.1.11]
K01693	0	0	1	0	0	1	1	1	1	1	0	1	0.5833	7	7		imidazoleglycerol-phosphate dehydratase [EC:4.2.1.19]
K01695	0	0	1	0	1	1	1	1	1	1	1	0	0.6667	8	8		tryptophan synthase alpha chain [EC:4.2.1.20]
K01696	0	0	1	0	1	1	1	1	1	1	1	2	0.75	9	10		tryptophan synthase beta chain [EC:4.2.1.20]
K01703	4	1	3	0	2	1	3	2	1	4	3	3	0.9167	11	27		3-isopropylmalate/(R)-2-methylmalate dehydratase large subunit [EC:4.2.1.33 4.2.1.35]
K01704	2	2	2	0	3	1	2	1	1	2	2	2	0.9167	11	20		3-isopropylmalate/(R)-2-methylmalate dehydratase small subunit [EC:4.2.1.33 4.2.1.35]
K01709	2	0	0	0	0	0	0	0	0	1	0	0	0.1667	2	3		CDP-glucose 4,6-dehydratase [EC:4.2.1.45]
K01710	4	2	2	2	0	1	2	2	1	2	2	2	0.9167	11	22		dTDP-glucose 4,6-dehydratase [EC:4.2.1.46]
K01711	0	0	0	0	0	0	0	0	1	2	0	3	0.25	3	6		GDPmannose 4,6-dehydratase [EC:4.2.1.47]
K01712	2	0	1	0	1	0	0	1	1	1	1	1	0.6667	8	9		urocanate hydratase [EC:4.2.1.49]
K01714	0	0	1	1	1	1	1	1	2	2	0	2	0.75	9	12		4-hydroxy-tetrahydrodipicolinate synthase [EC:4.3.3.7]
K01715	1	0	1	0	0	0	0	1	0	2	1	0	0.4167	5	6		enoyl-CoA hydratase [EC:4.2.1.17]
K01720	0	0	0	0	0	0	0	0	1	0	0	0	0.0833	1	1		2-methylcitrate dehydratase [EC:4.2.1.79]
K01724	1	0	0	0	0	0	0	0	0	0	0	0	0.0833	1	1		4a-hydroxytetrahydrobiopterin dehydratase [EC:4.2.1.96]
K01728	0	0	0	0	0	0	1	0	0	0	0	0	0.0833	1	1		pectate lyase [EC:4.2.2.2]
K01729	0	0	0	0	0	0	0	0	0	1	0	0	0.0833	1	1		poly(beta-D-mannuronate) lyase [EC:4.2.2.3]
K01733	1	1	2	3	0	2	1	1	1	1	1	1	0.9167	11	15		threonine synthase [EC:4.2.3.1]
K01734	0	0	2	0	0	0	0	0	0	0	0	1	0.1667	2	3		methylglyoxal synthase [EC:4.2.3.3]
K01735	0	1	1	0	1	1	0	1	2	1	1	1	0.75	9	10		3-dehydroquinate synthase [EC:4.2.3.4]
K01736	0	0	1	0	1	1	1	1	1	1	1	1	0.75	9	9		chorismate synthase [EC:4.2.3.5]
K01737	1	0	1	1	1	1	1	1	1	1	1	1	0.9167	11	11		6-pyruvoyltetrahydropterin/6-carboxytetrahydropterin synthase [EC:4.2.3.12 4.1.2.50]
K01738	1	1	1	1	0	1	0	0	2	1	0	0	0.5833	7	8	cysK	cysteine synthase [EC:2.5.1.47]
K01739	0	0	1	1	0	0	0	0	0	0	0	0	0.1667	2	2		cystathionine gamma-synthase [EC:2.5.1.48]
K01740	0	0	1	0	0	1	0	0	1	0	0	0	0.25	3	3	aspA	O-acetylhomoserine (thiol)-lyase [EC:2.5.1.49]
K01744	0	0	0	0	0	0	0	0	0	0	0	1	0.0833	1	1		aspartate ammonia-lyase [EC:4.3.1.1]
K01745	1	1	1	0	1	0	0	1	1	1	1	1	0.75	9	9		histidine ammonia-lyase [EC:4.3.1.3]
K01751	0	0	0	0	0	0	0	1	0	0	0	0	0.0833	1	1		diaminopropionate ammonia-lyase [EC:4.3.1.15]
K01752	1	0	1	0	1	0	0	0	0	1	0	2	0.4167	5	6	sdaA	L-serine dehydratase [EC:4.3.1.17]
K01754	1	1	1	1	1	0	0	1	0	4	1	1	0.75	9	12	ilvA/tdcB	threonine dehydratase [EC:4.3.1.19]
K01755	0	0	1	0	1	1	1	0	2	0	1	0	0.5	6	7	argH	argininosuccinate lyase [EC:4.3.2.1]
K01756	1	1	1	0	1	1	1	1	1	1	0	1	0.8333	10	10	purB	adenylosuccinate lyase [EC:4.3.2.2]
K01759	0	0	0	0	0	0	0	0	0	0	0	1	0.0833	1	1		lactoylglutathione lyase [EC:4.4.1.5]
K01761	1	2	0	1	0	0	0	0	0	1	0	0	0.3333	4	5		methionine-gamma-lyase [EC:4.4.1.11]
K01768	1	2	0	1	1	0	0	0	0	2	0	0	0.4167	5	7		adenylate cyclase [EC:4.6.1.1]
K01770	0	0	1	0	1	1	0	1	1	0	1	1	0.5833	7	7		2-C-methyl-D-erythritol 2,4-cyclodiphosphate synthase [EC:4.6.1.12]
K01775	2	1	2	1	1	1	1	1	1	1	0	1	0.9167	11	13		alanine racemase [EC:5.1.1.1]
K01776	2	1	2	2	1	1	1	1	1	3	1	0	0.9167	11	16		glutamate racemase [EC:5.1.1.3]
K01777	0	1	1	0	1	0	0	0	0	1	1	1	0.5	6	6		proline racemase [EC:5.1.1.4]
K01778	2	0	1	1	0	0	1	1	1	1	1	1	0.75	9	10		diaminopimelate epimerase [EC:5.1.1.7]
K01779	1	0	1	2	0	0	0	1	0	1	0	1	0.5	6	7		aspartate racemase [EC:5.1.1.13]
K01783	1	1	1	2	1	1	1	1	1	1	1	1	1	12	13		ribulose-phosphate 3-epimerase [EC:5.1.3.1]
K01784	6	3	3	1	3	4	4	3	4	6	1	2	1	12	40		UDP-glucose 4-epimerase [EC:5.1.3.2]
K01785	2	1	1	0	2	3	1	1	2	1	1	0	0.8333	10	15	galM	aldose 1-epimerase [EC:5.1.3.3]
K01790	1	1	0	1	0	1	1	1	3	1	1	1	0.8333	10	12		dTDP-4-dehydrorhamnose 3,5-epimerase [EC:5.1.3.13]
K01791	1	1	2	1	0	0	1	1	1	2	0	2	0.75	9	12		UDP-N-acetylglucosamine 2-epimerase (non-hydrolysing) [EC:5.1.3.14]
K01793	0	0	0	0	0	2	0	1	1	0	1	0	0.3333	4	5		heparosan-N-sulfate-glucuronate 5-epimerase [EC:5.1.3.17]
K01803	1	0	1	1	1	1	1	1	1	0	1	1	0.8333	10	10	tpiA	triosephosphate isomerase (TIM) [EC:5.3.1.1]
K01805	0	0	1	0	0	1	1	0	1	1	0	0	0.4167	5	5		xylose isomerase [EC:5.3.1.5]
K01808	1	1	1	1	1	1	1	1	1	1	0	1	0.9167	11	11		ribose 5-phosphate isomerase B [EC:5.3.1.6]
K01809	0	0	0	0	0	1	0	0	1	1	0	1	0.3333	4	4		mannose-6-phosphate isomerase [EC:5.3.1.8]
K01810	0	0	1	0	1	0	0	0	0	0	0	1	0.25	3	3	gpi	glucose-6-phosphate isomerase [EC:5.3.1.9]
K01811	0	0	0	0	0	3	3	0	2	0	0	0	0.25	3	8		alpha-D-xyloside xylohydrolase [EC:3.2.1.177]
K01812	0	1	1	0	0	1	1	0	1	1	0	0	0.5	6	6		glucuronate isomerase [EC:5.3.1.12]
K01813	0	0	0	0	0	0	0	1	0	1	0	0	0.1667	2	2		L-rhamnose isomerase [EC:5.3.1.14]
K01814	0	0	1	0	0	1	0	1	1	0	0	1	0.4167	5	5		phosphoribosylformimino-5-aminoimidazole carboxamide ribotide isomerase [EC:5.3.1.16]
K01815	0	0	0	0	0	1	1	0	1	0	0	0	0.25	3	3		4-deoxy-L-threo-5-hexosulose-uronate ketol-isomerase [EC:5.3.1.17]
K01816	0	0	0	0	0	0	0	0	1	0	0	0	0.0833	1	1		hydroxypyruvate isomerase [EC:5.3.1.22]
K01817	0	0	1	0	0	1	1	1	1	1	1	0	0.5833	7	7		phosphoribosylanthranilate isomerase [EC:5.3.1.24]
K01818	1	0	0	0	0	1	0	2	1	1	1	0	0.5	6	7		L-fucose/D-arabinose isomerase [EC:5.3.1.25 5.3.1.3]
K01820	0	0	0	0	0	1	0	0	1	0	0	0	0.1667	2	2		L-rhamnose isomerase / sugar isomerase [EC:5.3.1.14 5.3.1.-]
K01821	0	0	1	0	1	0	0	0	0	0	0	0	0.1667	2	2		4-oxalocrotonate tautomerase [EC:5.3.2.6]
K01823	2	0	1	1	1	1	1	1	1	1	0	1	0.8333	10	11		isopentenyl-diphosphate Delta-isomerase [EC:5.3.3.2]
K01835	2	0	1	0	0	0	0	0	0	0	0	0	0.1667	2	3	pgm	phosphoglucomutase [EC:5.4.2.2]
K01838	0	0	0	0	1	0	0	0	0	0	0	0	0.0833	1	1		beta-phosphoglucomutase [EC:5.4.2.6]
K01839	0	1	0	0	0	0	0	0	0	0	0	0	0.0833	1	1		phosphopentomutase [EC:5.4.2.7]
K01840	0	1	0	1	1	2	1	1	1	1	1	1	0.8333	10	11		phosphomannomutase [EC:5.4.2.8]
K01841	0	0	1	1	0	0	0	0	0	0	0	0	0.1667	2	2		phosphoenolpyruvate phosphomutase [EC:5.4.2.9]
K01843	1	2	2	1	2	5	1	4	3	2	1	2	1	12	26		lysine 2,3-aminomutase [EC:5.4.3.2]
K01845	0	0	0	0	0	0	0	0	1	1	0	0	0.1667	2	2		glutamate-1-semialdehyde 2,1-aminomutase [EC:5.4.3.8]
K01848	2	2	1	1	0	0	0	2	0	2	2	1	0.6667	8	13	mcmA1	methylmalonyl-CoA mutase, N-terminal domain [EC:5.4.99.2]
K01849	1	1	1	1	0	0	0	2	0	1	1	1	0.6667	8	9	mcmA2	methylmalonyl-CoA mutase, C-terminal domain [EC:5.4.99.2]
K01856	0	0	0	0	0	0	0	0	0	1	0	0	0.0833	1	1		muconate cycloisomerase [EC:5.5.1.1]
K01858	1	1	1	1	1	1	2	1	1	1	0	1	0.9167	11	12		myo-inositol-1-phosphate synthase [EC:5.5.1.4]
K01866	0	2	1	0	0	0	1	1	1	1	1	1	0.6667	8	9		tyrosyl-tRNA synthetase [EC:6.1.1.1]
K01867	1	1	1	0	0	1	1	1	1	0	1	1	0.75	9	9		tryptophanyl-tRNA synthetase [EC:6.1.1.2]
K01868	1	1	1	1	2	1	1	1	1	1	0	1	0.9167	11	12		threonyl-tRNA synthetase [EC:6.1.1.3]
K01869	0	1	1	1	1	1	1	1	1	2	1	1	0.9167	11	12		leucyl-tRNA synthetase [EC:6.1.1.4]
K01870	1	1	1	1	2	1	1	1	1	2	1	1	1	12	14		isoleucyl-tRNA synthetase [EC:6.1.1.5]
K01872	3	2	2	2	2	1	2	2	3	2	2	2	1	12	25		alanyl-tRNA synthetase [EC:6.1.1.7]
K01873	1	2	1	0	1	2	1	1	2	0	1	1	0.8333	10	13		valyl-tRNA synthetase [EC:6.1.1.9]
K01874	1	1	1	0	0	1	0	1	2	1	1	2	0.75	9	11		methionyl-tRNA synthetase [EC:6.1.1.10]
K01875	1	1	1	1	1	1	1	1	1	1	1	1	1	12	12		seryl-tRNA synthetase [EC:6.1.1.11]
K01876	1	1	1	0	1	1	0	1	1	1	1	1	0.8333	10	10		aspartyl-tRNA synthetase [EC:6.1.1.12]
K01878	0	0	0	0	0	0	0	0	0	1	0	0	0.0833	1	1		glycyl-tRNA synthetase alpha chain [EC:6.1.1.14]
K01880	2	0	1	2	1	1	2	1	1	1	1	1	0.9167	11	14		glycyl-tRNA synthetase [EC:6.1.1.14]
K01881	0	1	1	1	1	1	1	1	1	1	0	1	0.8333	10	10		prolyl-tRNA synthetase [EC:6.1.1.15]
K01883	1	0	1	1	1	1	1	1	1	0	1	1	0.8333	10	10		cysteinyl-tRNA synthetase [EC:6.1.1.16]
K01884	1	0	1	0	0	0	0	0	1	1	1	0	0.4167	5	5		cysteinyl-tRNA synthetase, unknown class [EC:6.1.1.16]
K01885	1	0	0	2	0	1	1	1	1	0	1	1	0.6667	8	9		glutamyl-tRNA synthetase [EC:6.1.1.17]
K01886	1	2	1	1	1	1	1	1	1	1	1	1	1	12	13		glutaminyl-tRNA synthetase [EC:6.1.1.18]
K01887	1	0	1	1	2	1	1	1	1	1	0	2	0.8333	10	12		arginyl-tRNA synthetase [EC:6.1.1.19]
K01889	1	1	1	1	1	1	2	1	1	1	0	1	0.9167	11	12		phenylalanyl-tRNA synthetase alpha chain [EC:6.1.1.20]
K01890	1	1	1	1	1	1	1	1	1	1	0	1	0.9167	11	11		phenylalanyl-tRNA synthetase beta chain [EC:6.1.1.20]
K01892	1	0	1	1	1	1	0	1	1	1	1	1	0.8333	10	10		histidyl-tRNA synthetase [EC:6.1.1.21]
K01893	1	0	1	1	1	1	1	1	1	1	1	1	0.9167	11	11		asparaginyl-tRNA synthetase [EC:6.1.1.22]
K01895	1	1	1	1	0	0	0	1	0	1	1	1	0.6667	8	8	acs	acetyl-CoA synthetase [EC:6.2.1.1]
K01897	3	2	3	0	4	3	1	4	2	3	2	4	0.9167	11	31		long-chain acyl-CoA synthetase [EC:6.2.1.3]
K01902	3	1	2	2	1	0	0	2	1	2	2	1	0.8333	10	17	sucD	succinyl-CoA synthetase alpha subunit [EC:6.2.1.5]
K01903	2	2	2	1	2	0	0	2	1	3	2	1	0.8333	10	18	sucC	succinyl-CoA synthetase beta subunit [EC:6.2.1.5]
K01912	1	0	0	0	0	2	0	0	0	0	0	1	0.25	3	4		phenylacetate-CoA ligase [EC:6.2.1.30]
K01914	1	0	1	0	1	1	0	0	1	1	0	1	0.5833	7	7		aspartate--ammonia ligase [EC:6.3.1.1]
K01915	2	1	2	3	2	1	2	2	1	2	2	2	1	12	22	glnA	glutamine synthetase [EC:6.3.1.2]
K01916	0	0	0	0	0	0	0	0	1	1	0	0	0.1667	2	2		NAD+ synthase [EC:6.3.1.5]
K01918	2	0	1	2	1	1	1	1	1	1	0	1	0.8333	10	12		pantoate--beta-alanine ligase [EC:6.3.2.1]
K01919	1	0	0	0	0	0	0	0	0	0	0	0	0.0833	1	1		glutamate--cysteine ligase [EC:6.3.2.2]
K01921	2	0	1	2	1	3	1	3	1	3	1	1	0.9167	11	19		D-alanine-D-alanine ligase [EC:6.3.2.4]
K01923	2	2	1	0	2	3	1	2	1	2	1	1	0.9167	11	18		phosphoribosylaminoimidazole-succinocarboxamide synthase [EC:6.3.2.6]
K01924	1	2	1	1	1	1	1	1	1	1	1	1	1	12	13		UDP-N-acetylmuramate--alanine ligase [EC:6.3.2.8]
K01925	1	0	1	1	1	1	1	1	1	1	1	1	0.9167	11	11		UDP-N-acetylmuramoylalanine--D-glutamate ligase [EC:6.3.2.9]
K01926	0	0	1	2	1	2	1	1	2	0	0	1	0.6667	8	11		redox-sensing transcriptional repressor
K01928	1	0	1	1	2	1	1	2	1	1	1	1	0.9167	11	13		UDP-N-acetylmuramoyl-L-alanyl-D-glutamate--2,6-diaminopimelate ligase [EC:6.3.2.13]
K01929	1	0	1	1	1	1	1	1	1	1	1	1	0.9167	11	11		UDP-N-acetylmuramoyl-tripeptide--D-alanyl-D-alanine ligase [EC:6.3.2.10]
K01932	2	2	1	0	0	0	0	0	0	1	0	1	0.4167	5	7		gamma-polyglutamate synthase [EC:6.3.2.-]
K01933	1	1	1	0	0	1	1	1	1	1	1	1	0.8333	10	10		phosphoribosylformylglycinamidine cyclo-ligase [EC:6.3.3.1]
K01937	0	1	1	1	1	1	1	1	1	1	1	1	0.9167	11	11		CTP synthase [EC:6.3.4.2]
K01938	2	2	1	1	1	1	1	1	0	1	0	1	0.8333	10	12	fhs	formate--tetrahydrofolate ligase [EC:6.3.4.3]
K01939	1	1	1	1	2	1	1	1	1	2	1	0	0.9167	11	13	purA	adenylosuccinate synthase [EC:6.3.4.4]
K01940	0	0	1	0	1	1	1	0	1	0	0	0	0.4167	5	5	argG	argininosuccinate synthase [EC:6.3.4.5]
K01945	1	0	1	0	1	1	1	2	1	1	1	1	0.8333	10	11		phosphoribosylamine---glycine ligase [EC:6.3.4.13]
K01950	1	0	1	1	2	1	1	1	1	1	1	1	0.9167	11	12		NAD+ synthase (glutamine-hydrolysing) [EC:6.3.5.1]
K01951	3	2	2	1	1	2	1	2	2	3	1	2	1	12	22		GMP synthase (glutamine-hydrolysing) [EC:6.3.5.2]
K01952	1	0	0	0	0	0	0	0	0	0	0	0	0.0833	1	1		phosphoribosylformylglycinamidine synthase [EC:6.3.5.3]
K01953	2	2	2	2	2	3	2	4	4	4	2	3	1	12	32		asparagine synthase (glutamine-hydrolysing) [EC:6.3.5.4]
K01955	1	1	1	1	2	4	2	1	3	2	1	0	0.9167	11	19		carbamoyl-phosphate synthase large subunit [EC:6.3.5.5]
K01956	1	0	1	1	2	1	1	1	1	1	1	1	0.9167	11	12		carbamoyl-phosphate synthase small subunit [EC:6.3.5.5]
K01958	1	0	0	0	0	0	0	1	0	0	0	0	0.1667	2	2	pc	pyruvate carboxylase [EC:6.4.1.1]
K01960	0	0	0	0	0	0	0	1	1	0	0	0	0.1667	2	2	pycB	pyruvate carboxylase subunit B [EC:6.4.1.1]
K01961	3	1	2	3	1	1	1	2	1	3	3	0	0.9167	11	21		acetyl-CoA carboxylase, biotin carboxylase subunit [EC:6.4.1.2 6.3.4.14]
K01962	1	1	1	1	1	1	1	1	1	1	1	1	1	12	12		acetyl-CoA carboxylase carboxyl transferase subunit alpha [EC:6.4.1.2 2.1.3.15]
K01963	1	1	1	1	1	1	1	1	1	1	1	1	1	12	12		acetyl-CoA carboxylase carboxyl transferase subunit beta [EC:6.4.1.2 2.1.3.15]
K01966	1	1	0	1	1	0	0	0	0	1	1	0	0.5	6	6	pccB	propionyl-CoA carboxylase beta chain [EC:6.4.1.3 2.1.3.15]
K01969	1	0	1	0	0	0	0	1	0	2	1	0	0.4167	5	6		3-methylcrotonyl-CoA carboxylase beta subunit [EC:6.4.1.4]
K01972	1	0	1	1	1	0	1	1	1	1	0	1	0.75	9	9		DNA ligase (NAD+) [EC:6.5.1.2]
K01975	1	2	1	1	0	1	1	1	1	1	1	1	0.9167	11	12		RNA 2',3'-cyclic 3'-phosphodiesterase [EC:3.1.4.58]
K01990	5	2	8	3	6	6	3	6	5	10	2	10	1	12	66		ABC-2 type transport system ATP-binding protein
K01991	2	1	3	2	1	1	3	3	1	3	1	2	1	12	23		polysaccharide biosynthesis/export protein
K01992	1	0	3	2	2	1	2	3	1	6	0	8	0.8333	10	29		ABC-2 type transport system permease protein
K01995	0	0	0	0	0	0	0	0	0	1	0	0	0.0833	1	1	livG	branched-chain amino acid transport system ATP-binding protein
K01996	0	0	0	0	0	0	0	0	0	1	0	0	0.0833	1	1	livF	branched-chain amino acid transport system ATP-binding protein
K01997	0	0	0	0	0	0	0	0	0	1	0	0	0.0833	1	1	livH	branched-chain amino acid transport system permease protein
K01998	0	0	0	0	0	0	0	0	0	1	0	0	0.0833	1	1	livM	branched-chain amino acid transport system permease protein
K01999	0	0	2	0	0	0	0	0	1	1	0	1	0.3333	4	5	livK	branched-chain amino acid transport system substrate-binding protein
K02003	6	6	5	5	2	2	2	5	4	13	1	3	1	12	54		putative ABC transport system ATP-binding protein
K02004	77	46	25	53	5	5	5	10	11	139	5	53	1	12	434		putative ABC transport system permease protein
K02005	5	3	3	3	2	3	3	5	5	9	2	5	1	12	48		HlyD family secretion protein
K02006	0	0	0	0	0	0	0	1	0	0	0	0	0.0833	1	1	cbiO	cobalt/nickel transport system ATP-binding protein
K02007	0	0	0	0	0	0	0	1	0	0	0	0	0.0833	1	1	cbiM	cobalt/nickel transport system permease protein
K02008	0	0	0	0	0	0	0	1	0	0	0	0	0.0833	1	1	cbiQ	cobalt/nickel transport system permease protein
K02013	0	0	1	0	0	0	0	0	0	0	0	0	0.0833	1	1	ABC.FEV	iron complex transport system ATP-binding protein [EC:7.2.2.-]
K02014	0	0	2	0	0	2	2	0	2	1	0	1	0.5	6	10		iron complex outermembrane recepter protein
K02015	0	0	1	0	0	0	0	0	0	0	0	0	0.0833	1	1	ABC.FEV	iron complex transport system permease protein
K02016	0	0	1	0	0	0	0	0	0	0	0	0	0.0833	1	1	ABC.FEV	iron complex transport system substrate-binding protein
K02025	1	0	0	0	1	0	0	0	1	1	0	0	0.3333	4	4		multiple sugar transport system permease protein
K02026	1	0	0	0	0	0	0	0	1	0	0	0	0.1667	2	2		multiple sugar transport system permease protein
K02027	1	0	0	0	1	0	0	0	1	1	1	0	0.4167	5	5		multiple sugar transport system substrate-binding protein
K02030	0	0	3	0	0	0	0	0	0	0	0	0	0.0833	1	3		polar amino acid transport system substrate-binding protein
K02031	1	0	0	0	0	0	0	0	0	2	0	0	0.1667	2	3	ddpD	peptide/nickel transport system ATP-binding protein
K02032	1	0	0	0	0	0	0	0	0	1	0	0	0.1667	2	2	ddpF	peptide/nickel transport system ATP-binding protein
K02033	0	0	0	0	0	0	0	0	0	2	1	0	0.1667	2	3	ABC.PE	peptide/nickel transport system permease protein
K02034	0	0	0	0	0	0	0	0	0	3	0	0	0.0833	1	3	ABC.PE	peptide/nickel transport system permease protein
K02035	0	0	0	0	0	0	0	0	1	3	1	1	0.3333	4	6	ABC.PE	peptide/nickel transport system substrate-binding protein
K02036	1	0	1	1	0	2	3	2	1	0	0	1	0.6667	8	12	pstB	phosphate transport system ATP-binding protein [EC:7.3.2.1]
K02037	1	0	1	1	1	2	2	2	1	0	0	1	0.75	9	12	pstC	phosphate transport system permease protein
K02038	1	0	1	1	1	2	2	3	1	0	0	1	0.75	9	13	pstA	phosphate transport system permease protein
K02039	1	0	1	2	0	1	1	2	1	0	0	1	0.6667	8	10		phosphate transport system protein
K02040	1	0	1	1	1	0	3	2	1	0	0	1	0.6667	8	11	pstS	phosphate transport system substrate-binding protein
K02045	0	1	0	0	0	0	0	0	0	0	0	0	0.0833	1	1	cysA	sulfate/thiosulfate transport system ATP-binding protein [EC:7.3.2.3]
K02046	0	1	0	0	0	0	0	0	0	0	0	0	0.0833	1	1	cysU	sulfate/thiosulfate transport system permease protein
K02047	0	1	0	0	0	0	0	0	0	0	0	0	0.0833	1	1	cysW	sulfate/thiosulfate transport system permease protein
K02050	0	0	0	0	0	0	0	0	1	0	0	0	0.0833	1	1		NitT/TauT family transport system permease protein
K02057	0	0	0	0	0	0	0	0	0	0	1	0	0.0833	1	1		simple sugar transport system permease protein
K02065	2	2	3	2	3	3	2	2	3	1	3	3	1	12	29		phospholipid/cholesterol/gamma-HCH transport system ATP-binding protein
K02066	2	2	3	3	3	3	2	2	3	1	3	3	1	12	30		phospholipid/cholesterol/gamma-HCH transport system permease protein
K02067	2	1	3	2	1	3	2	2	3	1	3	3	1	12	26		phospholipid/cholesterol/gamma-HCH transport system substrate-binding protein
K02068	1	0	1	1	0	0	0	1	1	1	0	0	0.5	6	6		UDP-glucose/iron transport system ATP-binding protein
K02069	1	0	1	0	0	0	0	1	1	1	0	0	0.4167	5	5		UDP-glucose/iron transport system permease protein
K02075	2	1	0	0	0	0	1	1	2	2	2	0	0.5833	7	11		zinc/manganese transport system permease protein
K02077	1	1	0	0	0	0	1	1	1	2	1	0	0.5833	7	8		zinc/manganese transport system substrate-binding protein
K02078	1	1	1	1	2	1	1	1	1	1	1	1	1	12	13		acyl carrier protein
K02081	0	0	1	0	0	0	0	0	1	0	0	0	0.1667	2	2		DeoR family transcriptional regulator, aga operon transcriptional repressor
K02082	0	0	0	0	0	0	0	0	1	0	0	0	0.0833	1	1		D-galactosamine 6-phosphate deaminase/isomerase [EC:3.5.99.-]
K02100	0	0	1	0	0	0	0	0	0	0	0	0	0.0833	1	1		MFS transporter, SP family, arabinose:H+ symporter
K02111	0	0	0	0	0	0	0	0	0	1	0	0	0.0833	1	1		F-type H+/Na+-transporting ATPase subunit alpha [EC:7.1.2.2 7.2.2.1]
K02117	2	2	2	2	2	2	0	2	2	2	1	0	0.8333	10	19		V/A-type H+/Na+-transporting ATPase subunit A [EC:7.1.2.2 7.2.2.1]
K02118	2	1	2	2	2	2	1	2	2	2	1	0	0.9167	11	19		V/A-type H+/Na+-transporting ATPase subunit B
K02119	0	0	1	0	0	0	0	0	0	0	0	0	0.0833	1	1		V/A-type H+/Na+-transporting ATPase subunit C
K02120	2	2	2	2	2	2	1	2	2	2	1	0	0.9167	11	20		V/A-type H+/Na+-transporting ATPase subunit D
K02122	1	1	1	0	1	1	0	1	1	1	0	0	0.6667	8	8		V/A-type H+/Na+-transporting ATPase subunit F
K02123	2	2	2	1	2	2	1	2	2	2	1	0	0.9167	11	19		V/A-type H+/Na+-transporting ATPase subunit I
K02124	2	2	2	0	2	2	0	2	2	2	1	0	0.75	9	17		V/A-type H+/Na+-transporting ATPase subunit K
K02160	1	0	1	1	1	1	1	1	1	1	1	0	0.8333	10	10		acetyl-CoA carboxylase biotin carboxyl carrier protein
K02171	0	0	0	0	0	0	0	0	1	1	0	0	0.1667	2	2		BlaI family transcriptional regulator, penicillinase repressor
K02172	0	0	0	0	0	0	0	0	1	0	0	0	0.0833	1	1		bla regulator protein blaR1
K02217	1	0	1	1	1	1	0	1	1	1	1	1	0.8333	10	10		ferritin [EC:1.16.3.2]
K02227	0	0	0	0	0	0	0	0	0	0	0	1	0.0833	1	1	cbiB	adenosylcobinamide-phosphate synthase [EC:6.3.1.10]
K02231	0	0	0	0	0	0	0	0	0	0	0	1	0.0833	1	1	cobP	adenosylcobinamide kinase / adenosylcobinamide-phosphate guanylyltransferase [EC:2.7.1.156 2.7.7.62]
K02233	0	0	0	0	0	0	0	0	0	0	0	1	0.0833	1	1		adenosylcobinamide-GDP ribazoletransferase [EC:2.7.8.26]
K02237	1	0	1	0	1	0	1	1	1	1	1	1	0.75	9	9		competence protein ComEA
K02238	0	2	1	1	1	1	1	1	1	1	0	1	0.8333	10	11		competence protein ComEC
K02257	0	0	1	0	0	0	0	0	1	0	0	0	0.1667	2	2		heme o synthase [EC:2.5.1.141]
K02274	0	0	0	0	0	0	0	0	1	0	0	0	0.0833	1	1		cytochrome c oxidase subunit I [EC:7.1.1.9]
K02279	0	0	0	0	0	0	0	0	1	1	0	0	0.1667	2	2		pilus assembly protein CpaB
K02280	0	0	0	0	0	0	0	0	1	1	0	0	0.1667	2	2		pilus assembly protein CpaC
K02282	0	1	0	0	0	0	0	0	1	1	0	0	0.25	3	3		pilus assembly protein CpaE
K02283	0	2	0	0	0	0	0	0	1	1	0	0	0.25	3	4		pilus assembly protein CpaF [EC:7.4.2.8]
K02313	1	1	1	0	0	1	1	1	1	1	1	1	0.8333	10	10		chromosomal replication initiator protein
K02314	1	2	1	3	2	1	1	1	1	1	1	1	1	12	16		replicative DNA helicase [EC:3.6.4.12]
K02316	1	1	1	1	1	1	1	1	1	1	1	1	1	12	12		DNA primase [EC:2.7.7.101]
K02335	1	2	1	1	3	1	1	1	1	1	1	2	1	12	16		DNA polymerase I [EC:2.7.7.7]
K02337	1	1	1	0	1	1	2	1	1	1	0	1	0.8333	10	11		DNA polymerase III subunit alpha [EC:2.7.7.7]
K02338	1	1	1	0	1	1	1	1	1	1	1	1	0.9167	11	11		DNA polymerase III subunit beta [EC:2.7.7.7]
K02340	1	1	1	1	0	1	1	1	1	0	1	1	0.8333	10	10		DNA polymerase III subunit delta [EC:2.7.7.7]
K02341	1	1	1	1	1	1	1	1	1	1	1	1	1	12	12		DNA polymerase III subunit delta' [EC:2.7.7.7]
K02342	0	0	0	0	0	1	0	0	1	0	0	0	0.1667	2	2		DNA polymerase III subunit epsilon [EC:2.7.7.7]
K02343	1	1	1	0	2	1	1	1	1	1	1	1	0.9167	11	12		DNA polymerase III subunit gamma/tau [EC:2.7.7.7]
K02346	1	1	2	0	1	1	1	2	2	1	1	2	0.9167	11	15		DNA polymerase IV [EC:2.7.7.7]
K02347	1	1	0	0	0	0	1	0	0	1	0	0	0.3333	4	4		DNA polymerase (family X)
K02355	3	2	2	1	3	3	3	3	3	3	3	2	1	12	31		elongation factor G
K02356	1	0	1	0	1	1	1	1	1	1	1	2	0.8333	10	11		elongation factor P
K02357	1	1	1	0	1	1	1	1	1	1	1	1	0.9167	11	11		elongation factor Ts
K02358	3	1	1	0	3	4	3	3	3	1	4	2	0.9167	11	28		elongation factor Tu
K02371	1	1	0	0	0	1	0	0	1	1	0	1	0.5	6	6		enoyl-[acyl-carrier protein] reductase II [EC:1.3.1.9]
K02372	0	0	0	0	0	0	0	0	1	0	0	0	0.0833	1	1		3-hydroxyacyl-[acyl-carrier-protein] dehydratase [EC:4.2.1.59]
K02377	0	2	0	0	0	0	0	0	0	0	0	0	0.0833	1	2		GDP-L-fucose synthase [EC:1.1.1.271]
K02379	0	0	0	0	0	0	0	0	1	0	0	0	0.0833	1	1		FdhD protein
K02386	0	0	0	0	0	0	0	0	0	0	0	1	0.0833	1	1	flgA	flagellar basal body P-ring formation protein FlgA
K02387	1	1	0	0	1	0	0	0	0	1	0	1	0.4167	5	5	flgB	flagellar basal-body rod protein FlgB
K02388	1	1	0	0	1	0	0	0	0	1	0	1	0.4167	5	5	flgC	flagellar basal-body rod protein FlgC
K02389	1	1	0	1	1	0	0	0	0	1	0	1	0.5	6	6	flgD	flagellar basal-body rod modification protein FlgD
K02390	1	1	0	2	1	0	0	0	0	2	0	1	0.5	6	8	flgE	flagellar hook protein FlgE
K02391	1	0	0	2	1	0	0	0	0	1	0	1	0.4167	5	6	flgF	flagellar basal-body rod protein FlgF
K02392	1	0	0	2	1	0	0	0	0	2	0	1	0.4167	5	7	flgG	flagellar basal-body rod protein FlgG
K02393	1	0	0	2	1	0	0	0	0	1	0	1	0.4167	5	6	flgH	flagellar L-ring protein FlgH
K02394	1	0	0	2	1	0	0	0	0	1	0	1	0.4167	5	6	flgI	flagellar P-ring protein FlgI
K02395	0	0	0	0	1	0	0	0	0	0	0	0	0.0833	1	1	flgJ	peptidoglycan hydrolase FlgJ
K02396	1	1	0	1	1	0	0	0	0	2	0	1	0.5	6	7	flgK	flagellar hook-associated protein 1
K02397	1	1	0	1	1	0	0	0	0	1	0	1	0.5	6	6	flgL	flagellar hook-associated protein 3 FlgL
K02400	1	1	0	1	1	0	0	0	0	1	0	1	0.5	6	6	flhA	flagellar biosynthesis protein FlhA
K02401	1	1	0	2	2	0	0	0	0	1	0	1	0.5	6	8	flhB	flagellar biosynthesis protein FlhB
K02404	2	1	0	1	1	0	0	0	0	1	0	1	0.5	6	7		flagellar biosynthesis protein FlhF
K02405	1	1	0	1	1	0	0	0	0	1	0	1	0.5	6	6	fliA	RNA polymerase sigma factor FliA
K02406	0	1	0	1	1	0	0	0	0	1	0	1	0.4167	5	5	fliC	flagellin
K02407	0	0	0	1	1	0	0	0	1	1	0	1	0.4167	5	5	fliD	flagellar hook-associated protein 2
K02408	1	1	0	0	1	0	0	0	0	1	0	1	0.4167	5	5	fliE	flagellar hook-basal body complex protein FliE
K02409	1	1	0	0	1	0	0	0	0	1	0	1	0.4167	5	5	fliF	flagellar M-ring protein FliF
K02410	1	1	0	0	0	0	0	0	0	2	0	1	0.3333	4	5	fliG	flagellar motor switch protein FliG
K02411	1	1	0	0	0	0	0	0	0	1	0	1	0.3333	4	4	fliH	flagellar assembly protein FliH
K02412	1	1	0	1	0	0	0	0	0	1	0	1	0.4167	5	5	fliI	flagellum-specific ATP synthase [EC:7.4.2.8]
K02413	1	1	0	1	1	0	0	0	0	1	0	0	0.4167	5	5	fliJ	flagellar protein FliJ
K02416	1	1	0	1	1	0	0	0	0	1	0	1	0.5	6	6	fliM	flagellar motor switch protein FliM
K02417	1	1	0	1	1	0	0	0	0	1	1	1	0.5833	7	7	fliN	flagellar motor switch protein FliN
K02418	1	0	0	0	0	0	0	0	0	1	0	0	0.1667	2	2	fliO	flagellar protein FliO/FliZ
K02419	1	1	0	1	1	0	0	0	0	1	0	1	0.5	6	6	fliP	flagellar biosynthesis protein FliP
K02420	1	1	0	1	1	0	0	0	0	1	0	1	0.5	6	6	fliQ	flagellar biosynthesis protein FliQ
K02421	1	1	0	1	1	0	0	0	0	1	0	1	0.5	6	6	fliR	flagellar biosynthesis protein FliR
K02422	0	0	0	1	1	0	0	0	0	1	0	0	0.25	3	3	fliS	flagellar secretion chaperone FliS
K02429	0	0	1	0	0	1	2	1	1	0	0	1	0.5	6	7		MFS transporter, FHS family, L-fucose permease
K02431	0	0	0	0	0	1	0	0	1	0	0	0	0.1667	2	2		L-fucose mutarotase [EC:5.1.3.29]
K02433	2	0	0	0	0	1	1	0	1	1	0	0	0.4167	5	6		aspartyl-tRNA(Asn)/glutamyl-tRNA(Gln) amidotransferase subunit A [EC:6.3.5.6 6.3.5.7]
K02434	1	1	0	0	0	1	1	0	2	1	0	0	0.5	6	7		aspartyl-tRNA(Asn)/glutamyl-tRNA(Gln) amidotransferase subunit B [EC:6.3.5.6 6.3.5.7]
K02435	1	1	0	0	0	1	1	0	1	1	0	0	0.5	6	6		aspartyl-tRNA(Asn)/glutamyl-tRNA(Gln) amidotransferase subunit C [EC:6.3.5.6 6.3.5.7]
K02437	2	0	1	1	1	1	1	1	1	2	1	1	0.9167	11	13	gcvH	glycine cleavage system H protein
K02440	0	0	1	0	0	0	0	0	0	0	0	0	0.0833	1	1		glycerol uptake facilitator protein
K02453	0	1	0	0	0	0	0	0	1	0	0	0	0.1667	2	2		general secretion pathway protein D
K02454	0	0	0	0	1	0	0	0	0	0	0	0	0.0833	1	1		general secretion pathway protein E [EC:7.4.2.8]
K02456	1	0	0	0	0	0	0	0	0	0	1	0	0.1667	2	2		general secretion pathway protein G
K02469	1	1	1	0	1	1	1	1	1	1	2	1	0.9167	11	12		DNA gyrase subunit A [EC:5.6.2.2]
K02470	1	1	1	0	1	1	1	1	1	1	1	1	0.9167	11	11		DNA gyrase subunit B [EC:5.6.2.2]
K02477	1	2	1	0	1	0	0	0	1	2	0	3	0.5833	7	11		two-component system, LytTR family, response regulator
K02478	1	2	0	0	1	0	0	0	0	2	0	1	0.4167	5	7		two-component system, LytTR family, sensor kinase [EC:2.7.13.3]
K02482	4	1	4	1	0	0	0	1	2	9	0	3	0.6667	8	25		two-component system, NtrC family, sensor kinase [EC:2.7.13.3]
K02490	0	0	0	0	0	0	0	0	0	0	0	1	0.0833	1	1		two-component system, response regulator, stage 0 sporulation protein F
K02493	1	0	1	0	0	1	1	1	1	1	1	1	0.75	9	9		release factor glutamine methyltransferase [EC:2.1.1.297]
K02495	0	0	1	0	0	0	0	0	0	0	0	0	0.0833	1	1		oxygen-independent coproporphyrinogen III oxidase [EC:1.3.98.3]
K02499	1	0	1	1	1	1	1	1	1	1	0	1	0.8333	10	10		tetrapyrrole methylase family protein / MazG family protein
K02500	0	0	1	0	0	1	1	1	2	1	0	1	0.5833	7	8		imidazole glycerol-phosphate synthase subunit HisF [EC:4.3.2.10]
K02501	0	0	1	0	0	1	0	1	2	1	0	1	0.5	6	7		imidazole glycerol-phosphate synthase subunit HisH [EC:4.3.2.10]
K02517	1	1	1	1	0	1	0	1	1	2	1	1	0.8333	10	11		Kdo2-lipid IVA lauroyltransferase/acyltransferase [EC:2.3.1.241 2.3.1.-]
K02518	0	0	1	1	1	1	1	1	2	1	1	1	0.8333	10	11		translation initiation factor IF-1
K02519	2	1	1	1	2	1	1	1	1	0	1	1	0.9167	11	13		translation initiation factor IF-2
K02520	0	1	1	1	1	1	1	1	1	1	0	1	0.8333	10	10		translation initiation factor IF-3
K02523	1	0	2	1	1	1	0	1	2	1	1	1	0.8333	10	12		octaprenyl-diphosphate synthase [EC:2.5.1.90]
K02527	1	0	1	1	1	1	1	1	1	1	1	1	0.9167	11	11		3-deoxy-D-manno-octulosonic-acid transferase [EC:2.4.99.12 2.4.99.13 2.4.99.14 2.4.99.15]
K02528	1	1	1	0	1	1	0	1	1	1	1	1	0.8333	10	10		16S rRNA (adenine1518-N6/adenine1519-N6)-dimethyltransferase [EC:2.1.1.182]
K02529	2	1	6	1	3	6	6	0	8	5	0	3	0.8333	10	41		LacI family transcriptional regulator
K02533	0	0	1	0	0	0	0	0	0	0	0	0	0.0833	1	1		tRNA/rRNA methyltransferase [EC:2.1.1.-]
K02536	1	1	1	0	1	1	1	1	1	1	1	1	0.9167	11	11		UDP-3-O-[3-hydroxymyristoyl] glucosamine N-acyltransferase [EC:2.3.1.191]
K02548	1	1	1	1	0	1	1	1	1	0	1	1	0.8333	10	10		1,4-dihydroxy-2-naphthoate polyprenyltransferase [EC:2.5.1.74]
K02549	0	0	0	0	0	0	0	0	0	0	1	0	0.0833	1	1		o-succinylbenzoate synthase [EC:4.2.1.113]
K02551	0	0	0	0	0	0	0	0	0	0	0	1	0.0833	1	1		2-succinyl-5-enolpyruvyl-6-hydroxy-3-cyclohexene-1-carboxylate synthase [EC:2.2.1.9]
K02556	1	1	0	0	1	0	0	0	0	1	0	1	0.4167	5	5	motA	chemotaxis protein MotA
K02557	1	2	1	1	1	0	1	0	1	2	0	1	0.75	9	11	motB	chemotaxis protein MotB
K02563	1	1	1	1	1	1	1	1	1	1	1	1	1	12	12		UDP-N-acetylglucosamine--N-acetylmuramyl-(pentapeptide) pyrophosphoryl-undecaprenol N-acetylglucosamine transferase [EC:2.4.1.227]
K02564	2	0	1	0	2	0	0	1	3	4	0	1	0.5833	7	14	nagB	glucosamine-6-phosphate deaminase [EC:3.5.99.6]
K02566	0	0	0	0	0	0	0	0	0	1	0	0	0.0833	1	1		NagD protein
K02574	1	0	1	0	0	0	0	0	0	1	0	1	0.3333	4	4		ferredoxin-type protein NapH
K02584	1	0	2	1	1	1	2	1	2	1	0	2	0.8333	10	14		Nif-specific regulatory protein
K02600	1	1	1	1	1	1	1	1	1	0	1	1	0.9167	11	11		transcription termination/antitermination protein NusA
K02601	1	0	0	0	1	1	1	1	1	1	1	0	0.6667	8	8		transcription termination/antitermination protein NusG
K02614	0	0	0	0	0	1	0	0	0	0	0	0	0.0833	1	1		acyl-CoA thioesterase [EC:3.1.2.-]
K02616	1	0	0	0	0	0	0	0	0	0	0	0	0.0833	1	1		phenylacetic acid degradation operon negative regulatory protein
K02624	1	0	0	0	0	0	0	0	0	0	0	0	0.0833	1	1		IclR family transcriptional regulator, pca regulon regulatory protein
K02626	1	1	1	1	1	1	1	1	0	2	0	1	0.8333	10	11		arginine decarboxylase [EC:4.1.1.19]
K02636	1	0	0	0	0	0	0	0	0	1	0	0	0.1667	2	2		cytochrome b6-f complex iron-sulfur subunit [EC:7.1.1.6]
K02650	1	0	0	0	0	0	1	0	2	0	0	1	0.3333	4	5		type IV pilus assembly protein PilA
K02652	1	1	1	1	1	1	1	1	1	1	1	1	1	12	12	pilB	type IV pilus assembly protein PilB
K02654	1	1	1	1	1	1	1	1	1	1	1	1	1	12	12	pilD	leader peptidase (prepilin peptidase) / N-methyltransferase [EC:3.4.23.43 2.1.1.-]
K02662	1	1	1	0	2	1	0	1	1	2	2	1	0.8333	10	13		type IV pilus assembly protein PilM
K02666	1	0	1	0	0	1	1	1	0	1	1	1	0.6667	8	8		type IV pilus assembly protein PilQ
K02669	3	3	1	0	0	3	2	1	3	3	1	3	0.8333	10	23		twitching motility protein PilT
K02671	0	0	0	0	0	0	0	0	0	1	0	0	0.0833	1	1		type IV pilus assembly protein PilV
K02674	0	0	0	0	1	0	0	0	0	1	0	0	0.1667	2	2		type IV pilus assembly protein PilY1
K02687	2	0	1	1	1	1	1	1	1	0	0	0	0.6667	8	9		ribosomal protein L11 methyltransferase [EC:2.1.1.-]
K02746	1	0	0	0	0	0	0	0	0	0	0	0	0.0833	1	1		N-acetylgalactosamine PTS system EIIC component
K02753	0	0	0	0	0	0	0	0	0	1	0	0	0.0833	1	1		beta-glucoside (arbutin/salicin/cellobiose) PTS system EIICB component [EC:2.7.1.-]
K02770	1	0	0	0	0	1	0	1	1	0	0	0	0.3333	4	4		fructose PTS system EIIBC or EIIC component [EC:2.7.1.202]
K02784	1	0	1	1	1	0	1	1	1	1	0	1	0.75	9	9		phosphocarrier protein HPr
K02804	0	0	1	0	0	0	0	0	0	0	0	0	0.0833	1	1	nagE	N-acetylglucosamine PTS system EIICBA or EIICB component [EC:2.7.1.193]
K02805	0	0	0	0	0	0	0	0	1	0	0	0	0.0833	1	1		dTDP-4-amino-4,6-dideoxygalactose transaminase [EC:2.6.1.59]
K02806	1	0	2	0	0	1	1	1	2	1	1	5	0.75	9	15		nitrogen PTS system EIIA component [EC:2.7.1.-]
K02823	0	0	1	1	0	1	1	1	1	1	1	1	0.75	9	9		dihydroorotate dehydrogenase electron transfer subunit
K02825	1	1	1	1	0	1	1	1	1	2	1	1	0.9167	11	12		pyrimidine operon attenuation protein / uracil phosphoribosyltransferase [EC:2.4.2.9]
K02834	1	1	1	1	1	1	1	1	1	0	1	1	0.9167	11	11		ribosome-binding factor A
K02835	1	1	1	1	1	1	1	1	1	1	1	1	1	12	12		peptide chain release factor 1
K02836	2	0	1	1	2	1	1	1	1	1	0	1	0.8333	10	12		peptide chain release factor 2
K02837	0	0	0	0	0	1	0	0	0	0	0	0	0.0833	1	1		peptide chain release factor 3
K02838	2	1	1	0	0	1	1	1	1	1	1	1	0.8333	10	11		ribosome recycling factor
K02843	0	0	0	0	1	1	1	0	1	0	0	0	0.3333	4	4		heptosyltransferase II [EC:2.4.-.-]
K02851	0	0	0	1	0	0	0	0	1	0	0	0	0.1667	2	2		UDP-GlcNAc:undecaprenyl-phosphate/decaprenyl-phosphate GlcNAc-1-phosphate transferase [EC:2.7.8.33 2.7.8.35]
K02860	1	1	1	0	1	1	1	1	1	1	1	1	0.9167	11	11		16S rRNA processing protein RimM
K02863	1	0	0	1	1	1	1	1	1	1	1	0	0.75	9	9		large subunit ribosomal protein L1
K02864	2	0	0	1	1	1	1	1	1	1	1	0	0.75	9	10		large subunit ribosomal protein L10
K02867	1	0	0	1	1	1	1	1	1	1	1	0	0.75	9	9		large subunit ribosomal protein L11
K02871	1	1	1	1	1	1	1	1	1	1	1	1	1	12	12		large subunit ribosomal protein L13
K02874	1	0	1	1	1	1	1	1	1	1	1	1	0.9167	11	11		large subunit ribosomal protein L14
K02876	1	0	1	1	1	1	1	1	1	1	1	1	0.9167	11	11		large subunit ribosomal protein L15
K02878	1	0	1	1	1	1	1	1	1	1	1	1	0.9167	11	11		large subunit ribosomal protein L16
K02879	1	1	1	0	0	1	1	1	1	1	1	1	0.8333	10	10		large subunit ribosomal protein L17
K02881	2	0	1	0	1	1	1	1	1	1	1	1	0.8333	10	11		large subunit ribosomal protein L18
K02884	1	1	1	0	1	1	1	1	1	1	1	1	0.9167	11	11		large subunit ribosomal protein L19
K02886	1	0	1	0	1	1	1	1	1	1	1	1	0.8333	10	10		large subunit ribosomal protein L2
K02887	1	1	1	1	1	1	1	1	1	1	0	1	0.9167	11	11		large subunit ribosomal protein L20
K02888	0	0	1	1	1	1	1	1	1	0	0	1	0.6667	8	8		large subunit ribosomal protein L21
K02890	1	0	1	1	2	1	1	1	1	1	1	1	0.9167	11	12		large subunit ribosomal protein L22
K02892	1	0	1	0	1	1	1	1	1	1	1	1	0.8333	10	10		large subunit ribosomal protein L23
K02895	1	0	1	1	1	1	1	1	1	1	1	1	0.9167	11	11		large subunit ribosomal protein L24
K02897	1	0	1	0	1	1	1	1	1	1	1	0	0.75	9	9		large subunit ribosomal protein L25
K02899	0	0	1	1	1	1	1	1	1	1	0	1	0.75	9	9		large subunit ribosomal protein L27
K02902	1	1	1	1	1	1	0	1	1	1	0	0	0.75	9	9		large subunit ribosomal protein L28
K02904	1	0	1	1	1	1	1	1	1	1	1	1	0.9167	11	11		large subunit ribosomal protein L29
K02906	1	0	1	0	1	1	1	1	1	1	1	1	0.8333	10	10		large subunit ribosomal protein L3
K02907	1	0	1	0	1	1	1	0	1	1	1	1	0.75	9	9		large subunit ribosomal protein L30
K02909	1	1	1	1	1	1	0	1	1	1	0	1	0.8333	10	10		large subunit ribosomal protein L31
K02911	0	0	0	0	0	0	0	0	0	1	1	1	0.25	3	3		large subunit ribosomal protein L32
K02914	0	1	0	0	1	0	0	0	1	0	1	1	0.4167	5	5		large subunit ribosomal protein L34
K02916	0	1	1	1	1	1	1	1	1	1	0	1	0.8333	10	10		large subunit ribosomal protein L35
K02919	0	0	0	0	1	0	1	0	0	0	0	0	0.1667	2	2		large subunit ribosomal protein L36
K02926	1	0	1	0	1	1	1	1	1	1	1	1	0.8333	10	10		large subunit ribosomal protein L4
K02931	1	0	1	1	1	1	1	1	1	1	1	1	0.9167	11	11		large subunit ribosomal protein L5
K02933	1	0	1	1	1	1	1	1	1	1	1	1	0.9167	11	11		large subunit ribosomal protein L6
K02935	1	0	0	1	1	1	1	1	1	1	1	0	0.75	9	9		large subunit ribosomal protein L7/L12
K02939	1	1	1	1	1	1	1	1	1	1	1	0	0.9167	11	11		large subunit ribosomal protein L9
K02945	1	0	1	0	1	1	1	1	1	0	1	1	0.75	9	9		small subunit ribosomal protein S1
K02946	1	0	1	0	1	1	1	1	1	1	1	1	0.8333	10	10		small subunit ribosomal protein S10
K02948	0	0	1	1	1	1	1	1	1	1	1	1	0.8333	10	10		small subunit ribosomal protein S11
K02950	1	1	0	1	1	1	1	1	1	1	1	0	0.8333	10	10		small subunit ribosomal protein S12
K02952	0	0	1	1	1	1	1	1	1	1	1	1	0.8333	10	10		small subunit ribosomal protein S13
K02954	0	0	0	1	1	0	0	0	0	0	0	0	0.1667	2	2		small subunit ribosomal protein S14
K02956	1	1	1	1	1	1	1	1	1	0	1	1	0.9167	11	11		small subunit ribosomal protein S15
K02959	1	1	1	0	1	1	1	0	1	1	1	1	0.8333	10	10		small subunit ribosomal protein S16
K02961	1	0	1	1	1	1	1	1	1	1	1	1	0.9167	11	11		small subunit ribosomal protein S17
K02963	0	1	1	1	1	1	1	0	1	1	1	0	0.75	9	9		small subunit ribosomal protein S18
K02965	1	0	1	1	1	1	1	1	1	1	1	1	0.9167	11	11		small subunit ribosomal protein S19
K02967	1	1	1	0	1	2	1	1	1	1	1	1	0.9167	11	12		small subunit ribosomal protein S2
K02968	1	0	1	0	0	1	0	1	1	1	1	1	0.6667	8	8		small subunit ribosomal protein S20
K02970	0	0	1	1	1	1	0	0	1	1	0	1	0.5833	7	7		small subunit ribosomal protein S21
K02982	1	0	1	1	1	1	1	1	1	2	1	1	0.9167	11	12		small subunit ribosomal protein S3
K02986	0	0	1	1	1	1	1	1	1	1	1	2	0.8333	10	11		small subunit ribosomal protein S4
K02988	1	0	1	0	1	1	1	1	1	1	1	1	0.8333	10	10		small subunit ribosomal protein S5
K02990	1	0	1	1	1	1	1	1	1	1	1	0	0.8333	10	10		small subunit ribosomal protein S6
K02992	1	1	0	1	1	1	1	1	1	1	1	0	0.8333	10	10		small subunit ribosomal protein S7
K02994	1	0	1	1	2	1	1	1	1	1	1	1	0.9167	11	12		small subunit ribosomal protein S8
K02996	1	1	1	0	1	1	1	1	1	1	1	1	0.9167	11	11		small subunit ribosomal protein S9
K03040	1	0	1	1	1	1	1	1	1	1	1	1	0.9167	11	11		DNA-directed RNA polymerase subunit alpha [EC:2.7.7.6]
K03043	1	1	0	1	2	1	1	1	1	1	1	0	0.8333	10	11		DNA-directed RNA polymerase subunit beta [EC:2.7.7.6]
K03046	1	1	0	1	2	1	1	1	1	2	2	0	0.8333	10	13		DNA-directed RNA polymerase subunit beta' [EC:2.7.7.6]
K03060	0	0	0	1	0	0	0	0	0	0	0	0	0.0833	1	1		DNA-directed RNA polymerase subunit omega [EC:2.7.7.6]
K03070	2	1	1	1	1	1	1	1	2	1	1	1	1	12	14	secA	preprotein translocase subunit SecA [EC:7.4.2.8]
K03072	0	0	0	0	1	0	0	0	0	0	0	0	0.0833	1	1	secD	preprotein translocase subunit SecD
K03073	1	0	0	0	1	1	0	1	0	1	0	0	0.4167	5	5	secE	preprotein translocase subunit SecE
K03074	1	1	1	2	1	1	1	1	1	1	1	0	0.9167	11	12	secF	preprotein translocase subunit SecF
K03075	1	0	1	0	1	1	1	1	0	0	1	1	0.6667	8	8	secG	preprotein translocase subunit SecG
K03076	1	0	1	1	1	1	1	1	1	1	1	1	0.9167	11	11	secY	preprotein translocase subunit SecY
K03077	0	0	1	0	0	1	1	0	1	0	0	0	0.3333	4	4		L-ribulose-5-phosphate 4-epimerase [EC:5.1.3.4]
K03086	2	1	1	0	0	1	1	1	1	3	1	1	0.8333	10	13	ropD	RNA polymerase primary sigma factor
K03088	3	1	5	1	0	1	0	2	3	3	3	3	0.8333	10	25		RNA polymerase sigma-70 factor, ECF subfamily
K03092	1	1	1	1	0	0	1	1	1	1	1	1	0.8333	10	10	rpoN	RNA polymerase sigma-54 factor
K03098	0	1	1	0	0	1	0	0	1	0	0	0	0.3333	4	4		apolipoprotein D and lipocalin family protein
K03100	3	2	3	1	1	2	1	2	3	3	0	1	0.9167	11	22	lepB	signal peptidase I [EC:3.4.21.89]
K03101	1	1	1	0	1	1	1	1	1	1	1	1	0.9167	11	11	lspA	signal peptidase II [EC:3.4.23.36]
K03106	1	1	1	0	1	1	1	0	1	1	1	1	0.8333	10	10		signal recognition particle subunit SRP54 [EC:3.6.5.4]
K03110	1	1	1	0	1	1	1	1	1	1	1	1	0.9167	11	11		fused signal recognition particle receptor
K03111	3	0	2	2	1	2	2	2	2	2	2	1	0.9167	11	21		single-strand DNA-binding protein
K03113	0	0	1	0	0	1	0	1	1	1	0	0	0.4167	5	5		translation initiation factor 1
K03116	2	1	2	0	1	2	2	1	2	2	0	1	0.8333	10	16	tatA	sec-independent protein translocase protein TatA
K03118	1	1	1	1	1	1	1	1	1	1	0	1	0.9167	11	11	tatC	sec-independent protein translocase protein TatC
K03147	1	1	1	0	0	1	1	1	1	1	1	1	0.8333	10	10	thiC	phosphomethylpyrimidine synthase [EC:4.1.99.17]
K03148	0	0	1	0	1	0	0	0	0	0	0	1	0.25	3	3		sulfur carrier protein ThiS adenylyltransferase [EC:2.7.7.73]
K03149	0	0	0	0	0	0	0	0	0	0	0	1	0.0833	1	1		thiazole synthase [EC:2.8.1.10]
K03150	0	0	0	0	0	0	0	0	0	0	0	2	0.0833	1	2		2-iminoacetate synthase [EC:4.1.99.19]
K03168	1	1	1	0	1	1	1	1	1	1	1	1	0.9167	11	11		DNA topoisomerase I [EC:5.6.2.1]
K03169	1	0	0	0	0	0	0	0	0	0	0	0	0.0833	1	1		DNA topoisomerase III [EC:5.6.2.1]
K03177	1	1	1	1	1	1	0	1	1	0	1	1	0.8333	10	10		tRNA pseudouridine55 synthase [EC:5.4.99.25]
K03183	0	0	0	0	0	0	0	0	1	1	0	1	0.25	3	3		demethylmenaquinone methyltransferase / 2-methoxy-6-polyprenyl-1,4-benzoquinol methylase [EC:2.1.1.163 2.1.1.201]
K03210	1	1	1	1	1	1	1	1	1	1	1	1	1	12	12	yajC	preprotein translocase subunit YajC
K03215	1	1	1	1	1	1	2	1	1	1	1	0	0.9167	11	12		23S rRNA (uracil1939-C5)-methyltransferase [EC:2.1.1.190]
K03217	1	1	1	1	1	1	1	1	1	1	1	1	1	12	12	yidC	YidC/Oxa1 family membrane protein insertase
K03218	1	0	1	1	1	2	0	2	2	1	1	2	0.8333	10	14		23S rRNA (guanosine2251-2'-O)-methyltransferase [EC:2.1.1.185]
K03269	1	1	1	1	0	1	1	1	1	1	0	0	0.75	9	9		UDP-2,3-diacylglucosamine hydrolase [EC:3.6.1.54]
K03270	1	0	1	2	1	1	0	1	1	0	0	1	0.6667	8	9		3-deoxy-D-manno-octulosonate 8-phosphate phosphatase (KDO 8-P phosphatase) [EC:3.1.3.45]
K03271	0	1	1	1	0	1	2	1	2	1	1	1	0.8333	10	12		D-sedoheptulose 7-phosphate isomerase [EC:5.3.1.28]
K03272	0	0	0	0	0	0	1	0	0	0	0	0	0.0833	1	1		D-beta-D-heptose 7-phosphate kinase / D-beta-D-heptose 1-phosphate adenosyltransferase [EC:2.7.1.167 2.7.7.70]
K03273	1	0	0	0	0	1	0	0	0	1	0	1	0.3333	4	4		D-glycero-D-manno-heptose 1,7-bisphosphate phosphatase [EC:3.1.3.82 3.1.3.83]
K03281	0	0	0	0	0	1	0	0	0	1	1	0	0.25	3	3		chloride channel protein, CIC family
K03282	0	0	0	0	0	0	0	0	0	0	0	1	0.0833	1	1		large conductance mechanosensitive channel
K03284	3	1	1	1	0	2	1	1	2	0	0	1	0.75	9	13		magnesium transporter
K03286	0	1	1	1	0	0	0	2	0	0	0	0	0.3333	4	5		OmpA-OmpF porin, OOP family
K03292	0	0	1	0	0	3	1	0	7	0	0	0	0.3333	4	12		glycoside/pentoside/hexuronide:cation symporter, GPH family
K03294	5	2	1	0	0	0	0	2	0	6	1	2	0.5833	7	19		basic amino acid/polyamine antiporter, APA family
K03296	0	0	0	0	0	0	0	1	0	0	0	0	0.0833	1	1		hydrophobic/amphiphilic exporter-1 (mainly G- bacteria), HAE1 family
K03299	0	0	2	2	0	1	0	0	1	0	0	0	0.3333	4	6		gluconate:H+ symporter, GntP family
K03301	0	0	0	0	0	0	0	0	0	2	0	0	0.0833	1	2		ATP:ADP antiporter, AAA family
K03303	0	0	0	0	0	0	0	0	0	1	0	0	0.0833	1	1		lactate permease
K03305	1	2	2	1	1	1	0	1	2	1	1	2	0.9167	11	15		proton-dependent oligopeptide transporter, POT family
K03306	1	0	0	0	0	0	0	0	0	1	2	0	0.25	3	4		inorganic phosphate transporter, PiT family
K03307	8	5	9	5	4	9	4	8	10	10	6	4	1	12	82		solute:Na+ symporter, SSS family
K03308	5	3	4	1	1	1	1	2	2	3	2	2	1	12	27		neurotransmitter:Na+ symporter, NSS family
K03310	4	1	2	2	1	0	0	1	1	2	2	2	0.8333	10	18		alanine or glycine:cation symporter, AGCS family
K03312	1	1	1	2	0	0	0	2	0	1	0	1	0.5833	7	9		glutamate:Na+ symporter, ESS family
K03315	1	1	1	2	3	0	0	2	0	2	0	2	0.6667	8	14		Na+:H+ antiporter, NhaC family
K03317	1	0	1	0	0	0	0	0	1	1	1	0	0.4167	5	5		concentrative nucleoside transporter, CNT family
K03320	0	0	0	0	0	1	1	0	1	0	0	0	0.25	3	3		ammonium transporter, Amt family
K03321	0	1	0	0	0	0	0	0	0	0	0	0	0.0833	1	1		sulfate permease, SulP family
K03322	0	0	3	1	0	0	0	1	1	3	0	0	0.4167	5	9	mntH	manganese transport protein
K03324	0	0	1	0	0	2	0	0	1	0	0	2	0.3333	4	6		phosphate:Na+ symporter
K03325	0	0	1	0	0	1	0	1	2	0	0	0	0.3333	4	5		arsenite transporter
K03327	0	0	1	0	0	0	0	0	0	0	0	0	0.0833	1	1		multidrug resistance protein, MATE family
K03330	1	1	1	0	1	0	0	1	0	1	1	1	0.6667	8	8		glutamyl-tRNA(Gln) amidotransferase subunit E [EC:6.3.5.7]
K03332	0	0	0	0	0	0	0	0	0	1	0	0	0.0833	1	1		fructan beta-fructosidase [EC:3.2.1.80]
K03342	0	0	0	0	1	1	1	0	1	0	0	0	0.3333	4	4		para-aminobenzoate synthetase / 4-amino-4-deoxychorismate lyase [EC:2.6.1.85 4.1.3.38]
K03385	0	0	0	0	0	0	0	0	1	0	0	1	0.1667	2	2	nrfA	nitrite reductase (cytochrome c-552) [EC:1.7.2.2]
K03386	0	0	0	0	1	1	1	1	1	0	1	2	0.5833	7	8		peroxiredoxin 2/4 [EC:1.11.1.24]
K03388	6	0	3	3	2	0	0	2	5	13	5	1	0.75	9	40		heterodisulfide reductase subunit A2 [EC:1.8.7.3 1.8.98.4 1.8.98.5 1.8.98.6]
K03389	3	0	2	1	1	0	0	1	0	2	2	1	0.6667	8	13		heterodisulfide reductase subunit B2 [EC:1.8.7.3 1.8.98.4 1.8.98.5 1.8.98.6]
K03390	1	0	1	0	0	0	0	1	1	3	1	1	0.5833	7	9		heterodisulfide reductase subunit C2 [EC:1.8.7.3 1.8.98.4 1.8.98.5 1.8.98.6]
K03392	0	0	0	0	0	0	0	0	0	1	0	0	0.0833	1	1		aminocarboxymuconate-semialdehyde decarboxylase [EC:4.1.1.45]
K03402	0	0	2	0	2	1	1	1	1	0	0	2	0.5833	7	10		transcriptional regulator of arginine metabolism
K03406	3	3	4	0	2	3	4	2	7	1	0	10	0.8333	10	39	mcp	methyl-accepting chemotaxis protein
K03407	1	0	3	0	4	3	3	2	3	2	2	3	0.8333	10	26	cheA	two-component system, chemotaxis family, sensor kinase CheA [EC:2.7.13.3]
K03408	1	0	3	0	4	3	2	2	3	2	2	5	0.8333	10	27	cheW	purine-binding chemotaxis protein CheW
K03409	1	0	1	0	2	0	0	0	0	1	0	1	0.4167	5	6	cheX	chemotaxis protein CheX
K03410	0	2	0	0	0	0	0	0	0	1	0	0	0.1667	2	3	cheC	chemotaxis protein CheC
K03411	0	0	1	0	1	1	0	0	1	1	0	1	0.5	6	6	cheD	chemotaxis protein CheD [EC:3.5.1.44]
K03412	2	0	2	0	2	3	2	2	3	2	2	4	0.8333	10	24	cheB	two-component system, chemotaxis family, protein-glutamate methylesterase/glutaminase [EC:3.1.1.61 3.5.1.44]
K03413	0	2	1	0	2	1	0	1	2	2	0	7	0.6667	8	18	cheY	two-component system, chemotaxis family, chemotaxis protein CheY
K03424	1	1	1	1	1	1	0	1	1	0	1	1	0.8333	10	10		TatD DNase family protein [EC:3.1.21.-]
K03426	0	0	0	1	0	0	0	0	0	0	0	0	0.0833	1	1		NAD+ diphosphatase [EC:3.6.1.22]
K03427	0	0	1	0	0	1	0	0	3	0	2	4	0.4167	5	11		type I restriction enzyme M protein [EC:2.1.1.72]
K03430	0	0	0	0	0	0	0	0	0	1	0	0	0.0833	1	1		2-aminoethylphosphonate-pyruvate transaminase [EC:2.6.1.37]
K03437	0	0	1	1	0	0	0	1	0	1	1	1	0.5	6	6		RNA methyltransferase, TrmH family
K03438	1	0	1	1	1	1	1	1	1	1	1	1	0.9167	11	11		16S rRNA (cytosine1402-N4)-methyltransferase [EC:2.1.1.199]
K03442	0	0	0	0	0	0	0	0	0	0	0	1	0.0833	1	1		small conductance mechanosensitive channel
K03451	0	0	0	0	0	0	0	0	1	0	0	0	0.0833	1	1		betaine/carnitine transporter, BCCT family
K03453	0	0	0	0	0	0	1	0	2	1	0	0	0.25	3	4		bile acid:Na+ symporter, BASS family
K03465	1	1	1	1	0	1	1	1	1	0	0	1	0.75	9	9		thymidylate synthase (FAD) [EC:2.1.1.148]
K03466	1	0	1	1	1	1	1	1	1	0	1	1	0.8333	10	10		DNA segregation ATPase FtsK/SpoIIIE, S-DNA-T family
K03469	1	1	1	1	1	1	1	1	1	1	1	1	1	12	12		ribonuclease HI [EC:3.1.26.4]
K03470	1	0	1	1	1	1	1	1	1	1	1	1	0.9167	11	11		ribonuclease HII [EC:3.1.26.4]
K03474	1	1	1	1	1	1	1	1	1	1	1	1	1	12	12		pyridoxine 5-phosphate synthase [EC:2.6.99.2]
K03495	1	1	1	1	1	1	1	1	1	1	1	1	1	12	12		tRNA uridine 5-carboxymethylaminomethyl modification enzyme
K03496	1	1	1	1	3	2	1	1	2	2	0	1	0.9167	11	16		chromosome partitioning protein
K03497	2	2	1	2	1	2	1	2	2	1	0	0	0.8333	10	16		ParB family transcriptional regulator, chromosome partitioning protein
K03498	4	3	3	2	2	1	0	2	1	5	1	3	0.9167	11	27		trk/ktr system potassium uptake protein
K03499	3	2	3	2	1	1	0	1	1	3	1	3	0.9167	11	21		trk/ktr system potassium uptake protein
K03500	1	2	1	1	1	1	1	1	1	1	1	1	1	12	13		16S rRNA (cytosine967-C5)-methyltransferase [EC:2.1.1.176]
K03501	1	1	1	1	1	1	1	1	1	1	1	1	1	12	12		16S rRNA (guanine527-N7)-methyltransferase [EC:2.1.1.170]
K03502	1	0	0	0	0	1	0	0	0	0	0	0	0.1667	2	2		DNA polymerase V
K03503	0	0	0	0	0	1	0	0	0	0	0	0	0.0833	1	1		DNA polymerase V [EC:3.4.21.-]
K03517	1	1	1	0	1	1	1	2	1	1	1	1	0.9167	11	12		quinolinate synthase [EC:2.5.1.72]
K03521	1	0	2	3	0	1	0	2	1	0	1	0	0.5833	7	11		electron transfer flavoprotein beta subunit
K03522	1	0	3	3	1	1	1	2	1	1	1	1	0.9167	11	16		electron transfer flavoprotein alpha subunit
K03523	1	0	1	2	1	1	1	1	0	1	1	1	0.8333	10	11	bioY	biotin transport system substrate-specific component
K03524	3	1	1	0	0	1	1	1	1	1	1	1	0.8333	10	12		BirA family transcriptional regulator, biotin operon repressor / biotin---[acetyl-CoA-carboxylase] ligase [EC:6.3.4.15]
K03525	2	1	1	1	1	1	1	1	1	1	1	1	1	12	13		type III pantothenate kinase [EC:2.7.1.33]
K03526	1	1	1	1	1	0	1	1	1	1	0	1	0.8333	10	10		(E)-4-hydroxy-3-methylbut-2-enyl-diphosphate synthase [EC:1.17.7.1 1.17.7.3]
K03527	1	0	1	0	1	1	1	1	1	0	1	1	0.75	9	9		4-hydroxy-3-methylbut-2-en-1-yl diphosphate reductase [EC:1.17.7.4]
K03529	1	1	1	0	1	1	1	1	1	1	1	1	0.9167	11	11		chromosome segregation protein
K03530	1	1	1	1	0	0	0	1	0	2	1	1	0.6667	8	9		DNA-binding protein HU-beta
K03531	3	1	2	1	3	2	2	2	2	2	1	2	1	12	23		cell division protein FtsZ
K03534	2	0	0	0	0	0	0	0	1	0	0	0	0.1667	2	3		L-rhamnose mutarotase [EC:5.1.3.32]
K03536	1	0	0	0	1	1	0	1	1	1	1	0	0.5833	7	7		ribonuclease P protein component [EC:3.1.26.5]
K03544	2	0	1	2	1	1	1	1	1	2	1	1	0.9167	11	14		ATP-dependent Clp protease ATP-binding subunit ClpX
K03545	2	0	1	1	1	1	2	1	1	1	1	1	0.9167	11	13		trigger factor
K03546	0	0	0	0	1	0	0	0	0	0	0	0	0.0833	1	1		DNA repair protein SbcC/Rad50
K03547	1	1	1	0	2	1	1	1	0	2	1	1	0.8333	10	12		DNA repair protein SbcD/Mre11
K03550	1	1	1	1	1	1	0	1	1	0	1	1	0.8333	10	10		holliday junction DNA helicase RuvA [EC:3.6.4.12]
K03551	1	1	2	1	1	1	0	1	1	0	1	1	0.8333	10	11		holliday junction DNA helicase RuvB [EC:3.6.4.12]
K03553	4	2	1	1	2	1	1	1	1	1	1	2	1	12	18		recombination protein RecA
K03555	1	1	2	0	1	1	1	1	1	1	0	0	0.75	9	10		DNA mismatch repair protein MutS
K03558	0	1	0	1	1	1	0	1	0	1	1	1	0.6667	8	8		membrane protein required for colicin V production
K03559	2	2	3	2	1	2	2	2	2	1	1	3	1	12	23		biopolymer transport protein ExbD
K03560	1	1	0	0	0	1	0	0	0	1	0	0	0.3333	4	4		biopolymer transport protein TolR
K03561	3	2	4	2	4	3	3	4	4	4	3	2	1	12	38		biopolymer transport protein ExbB
K03562	3	3	0	1	0	2	0	0	0	2	0	1	0.5	6	12		biopolymer transport protein TolQ
K03563	1	1	1	1	1	0	0	0	0	1	0	1	0.5833	7	7		carbon storage regulator
K03564	2	1	1	1	0	2	0	1	2	0	0	1	0.6667	8	11		thioredoxin-dependent peroxiredoxin [EC:1.11.1.24]
K03565	1	2	1	1	1	1	1	1	1	1	1	1	1	12	13		regulatory protein
K03567	0	0	0	0	0	0	0	0	1	0	0	0	0.0833	1	1		glycine cleavage system transcriptional repressor
K03568	3	2	2	2	1	1	1	0	3	5	1	3	0.9167	11	24		TldD protein
K03569	1	0	1	0	0	0	0	1	1	0	1	1	0.5	6	6		rod shape-determining protein MreB and related proteins
K03570	1	0	1	0	0	0	0	1	1	0	1	1	0.5	6	6		rod shape-determining protein MreC
K03572	1	1	1	1	1	1	1	1	1	1	0	1	0.9167	11	11		DNA mismatch repair protein MutL
K03574	1	2	2	0	1	0	0	2	0	1	0	1	0.5833	7	10		8-oxo-dGTP diphosphatase [EC:3.6.1.55]
K03575	1	0	1	1	0	1	1	1	1	2	0	1	0.75	9	10		A/G-specific adenine glycosylase [EC:3.2.2.31]
K03577	0	0	0	0	0	0	0	0	0	0	0	1	0.0833	1	1		TetR/AcrR family transcriptional regulator, acrAB operon repressor
K03580	0	0	1	0	0	0	0	0	0	1	0	1	0.25	3	3		ATP-dependent helicase HepA [EC:3.6.4.-]
K03581	0	0	0	0	1	0	0	0	0	1	0	0	0.1667	2	2		exodeoxyribonuclease V alpha subunit [EC:3.1.11.5]
K03584	1	1	1	1	1	0	0	1	1	1	1	1	0.8333	10	10		DNA repair protein RecO (recombination protein O)
K03585	2	0	4	1	2	1	1	2	2	3	1	6	0.9167	11	25		membrane fusion protein, multidrug efflux system
K03587	1	0	1	1	1	1	1	1	1	1	1	1	0.9167	11	11		cell division protein FtsI (penicillin-binding protein 3) [EC:3.4.16.4]
K03588	1	1	1	1	1	1	1	1	1	1	1	1	1	12	12		cell division protein FtsW
K03589	1	1	0	0	1	1	0	1	1	1	1	1	0.75	9	9		cell division protein FtsQ
K03590	1	2	1	2	1	1	1	1	1	1	1	1	1	12	14		cell division protein FtsA
K03592	2	2	2	1	1	1	2	0	3	4	1	3	0.9167	11	22		PmbA protein
K03593	1	1	1	1	1	1	2	1	2	0	1	1	0.9167	11	13		ATP-binding protein involved in chromosome partitioning
K03594	0	0	0	1	0	1	1	1	0	1	0	0	0.4167	5	5		bacterioferritin [EC:1.16.3.1]
K03595	1	0	1	1	1	1	1	1	1	1	1	1	0.9167	11	11		GTPase
K03596	1	1	1	0	1	1	2	1	1	1	0	1	0.8333	10	11		GTP-binding protein LepA
K03601	1	1	1	1	1	1	1	1	1	1	1	1	1	12	12		exodeoxyribonuclease VII large subunit [EC:3.1.11.6]
K03602	1	1	1	1	1	1	1	1	0	1	1	1	0.9167	11	11		exodeoxyribonuclease VII small subunit [EC:3.1.11.6]
K03605	2	1	1	1	1	0	0	2	0	2	3	1	0.75	9	14		hydrogenase maturation protease [EC:3.4.23.-]
K03612	1	1	2	1	1	1	0	1	2	1	0	1	0.8333	10	12		H+/Na+-translocating ferredoxin:NAD+ oxidoreductase subunit G
K03613	1	0	1	1	1	1	0	1	1	1	0	1	0.75	9	9		H+/Na+-translocating ferredoxin:NAD+ oxidoreductase subunit E
K03614	2	1	1	1	1	1	1	1	1	1	0	1	0.9167	11	12		H+/Na+-translocating ferredoxin:NAD+ oxidoreductase subunit D [EC:7.1.1.11 7.2.1.2]
K03615	2	1	1	1	1	1	2	1	1	1	0	1	0.9167	11	13		H+/Na+-translocating ferredoxin:NAD+ oxidoreductase subunit C [EC:7.1.1.11 7.2.1.2]
K03616	1	0	1	1	1	1	0	1	1	0	1	1	0.75	9	9		H+/Na+-translocating ferredoxin:NAD+ oxidoreductase subunit B [EC:7.1.1.11 7.2.1.2]
K03617	1	0	1	1	1	1	0	1	1	1	0	1	0.75	9	9		H+/Na+-translocating ferredoxin:NAD+ oxidoreductase subunit A
K03621	1	1	1	0	1	1	1	1	1	1	1	1	0.9167	11	11		phosphate acyltransferase [EC:2.3.1.274]
K03624	1	1	1	1	1	1	1	1	1	1	0	1	0.9167	11	11		transcription elongation factor GreA
K03625	1	1	1	1	1	1	1	1	1	1	1	1	1	12	12		transcription antitermination protein NusB
K03628	1	1	1	0	1	2	1	1	1	1	1	2	0.9167	11	13		transcription termination factor Rho
K03630	1	1	1	1	1	1	1	1	1	1	1	2	1	12	13		DNA repair protein RadC
K03631	1	0	1	2	1	1	1	1	1	1	0	1	0.8333	10	11		DNA repair protein RecN (Recombination protein N)
K03634	0	0	1	0	0	0	0	1	0	0	0	1	0.25	3	3		outer membrane lipoprotein carrier protein
K03637	0	0	0	0	0	0	0	0	1	0	0	0	0.0833	1	1		cyclic pyranopterin monophosphate synthase [EC:4.6.1.17]
K03640	1	1	0	0	0	1	0	0	0	1	0	0	0.3333	4	4		peptidoglycan-associated lipoprotein
K03641	5	3	11	2	1	3	0	0	3	5	1	0	0.75	9	34		TolB protein
K03642	0	0	0	0	0	1	1	0	1	0	0	0	0.25	3	3		rare lipoprotein A
K03644	1	0	1	0	1	1	1	1	1	1	1	1	0.8333	10	10		lipoyl synthase [EC:2.8.1.8]
K03650	2	1	1	2	0	1	1	1	1	1	1	1	0.9167	11	13		tRNA modification GTPase [EC:3.6.-.-]
K03651	0	1	0	0	0	0	0	1	1	0	0	1	0.3333	4	4		3',5'-cyclic-AMP phosphodiesterase [EC:3.1.4.53]
K03654	0	0	0	0	0	0	0	0	0	1	0	1	0.1667	2	2		ATP-dependent DNA helicase RecQ [EC:3.6.4.12]
K03655	1	0	1	1	4	2	1	1	1	1	2	2	0.9167	11	17		ATP-dependent DNA helicase RecG [EC:3.6.4.12]
K03657	2	1	2	1	3	3	2	2	4	1	2	1	1	12	24		DNA helicase II / ATP-dependent DNA helicase PcrA [EC:3.6.4.12]
K03664	0	2	1	0	0	0	1	1	1	1	1	1	0.6667	8	9		SsrA-binding protein
K03665	1	1	1	0	2	1	1	1	1	1	1	1	0.9167	11	12		GTPase
K03667	1	1	1	1	1	0	1	1	1	1	0	1	0.8333	10	10		ATP-dependent HslUV protease ATP-binding subunit HslU
K03671	2	1	3	2	2	3	2	1	3	3	1	4	1	12	27		thioredoxin 1
K03676	0	0	0	0	1	0	0	0	0	0	0	0	0.0833	1	1		glutaredoxin 3
K03685	1	2	1	1	1	1	1	1	1	1	1	1	1	12	13		ribonuclease III [EC:3.1.26.3]
K03686	2	0	2	2	3	3	2	2	2	2	2	3	0.9167	11	25		molecular chaperone DnaJ
K03687	2	0	2	2	0	2	2	2	2	2	2	2	0.8333	10	20		molecular chaperone GrpE
K03688	0	0	0	0	0	0	1	0	0	0	0	0	0.0833	1	1		ubiquinone biosynthesis protein
K03695	1	0	1	2	0	1	1	1	0	1	1	1	0.75	9	10		ATP-dependent Clp protease ATP-binding subunit ClpB
K03696	1	0	1	1	1	1	2	1	2	1	1	1	0.9167	11	13		ATP-dependent Clp protease ATP-binding subunit ClpC
K03698	1	1	1	1	1	1	1	1	1	1	1	1	1	12	12		3'-5' exoribonuclease [EC:3.1.-.-]
K03699	3	1	2	2	2	2	1	2	2	2	2	2	1	12	23		putative hemolysin
K03701	4	1	1	1	2	1	1	1	3	1	2	2	1	12	20		excinuclease ABC subunit A
K03702	1	0	1	0	2	1	1	1	1	1	1	1	0.8333	10	11		excinuclease ABC subunit B
K03703	1	1	1	0	0	1	1	1	1	1	1	1	0.8333	10	10		excinuclease ABC subunit C
K03704	4	1	3	1	1	2	1	3	2	4	0	2	0.9167	11	24		cold shock protein
K03705	1	1	1	1	0	1	1	1	1	1	1	1	0.9167	11	11		heat-inducible transcriptional repressor
K03709	0	1	0	1	0	1	1	1	1	1	1	1	0.75	9	9		DtxR family transcriptional regulator, Mn-dependent transcriptional regulator
K03711	1	0	0	0	0	1	1	0	1	1	0	0	0.4167	5	5		Fur family transcriptional regulator, ferric uptake regulator
K03719	2	0	0	0	0	0	0	0	0	1	0	1	0.25	3	4		Lrp/AsnC family transcriptional regulator, leucine-responsive regulatory protein
K03720	0	0	0	0	0	1	0	0	1	0	0	0	0.1667	2	2		TrpR family transcriptional regulator, trp operon repressor
K03722	1	0	1	0	1	1	1	1	1	1	1	2	0.8333	10	11		ATP-dependent DNA helicase DinG [EC:3.6.4.12]
K03723	2	1	1	2	2	1	1	1	1	1	1	1	1	12	15		transcription-repair coupling factor (superfamily II helicase) [EC:3.6.4.-]
K03724	1	0	0	2	0	1	0	0	0	1	0	1	0.4167	5	6		ATP-dependent helicase Lhr and Lhr-like helicase [EC:3.6.4.-]
K03733	1	1	1	1	1	1	1	1	1	1	1	1	1	12	12		integrase/recombinase XerC
K03734	1	0	2	1	1	3	1	1	3	2	1	1	0.9167	11	17		FAD:protein FMN transferase [EC:2.7.1.180]
K03737	1	1	1	1	1	1	2	1	1	0	1	2	0.9167	11	13	por	pyruvate-ferredoxin/flavodoxin oxidoreductase [EC:1.2.7.1 1.2.7.-]
K03738	1	0	1	0	2	0	0	0	0	11	2	1	0.5	6	18		aldehyde:ferredoxin oxidoreductase [EC:1.2.7.5]
K03741	0	0	1	0	0	0	1	1	1	1	0	1	0.5	6	6		arsenate reductase (thioredoxin) [EC:1.20.4.4]
K03742	1	2	1	1	0	1	1	1	1	1	1	1	0.9167	11	12		nicotinamide-nucleotide amidase [EC:3.5.1.42]
K03744	2	1	2	0	1	2	1	1	1	2	1	1	0.9167	11	15		LemA protein
K03750	0	0	0	0	0	0	0	0	1	0	0	1	0.1667	2	2		molybdopterin molybdotransferase [EC:2.10.1.1]
K03752	0	0	0	0	0	0	0	0	1	1	0	2	0.25	3	4		molybdenum cofactor guanylyltransferase [EC:2.7.7.77]
K03753	0	0	1	0	0	0	0	0	0	1	0	1	0.25	3	3		molybdopterin-guanine dinucleotide biosynthesis adapter protein
K03767	0	0	2	0	1	1	1	0	1	2	0	1	0.5833	7	9		peptidyl-prolyl cis-trans isomerase A (cyclophilin A) [EC:5.2.1.8]
K03768	1	0	0	0	2	0	0	2	0	0	1	3	0.4167	5	9		peptidyl-prolyl cis-trans isomerase B (cyclophilin B) [EC:5.2.1.8]
K03769	1	1	1	1	1	1	1	2	1	1	1	1	1	12	13		peptidyl-prolyl cis-trans isomerase C [EC:5.2.1.8]
K03770	1	2	1	0	1	1	1	1	1	1	1	1	0.9167	11	12		peptidyl-prolyl cis-trans isomerase D [EC:5.2.1.8]
K03771	2	1	1	1	1	2	1	1	1	1	1	1	1	12	14		peptidyl-prolyl cis-trans isomerase SurA [EC:5.2.1.8]
K03778	1	1	1	1	1	1	1	0	0	2	1	1	0.8333	10	11	ldhA	D-lactate dehydrogenase [EC:1.1.1.28]
K03780	0	0	0	0	0	0	0	0	0	1	0	0	0.0833	1	1		L(+)-tartrate dehydratase beta subunit [EC:4.2.1.32]
K03781	0	0	0	0	0	0	0	0	1	1	0	0	0.1667	2	2		catalase [EC:1.11.1.6]
K03782	0	0	1	0	0	1	0	1	0	0	0	1	0.3333	4	4		catalase-peroxidase [EC:1.11.1.21]
K03783	2	0	1	0	1	1	1	1	1	1	1	1	0.8333	10	11		purine-nucleoside phosphorylase [EC:2.4.2.1]
K03785	0	1	0	0	0	0	0	0	0	0	0	0	0.0833	1	1		3-dehydroquinate dehydratase I [EC:4.2.1.10]
K03786	0	0	1	0	2	1	0	1	1	1	1	1	0.6667	8	9		3-dehydroquinate dehydratase II [EC:4.2.1.10]
K03787	1	1	1	1	1	1	1	1	1	1	1	1	1	12	12		5'-nucleotidase [EC:3.1.3.5]
K03789	1	0	1	1	0	1	1	1	1	1	1	1	0.8333	10	10		[ribosomal protein S18]-alanine N-acetyltransferase [EC:2.3.1.266]
K03790	0	0	1	1	0	0	0	0	0	1	0	2	0.3333	4	5		[ribosomal protein S5]-alanine N-acetyltransferase [EC:2.3.1.267]
K03797	3	1	3	2	2	2	2	3	2	2	2	2	1	12	26		carboxyl-terminal processing protease [EC:3.4.21.102]
K03798	1	0	1	1	0	1	1	1	2	0	1	1	0.75	9	10		cell division protease FtsH [EC:3.4.24.-]
K03800	0	1	0	0	1	0	0	0	0	1	0	1	0.3333	4	4		lipoate---protein ligase [EC:6.3.1.20]
K03801	0	0	0	0	0	0	0	1	0	0	0	0	0.0833	1	1		lipoyl(octanoyl) transferase [EC:2.3.1.181]
K03809	1	0	1	0	0	0	1	0	0	0	0	0	0.25	3	3		NAD(P)H dehydrogenase (quinone) [EC:1.6.5.2]
K03811	0	0	0	0	0	0	0	0	0	1	0	0	0.0833	1	1		nicotinamide mononucleotide transporter
K03814	0	0	0	0	0	0	1	0	0	0	0	0	0.0833	1	1		monofunctional glycosyltransferase [EC:2.4.1.129]
K03820	2	0	2	1	1	1	1	1	1	1	0	2	0.8333	10	13		apolipoprotein N-acyltransferase [EC:2.3.1.269]
K03824	0	0	0	0	0	0	0	0	0	0	0	1	0.0833	1	1		putative acetyltransferase [EC:2.3.1.-]
K03826	0	0	0	0	0	0	0	0	1	0	0	0	0.0833	1	1		putative acetyltransferase [EC:2.3.1.-]
K03832	6	1	3	2	1	2	1	2	4	5	1	2	1	12	30		periplasmic protein TonB
K03833	1	0	1	0	0	0	0	0	0	1	0	1	0.3333	4	4		selenocysteine-specific elongation factor
K03841	0	0	1	0	0	0	0	1	0	1	0	0	0.25	3	3	fbp	fructose-1,6-bisphosphatase I [EC:3.1.3.11]
K03856	0	0	2	0	1	1	1	2	1	3	2	1	0.75	9	14		3-deoxy-7-phosphoheptulonate synthase [EC:2.5.1.54]
K03892	0	0	1	0	1	1	0	1	1	1	0	2	0.5833	7	8		ArsR family transcriptional regulator, arsenate/arsenite/antimonite-responsive transcriptional repressor
K03918	1	0	1	0	1	0	0	0	1	1	1	0	0.5	6	6		L-lysine 6-transaminase [EC:2.6.1.36]
K03924	3	1	2	1	1	2	2	1	2	2	2	2	1	12	21	cheBR	MoxR-like ATPase [EC:3.6.3.-]
K03925	2	0	1	1	2	1	1	1	1	1	1	1	0.9167	11	13		MraZ protein
K03926	1	1	1	0	1	1	1	1	1	1	0	0	0.75	9	9		periplasmic divalent cation tolerance protein
K03928	0	0	0	0	1	1	1	1	1	0	0	1	0.5	6	6		carboxylesterase [EC:3.1.1.1]
K03929	0	0	0	0	0	0	0	0	1	0	0	0	0.0833	1	1		para-nitrobenzyl esterase [EC:3.1.1.-]
K03931	2	0	1	0	1	0	0	0	0	0	0	1	0.3333	4	5		putative isomerase
K03932	1	0	0	0	1	0	0	0	1	0	0	0	0.25	3	3		polyhydroxybutyrate depolymerase
K03973	0	0	1	1	1	1	0	1	1	1	0	1	0.6667	8	8		phage shock protein C
K03977	2	1	1	0	1	1	1	1	1	1	1	1	0.9167	11	12		GTPase
K03979	1	1	1	1	1	1	1	1	1	0	1	1	0.9167	11	11		GTPase [EC:3.6.5.-]
K03980	0	0	0	0	1	0	0	1	0	0	0	0	0.1667	2	2		putative peptidoglycan lipid II flippase
K04021	0	0	0	0	0	0	0	0	1	0	0	0	0.0833	1	1		aldehyde dehydrogenase
K04027	0	0	0	0	0	0	0	0	1	0	0	0	0.0833	1	1		ethanolamine utilization protein EutM
K04028	0	0	0	0	0	0	0	0	1	0	0	0	0.0833	1	1		ethanolamine utilization protein EutN
K04034	2	1	5	0	0	1	0	1	2	4	2	2	0.75	9	20		anaerobic magnesium-protoporphyrin IX monomethyl ester cyclase [EC:1.21.98.3]
K04042	0	0	1	1	1	2	0	1	1	0	0	1	0.5833	7	8		bifunctional UDP-N-acetylglucosamine pyrophosphorylase / glucosamine-1-phosphate N-acetyltransferase [EC:2.7.7.23 2.3.1.157]
K04043	2	0	2	0	0	2	1	1	2	1	2	1	0.75	9	14		molecular chaperone DnaK
K04061	0	0	0	0	1	0	0	0	0	1	0	1	0.25	3	3		flagellar biosynthesis protein
K04066	1	1	1	0	1	1	1	1	1	1	1	0	0.8333	10	10		primosomal protein N' (replication factor Y) (superfamily II helicase) [EC:3.6.4.-]
K04069	4	2	3	0	5	3	2	3	3	6	4	3	0.9167	11	38		pyruvate formate lyase activating enzyme [EC:1.97.1.4]
K04070	2	0	1	0	1	2	2	2	1	2	1	0	0.75	9	14		putative pyruvate formate lyase activating enzyme [EC:1.97.1.4]
K04072	0	0	0	0	0	0	0	0	0	1	0	0	0.0833	1	1	adhE	acetaldehyde dehydrogenase / alcohol dehydrogenase [EC:1.2.1.10 1.1.1.1]
K04074	1	0	1	0	1	1	1	1	1	1	1	1	0.8333	10	10		cell division initiation protein
K04075	2	0	1	1	0	1	1	1	1	0	1	1	0.75	9	10		tRNA(Ile)-lysidine synthase [EC:6.3.4.19]
K04077	1	1	2	1	1	1	1	0	2	2	0	1	0.8333	10	13		chaperonin GroEL
K04078	2	2	3	2	3	2	2	1	2	3	1	2	1	12	25		chaperonin GroES
K04079	0	0	1	0	1	1	0	1	1	1	0	1	0.5833	7	7		molecular chaperone HtpG
K04084	2	1	2	1	1	1	1	1	1	1	1	1	1	12	14		thioredoxin:protein disulfide reductase [EC:1.8.4.16]
K04085	1	0	0	0	0	0	0	0	1	1	1	0	0.3333	4	4		tRNA 2-thiouridine synthesizing protein A [EC:2.8.1.-]
K04087	1	1	1	1	1	0	0	1	1	1	0	1	0.75	9	9		modulator of FtsH protease HflC
K04088	1	1	1	1	1	0	0	1	1	1	1	1	0.8333	10	10		modulator of FtsH protease HflK
K04096	2	1	1	2	1	1	1	1	1	0	1	1	0.9167	11	13		DNA processing protein
K04112	0	0	0	0	0	0	0	0	0	1	0	0	0.0833	1	1		benzoyl-CoA reductase subunit C [EC:1.3.7.8]
K04113	0	0	0	0	0	0	0	0	0	1	0	0	0.0833	1	1		benzoyl-CoA reductase subunit B [EC:1.3.7.8]
K04114	0	0	0	0	0	0	0	0	0	1	0	0	0.0833	1	1		benzoyl-CoA reductase subunit A [EC:1.3.7.8]
K04115	0	0	0	0	0	0	0	0	0	1	0	0	0.0833	1	1		benzoyl-CoA reductase subunit D [EC:1.3.7.8]
K04480	0	0	0	0	0	0	1	0	0	0	0	0	0.0833	1	1		methanol---5-hydroxybenzimidazolylcobamide Co-methyltransferase [EC:2.1.1.90]
K04485	1	1	1	1	1	1	1	2	1	1	1	1	1	12	13		DNA repair protein RadA/Sms
K04486	1	0	1	0	1	2	1	1	2	0	1	3	0.75	9	13		histidinol-phosphatase (PHP family) [EC:3.1.3.15]
K04487	2	2	3	1	2	2	2	2	2	3	1	2	1	12	24		cysteine desulfurase [EC:2.8.1.7]
K04488	3	1	3	2	3	0	2	3	1	3	1	2	0.9167	11	24		nitrogen fixation protein NifU and related proteins
K04517	0	0	1	0	1	1	1	1	1	0	1	1	0.6667	8	8		prephenate dehydrogenase [EC:1.3.1.12]
K04561	0	0	0	0	0	0	0	0	0	1	0	0	0.0833	1	1	NorB	nitric oxide reductase subunit B [EC:1.7.2.5]
K04562	4	2	0	1	1	0	0	1	0	2	0	1	0.5833	7	12		flagellar biosynthesis protein FlhG
K04564	1	1	1	1	0	1	0	1	0	0	0	0	0.5	6	6	SOD2	superoxide dismutase, Fe-Mn family [EC:1.15.1.1]
K04567	1	1	1	1	1	1	1	1	1	2	0	1	0.9167	11	12		lysyl-tRNA synthetase, class II [EC:6.1.1.6]
K04568	1	1	1	0	1	0	0	1	1	0	0	1	0.5833	7	7		elongation factor P--(R)-beta-lysine ligase [EC:6.3.1.-]
K04651	0	0	1	0	1	1	1	1	1	1	0	1	0.6667	8	8		hydrogenase nickel incorporation protein HypA/HybF
K04652	1	0	1	0	1	1	0	1	1	1	0	1	0.6667	8	8		hydrogenase nickel incorporation protein HypB
K04653	1	1	1	0	0	1	1	1	1	1	0	1	0.75	9	9		hydrogenase expression/formation protein HypC
K04654	1	2	1	0	1	1	2	1	1	1	0	1	0.8333	10	12		hydrogenase expression/formation protein HypD
K04655	3	2	2	3	2	2	2	2	2	2	1	1	1	12	24		hydrogenase expression/formation protein HypE
K04656	1	1	1	1	1	1	1	1	1	1	0	1	0.9167	11	11		hydrogenase maturation protein HypF
K04708	0	0	0	0	0	0	1	0	1	0	0	0	0.1667	2	2		3-dehydrosphinganine reductase [EC:1.1.1.102]
K04749	6	8	10	8	5	7	5	7	5	9	5	5	1	12	80		anti-sigma B factor antagonist
K04751	0	0	0	0	0	0	1	0	0	0	0	0	0.0833	1	1		nitrogen regulatory protein P-II 1
K04752	0	0	0	0	0	1	0	0	1	0	0	0	0.1667	2	2		nitrogen regulatory protein P-II 2
K04757	1	2	3	2	1	2	1	3	3	3	1	2	1	12	24		serine/threonine-protein kinase RsbW [EC:2.7.11.1]
K04758	0	1	1	1	0	1	1	1	1	0	1	0	0.6667	8	8		ferrous iron transport protein A
K04759	1	1	1	1	1	1	1	1	1	1	1	1	1	12	12		ferrous iron transport protein B
K04760	0	0	1	0	0	0	0	0	0	0	0	1	0.1667	2	2		transcription elongation factor GreB
K04762	1	0	1	1	1	1	1	1	1	1	0	1	0.8333	10	10		ribosome-associated heat shock protein Hsp15
K04763	0	0	1	0	2	2	1	1	1	2	1	2	0.75	9	13		integrase/recombinase XerD
K04771	3	2	5	1	2	2	5	2	3	4	2	4	1	12	35		serine protease Do [EC:3.4.21.107]
K04772	0	1	0	1	0	0	0	0	0	0	1	0	0.25	3	3		serine protease DegQ [EC:3.4.21.-]
K04773	2	1	1	1	1	1	1	2	1	1	2	2	1	12	16		protease IV [EC:3.4.21.-]
K04940	1	0	0	0	0	0	0	0	0	0	0	0	0.0833	1	1		opine dehydrogenase [EC:1.5.1.28]
K05020	0	0	0	0	0	0	0	0	0	1	0	0	0.0833	1	1		glycine betaine transporter
K05299	1	0	1	0	0	0	0	0	1	1	1	0	0.4167	5	5	fdhA	formate dehydrogenase (NADP+) alpha subunit [EC:1.17.1.10]
K05303	0	0	0	0	0	0	0	0	1	0	0	0	0.0833	1	1		O-methyltransferase [EC:2.1.1.-]
K05308	0	0	0	1	0	0	0	0	0	0	0	0	0.0833	1	1		gluconate/galactonate dehydratase [EC:4.2.1.140]
K05337	1	1	0	0	0	1	1	0	0	0	1	0	0.4167	5	5		ferredoxin
K05340	0	0	0	0	0	0	0	0	2	0	0	0	0.0833	1	2		glucose uptake protein
K05343	0	0	0	0	1	1	1	0	0	0	0	0	0.25	3	3	treS	maltose alpha-D-glucosyltransferase / alpha-amylase [EC:5.4.99.16 3.2.1.1]
K05346	0	0	0	0	0	0	0	0	1	0	0	0	0.0833	1	1		deoxyribonucleoside regulator
K05349	2	1	3	0	3	3	5	1	5	1	1	2	0.9167	11	27	bglX	beta-glucosidase [EC:3.2.1.21]
K05366	1	2	1	2	1	1	1	1	1	1	0	0	0.8333	10	12		penicillin-binding protein 1A [EC:2.4.1.129 3.4.16.4]
K05367	1	0	1	0	0	1	1	0	0	1	0	1	0.5	6	6		penicillin-binding protein 1C [EC:2.4.1.129]
K05396	0	0	1	0	0	0	0	0	0	1	0	1	0.25	3	3	dcyD	D-cysteine desulfhydrase [EC:4.4.1.15]
K05515	1	0	1	0	1	0	0	1	1	0	1	1	0.5833	7	7		penicillin-binding protein 2 [EC:3.4.16.4]
K05516	0	0	0	0	0	0	1	0	0	1	0	0	0.1667	2	2		curved DNA-binding protein
K05520	0	0	0	0	0	1	0	0	1	1	0	0	0.25	3	3		protease I [EC:3.5.1.124]
K05540	1	1	1	1	1	1	0	1	1	1	1	1	0.9167	11	11		tRNA-dihydrouridine synthase B [EC:1.-.-.-]
K05555	1	0	3	1	0	0	0	0	1	3	0	0	0.4167	5	9		cyclase [EC:4.-.-.-]
K05565	2	4	0	0	0	1	1	1	1	3	1	1	0.75	9	15		multicomponent Na+:H+ antiporter subunit A
K05566	0	1	0	0	1	3	0	0	1	1	3	2	0.5833	7	12		multicomponent Na+:H+ antiporter subunit B
K05567	1	0	1	0	2	2	1	1	1	2	2	2	0.8333	10	15		multicomponent Na+:H+ antiporter subunit C
K05568	1	1	1	0	1	3	2	1	1	2	2	1	0.9167	11	16		multicomponent Na+:H+ antiporter subunit D
K05569	1	1	1	1	1	2	1	1	1	2	2	2	1	12	16		multicomponent Na+:H+ antiporter subunit E
K05570	1	1	1	1	1	1	1	1	1	2	2	1	1	12	14		multicomponent Na+:H+ antiporter subunit F
K05571	1	1	1	1	1	2	1	1	1	2	2	2	1	12	16		multicomponent Na+:H+ antiporter subunit G
K05580	0	0	0	0	0	0	1	0	0	0	0	0	0.0833	1	1		NAD(P)H-quinone oxidoreductase subunit I [EC:7.1.1.2]
K05588	1	0	1	0	0	0	0	0	1	0	0	0	0.25	3	3		bidirectional [NiFe] hydrogenase diaphorase subunit [EC:7.1.1.2]
K05592	0	0	1	0	0	1	0	1	2	0	0	2	0.4167	5	7		ATP-dependent RNA helicase DeaD [EC:3.6.4.13]
K05601	0	0	0	0	2	0	0	1	1	0	0	2	0.3333	4	6	hcp	hydroxylamine reductase [EC:1.7.99.1]
K05602	0	0	0	0	0	0	0	1	0	0	0	0	0.0833	1	1		histidinol-phosphatase [EC:3.1.3.15]
K05606	2	0	0	0	1	0	0	1	0	1	1	1	0.5	6	7	epi	methylmalonyl-CoA/ethylmalonyl-CoA epimerase [EC:5.1.99.1]
K05770	1	0	0	0	0	0	2	1	0	0	0	0	0.25	3	4		translocator protein
K05772	0	0	0	0	0	0	0	0	1	0	0	0	0.0833	1	1	tupA	tungstate transport system substrate-binding protein
K05773	0	0	0	0	1	0	0	0	1	0	0	0	0.1667	2	2	tupB	tungstate transport system permease protein
K05786	0	1	2	1	1	1	0	0	1	0	0	1	0.5833	7	8		chloramphenicol-sensitive protein RarD
K05788	1	0	1	1	2	1	1	1	2	3	2	1	0.9167	11	16		integration host factor subunit beta
K05799	0	0	0	0	0	0	0	0	0	1	0	0	0.0833	1	1		GntR family transcriptional regulator, transcriptional repressor for pyruvate dehydrogenase complex
K05807	1	0	1	1	1	1	1	1	1	1	0	1	0.8333	10	10		outer membrane protein assembly factor BamD
K05808	1	1	1	1	0	1	1	1	1	1	1	1	0.9167	11	11		putative sigma-54 modulation protein
K05810	1	1	1	1	0	1	1	1	1	0	1	1	0.8333	10	10		polyphenol oxidase [EC:1.10.3.-]
K05811	1	0	1	0	0	0	1	0	1	0	0	0	0.3333	4	4		putative lipoprotein
K05820	0	0	0	0	0	1	1	0	1	0	0	0	0.25	3	3		MFS transporter, PPP family, 3-phenylpropionic acid transporter
K05825	2	1	1	4	0	2	0	2	0	2	1	1	0.75	9	16		2-aminoadipate transaminase [EC:2.6.1.-]
K05826	0	0	1	0	0	0	1	0	0	0	0	0	0.1667	2	2		alpha-aminoadipate/glutamate carrier protein LysW
K05827	0	0	1	0	0	0	1	0	0	0	0	0	0.1667	2	2		[lysine-biosynthesis-protein LysW]---L-2-aminoadipate ligase [EC:6.3.2.43]
K05828	0	0	1	0	0	0	1	0	0	0	0	0	0.1667	2	2		[amino group carrier protein]-L-2-aminoadipate 6-kinase [EC:2.7.2.17]
K05829	0	0	1	0	0	0	0	0	0	0	0	0	0.0833	1	1		LysW-gamma-L-alpha-aminoadipyl-6-phosphate/LysW-L-glutamyl-5-phosphate reductase [EC:1.2.1.103 1.2.1.106]
K05830	0	0	1	0	1	0	1	1	0	0	0	1	0.4167	5	5		LysW-gamma-L-lysine/LysW-L-ornithine aminotransferase [EC:2.6.1.118 2.6.1.-]
K05837	1	0	1	0	1	0	0	1	1	0	1	1	0.5833	7	7		rod shape determining protein RodA
K05845	0	0	0	0	0	0	0	0	0	2	0	0	0.0833	1	2	opuC	osmoprotectant transport system substrate-binding protein
K05846	0	0	0	0	0	0	0	0	0	2	0	0	0.0833	1	2	opuBD	osmoprotectant transport system permease protein
K05847	0	0	0	0	0	0	0	0	0	1	0	0	0.0833	1	1	opuA	osmoprotectant transport system ATP-binding protein [EC:7.6.2.9]
K05884	0	0	0	0	0	1	0	0	1	0	0	0	0.1667	2	2		L-2-hydroxycarboxylate dehydrogenase (NAD+) [EC:1.1.1.337]
K05896	1	2	1	0	0	1	1	1	1	0	1	1	0.75	9	10		segregation and condensation protein A
K05919	1	1	1	0	1	1	2	1	1	1	0	1	0.8333	10	11	dfx	superoxide reductase [EC:1.15.1.2]
K05939	1	1	1	2	2	1	1	1	2	2	0	2	0.9167	11	16		acyl-[acyl-carrier-protein]-phospholipid O-acyltransferase / long-chain-fatty-acid--[acyl-carrier-protein] ligase [EC:2.3.1.40 6.2.1.20]
K05946	0	0	0	0	0	0	0	0	1	1	0	0	0.1667	2	2		N-acetylglucosaminyldiphosphoundecaprenol N-acetyl-beta-D-mannosaminyltransferase [EC:2.4.1.187]
K05967	0	0	0	0	0	0	0	0	0	0	0	1	0.0833	1	1		uncharacterized protein
K05970	0	0	1	0	0	2	2	0	1	1	0	0	0.4167	5	7		sialate O-acetylesterase [EC:3.1.1.53]
K05979	1	0	1	1	1	0	0	0	1	0	1	0	0.5	6	6		2-phosphosulfolactate phosphatase [EC:3.1.3.71]
K05982	2	0	1	0	0	0	0	0	0	0	0	0	0.1667	2	3		deoxyribonuclease V [EC:3.1.21.7]
K05988	0	0	0	0	0	0	0	0	1	0	0	0	0.0833	1	1		dextranase [EC:3.2.1.11]
K05989	0	0	0	0	0	0	1	0	2	2	0	0	0.25	3	5		alpha-L-rhamnosidase [EC:3.2.1.40]
K05995	0	0	0	0	1	0	0	0	0	0	0	0	0.0833	1	1	pepE	dipeptidase E [EC:3.4.13.21]
K05996	0	0	0	0	1	0	0	0	0	0	0	0	0.0833	1	1	cpt	carboxypeptidase T [EC:3.4.17.18]
K06001	0	0	0	0	1	1	0	0	2	0	0	0	0.25	3	4		tryptophan synthase beta chain [EC:4.2.1.20]
K06006	0	1	0	0	0	1	1	0	0	0	1	0	0.3333	4	4		periplasmic protein CpxP/Spy
K06013	1	1	2	1	1	1	1	0	2	1	1	1	0.9167	11	13	STE24	STE24 endopeptidase [EC:3.4.24.84]
K06015	4	0	2	1	0	0	0	0	0	4	2	0	0.4167	5	13		N-acyl-D-amino-acid deacylase [EC:3.5.1.81]
K06016	1	0	0	0	0	0	0	0	0	1	0	0	0.1667	2	2		beta-ureidopropionase / N-carbamoyl-L-amino-acid hydrolase [EC:3.5.1.6 3.5.1.87]
K06020	0	0	0	0	0	0	0	0	1	0	0	1	0.1667	2	2		energy-dependent translational throttle protein EttA
K06023	1	1	1	1	1	1	1	1	1	1	1	1	1	12	12		HPr kinase/phosphorylase [EC:2.7.11.- 2.7.4.-]
K06024	1	1	1	0	0	1	1	1	1	0	1	1	0.75	9	9		segregation and condensation protein B
K06039	0	0	0	0	0	0	0	0	2	0	0	0	0.0833	1	2		uncharacterized protein involved in oxidation of intracellular sulfur
K06041	1	1	1	1	1	0	1	1	1	1	1	1	0.9167	11	11		arabinose-5-phosphate isomerase [EC:5.3.1.13]
K06045	1	1	1	1	0	0	0	0	0	0	0	1	0.4167	5	5		squalene-hopene/tetraprenyl-beta-curcumene cyclase [EC:5.4.99.17 4.2.1.129]
K06076	1	0	1	0	1	2	1	1	1	0	1	2	0.75	9	11		long-chain fatty acid transport protein
K06131	0	0	0	0	0	0	1	0	0	0	0	0	0.0833	1	1		cardiolipin synthase A/B [EC:2.7.8.-]
K06133	0	0	1	0	0	0	0	0	0	1	0	0	0.1667	2	2		4'-phosphopantetheinyl transferase [EC:2.7.8.-]
K06140	0	0	0	0	0	1	0	1	0	1	0	0	0.25	3	3		regulator of nucleoside diphosphate kinase
K06142	2	1	2	1	1	2	0	3	2	0	1	1	0.8333	10	16		outer membrane protein
K06147	0	0	1	0	0	0	0	0	0	0	0	0	0.0833	1	1		ATP-binding cassette, subfamily B, bacterial
K06153	1	1	1	1	0	1	1	1	0	0	1	1	0.75	9	9		undecaprenyl-diphosphatase [EC:3.6.1.27]
K06158	0	0	0	0	0	1	0	0	1	0	0	1	0.25	3	3		ATP-binding cassette, subfamily F, member 3
K06168	1	0	1	1	1	1	1	1	1	1	1	1	0.9167	11	11		tRNA-2-methylthio-N6-dimethylallyladenosine synthase [EC:2.8.4.3]
K06173	1	1	1	0	1	1	1	1	1	1	0	1	0.8333	10	10		tRNA pseudouridine38-40 synthase [EC:5.4.99.12]
K06178	1	1	1	0	0	1	1	1	1	0	1	1	0.75	9	9		23S rRNA pseudouridine2605 synthase [EC:5.4.99.22]
K06180	1	1	1	0	1	1	1	1	1	1	1	1	0.9167	11	11		23S rRNA pseudouridine1911/1915/1917 synthase [EC:5.4.99.23]
K06187	1	1	1	1	1	1	1	1	1	1	1	1	1	12	12		recombination protein RecR
K06193	0	0	0	0	0	0	0	0	0	0	0	1	0.0833	1	1		protein PhnA
K06196	0	0	1	0	0	1	1	0	1	0	0	1	0.4167	5	5		cytochrome c-type biogenesis protein
K06199	0	0	0	0	0	1	0	0	1	0	0	1	0.25	3	3		fluoride exporter
K06200	0	1	1	0	1	1	1	1	1	1	1	1	0.8333	10	10		carbon starvation protein
K06201	0	0	0	0	1	0	0	0	0	0	0	1	0.1667	2	2		copper homeostasis protein
K06204	2	1	1	0	0	2	1	0	1	2	1	3	0.75	9	14		DnaK suppressor protein
K06206	1	1	1	1	1	0	0	0	0	0	0	1	0.5	6	6		sugar fermentation stimulation protein A
K06207	0	0	0	0	1	1	0	1	1	1	0	1	0.5	6	6		GTP-binding protein
K06213	1	1	1	1	2	2	0	2	1	1	1	1	0.9167	11	14		magnesium transporter
K06215	1	1	1	1	1	1	1	1	1	1	0	1	0.9167	11	11		pyridoxal 5'-phosphate synthase pdxS subunit [EC:4.3.3.6]
K06217	1	0	1	1	1	1	1	1	1	2	1	1	0.9167	11	12		phosphate starvation-inducible protein PhoH and related proteins
K06218	0	0	0	0	2	1	0	0	1	3	0	0	0.3333	4	7		mRNA interferase RelE/StbE
K06223	0	0	0	0	1	0	0	0	0	0	0	1	0.1667	2	2		DNA adenine methylase [EC:2.1.1.72]
K06287	1	1	1	1	0	1	1	1	1	1	1	1	0.9167	11	11		septum formation protein
K06346	1	0	0	0	0	0	0	0	1	1	0	0	0.25	3	3		spoIIIJ-associated protein
K06381	0	0	0	0	1	0	0	1	0	0	0	0	0.1667	2	2		stage II sporulation protein D
K06405	0	0	0	0	1	0	0	0	0	0	0	0	0.0833	1	1		stage V sporulation protein AC
K06412	0	0	0	0	2	1	1	0	1	0	0	0	0.3333	4	5		stage V sporulation protein G
K06415	0	0	0	0	0	0	0	0	0	0	0	1	0.0833	1	1		stage V sporulation protein R
K06603	0	0	0	1	0	0	0	0	0	1	0	1	0.25	3	3		flagellar protein FlaG
K06726	0	0	0	0	0	0	0	0	1	0	0	0	0.0833	1	1		D-ribose pyranase [EC:5.4.99.62]
K06857	0	0	0	0	1	0	0	0	1	0	0	0	0.1667	2	2	tupC	tungstate transport system ATP-binding protein [EC:7.3.2.6]
K06861	2	1	1	1	0	0	1	1	2	1	1	1	0.8333	10	12	lptB	lipopolysaccharide export system ATP-binding protein [EC:7.5.2.5]
K06864	2	1	1	0	0	1	1	1	1	1	0	0	0.6667	8	9		pyridinium-3,5-biscarboxylic acid mononucleotide sulfurtransferase [EC:4.4.1.37]
K06867	0	0	1	0	0	0	0	0	0	0	0	1	0.1667	2	2		uncharacterized protein
K06871	0	0	1	1	0	0	0	0	1	5	1	1	0.5	6	10		uncharacterized protein
K06872	1	0	2	0	1	1	2	2	1	1	1	1	0.8333	10	13		uncharacterized protein
K06877	1	1	1	0	1	0	2	1	1	1	0	1	0.75	9	10		DEAD/DEAH box helicase domain-containing protein
K06878	1	0	0	0	1	0	0	0	0	1	0	0	0.25	3	3		tRNA-binding protein
K06880	0	1	1	0	1	0	0	0	0	0	0	0	0.25	3	3		erythromycin esterase [EC:3.1.1.-]
K06881	1	1	1	1	1	1	1	1	1	0	1	1	0.9167	11	11		bifunctional oligoribonuclease and PAP phosphatase NrnA [EC:3.1.3.7 3.1.13.3]
K06885	0	0	0	0	0	0	0	0	1	0	0	0	0.0833	1	1		uncharacterized protein
K06888	1	0	0	0	0	0	0	0	0	2	0	0	0.1667	2	3		uncharacterized protein
K06889	1	0	6	1	0	3	1	0	2	3	1	2	0.75	9	20		uncharacterized protein
K06894	1	0	1	0	0	1	1	0	0	1	0	1	0.5	6	6		alpha-2-macroglobulin
K06897	2	1	1	0	0	1	1	1	3	2	1	2	0.8333	10	15		7,8-dihydropterin-6-yl-methyl-4-(beta-D-ribofuranosyl)aminobenzene 5'-phosphate synthase [EC:2.5.1.105]
K06898	1	1	1	0	0	1	1	1	1	1	0	0	0.6667	8	8		pyridinium-3,5-biscarboxylic acid mononucleotide synthase [EC:2.5.1.143]
K06901	1	1	1	1	0	0	0	1	1	1	0	1	0.6667	8	8		adenine/guanine/hypoxanthine permease
K06902	1	0	1	0	1	1	1	1	1	1	1	0	0.75	9	9		MFS transporter, UMF1 family
K06911	1	0	1	0	0	1	0	0	1	0	0	1	0.4167	5	5		quercetin 2,3-dioxygenase [EC:1.13.11.24]
K06915	0	0	0	1	0	0	0	0	0	0	0	0	0.0833	1	1		uncharacterized protein
K06920	1	1	1	1	2	1	1	1	2	1	1	1	1	12	14		7-cyano-7-deazaguanine synthase [EC:6.3.4.20]
K06925	1	1	1	1	1	1	1	1	1	1	1	1	1	12	12		tRNA threonylcarbamoyladenosine biosynthesis protein TsaE
K06928	2	0	2	0	0	0	0	0	0	0	0	0	0.1667	2	4		nucleoside-triphosphatase [EC:3.6.1.15]
K06929	1	1	1	1	0	0	1	1	1	0	0	1	0.6667	8	8		uncharacterized protein
K06933	1	1	1	1	0	0	0	0	0	0	1	1	0.5	6	6		uncharacterized protein
K06934	0	0	0	0	0	0	0	0	0	0	0	1	0.0833	1	1		uncharacterized protein
K06937	1	1	1	0	0	0	0	0	0	1	0	0	0.3333	4	4		7,8-dihydro-6-hydroxymethylpterin dimethyltransferase [EC:2.1.1.-]
K06940	0	0	0	0	0	0	0	0	0	0	0	1	0.0833	1	1		uncharacterized protein
K06941	2	1	3	2	2	1	1	1	1	1	0	2	0.9167	11	17		23S rRNA (adenine2503-C2)-methyltransferase [EC:2.1.1.192]
K06942	1	0	1	1	1	1	1	1	1	1	0	1	0.8333	10	10		ribosome-binding ATPase
K06944	1	1	1	1	1	0	1	1	0	1	1	1	0.8333	10	10		uncharacterized protein
K06949	2	1	1	0	0	1	0	0	1	1	0	1	0.5833	7	8	rsgA	ribosome biogenesis GTPase / thiamine phosphate phosphatase [EC:3.6.1.- 3.1.3.100]
K06959	1	0	1	0	1	1	0	0	2	1	0	1	0.5833	7	8		protein Tex
K06960	1	2	2	1	1	1	1	1	1	1	1	1	1	12	14		uncharacterized protein
K06962	1	0	0	1	0	0	1	0	0	1	0	0	0.3333	4	4		uncharacterized protein
K06969	0	0	0	0	0	1	1	0	1	0	0	0	0.25	3	3		23S rRNA (cytosine1962-C5)-methyltransferase [EC:2.1.1.191]
K06971	1	0	0	0	0	0	0	0	0	0	0	1	0.1667	2	2		uncharacterized protein
K06972	0	0	1	0	0	0	0	0	0	0	0	0	0.0833	1	1		presequence protease [EC:3.4.24.-]
K06973	1	0	0	1	1	1	1	1	1	1	1	1	0.8333	10	10		uncharacterized protein
K06978	3	1	0	1	1	1	1	0	2	6	0	0	0.6667	8	16		uncharacterized protein
K06987	2	1	1	0	0	0	0	0	0	2	0	0	0.3333	4	6		uncharacterized protein
K06990	2	2	2	1	3	2	2	2	2	3	4	1	1	12	26		MEMO1 family protein
K06995	1	1	1	0	0	1	0	0	1	0	0	0	0.4167	5	5		uncharacterized protein
K06996	1	0	0	0	0	0	0	0	0	0	0	2	0.1667	2	3		uncharacterized protein
K06997	1	0	1	0	1	0	1	1	2	1	0	0	0.5833	7	8		PLP dependent protein
K06998	1	1	0	1	0	0	0	0	1	1	0	0	0.4167	5	5		trans-2,3-dihydro-3-hydroxyanthranilate isomerase [EC:5.3.3.17]
K06999	0	0	0	0	0	0	0	0	0	0	0	2	0.0833	1	2		phospholipase/carboxylesterase
K07001	2	0	3	2	3	4	4	2	3	3	2	4	0.9167	11	32		NTE family protein
K07003	2	1	1	4	3	0	0	1	4	2	1	2	0.8333	10	21		uncharacterized protein
K07004	0	0	0	0	1	1	0	0	1	0	0	0	0.25	3	3		uncharacterized protein
K07005	1	1	1	1	0	0	0	0	1	0	1	1	0.5833	7	7		uncharacterized protein
K07006	0	0	0	0	0	0	0	0	1	0	0	0	0.0833	1	1		uncharacterized protein
K07010	1	0	1	1	1	0	0	1	0	0	1	1	0.5833	7	7		putative glutamine amidotransferase
K07012	0	0	1	0	0	0	1	0	0	1	0	1	0.3333	4	4		CRISPR-associated endonuclease/helicase Cas3 [EC:3.1.-.- 3.6.4.-]
K07016	0	0	0	0	0	0	1	0	0	0	0	0	0.0833	1	1		CRISPR-associated protein Csm1
K07022	1	1	1	0	1	1	0	1	1	1	0	1	0.75	9	9		uncharacterized protein
K07025	0	0	1	0	1	0	0	0	0	0	1	0	0.25	3	3		putative hydrolase of the HAD superfamily
K07027	5	1	5	2	2	3	2	3	3	4	2	4	1	12	36		glycosyltransferase 2 family protein
K07029	2	1	1	1	1	1	0	1	2	1	0	2	0.8333	10	13		diacylglycerol kinase (ATP) [EC:2.7.1.107]
K07030	1	1	0	2	0	2	0	1	0	0	0	1	0.5	6	8		fatty acid kinase [EC:2.7.2.18]
K07031	0	0	0	0	0	0	0	1	1	1	0	0	0.25	3	3		D-glycero-alpha-D-manno-heptose-7-phosphate kinase [EC:2.7.1.168]
K07033	0	0	0	0	1	0	0	0	0	0	0	0	0.0833	1	1		uncharacterized protein
K07037	1	0	1	1	2	1	1	1	1	1	1	1	0.9167	11	12		cyclic-di-AMP phosphodiesterase PgpH [EC:3.1.4.-]
K07038	1	0	1	1	0	1	0	1	1	1	0	1	0.6667	8	8		inner membrane protein
K07039	0	0	0	0	0	0	0	0	0	0	0	1	0.0833	1	1		uncharacterized protein
K07040	2	1	1	1	1	1	1	1	1	1	1	1	1	12	13		uncharacterized protein
K07042	1	0	1	0	1	1	1	1	1	0	1	1	0.75	9	9		probable rRNA maturation factor
K07045	1	1	0	0	0	0	0	0	0	2	0	0	0.25	3	4		uncharacterized protein
K07052	5	1	17	2	2	2	2	3	2	3	1	6	1	12	46		uncharacterized protein
K07053	3	2	3	2	1	1	1	2	4	3	3	4	1	12	29		3',5'-nucleoside bisphosphate phosphatase [EC:3.1.3.97]
K07056	1	0	1	1	1	0	1	1	1	1	1	1	0.8333	10	10		16S rRNA (cytidine1402-2'-O)-methyltransferase [EC:2.1.1.198]
K07058	0	0	1	0	0	0	0	0	0	0	0	0	0.0833	1	1		membrane protein
K07063	0	1	0	0	0	0	0	0	0	1	0	0	0.1667	2	2		uncharacterized protein
K07068	1	0	1	1	0	0	0	1	0	1	3	0	0.5	6	8		uncharacterized protein
K07069	1	1	1	1	0	0	0	1	1	0	0	1	0.5833	7	7		uncharacterized protein
K07071	1	0	0	0	0	0	0	0	0	0	0	1	0.1667	2	2		uncharacterized protein
K07075	0	0	0	0	0	0	1	0	0	1	1	0	0.25	3	3		uncharacterized protein
K07076	0	0	0	0	2	2	2	0	1	2	1	0	0.5	6	10		uncharacterized protein
K07079	6	3	3	1	0	3	1	0	6	3	1	0	0.75	9	27		uncharacterized protein
K07080	1	0	0	1	0	1	0	0	0	2	0	0	0.3333	4	5		uncharacterized protein
K07082	0	0	1	0	1	1	0	1	1	0	1	1	0.5833	7	7		UPF0755 protein
K07085	0	0	0	0	0	0	0	0	0	0	0	1	0.0833	1	1		putative transport protein
K07089	0	0	2	0	2	1	0	1	2	1	1	3	0.6667	8	13		uncharacterized protein
K07090	5	2	2	2	2	1	1	2	1	5	1	3	1	12	27		uncharacterized protein
K07091	1	1	1	2	1	1	1	1	1	1	1	1	1	12	13	lptF	lipopolysaccharide export system permease protein
K07095	2	1	1	1	0	1	1	0	1	0	0	1	0.6667	8	9		uncharacterized protein
K07096	1	1	1	0	0	1	1	1	0	1	1	2	0.75	9	10		uncharacterized protein
K07098	0	0	0	0	0	0	0	0	0	1	0	0	0.0833	1	1		uncharacterized protein
K07102	1	0	0	1	0	0	0	0	0	1	1	0	0.3333	4	4		N-acetylmuramate 1-kinase [EC:2.7.1.221]
K07106	0	0	0	0	0	0	0	0	0	1	0	0	0.0833	1	1		N-acetylmuramic acid 6-phosphate etherase [EC:4.2.1.126]
K07107	1	1	2	3	1	1	0	1	1	0	0	3	0.75	9	14		acyl-CoA thioester hydrolase [EC:3.1.2.-]
K07112	1	0	0	2	0	0	0	2	1	1	0	1	0.5	6	8		uncharacterized protein
K07114	4	2	4	4	3	2	2	3	3	2	3	3	1	12	35		Ca-activated chloride channel homolog
K07117	1	1	1	0	0	0	0	0	0	1	0	0	0.3333	4	4		uncharacterized protein
K07124	0	1	0	0	0	0	0	0	0	0	1	0	0.1667	2	2		uncharacterized protein
K07126	0	0	0	0	0	0	0	0	1	0	0	0	0.0833	1	1		uncharacterized protein
K07133	0	1	0	0	4	3	0	4	0	18	1	2	0.5833	7	33		uncharacterized protein
K07137	0	0	0	0	0	1	0	0	1	0	0	1	0.25	3	3		uncharacterized protein
K07138	2	1	1	1	1	0	1	1	1	0	1	1	0.8333	10	11		uncharacterized protein
K07139	0	0	0	0	0	1	0	1	1	0	0	1	0.3333	4	4		uncharacterized protein
K07141	0	0	0	0	0	0	0	0	0	1	0	0	0.0833	1	1		molybdenum cofactor cytidylyltransferase [EC:2.7.7.76]
K07148	1	0	1	0	0	0	0	0	0	0	0	0	0.1667	2	2		uncharacterized protein
K07154	0	0	0	0	0	0	0	0	1	1	0	0	0.1667	2	2		serine/threonine-protein kinase HipA [EC:2.7.11.1]
K07159	1	1	1	0	1	1	1	1	1	1	0	1	0.8333	10	10		uncharacterized protein
K07164	2	1	2	1	1	2	2	2	2	2	1	2	1	12	20		uncharacterized protein
K07165	3	1	3	0	0	0	0	1	0	3	0	2	0.5	6	13		transmembrane sensor
K07171	0	0	0	0	0	1	0	0	1	3	0	0	0.25	3	5		mRNA interferase MazF [EC:3.1.-.-]
K07175	0	0	0	0	0	2	1	0	0	0	0	1	0.25	3	4		PhoH-like ATPase
K07180	0	0	0	0	0	0	0	0	0	0	0	1	0.0833	1	1		serine protein kinase
K07182	0	0	0	0	0	0	0	0	0	0	0	1	0.0833	1	1		CBS domain-containing protein
K07213	0	0	0	0	0	0	0	1	1	0	0	0	0.1667	2	2		copper chaperone
K07216	0	0	0	0	0	0	0	0	0	0	0	1	0.0833	1	1		hemerythrin
K07220	0	0	0	0	0	0	0	0	0	0	2	0	0.0833	1	2		uncharacterized protein
K07238	1	1	1	1	0	1	1	1	2	2	0	1	0.8333	10	12		zinc transporter, ZIP family
K07250	0	0	0	0	0	0	0	0	0	1	0	0	0.0833	1	1		4-aminobutyrate aminotransferase / (S)-3-amino-2-methylpropionate transaminase / 5-aminovalerate transaminase [EC:2.6.1.19 2.6.1.22 2.6.1.48]
K07257	0	0	0	1	0	0	0	0	0	0	0	0	0.0833	1	1		spore coat polysaccharide biosynthesis protein SpsF
K07259	0	0	0	0	0	0	0	0	0	1	0	0	0.0833	1	1	facB	serine-type D-Ala-D-Ala carboxypeptidase/endopeptidase (penicillin-binding protein 4) [EC:3.4.16.4 3.4.21.-]
K07260	0	0	1	0	0	0	0	0	0	0	0	0	0.0833	1	1		zinc D-Ala-D-Ala carboxypeptidase [EC:3.4.17.14]
K07263	1	0	2	0	2	1	4	3	3	7	2	3	0.8333	10	28		zinc protease [EC:3.4.24.-]
K07271	0	0	0	0	0	0	0	1	0	0	0	1	0.1667	2	2		lipopolysaccharide cholinephosphotransferase [EC:2.7.8.-]
K07277	4	3	2	2	2	4	2	3	3	5	3	2	1	12	35		outer membrane protein insertion porin family
K07283	0	1	0	1	0	1	0	0	1	0	0	0	0.3333	4	4		putative salt-induced outer membrane protein
K07301	2	1	2	0	1	2	0	0	2	1	0	1	0.6667	8	12		cation:H+ antiporter
K07304	0	0	1	1	0	0	0	1	0	1	0	0	0.3333	4	4		peptide-methionine (S)-S-oxide reductase [EC:1.8.4.11]
K07305	0	1	1	0	0	0	0	0	0	1	0	0	0.25	3	3		peptide-methionine (R)-S-oxide reductase [EC:1.8.4.12]
K07306	0	0	0	0	0	0	0	0	0	1	0	1	0.1667	2	2		anaerobic dimethyl sulfoxide reductase subunit A [EC:1.8.5.3]
K07307	0	0	0	0	0	0	0	0	0	1	0	1	0.1667	2	2		anaerobic dimethyl sulfoxide reductase subunit B
K07308	0	0	0	0	0	0	0	0	0	0	0	1	0.0833	1	1		anaerobic dimethyl sulfoxide reductase subunit C
K07315	18	8	11	10	5	6	2	10	12	18	8	6	1	12	114		phosphoserine phosphatase RsbU/P [EC:3.1.3.3]
K07316	0	0	0	0	0	0	0	0	0	0	0	1	0.0833	1	1		adenine-specific DNA-methyltransferase [EC:2.1.1.72]
K07321	0	0	0	0	0	0	0	0	2	1	0	0	0.1667	2	3		CO dehydrogenase maturation factor
K07322	1	0	0	0	0	0	0	0	1	0	0	0	0.1667	2	2		regulator of cell morphogenesis and NO signaling
K07334	0	0	0	0	0	0	0	0	1	1	0	0	0.1667	2	2		toxin HigB-1
K07335	0	0	0	0	0	1	0	0	1	0	0	0	0.1667	2	2		basic membrane protein A and related proteins
K07340	0	0	0	0	0	1	0	0	0	0	0	0	0.0833	1	1		inner membrane protein
K07341	0	0	0	0	0	0	0	0	0	1	0	0	0.0833	1	1		death on curing protein
K07386	0	0	0	0	0	0	0	0	0	0	0	1	0.0833	1	1		putative endopeptidase [EC:3.4.24.-]
K07391	2	1	1	1	1	1	1	1	1	1	1	2	1	12	14		magnesium chelatase family protein
K07397	1	0	0	1	0	1	1	1	0	0	1	1	0.5833	7	7		putative redox protein
K07399	0	0	0	0	0	0	0	0	0	1	0	1	0.1667	2	2		cytochrome c biogenesis protein
K07402	0	0	0	0	0	0	0	0	0	0	0	1	0.0833	1	1		xanthine dehydrogenase accessory factor
K07403	1	1	1	2	1	1	1	1	1	1	1	1	1	12	13		membrane-bound serine protease (ClpP class)
K07404	0	0	0	0	0	0	0	0	2	0	0	0	0.0833	1	2		6-phosphogluconolactonase [EC:3.1.1.31]
K07407	2	0	1	0	1	1	2	0	4	1	1	1	0.75	9	14		alpha-galactosidase [EC:3.2.1.22]
K07443	1	0	1	0	0	0	0	1	1	1	0	1	0.5	6	6		methylated-DNA-protein-cysteine methyltransferase related protein
K07444	0	0	0	0	0	1	0	0	1	0	0	0	0.1667	2	2		putative N6-adenine-specific DNA methylase [EC:2.1.1.-]
K07447	1	0	1	1	1	1	1	1	1	1	1	1	0.9167	11	11		putative pre-16S rRNA nuclease [EC:3.1.-.-]
K07448	0	0	0	0	0	1	0	0	0	1	0	0	0.1667	2	2		restriction system protein
K07451	0	0	0	0	0	0	0	0	0	1	0	0	0.0833	1	1		5-methylcytosine-specific restriction enzyme A [EC:3.1.21.-]
K07454	0	0	2	0	0	0	0	0	0	0	0	0	0.0833	1	2		putative restriction endonuclease
K07456	1	1	1	1	0	1	1	1	1	1	1	1	0.9167	11	11		DNA mismatch repair protein MutS2
K07457	0	0	0	0	0	0	0	0	0	0	0	1	0.0833	1	1		endonuclease III related protein
K07459	0	0	0	0	0	0	0	0	1	0	0	1	0.1667	2	2		putative ATP-dependent endonuclease of the OLD family
K07460	1	0	1	1	1	1	1	0	1	1	1	1	0.8333	10	10		putative endonuclease
K07461	0	1	0	0	1	0	2	2	4	2	0	2	0.5833	7	14		putative endonuclease
K07462	2	2	1	2	1	1	1	1	1	1	1	1	1	12	15		single-stranded-DNA-specific exonuclease [EC:3.1.-.-]
K07464	0	0	1	0	0	0	0	0	0	2	0	1	0.25	3	4		CRISPR-associated exonuclease Cas4 [EC:3.1.12.1]
K07473	0	0	0	0	0	1	0	0	0	1	0	0	0.1667	2	2		DNA-damage-inducible protein J
K07474	0	0	0	0	0	0	0	0	0	0	0	1	0.0833	1	1		phage terminase small subunit
K07478	1	0	1	0	1	1	1	1	1	0	1	1	0.75	9	9		putative ATPase
K07481	0	0	0	0	0	1	0	0	0	1	0	0	0.1667	2	2		transposase, IS5 family
K07482	0	1	0	0	0	0	0	0	2	0	0	0	0.1667	2	3		transposase, IS30 family
K07483	0	0	0	0	0	0	0	0	1	0	0	2	0.1667	2	3		transposase
K07486	0	0	0	0	3	0	0	0	0	1	0	0	0.1667	2	4		transposase
K07491	1	2	4	0	3	2	3	3	13	10	4	10	0.9167	11	55		REP-associated tyrosine transposase
K07493	0	0	0	0	3	0	0	0	1	1	0	0	0.25	3	5		putative transposase
K07496	0	0	0	0	1	0	0	0	0	0	0	0	0.0833	1	1		putative transposase
K07497	0	0	1	0	1	0	0	0	2	2	1	3	0.5	6	10		putative transposase
K07502	1	0	1	0	1	0	1	1	1	2	0	0	0.5833	7	8		uncharacterized protein
K07506	0	0	1	0	0	0	0	0	0	0	0	0	0.0833	1	1		AraC family transcriptional regulator
K07507	1	1	1	0	1	0	0	0	0	0	1	1	0.5	6	6		putative Mg2+ transporter-C (MgtC) family protein
K07533	1	0	1	0	2	1	1	1	1	2	2	0	0.75	9	12		foldase protein PrsA [EC:5.2.1.8]
K07560	1	0	1	1	0	1	1	1	1	1	1	1	0.8333	10	10		D-aminoacyl-tRNA deacylase [EC:3.1.1.96]
K07566	1	1	1	0	1	2	1	1	1	1	1	1	0.9167	11	12		L-threonylcarbamoyladenylate synthase [EC:2.7.7.87]
K07568	1	1	1	1	1	1	0	1	2	0	1	1	0.8333	10	11		S-adenosylmethionine:tRNA ribosyltransferase-isomerase [EC:2.4.99.17]
K07574	1	1	0	1	0	1	0	0	1	0	0	1	0.5	6	6		RNA-binding protein
K07576	1	0	1	0	1	1	1	0	1	1	0	1	0.6667	8	8		metallo-beta-lactamase family protein
K07588	1	0	1	1	0	0	0	2	0	1	1	1	0.5833	7	8		GTPase [EC:3.6.5.-]
K07589	1	0	1	1	1	1	1	1	1	0	0	1	0.75	9	9		D-erythro-7,8-dihydroneopterin triphosphate epimerase [EC:5.1.99.7]
K07636	2	2	3	0	2	3	3	2	3	2	1	3	0.9167	11	26		two-component system, OmpR family, phosphate regulon sensor histidine kinase PhoR [EC:2.7.13.3]
K07642	0	0	0	0	0	0	0	0	0	0	0	1	0.0833	1	1		two-component system, OmpR family, sensor histidine kinase BaeS [EC:2.7.13.3]
K07657	0	0	0	0	0	0	1	0	1	0	1	0	0.25	3	3		two-component system, OmpR family, phosphate regulon response regulator PhoB
K07658	2	2	3	4	5	5	3	2	5	6	2	3	1	12	42		two-component system, OmpR family, alkaline phosphatase synthesis response regulator PhoP
K07659	0	0	0	0	0	0	0	0	0	0	0	1	0.0833	1	1		two-component system, OmpR family, phosphate regulon response regulator OmpR
K07665	0	0	0	0	1	0	0	0	0	0	0	0	0.0833	1	1		two-component system, OmpR family, copper resistance phosphate regulon response regulator CusR
K07667	0	0	0	0	0	0	0	0	1	0	0	0	0.0833	1	1		two-component system, OmpR family, KDP operon response regulator KdpE
K07668	0	0	0	0	0	1	0	0	0	0	0	0	0.0833	1	1		two-component system, OmpR family, response regulator VicR
K07684	0	0	0	0	0	0	0	0	1	0	0	0	0.0833	1	1		two-component system, NarL family, nitrate/nitrite response regulator NarL
K07689	1	0	1	1	0	1	0	0	1	1	0	0	0.5	6	6		two-component system, NarL family, invasion response regulator UvrY
K07705	2	0	2	0	0	0	0	0	0	0	0	0	0.1667	2	4		two-component system, LytTR family, response regulator LytT
K07709	0	0	0	1	1	1	0	0	1	1	0	1	0.5	6	6		two-component system, NtrC family, sensor histidine kinase HydH [EC:2.7.13.3]
K07710	1	1	0	1	1	0	0	0	0	1	1	1	0.5833	7	7		two-component system, NtrC family, sensor histidine kinase AtoS [EC:2.7.13.3]
K07713	1	0	0	0	0	1	0	0	0	1	0	1	0.3333	4	4		two-component system, NtrC family, response regulator HydG
K07714	1	0	2	0	2	3	3	2	1	5	0	4	0.75	9	23		two-component system, NtrC family, response regulator AtoC
K07715	0	2	0	0	0	0	2	0	0	1	1	0	0.3333	4	6		two-component system, NtrC family, response regulator GlrR
K07722	1	1	1	0	1	1	1	1	1	1	0	1	0.8333	10	10		CopG family transcriptional regulator, nickel-responsive regulator
K07727	0	0	0	0	0	0	0	0	0	2	0	0	0.0833	1	2		putative transcriptional regulator
K07729	1	0	1	0	0	1	0	0	2	1	0	1	0.5	6	7		putative transcriptional regulator
K07738	1	1	1	1	1	1	1	1	1	1	0	2	0.9167	11	12		transcriptional repressor NrdR
K07742	1	1	1	0	0	0	1	1	0	0	0	1	0.5	6	6		uncharacterized protein
K07755	0	0	0	1	0	0	0	1	0	1	0	0	0.25	3	3		arsenite methyltransferase [EC:2.1.1.137]
K07783	0	0	3	1	0	0	0	0	0	0	0	0	0.1667	2	4		MFS transporter, OPA family, sugar phosphate sensor protein UhpC
K07787	0	0	1	2	0	1	0	0	2	1	0	1	0.5	6	8		copper/silver efflux system protein
K07798	0	0	1	2	0	1	0	0	1	1	0	1	0.5	6	7		membrane fusion protein, copper/silver efflux system
K08094	0	0	0	0	0	0	0	0	1	0	0	0	0.0833	1	1		6-phospho-3-hexuloisomerase [EC:5.3.1.27]
K08097	1	2	0	0	0	0	0	0	0	1	0	0	0.25	3	4		phosphosulfolactate synthase [EC:4.4.1.19]
K08177	1	0	0	1	0	1	0	1	0	0	0	0	0.3333	4	4		MFS transporter, OFA family, oxalate/formate antiporter
K08191	0	0	0	0	0	0	1	0	0	0	0	0	0.0833	1	1		MFS transporter, ACS family, hexuronate transporter
K08218	0	0	0	0	0	0	0	0	2	0	0	0	0.0833	1	2		MFS transporter, PAT family, beta-lactamase induction signal transducer AmpG
K08221	0	0	0	0	0	0	0	0	0	1	0	0	0.0833	1	1		MFS transporter, ACDE family, multidrug resistance protein
K08223	1	0	1	1	1	0	0	0	0	0	0	1	0.4167	5	5		MFS transporter, FSR family, fosmidomycin resistance protein
K08224	0	0	1	0	0	0	0	0	0	0	0	0	0.0833	1	1		MFS transporter, YNFM family, putative membrane transport protein
K08296	1	0	1	0	0	1	0	1	1	2	0	1	0.5833	7	8		phosphohistidine phosphatase [EC:3.1.3.-]
K08301	0	0	1	1	1	1	1	2	1	1	0	1	0.75	9	10		ribonuclease G [EC:3.1.26.-]
K08303	0	0	1	0	1	1	0	0	2	0	0	0	0.3333	4	5	prtC	U32 family peptidase [EC:3.4.-.-]
K08307	1	1	1	0	1	1	1	1	2	1	0	1	0.8333	10	11		membrane-bound lytic murein transglycosylase D [EC:4.2.2.-]
K08309	1	0	0	0	0	1	1	0	1	1	0	0	0.4167	5	5		soluble lytic murein transglycosylase [EC:4.2.2.-]
K08315	0	0	0	0	1	1	0	0	0	1	0	0	0.25	3	3		hydrogenase 3 maturation protease [EC:3.4.23.51]
K08316	1	1	1	1	0	1	1	1	1	1	1	1	0.9167	11	11		16S rRNA (guanine966-N2)-methyltransferase [EC:2.1.1.171]
K08321	1	0	1	0	0	0	0	0	0	0	0	0	0.1667	2	2		3-hydroxy-5-phosphonooxypentane-2,4-dione thiolase [EC:2.3.1.245]
K08323	0	0	0	0	0	1	0	0	0	0	0	0	0.0833	1	1		mannonate dehydratase [EC:4.2.1.8]
K08325	0	0	0	0	0	1	0	0	1	0	0	0	0.1667	2	2		NADP-dependent alcohol dehydrogenase [EC:1.1.-.-]
K08481	0	0	0	0	0	0	0	0	0	2	0	0	0.0833	1	2		circadian clock protein KaiB
K08482	0	0	0	0	0	0	0	0	1	1	0	0	0.1667	2	2		circadian clock protein KaiC
K08483	1	1	1	1	0	1	1	1	1	1	1	1	0.9167	11	11		phosphoenolpyruvate-protein phosphotransferase (PTS system enzyme I) [EC:2.7.3.9]
K08484	1	1	1	0	0	1	0	0	0	0	1	1	0.5	6	6		phosphotransferase system, enzyme I, PtsP [EC:2.7.3.9]
K08591	1	0	1	0	1	1	1	1	1	1	2	1	0.8333	10	11		acyl phosphate:glycerol-3-phosphate acyltransferase [EC:2.3.1.275]
K08602	1	0	1	1	1	1	0	1	2	0	0	1	0.6667	8	9	pepF	oligoendopeptidase F [EC:3.4.24.-]
K08641	0	0	0	0	0	0	0	0	1	0	0	2	0.1667	2	3	vanX	zinc D-Ala-D-Ala dipeptidase [EC:3.4.13.22]
K08659	4	0	3	1	1	0	0	1	1	3	0	3	0.6667	8	17	pepDA	dipeptidase [EC:3.4.-.-]
K08676	1	0	1	6	5	0	1	4	0	3	3	3	0.75	9	27		tricorn protease [EC:3.4.21.-]
K08678	0	0	0	0	0	1	0	0	2	0	0	0	0.1667	2	3		UDP-glucuronate decarboxylase [EC:4.1.1.35]
K08679	1	1	1	0	1	1	1	1	1	1	1	1	0.9167	11	11		UDP-glucuronate 4-epimerase [EC:5.1.3.6]
K08681	1	1	2	1	1	1	1	1	1	1	0	1	0.9167	11	12		pyridoxal 5'-phosphate synthase pdxT subunit [EC:4.3.3.6]
K08744	0	1	0	1	0	1	1	1	1	1	1	1	0.75	9	9		cardiolipin synthase (CMP-forming) [EC:2.7.8.41]
K08963	1	0	1	0	1	2	0	1	1	1	0	1	0.6667	8	9		methylthioribose-1-phosphate isomerase [EC:5.3.1.23]
K08968	1	1	1	0	0	1	0	1	2	1	0	1	0.6667	8	9		L-methionine (R)-S-oxide reductase [EC:1.8.4.14]
K08972	0	0	0	0	1	0	0	0	0	0	0	0	0.0833	1	1		putative membrane protein
K08982	0	0	2	0	0	0	0	0	0	0	0	0	0.0833	1	2		putative membrane protein
K08998	0	0	0	1	0	0	0	0	1	0	0	1	0.25	3	3		uncharacterized protein
K08999	1	1	1	1	2	1	1	1	1	1	0	1	0.9167	11	12		uncharacterized protein
K09002	0	0	0	0	0	0	1	0	0	0	0	0	0.0833	1	1		CRISPR-associated protein Csm3
K09003	0	0	0	1	0	1	0	0	0	0	0	0	0.1667	2	2		uncharacterized protein
K09007	1	1	1	1	1	1	1	1	0	1	1	1	0.9167	11	11		GTP cyclohydrolase IB [EC:3.5.4.16]
K09011	0	0	0	0	0	1	0	0	1	0	0	0	0.1667	2	2		(R)-citramalate synthase [EC:2.3.1.182]
K09013	0	0	0	1	1	0	0	0	0	0	0	0	0.1667	2	2		Fe-S cluster assembly ATP-binding protein
K09014	0	0	0	1	0	0	0	0	0	0	0	0	0.0833	1	1		Fe-S cluster assembly protein SufB
K09015	0	0	0	1	0	0	0	0	0	0	0	0	0.0833	1	1		Fe-S cluster assembly protein SufD
K09017	0	0	0	0	0	0	1	0	0	0	0	0	0.0833	1	1		TetR/AcrR family transcriptional regulator
K09022	4	1	3	2	1	1	1	3	1	2	2	2	1	12	23		2-iminobutanoate/2-iminopropanoate deaminase [EC:3.5.99.10]
K09116	0	0	1	0	1	1	0	1	2	0	1	1	0.5833	7	8		damage-control phosphatase, subfamily I [EC:3.1.3.-]
K09117	0	0	1	1	1	1	0	1	1	0	0	1	0.5833	7	7		uncharacterized protein
K09121	1	2	1	0	0	1	1	1	1	1	0	0	0.6667	8	9		pyridinium-3,5-bisthiocarboxylic acid mononucleotide nickel chelatase [EC:4.99.1.12]
K09122	1	0	1	0	1	0	0	0	0	1	0	0	0.3333	4	4		uncharacterized protein
K09126	1	1	1	1	0	0	1	0	1	1	2	1	0.75	9	10		uncharacterized protein
K09129	2	0	1	0	1	1	1	1	1	0	0	1	0.6667	8	9		uncharacterized protein
K09137	0	0	0	0	0	1	0	0	1	0	0	0	0.1667	2	2		uncharacterized protein
K09141	0	0	0	0	0	0	0	0	0	0	0	1	0.0833	1	1		uncharacterized protein
K09143	0	0	0	0	0	0	0	0	1	0	0	0	0.0833	1	1		uncharacterized protein
K09147	1	1	0	1	0	0	0	0	0	0	0	0	0.25	3	3		uncharacterized protein
K09155	1	0	1	0	1	0	1	0	1	1	1	0	0.5833	7	7		uncharacterized protein
K09164	1	0	0	1	1	0	0	0	0	1	0	0	0.3333	4	4		uncharacterized protein
K09165	0	0	0	0	0	1	0	0	1	0	0	0	0.1667	2	2		dodecin
K09181	0	0	0	0	0	0	0	0	0	0	0	1	0.0833	1	1		acetyltransferase
K09457	1	1	1	1	1	1	1	1	1	1	1	1	1	12	12		7-cyano-7-deazaguanine reductase [EC:1.7.1.13]
K09458	1	1	2	0	1	1	1	2	1	3	1	1	0.9167	11	15		3-oxoacyl-[acyl-carrier-protein] synthase II [EC:2.3.1.179]
K09482	1	1	1	0	2	0	0	1	0	1	1	1	0.6667	8	9		glutamyl-tRNA(Gln) amidotransferase subunit D [EC:6.3.5.7]
K09690	0	1	0	0	0	0	0	0	1	0	0	0	0.1667	2	2	rfbA	lipopolysaccharide transport system permease protein
K09691	0	1	0	0	0	0	0	0	1	0	0	0	0.1667	2	2	rbfB	lipopolysaccharide transport system ATP-binding protein
K09694	1	1	0	0	0	1	0	0	1	1	0	0	0.4167	5	5	nodJ	lipooligosaccharide transport system permease protein
K09695	1	2	0	0	0	1	0	0	1	1	0	0	0.4167	5	6	nodI	lipooligosaccharide transport system ATP-binding protein
K09696	0	0	1	1	0	1	0	1	0	1	0	0	0.4167	5	5	natB	sodium transport system permease protein
K09697	0	1	1	1	0	1	0	1	1	1	0	0	0.5833	7	7	natA	sodium transport system ATP-binding protein [EC:7.2.2.4]
K09698	1	0	1	0	1	1	1	2	1	0	1	1	0.75	9	10		nondiscriminating glutamyl-tRNA synthetase [EC:6.1.1.24]
K09700	1	0	0	0	1	0	0	0	0	0	0	0	0.1667	2	2		uncharacterized protein
K09703	0	0	0	0	1	0	0	0	0	0	0	0	0.0833	1	1		uncharacterized protein
K09704	0	0	0	0	0	0	0	0	0	0	0	1	0.0833	1	1		uncharacterized protein
K09705	0	0	0	0	1	0	0	0	0	0	0	0	0.0833	1	1		uncharacterized protein
K09710	1	0	1	1	1	1	1	1	1	1	0	1	0.8333	10	10		ribosome-associated protein
K09726	0	0	0	0	0	0	0	0	0	0	0	1	0.0833	1	1		uncharacterized protein
K09729	1	0	1	1	1	1	0	1	1	1	0	1	0.75	9	9		uncharacterized protein
K09740	0	0	1	0	1	1	0	0	0	0	1	1	0.4167	5	5		uncharacterized protein
K09744	0	0	0	0	0	0	0	1	0	1	0	0	0.1667	2	2		uncharacterized protein
K09747	1	1	1	0	1	1	1	1	1	1	1	1	0.9167	11	11		nucleoid-associated protein EbfC
K09748	0	1	1	1	1	1	1	1	1	0	0	1	0.75	9	9		ribosome maturation factor RimP
K09761	2	0	1	1	1	1	1	1	1	1	1	1	0.9167	11	12		16S rRNA (uracil1498-N3)-methyltransferase [EC:2.1.1.193]
K09762	0	0	0	0	1	0	0	0	0	0	0	0	0.0833	1	1		cell division protein WhiA
K09764	1	1	1	1	1	1	1	1	1	0	1	1	0.9167	11	11		uncharacterized protein
K09765	1	1	1	0	0	1	1	1	1	1	1	1	0.8333	10	10		epoxyqueuosine reductase [EC:1.17.99.6]
K09768	1	0	0	0	0	0	0	0	1	1	0	1	0.3333	4	4		uncharacterized protein
K09769	0	1	1	1	1	1	1	1	1	1	0	1	0.8333	10	10		2',3'-cyclic-nucleotide 2'-phosphodiesterase [EC:3.1.4.16]
K09773	0	0	0	0	0	0	0	1	0	0	0	0	0.0833	1	1		[pyruvate, water dikinase]-phosphate phosphotransferase / [pyruvate, water dikinase] kinase [EC:2.7.4.28 2.7.11.33]
K09779	0	0	1	0	0	0	0	0	0	0	0	0	0.0833	1	1		uncharacterized protein
K09780	0	0	1	0	0	0	0	0	0	0	0	0	0.0833	1	1		uncharacterized protein
K09786	0	0	0	0	0	0	0	0	0	0	0	1	0.0833	1	1		uncharacterized protein
K09790	0	0	1	0	0	1	0	1	0	0	0	0	0.25	3	3		uncharacterized protein
K09791	1	1	1	1	0	1	1	1	1	1	1	1	0.9167	11	11		uncharacterized protein
K09793	1	0	1	1	0	0	0	0	1	0	1	1	0.5	6	6		uncharacterized protein
K09797	0	0	0	0	1	0	0	1	0	0	0	0	0.1667	2	2		uncharacterized protein
K09798	1	1	1	1	1	1	1	1	1	1	1	1	1	12	12		uncharacterized protein
K09800	0	0	0	0	0	1	0	0	0	0	0	0	0.0833	1	1		translocation and assembly module TamB
K09803	0	0	1	0	0	0	0	1	0	4	0	0	0.25	3	6		uncharacterized protein
K09808	1	1	1	0	1	1	1	1	1	1	0	1	0.8333	10	10	lolC	lipoprotein-releasing system permease protein
K09809	0	0	0	0	0	0	0	0	0	1	0	0	0.0833	1	1		CDP-glycerol glycerophosphotransferase [EC:2.7.8.12]
K09810	2	1	2	2	1	1	1	1	2	2	0	2	0.9167	11	17	lolD	lipoprotein-releasing system ATP-binding protein [EC:7.6.2.-]
K09811	0	1	1	1	1	1	1	1	1	1	1	1	0.9167	11	11	ftsX	cell division transport system permease protein
K09812	0	1	1	1	1	1	1	1	1	1	1	1	0.9167	11	11	ftsE	cell division transport system ATP-binding protein
K09815	1	1	1	0	0	1	0	1	1	1	0	1	0.6667	8	8	znuA	zinc transport system substrate-binding protein
K09816	2	1	1	0	0	1	0	1	1	1	0	1	0.6667	8	9	znuB	zinc transport system permease protein
K09817	1	1	1	0	0	1	0	1	1	1	0	1	0.6667	8	8	znuC	zinc transport system ATP-binding protein [EC:7.2.2.20]
K09825	2	0	1	1	1	1	1	2	1	1	1	2	0.9167	11	14		Fur family transcriptional regulator, peroxide stress response regulator
K09834	0	0	0	0	0	0	0	1	0	0	0	0	0.0833	1	1		tocopherol cyclase [EC:5.5.1.24]
K09888	0	0	1	0	0	1	0	0	1	1	0	1	0.4167	5	5		cell division protein ZapA
K09889	0	0	0	0	0	1	0	0	0	0	0	0	0.0833	1	1		ribosome-associated protein
K09892	0	0	0	0	1	0	0	0	0	0	0	0	0.0833	1	1		cell division protein ZapB
K09903	1	1	1	0	0	1	1	1	1	1	1	1	0.8333	10	10		uridylate kinase [EC:2.7.4.22]
K09913	0	0	1	0	0	0	0	0	0	0	0	1	0.1667	2	2		purine/pyrimidine-nucleoside phosphorylase [EC:2.4.2.1 2.4.2.2]
K09927	1	0	0	0	0	0	0	0	1	1	0	1	0.3333	4	4		uncharacterized protein
K09931	0	0	0	0	0	0	0	0	1	1	0	0	0.1667	2	2		uncharacterized protein
K09933	0	0	0	0	0	0	0	0	0	1	0	0	0.0833	1	1		MtfA peptidase
K09940	1	2	0	1	1	0	1	1	1	1	0	1	0.75	9	10		uncharacterized protein
K09951	0	0	1	0	0	0	0	0	0	1	0	1	0.25	3	3		CRISPR-associated protein Cas2
K09953	1	0	0	0	0	0	0	0	0	0	0	2	0.1667	2	3		lipid A 3-O-deacylase [EC:3.1.1.-]
K09954	0	0	0	0	0	0	0	0	0	0	0	1	0.0833	1	1		uncharacterized protein
K09955	1	0	2	0	0	1	1	2	0	2	0	0	0.5	6	9		uncharacterized protein
K09973	0	0	1	0	0	1	0	0	1	1	0	1	0.4167	5	5		uncharacterized protein
K09981	1	0	0	0	0	1	0	0	1	1	0	0	0.3333	4	4		uncharacterized protein
K09992	0	0	0	0	0	0	0	0	2	2	0	0	0.1667	2	4		uncharacterized protein
K10026	1	0	1	1	1	1	1	1	1	1	1	1	0.9167	11	11		7-carboxy-7-deazaguanine synthase [EC:4.3.99.3]
K10046	0	0	1	0	1	1	0	0	1	0	0	0	0.3333	4	4		GDP-D-mannose 3', 5'-epimerase [EC:5.1.3.18 5.1.3.-]
K10112	2	0	0	0	1	0	1	0	1	1	0	0	0.4167	5	6	msmX	multiple sugar transport system ATP-binding protein [EC:7.5.2.-]
K10206	0	0	0	0	0	1	0	0	1	1	0	0	0.25	3	3		LL-diaminopimelate aminotransferase [EC:2.6.1.83]
K10211	0	0	0	0	0	0	1	0	0	0	0	0	0.0833	1	1		4,4'-diaponeurosporenoate glycosyltransferase [EC:2.4.1.-]
K10218	0	0	0	0	0	0	0	0	1	0	0	0	0.0833	1	1		4-hydroxy-4-methyl-2-oxoglutarate aldolase [EC:4.1.3.17]
K10231	0	0	0	0	0	0	0	0	0	1	0	0	0.0833	1	1		kojibiose phosphorylase [EC:2.4.1.230]
K10236	0	0	0	0	1	0	0	0	1	0	0	0	0.1667	2	2	thuE	trehalose/maltose transport system substrate-binding protein
K10439	0	1	1	0	0	0	0	0	0	3	1	0	0.3333	4	6	rbsB	ribose transport system substrate-binding protein
K10440	1	2	1	0	0	0	0	0	0	5	1	0	0.4167	5	10	rbsC	ribose transport system permease protein
K10441	2	2	1	0	0	0	0	0	0	3	1	0	0.4167	5	9	rbsA	ribose transport system ATP-binding protein [EC:7.5.2.7]
K10563	0	1	1	1	1	0	1	0	1	0	0	0	0.5	6	6		formamidopyrimidine-DNA glycosylase [EC:3.2.2.23 4.2.99.18]
K10697	0	0	0	0	1	0	0	0	0	0	1	0	0.1667	2	2		two-component system, OmpR family, response regulator RpaA
K10716	0	0	0	0	0	0	0	1	1	0	0	0	0.1667	2	2		voltage-gated potassium channel
K10773	1	0	1	1	1	1	1	1	1	1	0	1	0.8333	10	10		endonuclease III [EC:4.2.99.18]
K10778	0	0	0	0	0	0	0	0	0	2	0	0	0.0833	1	2		AraC family transcriptional regulator, regulatory protein of adaptative response / methylated-DNA-[protein]-cysteine methyltransferase [EC:2.1.1.63]
K10848	0	0	0	0	0	0	0	0	0	1	0	0	0.0833	1	1		DNA excision repair protein ERCC-4 [EC:3.1.-.-]
K10907	0	0	0	0	0	0	0	0	1	2	0	0	0.1667	2	3		aminotransferase [EC:2.6.1.-]
K10914	0	0	0	0	0	0	0	0	1	0	0	0	0.0833	1	1		CRP/FNR family transcriptional regulator, cyclic AMP receptor protein
K10947	17	8	2	11	0	1	0	1	0	27	0	11	0.6667	8	78		PadR family transcriptional regulator, regulatory protein PadR
K10951	0	0	0	0	0	1	0	1	1	0	0	0	0.25	3	3		solute carrier family 12 (sodium/potassium/chloride transporter), member 2
K10974	0	0	0	0	1	0	0	0	0	0	0	0	0.0833	1	1		cytosine permease
K11065	0	0	0	0	0	0	0	0	0	1	0	0	0.0833	1	1		thioredoxin-dependent peroxiredoxin [EC:1.11.1.24]
K11068	0	0	0	0	0	1	0	0	1	0	0	1	0.25	3	3		hemolysin III
K11069	0	0	0	0	0	0	1	0	0	0	0	0	0.0833	1	1	potD	spermidine/putrescine transport system substrate-binding protein
K11070	0	0	0	0	0	0	1	0	0	0	0	0	0.0833	1	1	potC	spermidine/putrescine transport system permease protein
K11071	0	0	0	0	0	0	1	0	0	0	0	0	0.0833	1	1	potB	spermidine/putrescine transport system permease protein
K11072	0	0	0	0	0	0	1	0	0	0	0	0	0.0833	1	1	potA	spermidine/putrescine transport system ATP-binding protein [EC:7.6.2.11]
K11085	1	1	2	0	1	1	1	1	1	1	1	1	0.9167	11	12		ATP-binding cassette, subfamily B, bacterial MsbA [EC:7.5.2.6]
K11103	0	0	0	0	0	0	0	0	0	0	1	0	0.0833	1	1		aerobic C4-dicarboxylate transport protein
K11175	2	1	1	1	1	1	0	1	1	1	1	1	0.9167	11	12		phosphoribosylglycinamide formyltransferase 1 [EC:2.1.2.2]
K11206	0	0	0	0	0	0	0	0	1	0	0	0	0.0833	1	1		deaminated glutathione amidase [EC:3.5.1.128]
K11329	0	0	0	0	0	0	0	0	1	0	0	0	0.0833	1	1		two-component system, OmpR family, response regulator RpaB
K11383	0	0	0	0	0	0	1	0	0	0	0	0	0.0833	1	1		two-component system, NtrC family, sensor histidine kinase KinB [EC:2.7.13.3]
K11391	0	0	0	0	0	0	0	0	0	0	0	1	0.0833	1	1		23S rRNA (guanine1835-N2)-methyltransferase [EC:2.1.1.174]
K11443	0	0	0	0	0	0	0	0	0	1	0	0	0.0833	1	1		two-component system, cell cycle response regulator DivK
K11473	0	0	1	1	0	0	0	1	0	1	1	0	0.4167	5	5		glycolate oxidase iron-sulfur subunit
K11527	0	1	0	0	0	1	1	0	0	1	0	1	0.4167	5	5		two-component system, sensor histidine kinase and response regulator [EC:2.7.13.3]
K11529	0	0	0	0	0	0	0	1	0	1	0	1	0.25	3	3		glycerate 2-kinase [EC:2.7.1.165]
K11530	1	0	1	0	0	1	1	0	1	0	0	0	0.4167	5	5		(4S)-4-hydroxy-5-phosphonooxypentane-2,3-dione isomerase [EC:5.3.1.32]
K11618	0	0	0	0	0	0	0	0	0	0	0	1	0.0833	1	1		two-component system, NarL family, response regulator LiaR
K11645	2	0	0	0	1	0	0	0	0	0	0	1	0.25	3	4	fbaB	fructose-bisphosphate aldolase, class I [EC:4.1.2.13]
K11689	0	0	0	1	0	0	0	0	0	0	0	0	0.0833	1	1		C4-dicarboxylate transporter, DctQ subunit
K11690	0	0	0	1	0	0	0	0	0	1	0	0	0.1667	2	2		C4-dicarboxylate transporter, DctM subunit
K11693	0	0	0	0	0	1	0	0	0	0	0	0	0.0833	1	1		peptidoglycan pentaglycine glycine transferase (the first glycine) [EC:2.3.2.16]
K11710	0	0	0	0	0	0	0	0	0	1	0	0	0.0833	1	1	troB	manganese/zinc/iron transport system ATP- binding protein [EC:7.2.2.5]
K11717	1	1	0	2	0	0	0	0	0	5	0	0	0.3333	4	9		cysteine desulfurase / selenocysteine lyase [EC:2.8.1.7 4.4.1.16]
K11720	1	1	1	2	1	1	1	1	1	1	1	1	1	12	13	lptG	lipopolysaccharide export system permease protein
K11741	1	0	0	0	0	0	0	0	0	0	0	1	0.1667	2	2		quaternary ammonium compound-resistance protein SugE
K11744	1	0	0	0	0	0	0	1	0	0	0	0	0.1667	2	2		AI-2 transport protein TqsA
K11749	0	1	1	2	0	1	1	1	1	0	1	1	0.75	9	10		regulator of sigma E protease [EC:3.4.24.-]
K11751	0	0	1	0	0	0	0	0	0	1	0	1	0.25	3	3		5'-nucleotidase / UDP-sugar diphosphatase [EC:3.1.3.5 3.6.1.45]
K11752	1	0	1	0	1	1	1	1	1	1	0	1	0.75	9	9	ribD	diaminohydroxyphosphoribosylaminopyrimidine deaminase / 5-amino-6-(5-phosphoribosylamino)uracil reductase [EC:3.5.4.26 1.1.1.193]
K11753	1	1	2	1	1	1	1	1	1	0	1	1	0.9167	11	12		riboflavin kinase / FMN adenylyltransferase [EC:2.7.1.26 2.7.7.2]
K11754	2	0	1	1	0	1	1	1	1	1	0	0	0.6667	8	9		dihydrofolate synthase / folylpolyglutamate synthase [EC:6.3.2.12 6.3.2.17]
K11755	0	0	2	0	0	0	0	1	1	1	0	0	0.3333	4	5		phosphoribosyl-AMP cyclohydrolase / phosphoribosyl-ATP pyrophosphohydrolase [EC:3.5.4.19 3.6.1.31]
K11777	0	0	0	0	0	0	0	0	0	1	0	0	0.0833	1	1		HAD superfamily phosphatase
K11900	0	0	0	0	0	0	0	0	1	0	0	0	0.0833	1	1		type VI secretion system protein ImpC
K11927	0	0	0	0	0	1	0	2	2	0	0	2	0.3333	4	7		ATP-dependent RNA helicase RhlE [EC:3.6.4.13]
K11928	1	0	2	0	1	1	1	1	1	1	1	1	0.8333	10	11		sodium/proline symporter
K11991	0	0	1	0	0	1	1	1	0	1	1	1	0.5833	7	7		tRNA(adenine34) deaminase [EC:3.5.4.33]
K12132	5	1	19	2	1	1	1	3	7	31	1	1	1	12	73		eukaryotic-like serine/threonine-protein kinase [EC:2.7.11.1]
K12137	0	0	0	0	0	0	0	0	0	0	0	2	0.0833	1	2		hydrogenase-4 component B [EC:1.-.-.-]
K12140	0	0	0	0	0	0	0	0	0	0	0	1	0.0833	1	1		hydrogenase-4 component E [EC:1.-.-.-]
K12141	0	0	0	0	0	0	0	0	0	0	0	1	0.0833	1	1		hydrogenase-4 component F [EC:1.-.-.-]
K12143	1	2	1	2	0	1	1	1	1	3	1	1	0.9167	11	15		hydrogenase-4 component H
K12146	0	0	3	0	0	0	0	1	1	0	0	0	0.25	3	5		hydrogenase-4 transcriptional activator
K12251	0	0	0	0	0	0	0	1	1	0	0	0	0.1667	2	2		N-carbamoylputrescine amidase [EC:3.5.1.53]
K12257	1	1	1	1	1	1	1	1	1	1	1	0	0.9167	11	11		SecD/SecF fusion protein
K12264	0	0	0	0	0	0	0	0	0	1	0	0	0.0833	1	1		anaerobic nitric oxide reductase flavorubredoxin
K12267	0	0	0	0	1	0	0	1	0	0	0	1	0.25	3	3		peptide methionine sulfoxide reductase msrA/msrB [EC:1.8.4.11 1.8.4.12]
K12278	1	1	1	0	1	1	1	1	1	1	1	1	0.9167	11	11		MSHA biogenesis protein MshG
K12285	0	0	1	0	0	0	0	0	0	0	1	0	0.1667	2	2		MSHA biogenesis protein MshO
K12308	0	0	0	0	0	0	1	0	1	0	0	0	0.1667	2	2		beta-galactosidase [EC:3.2.1.23]
K12339	0	0	0	0	1	0	0	0	0	0	0	0	0.0833	1	1		S-sulfo-L-cysteine synthase (O-acetyl-L-serine-dependent) [EC:2.5.1.144]
K12340	2	0	3	2	2	3	2	2	2	2	1	2	0.9167	11	23		outer membrane protein
K12343	2	0	0	1	0	0	0	0	0	0	0	0	0.1667	2	3		3-oxo-5-alpha-steroid 4-dehydrogenase 1 [EC:1.3.1.22]
K12349	0	0	0	0	0	0	0	0	0	2	0	0	0.0833	1	2		neutral ceramidase [EC:3.5.1.23]
K12373	1	1	1	0	1	0	0	2	1	1	1	2	0.75	9	11		hexosaminidase [EC:3.2.1.52]
K12410	1	1	1	0	1	0	0	1	0	2	1	2	0.6667	8	10		NAD-dependent deacetylase [EC:2.3.1.286]
K12452	0	0	1	0	1	0	0	0	1	0	0	0	0.25	3	3		CDP-4-dehydro-6-deoxyglucose reductase, E1 [EC:1.17.1.1]
K12454	2	1	0	0	0	0	0	0	0	3	0	0	0.25	3	6		CDP-paratose 2-epimerase [EC:5.1.3.10]
K12510	0	1	0	0	0	0	0	0	1	1	0	0	0.25	3	3		tight adherence protein B
K12511	0	1	0	0	0	0	0	0	1	1	0	0	0.25	3	3		tight adherence protein C
K12524	0	0	1	0	0	1	1	0	1	0	0	0	0.3333	4	4		bifunctional aspartokinase / homoserine dehydrogenase 1 [EC:2.7.2.4 1.1.1.3]
K12573	1	1	0	2	0	1	1	1	1	1	1	1	0.8333	10	11		ribonuclease R [EC:3.1.13.1]
K12941	0	0	0	2	0	0	0	0	0	1	1	0	0.25	3	4		aminobenzoyl-glutamate utilization protein B
K12942	0	0	1	0	0	1	0	2	2	1	0	1	0.5	6	8		aminobenzoyl-glutamate transport protein
K12960	1	0	0	0	0	0	0	0	0	1	0	0	0.1667	2	2		5-methylthioadenosine/S-adenosylhomocysteine deaminase [EC:3.5.4.31 3.5.4.28]
K12972	1	0	0	0	0	0	0	2	0	0	0	0	0.1667	2	3		glyoxylate/hydroxypyruvate reductase [EC:1.1.1.79 1.1.1.81]
K13010	0	0	0	1	0	0	0	0	3	2	0	0	0.25	3	6		perosamine synthetase [EC:2.6.1.102]
K13015	1	1	1	1	0	1	1	1	1	1	1	2	0.9167	11	12		UDP-N-acetyl-D-glucosamine dehydrogenase [EC:1.1.1.136]
K13016	0	0	0	0	0	0	1	0	0	0	0	0	0.0833	1	1		UDP-N-acetyl-2-amino-2-deoxyglucuronate dehydrogenase [EC:1.1.1.335]
K13018	1	0	0	0	0	1	0	0	0	1	0	1	0.3333	4	4		UDP-2-acetamido-3-amino-2,3-dideoxy-glucuronate N-acetyltransferase [EC:2.3.1.201]
K13019	1	0	0	0	0	0	1	1	0	0	1	0	0.3333	4	4		UDP-GlcNAc3NAcA epimerase [EC:5.1.3.23]
K13020	0	0	1	1	0	0	0	1	1	1	0	0	0.4167	5	5		UDP-N-acetyl-2-amino-2-deoxyglucuronate dehydrogenase [EC:1.1.1.335]
K13038	2	1	1	1	1	1	1	1	1	0	1	1	0.9167	11	12		phosphopantothenoylcysteine decarboxylase / phosphopantothenate---cysteine ligase [EC:4.1.1.36 6.3.2.5]
K13051	1	1	0	0	0	2	0	1	1	3	0	0	0.5	6	9	iaaA	L-asparaginase / beta-aspartyl-peptidase [EC:3.5.1.1 3.4.19.5]
K13057	1	1	1	1	0	1	0	0	2	1	0	2	0.6667	8	10	treT	trehalose synthase [EC:2.4.1.245]
K13058	1	1	0	0	0	0	0	0	0	0	1	0	0.25	3	3		mannosylfructose-phosphate synthase [EC:2.4.1.246]
K13275	1	0	0	0	0	0	0	0	0	0	0	0	0.0833	1	1		major intracellular serine protease [EC:3.4.21.-]
K13282	2	0	0	0	0	0	0	0	0	0	0	1	0.1667	2	3		cyanophycinase [EC:3.4.15.6]
K13288	0	0	0	1	0	0	0	0	0	0	0	0	0.0833	1	1		oligoribonuclease [EC:3.1.-.-]
K13292	1	1	1	0	2	1	1	2	1	2	1	1	0.9167	11	14		phosphatidylglycerol---prolipoprotein diacylglyceryl transferase [EC:2.5.1.145]
K13444	0	0	0	0	0	0	0	0	0	2	0	1	0.1667	2	3		formylglycine-generating enzyme [EC:1.8.3.7]
K13481	0	0	0	0	0	0	0	0	0	0	0	1	0.0833	1	1		xanthine dehydrogenase small subunit [EC:1.17.1.4]
K13482	0	0	0	0	0	0	0	0	0	0	0	1	0.0833	1	1		xanthine dehydrogenase large subunit [EC:1.17.1.4]
K13525	0	0	0	0	0	0	0	0	0	0	1	0	0.0833	1	1		transitional endoplasmic reticulum ATPase
K13529	0	0	0	0	0	0	0	0	0	0	0	1	0.0833	1	1		AraC family transcriptional regulator, regulatory protein of adaptative response / DNA-3-methyladenine glycosylase II [EC:3.2.2.21]
K13566	1	0	1	1	0	0	0	0	0	0	0	1	0.3333	4	4		omega-amidase [EC:3.5.1.3]
K13581	0	0	0	0	0	0	0	0	0	1	0	0	0.0833	1	1		modification methylase [EC:2.1.1.72]
K13584	0	0	0	0	0	0	0	0	1	0	0	0	0.0833	1	1		two-component system, cell cycle response regulator CtrA
K13587	4	2	4	1	3	6	5	5	7	4	1	3	1	12	45		two-component system, cell cycle sensor histidine kinase and response regulator CckA [EC:2.7.13.3]
K13598	3	2	2	1	3	1	0	3	2	3	0	1	0.8333	10	21		two-component system, NtrC family, nitrogen regulation sensor histidine kinase NtrY [EC:2.7.13.3]
K13599	3	2	2	1	3	3	1	4	3	4	2	3	1	12	31		two-component system, NtrC family, nitrogen regulation response regulator NtrX
K13626	1	1	1	1	1	0	0	0	0	1	0	1	0.5833	7	7		flagellar assembly factor FliW
K13634	0	0	0	0	1	0	0	0	0	0	1	0	0.1667	2	2		LysR family transcriptional regulator, cys regulon transcriptional activator
K13638	0	0	0	1	0	0	0	0	0	0	0	0	0.0833	1	1		MerR family transcriptional regulator, Zn(II)-responsive regulator of zntA
K13643	0	0	0	0	0	0	0	0	0	0	0	1	0.0833	1	1		Rrf2 family transcriptional regulator, iron-sulfur cluster assembly transcription factor
K13652	1	0	0	0	0	1	0	0	1	1	0	1	0.4167	5	5		AraC family transcriptional regulator
K13658	0	0	0	0	1	0	0	0	0	0	0	0	0.0833	1	1		beta-1,4-mannosyltransferase [EC:2.4.1.251]
K13668	1	0	0	0	0	0	0	0	0	0	0	1	0.1667	2	2		phosphatidyl-myo-inositol dimannoside synthase [EC:2.4.1.346]
K13671	0	0	0	0	0	0	0	0	0	1	0	0	0.0833	1	1		alpha-1,2-mannosyltransferase [EC:2.4.1.-]
K13687	0	0	1	0	0	0	0	0	0	0	0	0	0.0833	1	1		arabinofuranosyltransferase [EC:2.4.2.-]
K13693	0	0	0	0	1	0	0	1	1	0	1	0	0.3333	4	4		glucosyl-3-phosphoglycerate synthase [EC:2.4.1.266]
K13695	2	0	1	0	0	0	0	0	0	0	0	1	0.25	3	4		probable lipoprotein NlpC
K13730	1	0	0	0	0	0	0	1	0	0	0	1	0.25	3	3		internalin A
K13735	0	0	0	0	1	1	0	1	1	1	0	1	0.5	6	6		adhesin/invasin
K13745	1	0	1	0	0	0	0	0	0	0	0	1	0.25	3	3		L-2,4-diaminobutyrate decarboxylase [EC:4.1.1.86]
K13766	1	0	1	1	0	0	0	1	0	1	1	0	0.5	6	6		methylglutaconyl-CoA hydratase [EC:4.2.1.18]
K13770	0	0	1	1	0	0	0	1	0	1	1	1	0.5	6	6		TetR/AcrR family transcriptional regulator, fatty acid metabolism regulator protein
K13787	0	0	0	0	0	0	0	1	0	0	0	0	0.0833	1	1		geranylgeranyl diphosphate synthase, type I [EC:2.5.1.1 2.5.1.10 2.5.1.29]
K13788	0	1	0	0	0	0	0	0	0	1	0	0	0.1667	2	2		phosphate acetyltransferase [EC:2.3.1.8]
K13789	2	0	1	1	1	0	0	1	1	1	0	1	0.6667	8	9		geranylgeranyl diphosphate synthase, type II [EC:2.5.1.1 2.5.1.10 2.5.1.29]
K13810	0	0	0	0	0	1	0	0	1	1	0	0	0.25	3	3	tal-pgi	transaldolase / glucose-6-phosphate isomerase [EC:2.2.1.2 5.3.1.9]
K13819	0	0	0	0	0	1	0	0	1	1	1	0	0.3333	4	4		NifU-like protein
K13875	0	0	1	0	0	0	0	0	0	0	0	0	0.0833	1	1		L-arabonate dehydrase [EC:4.2.1.25]
K13877	0	0	1	0	0	0	0	0	0	0	0	0	0.0833	1	1		2,5-dioxopentanoate dehydrogenase [EC:1.2.1.26]
K13936	0	0	0	0	0	0	1	0	1	0	0	1	0.25	3	3		malonate transporter and related proteins
K13953	1	0	1	1	0	1	1	1	0	1	0	0	0.5833	7	7	adhP	alcohol dehydrogenase, propanol-preferring [EC:1.1.1.1]
K13990	1	0	1	0	1	1	1	1	1	1	1	1	0.8333	10	10		glutamate formiminotransferase / formiminotetrahydrofolate cyclodeaminase [EC:2.1.2.5 4.3.1.4]
K13993	4	1	7	2	1	5	2	4	2	3	2	3	1	12	36		HSP20 family protein
K14054	1	0	0	0	0	0	0	0	0	0	0	0	0.0833	1	1		murein peptide amidase A
K14058	1	0	1	1	1	1	1	1	1	1	1	1	0.9167	11	11		tRNA 2-thiocytidine biosynthesis protein TtcA
K14083	2	1	1	1	0	0	0	1	0	1	0	0	0.5	6	7	mttB	trimethylamine---corrinoid protein Co-methyltransferase [EC:2.1.1.250]
K14088	0	0	0	0	0	0	1	1	0	0	0	0	0.1667	2	2		ech hydrogenase subunit C
K14113	0	0	0	0	1	1	0	0	0	0	1	0	0.25	3	3		energy-converting hydrogenase B subunit D
K14126	1	1	1	1	1	0	0	1	0	5	1	1	0.75	9	13		F420-non-reducing hydrogenase large subunit [EC:1.12.99.- 1.8.98.5]
K14127	4	0	3	3	1	0	0	3	3	11	5	1	0.75	9	34		F420-non-reducing hydrogenase iron-sulfur subunit [EC:1.12.99.- 1.8.98.5 1.8.98.6]
K14128	1	1	1	1	1	0	0	1	0	4	1	1	0.75	9	12		F420-non-reducing hydrogenase small subunit [EC:1.12.99.- 1.8.98.5]
K14138	0	0	0	0	0	0	0	0	1	2	0	0	0.1667	2	3	acsB	acetyl-CoA synthase [EC:2.3.1.169]
K14155	1	0	1	1	0	0	0	1	0	1	1	1	0.5833	7	7		cysteine-S-conjugate beta-lyase [EC:4.4.1.13]
K14162	1	0	1	0	1	0	0	2	1	1	1	1	0.6667	8	9		error-prone DNA polymerase [EC:2.7.7.7]
K14170	0	1	0	0	0	0	0	0	0	1	0	0	0.1667	2	2		chorismate mutase / prephenate dehydratase [EC:5.4.99.5 4.2.1.51]
K14259	0	0	1	0	0	0	0	0	0	0	0	0	0.0833	1	1		2-dehydro-3-deoxy-D-arabinonate dehydratase [EC:4.2.1.141]
K14260	0	0	0	0	0	1	0	0	1	0	0	0	0.1667	2	2		alanine-synthesizing transaminase [EC:2.6.1.66 2.6.1.2]
K14261	0	0	0	0	0	0	2	0	0	0	0	0	0.0833	1	2		alanine-synthesizing transaminase [EC:2.6.1.-]
K14273	0	0	0	0	0	0	0	0	0	1	0	0	0.0833	1	1		D-xylose 1-dehydrogenase (NADP+, D-xylono-1,5-lactone-forming) [EC:1.1.1.179]
K14392	1	1	0	0	0	0	0	0	0	1	0	0	0.25	3	3		sodium/pantothenate symporter
K14393	0	0	0	0	0	0	0	0	1	0	0	1	0.1667	2	2		cation/acetate symporter
K14415	1	0	1	2	1	1	1	1	1	1	0	1	0.8333	10	11		tRNA-splicing ligase RtcB (3'-phosphate/5'-hydroxy nucleic acid ligase) [EC:6.5.1.8]
K14441	2	1	1	1	1	1	0	1	1	1	1	1	0.9167	11	12		ribosomal protein S12 methylthiotransferase [EC:2.8.4.4]
K14445	1	1	1	1	2	0	0	0	0	2	1	1	0.6667	8	10		solute carrier family 13 (sodium-dependent dicarboxylate transporter), member 2/3/5
K14475	0	0	0	0	0	0	0	0	0	1	0	0	0.0833	1	1		inhibitor of cysteine peptidase
K14534	0	1	0	0	0	0	0	0	0	0	0	0	0.0833	1	1		4-hydroxybutyryl-CoA dehydratase / vinylacetyl-CoA-Delta-isomerase [EC:4.2.1.120 5.3.3.3]
K14591	0	0	0	0	0	0	0	0	0	1	0	0	0.0833	1	1		protein AroM
K14623	0	0	1	0	0	0	0	0	0	0	0	0	0.0833	1	1		DNA-damage-inducible protein D
K14645	1	1	1	0	0	1	1	0	2	3	0	1	0.6667	8	11	S08	serine protease [EC:3.4.21.-]
K14652	1	0	1	0	0	1	1	1	1	1	0	1	0.6667	8	8	ribBA	3,4-dihydroxy 2-butanone 4-phosphate synthase / GTP cyclohydrolase II [EC:4.1.99.12 3.5.4.25]
K14654	0	0	0	1	0	0	0	0	0	0	0	0	0.0833	1	1		2,5-diamino-6-(ribosylamino)-4(3H)-pyrimidinone 5'-phosphate reductase [EC:1.1.1.302]
K14683	0	0	1	0	0	0	0	1	0	0	0	1	0.25	3	3		solute carrier family 34 (sodium-dependent phosphate cotransporter)
K14731	0	0	1	0	0	0	0	1	1	0	0	0	0.25	3	3		epsilon-lactone hydrolase [EC:3.1.1.83]
K14742	1	1	1	1	1	1	1	1	1	1	1	1	1	12	12		tRNA threonylcarbamoyladenosine biosynthesis protein TsaB
K14761	0	0	1	0	0	0	0	0	1	0	0	1	0.25	3	3		ribosome-associated protein
K14981	0	1	0	0	0	0	0	0	0	0	0	0	0.0833	1	1		two-component system, OmpR family, response regulator ChvI
K15023	0	0	1	0	0	1	0	0	2	0	0	0	0.25	3	4	acsE	5-methyltetrahydrofolate corrinoid/iron sulfur protein methyltransferase [EC:2.1.1.258]
K15024	0	0	0	0	0	0	0	0	1	0	0	0	0.0833	1	1		putative phosphotransacetylase [EC:2.3.1.8]
K15034	1	0	1	0	0	1	0	0	0	1	0	0	0.3333	4	4		ribosome-associated protein
K15230	0	0	0	0	0	0	0	0	0	0	1	0	0.0833	1	1	aclA	ATP-citrate lyase alpha-subunit [EC:2.3.3.8]
K15231	0	0	0	0	0	0	0	0	0	0	1	0	0.0833	1	1	aclB	ATP-citrate lyase beta-subunit [EC:2.3.3.8]
K15342	0	0	1	0	0	0	0	0	0	1	0	1	0.25	3	3		CRISP-associated protein Cas1
K15372	0	0	0	0	0	0	0	0	0	1	0	0	0.0833	1	1		taurine---2-oxoglutarate transaminase [EC:2.6.1.55]
K15383	0	0	0	0	0	0	0	0	1	0	0	0	0.0833	1	1		MtN3 and saliva related transmembrane protein
K15515	0	0	0	0	0	0	0	0	0	1	0	0	0.0833	1	1		sulfoacetaldehyde dehydrogenase [EC:1.2.1.81]
K15518	1	0	1	0	1	1	1	1	1	2	1	1	0.8333	10	11		deoxyguanosine kinase [EC:2.7.1.113]
K15519	0	0	0	0	0	0	0	0	0	0	0	1	0.0833	1	1		deoxyadenosine/deoxycytidine kinase [EC:2.7.1.76 2.7.1.74]
K15524	0	0	0	0	0	0	0	0	1	0	0	0	0.0833	1	1		mannosylglycerate hydrolase [EC:3.2.1.170]
K15531	0	0	0	0	0	0	0	0	1	0	0	0	0.0833	1	1		oligosaccharide reducing-end xylanase [EC:3.2.1.156]
K15532	0	0	2	0	0	3	1	1	4	0	0	0	0.4167	5	11		unsaturated rhamnogalacturonyl hydrolase [EC:3.2.1.172]
K15533	0	0	0	0	0	0	0	0	1	0	0	0	0.0833	1	1		1,3-beta-galactosyl-N-acetylhexosamine phosphorylase [EC:2.4.1.211]
K15553	0	0	0	0	0	0	0	0	0	0	0	1	0.0833	1	1	ssuA	sulfonate transport system substrate-binding protein
K15554	0	0	0	0	0	0	0	0	0	1	0	1	0.1667	2	2	ssuB	sulfonate transport system permease protein
K15555	0	0	0	0	0	0	0	0	0	1	0	2	0.1667	2	3	ssuC	sulfonate transport system ATP-binding protein [EC:7.6.2.14]
K15576	0	0	0	0	0	0	0	0	0	1	0	0	0.0833	1	1	nrtA	nitrate/nitrite transport system substrate-binding protein
K15633	2	1	2	2	2	2	2	2	2	1	2	2	1	12	22	gpml	2,3-bisphosphoglycerate-independent phosphoglycerate mutase [EC:5.4.2.12]
K15635	1	1	1	0	0	1	1	1	1	1	0	1	0.75	9	9	apgM	2,3-bisphosphoglycerate-independent phosphoglycerate mutase [EC:5.4.2.12]
K15725	0	0	1	0	0	1	0	0	1	2	0	1	0.4167	5	6	cusC/czcC	outer membrane protein, heavy metal efflux system
K15726	1	1	1	1	0	0	1	1	1	1	0	1	0.75	9	9	cusA/czcA	heavy metal efflux system protein
K15727	1	1	1	1	0	0	0	0	1	1	0	1	0.5833	7	7	czcB	membrane fusion protein, heavy metal efflux system
K15736	0	1	0	1	0	0	0	1	0	0	0	0	0.25	3	3		(S)-2-hydroxyglutarate dehydrogenase [EC:1.1.5.13]
K15738	0	0	0	0	0	0	0	0	1	0	0	1	0.1667	2	2		ABC transport system ATP-binding/permease protein
K15770	0	0	0	0	0	0	1	0	0	0	0	0	0.0833	1	1	cycB	arabinogalactan oligomer / maltooligosaccharide transport system substrate-binding protein
K15771	0	0	0	0	0	0	1	0	0	0	0	0	0.0833	1	1	ganp	arabinogalactan oligomer / maltooligosaccharide transport system permease protein
K15772	0	0	0	0	0	0	1	0	0	0	0	0	0.0833	1	1	ganQ	arabinogalactan oligomer / maltooligosaccharide transport system permease protein
K15778	0	1	0	0	0	2	1	1	1	0	1	1	0.5833	7	8	pmm-pgm	phosphomannomutase / phosphoglucomutase [EC:5.4.2.8 5.4.2.2]
K15855	0	0	0	0	2	0	0	0	1	1	0	0	0.25	3	4		exo-1,4-beta-D-glucosaminidase [EC:3.2.1.165]
K15876	0	0	0	0	0	0	0	0	1	0	0	1	0.1667	2	2	nrfH	cytochrome c nitrite reductase small subunit
K15894	0	0	0	0	0	0	0	1	0	0	0	1	0.1667	2	2		UDP-N-acetylglucosamine 4,6-dehydratase/5-epimerase [EC:4.2.1.115 5.1.3.-]
K15916	1	0	1	0	1	0	2	1	0	0	0	0	0.4167	5	6	pgi-pmi	glucose/mannose-6-phosphate isomerase [EC:5.3.1.9 5.3.1.8]
K15921	0	0	1	0	0	0	0	0	0	0	0	0	0.0833	1	1		arabinoxylan arabinofuranohydrolase [EC:3.2.1.55]
K15923	1	0	2	0	0	2	0	0	0	1	0	1	0.4167	5	7		alpha-L-fucosidase 2 [EC:3.2.1.51]
K15924	0	0	2	0	0	2	1	0	0	0	0	0	0.25	3	5		glucuronoarabinoxylan endo-1,4-beta-xylanase [EC:3.2.1.136]
K15977	0	0	0	0	0	1	0	0	0	0	0	0	0.0833	1	1		putative oxidoreductase
K15987	1	1	1	1	1	1	1	1	1	0	0	1	0.8333	10	10		K(+)-stimulated pyrophosphate-energized sodium pump [EC:7.1.3.2]
K16025	0	0	0	0	0	0	0	0	0	1	0	0	0.0833	1	1		methoxymalonate biosynthesis acyl carrier protein
K16043	0	0	1	0	0	0	0	0	0	0	0	0	0.0833	1	1		scyllo-inositol 2-dehydrogenase (NAD+) [EC:1.1.1.370]
K16052	1	0	0	0	1	0	0	1	1	0	1	1	0.5	6	6		MscS family membrane protein
K16053	0	0	0	0	0	1	0	0	0	0	0	0	0.0833	1	1		miniconductance mechanosensitive channel
K16055	2	1	2	1	0	1	0	0	1	2	0	1	0.6667	8	11	TPS	trehalose 6-phosphate synthase/phosphatase [EC:2.4.1.15 3.1.3.12]
K16087	1	1	1	0	2	1	0	1	1	1	2	2	0.8333	10	13		hemoglobin/transferrin/lactoferrin receptor protein
K16089	3	2	2	2	1	4	2	4	2	4	3	4	1	12	33		outer membrane receptor for ferrienterochelin and colicins
K16092	3	1	3	0	1	4	2	3	3	2	3	2	0.9167	11	27		vitamin B12 transporter
K16173	0	0	0	0	0	0	0	0	0	1	0	0	0.0833	1	1		glutaryl-CoA dehydrogenase (non-decarboxylating) [EC:1.3.99.32]
K16176	0	0	0	0	0	0	0	0	0	0	1	0	0.0833	1	1	mtmB	methylamine---corrinoid protein Co-methyltransferase [EC:2.1.1.248]
K16190	0	0	1	0	0	1	1	0	1	1	0	0	0.4167	5	5		glucuronokinase [EC:2.7.1.43]
K16203	1	2	1	0	0	0	0	1	0	2	0	0	0.4167	5	7	rif20	D-amino peptidase [EC:3.4.11.-]
K16212	0	0	0	0	0	1	1	0	1	0	0	0	0.25	3	3		4-O-beta-D-mannosyl-D-glucose phosphorylase [EC:2.4.1.281]
K16213	0	0	0	0	0	2	2	0	2	1	0	0	0.3333	4	7		cellobiose epimerase [EC:5.1.3.11]
K16264	1	0	0	1	0	0	1	0	1	0	0	1	0.4167	5	5	czcD	cobalt-zinc-cadmium efflux system protein
K16267	0	0	0	0	0	0	1	0	0	0	0	0	0.0833	1	1		zinc and cadmium transporter
K16291	0	0	0	0	0	1	0	0	0	0	0	0	0.0833	1	1		L,D-transpeptidase ErfK/SrfK
K16363	1	2	1	1	1	1	1	1	1	1	1	1	1	12	13		UDP-3-O-[3-hydroxymyristoyl] N-acetylglucosamine deacetylase / 3-hydroxyacyl-[acyl-carrier-protein] dehydratase [EC:3.5.1.108 4.2.1.59]
K16370	0	0	0	0	0	0	0	1	0	0	0	0	0.0833	1	1	fpkB	6-phosphofructokinase 2 [EC:2.7.1.11]
K16371	0	0	1	0	0	0	0	0	1	0	0	0	0.1667	2	2		D-tagatose-1,6-bisphosphate aldolase subunit GatZ/KbaZ
K16554	3	2	3	1	1	4	3	3	4	2	3	3	1	12	32		polysaccharide biosynthesis transport protein
K16695	0	0	1	0	0	0	0	0	0	0	0	0	0.0833	1	1		lipopolysaccharide exporter
K16703	0	0	1	0	0	0	0	0	0	0	0	0	0.0833	1	1		colanic acid/amylovoran biosynthesis glycosyltransferase [EC:2.4.-.-]
K16785	1	1	1	0	1	1	1	1	1	1	0	1	0.8333	10	10	ecfT	energy-coupling factor transport system permease protein
K16786	1	0	1	1	1	1	1	1	1	0	1	1	0.8333	10	10	ecfA1	energy-coupling factor transport system ATP-binding protein [EC:7.-.-.-]
K16787	1	0	1	1	1	1	1	1	1	0	1	1	0.8333	10	10	ecfA2	energy-coupling factor transport system ATP-binding protein [EC:7.-.-.-]
K16841	4	0	0	0	0	0	0	0	0	0	0	0	0.0833	1	4		allantoin racemase [EC:5.1.99.3]
K16849	0	0	0	0	0	0	0	0	0	1	0	0	0.0833	1	1		altronate dehydratase small subunit [EC:4.2.1.7]
K16850	0	0	0	0	0	0	0	0	0	1	0	0	0.0833	1	1		altronate dehydratase large subunit [EC:4.2.1.7]
K16906	0	0	0	0	0	0	0	0	0	0	0	1	0.0833	1	1		fluoroquinolone transport system permease protein
K16907	0	0	0	0	0	0	0	0	0	0	0	1	0.0833	1	1		fluoroquinolone transport system ATP-binding protein [EC:7.6.2.-]
K16937	0	0	0	0	0	1	0	1	1	2	0	0	0.3333	4	5		thiosulfate dehydrogenase (quinone) large subunit [EC:1.8.5.2]
K17103	1	1	1	0	0	1	1	1	1	1	0	1	0.75	9	9		CDP-diacylglycerol---serine O-phosphatidyltransferase [EC:2.7.8.8]
K17105	2	0	1	1	0	1	1	1	1	1	1	1	0.8333	10	11		geranylgeranylglycerol-phosphate geranylgeranyltransferase [EC:2.5.1.42]
K17108	0	0	2	0	0	0	1	0	1	1	0	0	0.3333	4	5		non-lysosomal glucosylceramidase [EC:3.2.1.45]
K17218	0	0	0	0	1	0	0	0	0	0	0	0	0.0833	1	1	sqr	sulfide:quinone oxidoreductase [EC:1.8.5.4]
K17231	0	0	1	0	0	0	0	0	0	0	0	0	0.0833	1	1		iodotyrosine deiodinase [EC:1.21.1.1]
K17246	0	0	0	0	1	0	0	0	0	0	0	0	0.0833	1	1	chiG	putative chitobiose transport system permease protein
K17462	0	0	0	0	0	1	0	0	0	0	0	0	0.0833	1	1		putative AdoMet-dependent methyltransferase [EC:2.1.1.-]
K17468	0	0	0	0	0	0	0	0	0	1	0	0	0.0833	1	1		D-glucosaminate-6-phosphate ammonia-lyase [EC:4.3.1.29]
K17472	1	1	1	0	0	0	0	0	0	0	0	1	0.3333	4	4		Rrf2 family transcriptional regulator, cysteine metabolism repressor
K17686	3	0	0	1	2	1	2	1	1	2	0	1	0.75	9	14		P-type Cu+ transporter [EC:7.2.2.8]
K17713	8	1	13	15	0	0	0	0	6	11	0	19	0.5833	7	73		outer membrane protein assembly factor BamB
K17733	0	0	1	0	0	0	0	0	0	0	0	0	0.0833	1	1		peptidoglycan LD-endopeptidase CwlK [EC:3.4.-.-]
K17734	1	0	1	1	0	1	1	1	1	1	1	0	0.75	9	9		serine protease AprX [EC:3.4.21.-]
K17752	1	0	1	1	1	0	0	0	0	0	1	1	0.5	6	6		serine/threonine-protein kinase RsbT [EC:2.7.11.1]
K17763	0	0	0	0	2	0	0	0	0	0	0	0	0.0833	1	2		rsbT co-antagonist protein RsbR
K17810	1	1	2	2	1	0	0	0	0	1	1	1	0.6667	8	10		D-aspartate ligase [EC:6.3.1.12]
K17828	1	0	1	1	0	1	1	1	1	1	1	1	0.8333	10	10		dihydroorotate dehydrogenase (NAD+) catalytic subunit [EC:1.3.1.14]
K17830	1	1	1	0	1	1	1	1	1	1	1	1	0.9167	11	11		digeranylgeranylglycerophospholipid reductase [EC:1.3.1.101 1.3.7.11]
K17837	0	0	0	1	0	1	0	0	0	0	0	1	0.25	3	3		metallo-beta-lactamase class B [EC:3.5.2.6]
K17950	0	0	1	0	0	0	0	0	0	2	0	0	0.1667	2	3		L-cysteate sulfo-lyase [EC:4.4.1.25]
K17992	0	0	1	1	0	0	0	1	1	1	1	1	0.5833	7	7		NADP-reducing hydrogenase subunit HndB [EC:1.12.1.3]
K17993	1	1	1	1	1	0	1	1	0	1	2	0	0.75	9	10	hydA	sulfhydrogenase subunit alpha [EC:1.12.1.3 1.12.1.5]
K17994	1	1	1	1	1	0	1	1	0	1	2	0	0.75	9	10	hydD	sulfhydrogenase subunit delta [EC:1.12.1.3 1.12.1.5]
K17995	2	3	1	1	0	1	0	1	2	4	1	0	0.75	9	16	hydG	sulfhydrogenase subunit gamma (sulfur reductase) [EC:1.12.98.4]
K17996	3	3	2	2	1	1	2	2	2	6	2	1	1	12	27	hydB	sulfhydrogenase subunit beta (sulfur reductase) [EC:1.12.98.4]
K18005	0	0	0	0	0	1	0	0	1	0	0	1	0.25	3	3		[NiFe] hydrogenase diaphorase moiety large subunit [EC:1.12.1.2]
K18013	0	0	0	0	0	0	0	0	1	0	0	0	0.0833	1	1		3-keto-5-aminohexanoate cleavage enzyme [EC:2.3.1.247]
K18016	1	1	0	0	0	1	1	0	1	1	1	1	0.6667	8	8		membrane-bound hydrogenase subunit alpha [EC:1.12.7.2]
K18023	0	0	0	1	1	1	1	0	0	0	0	1	0.4167	5	5		membrane-bound hydrogenase subunit mbhJ [EC:1.12.7.2]
K18123	1	1	0	0	0	0	0	1	0	1	0	0	0.3333	4	4		4-hydroxy-2-oxoglutarate aldolase [EC:4.1.3.16]
K18197	0	0	1	0	1	1	0	0	1	0	0	0	0.3333	4	4		rhamnogalacturonan endolyase [EC:4.2.2.23]
K18210	0	1	0	0	0	0	0	0	0	0	1	0	0.1667	2	2	tfrB	fumarate reductase (CoM/CoB) subunit B [EC:1.3.4.1]
K18214	0	0	0	0	0	0	0	0	0	0	0	1	0.0833	1	1		MFS transporter, DHA3 family, tetracycline resistance protein
K18244	0	1	0	0	0	0	0	0	0	0	0	0	0.0833	1	1		acyl-CoA dehydrogenase [EC:1.3.99.-]
K18331	1	0	1	1	2	1	0	1	2	2	1	1	0.8333	10	13		NADP-reducing hydrogenase subunit HndC [EC:1.12.1.3]
K18332	0	0	0	0	0	2	0	0	0	0	0	2	0.1667	2	4		NADP-reducing hydrogenase subunit HndD [EC:1.12.1.3]
K18372	0	0	0	0	0	0	0	0	1	0	0	0	0.0833	1	1		methyl acetate hydrolase [EC:3.1.1.114]
K18427	0	0	0	0	0	0	0	0	1	0	0	0	0.0833	1	1		4-hydroxyphenylacetate decarboxylase large subunit [EC:4.1.1.83]
K18429	0	0	0	0	0	0	0	0	1	0	0	0	0.0833	1	1		GDP/UDP-N,N'-diacetylbacillosamine 2-epimerase (hydrolysing) [EC:3.2.1.184]
K18430	0	0	0	0	0	0	0	0	1	0	0	0	0.0833	1	1		N,N'-diacetyllegionaminate synthase [EC:2.5.1.101]
K18431	0	0	0	0	0	0	0	0	2	0	0	0	0.0833	1	2		CMP-N,N'-diacetyllegionaminic acid synthase [EC:2.7.7.82]
K18459	1	1	0	0	0	0	0	0	0	2	0	0	0.25	3	4		guanidinopropionase [EC:3.5.3.17]
K18478	0	0	1	0	0	0	0	0	0	0	0	0	0.0833	1	1		sulfofructose kinase [EC:2.7.1.184]
K18581	0	0	1	0	0	0	0	0	2	0	0	0	0.1667	2	3		unsaturated chondroitin disaccharide hydrolase [EC:3.2.1.180]
K18672	1	0	2	1	0	1	1	1	1	0	1	1	0.75	9	10		diadenylate cyclase [EC:2.7.7.85]
K18675	0	0	0	0	0	2	2	0	4	0	0	0	0.25	3	8		N,N'-diacetylchitobiose phosphorylase [EC:2.4.1.280]
K18678	0	0	0	2	0	0	1	1	1	1	0	1	0.5	6	7		phytol kinase [EC:2.7.1.182]
K18682	0	1	1	1	2	1	1	1	1	1	0	1	0.8333	10	11		ribonucrease Y [EC:3.1.-.-]
K18707	1	0	1	0	1	1	1	1	1	0	0	1	0.6667	8	8		threonylcarbamoyladenosine tRNA methylthiotransferase MtaB [EC:2.8.4.5]
K18785	1	0	0	0	0	1	1	0	2	1	0	0	0.4167	5	6		beta-1,4-mannooligosaccharide/beta-1,4-mannosyl-N-acetylglucosamine phosphorylase [EC:2.4.1.319 2.4.1.320]
K18814	1	1	1	0	1	1	0	0	1	0	1	0	0.5833	7	7		putative inorganic carbon (hco3(-)) transporter
K18820	0	0	0	0	1	0	0	0	0	0	0	0	0.0833	1	1		oligosaccharide 4-alpha-D-glucosyltransferase [EC:2.4.1.161]
K18828	0	0	0	0	0	0	0	1	1	3	0	0	0.25	3	5		tRNA(fMet)-specific endonuclease VapC [EC:3.1.-.-]
K18829	0	0	0	0	0	0	0	0	0	1	0	0	0.0833	1	1		antitoxin VapB
K18831	0	0	0	0	0	0	0	0	2	0	0	0	0.0833	1	2		HTH-type transcriptional regulator / antitoxin HigA
K18910	0	0	0	0	0	0	0	0	2	0	0	0	0.0833	1	2		D-psicose/D-tagatose/L-ribulose 3-epimerase [EC:5.1.3.30 5.1.3.31]
K18917	0	0	0	0	0	1	0	0	0	0	0	0	0.0833	1	1		mycoredoxin [EC:1.20.4.3]
K18928	0	0	0	0	0	0	0	0	0	1	1	1	0.25	3	3		L-lactate dehydrogenase complex protein LldE
K18929	0	0	0	0	0	0	0	0	0	1	1	1	0.25	3	3		L-lactate dehydrogenase complex protein LldF
K18933	0	0	1	0	0	0	0	0	0	0	0	0	0.0833	1	1		tyrosine decarboxylase / aspartate 1-decarboxylase [EC:4.1.1.25 4.1.1.11]
K18979	4	0	6	1	1	0	1	0	4	3	1	2	0.75	9	23		epoxyqueuosine reductase [EC:1.17.99.6]
K19068	0	0	0	0	0	0	0	0	1	0	0	0	0.0833	1	1		UDP-2-acetamido-2,6-beta-L-arabino-hexul-4-ose reductase [EC:1.1.1.367]
K19091	0	0	0	0	1	0	0	0	0	0	1	0	0.1667	2	2		CRISPR-associated endoribonuclease Cas6 [EC:3.1.-.-]
K19092	0	0	0	0	0	0	0	0	3	4	0	1	0.25	3	8		toxin ParE1/3/4
K19117	0	0	0	0	0	0	0	0	0	1	0	1	0.1667	2	2		CRISPR-associated protein Csd1
K19118	0	0	0	0	0	0	0	0	0	1	0	1	0.1667	2	2		CRISPR-associated protein Csd2
K19119	0	0	0	0	0	0	0	0	0	1	0	1	0.1667	2	2		CRISPR-associated protein Cas5d
K19138	0	0	0	0	0	0	1	0	0	0	0	0	0.0833	1	1		CRISPR-associated protein Csm2
K19139	0	0	0	0	0	0	1	0	0	0	0	0	0.0833	1	1		CRISPR-associated protein Csm4
K19140	0	0	0	0	0	0	1	0	0	0	0	0	0.0833	1	1		CRISPR-associated protein Csm5
K19157	0	0	0	0	0	0	0	0	0	2	0	0	0.0833	1	2		mRNA interferase YafQ [EC:3.1.-.-]
K19158	0	0	0	0	1	0	0	0	1	2	0	0	0.25	3	4		toxin YoeB [EC:3.1.-.-]
K19159	0	0	0	0	1	0	0	0	0	3	0	0	0.1667	2	4		antitoxin YefM
K19200	0	1	0	0	0	0	0	0	0	0	0	0	0.0833	1	1		isopenicillin-N N-acyltransferase like protein
K19221	0	0	1	1	0	0	1	2	1	1	1	1	0.6667	8	9	cobA	cob(I)alamin adenosyltransferase [EC:2.5.1.17]
K19265	0	0	0	0	0	1	1	0	1	0	0	1	0.3333	4	4		L-glyceraldehyde 3-phosphate reductase [EC:1.1.1.-]
K19271	0	0	0	0	0	0	0	0	0	0	0	1	0.0833	1	1		chloramphenicol O-acetyltransferase type A [EC:2.3.1.28]
K19294	0	0	1	0	1	0	0	0	1	0	1	0	0.3333	4	4		alginate O-acetyltransferase complex protein AlgI
K19302	0	0	0	0	1	2	1	1	1	1	0	0	0.5	6	7		undecaprenyl-diphosphatase [EC:3.6.1.27]
K19333	0	0	0	0	0	0	0	0	0	0	0	1	0.0833	1	1		IclR family transcriptional regulator, KDG regulon repressor
K19339	2	1	0	0	1	0	0	1	0	2	1	1	0.5833	7	9		NosR/NirI family transcriptional regulator, nitrous oxide reductase regulator
K19355	0	0	0	0	0	1	0	0	0	0	0	0	0.0833	1	1		mannan endo-1,4-beta-mannosidase [EC:3.2.1.78]
K19405	1	1	1	0	0	0	0	0	0	1	1	0	0.4167	5	5		protein arginine kinase [EC:2.7.14.1]
K19411	1	1	1	0	0	0	0	0	0	1	0	0	0.3333	4	4		protein arginine kinase activator
K19430	0	0	0	0	0	0	0	0	1	0	0	0	0.0833	1	1		pyridoxal phosphate-dependent aminotransferase EpsN [EC:2.6.1.-]
K19591	0	0	0	0	0	0	0	1	0	0	0	0	0.0833	1	1		MerR family transcriptional regulator, copper efflux regulator
K19620	0	0	0	1	1	1	0	1	1	1	1	1	0.6667	8	8		extracellular factor (EF) 3-hydroxypalmitic acid methyl ester biosynthesis protein
K19641	1	0	1	0	0	0	0	0	1	1	0	1	0.4167	5	5		two-component system, NtrC family, response regulator HupR/HoxA
K19689	1	0	2	1	0	1	0	0	0	1	0	1	0.5	6	7	pepS	aminopeptidase [EC:3.4.11.-]
K19701	0	0	0	0	0	0	0	0	0	1	0	0	0.0833	1	1		aminopeptidase YwaD [EC:3.4.11.6 3.4.11.10]
K19710	1	1	1	1	1	1	1	1	1	1	1	1	1	12	12		ATP adenylyltransferase [EC:2.7.7.53]
K19715	0	0	0	0	0	0	0	0	1	0	0	0	0.0833	1	1		8-amino-3,8-dideoxy-alpha-D-manno-octulosonate transaminase [EC:2.6.1.109]
K19802	2	1	2	1	0	0	0	0	0	2	0	0	0.4167	5	8		L-Ala-D/L-Glu epimerase [EC:5.1.1.20]
K19804	0	0	1	0	0	1	0	1	0	1	0	1	0.4167	5	5		lipopolysaccharide assembly protein B
K19814	1	0	0	0	0	0	0	0	0	1	0	0	0.1667	2	2		glutamate 2,3-aminomutase [EC:5.4.3.9]
K20074	1	0	1	1	0	0	0	1	2	2	0	0	0.5	6	8		PPM family protein phosphatase [EC:3.1.3.16]
K20201	1	1	1	0	1	0	1	0	1	1	1	1	0.75	9	9		protein arginine phosphatase [EC:3.9.1.2]
K20344	0	0	1	0	2	0	0	0	0	0	0	0	0.1667	2	3		ATP-binding cassette, subfamily C, bacteriocin exporter
K20509	0	0	0	0	1	0	0	2	0	0	0	1	0.25	3	4		carboxybiotin decarboxylase [EC:7.2.4.1]
K20534	0	0	0	0	0	0	1	0	0	1	0	0	0.1667	2	2		polyisoprenyl-phosphate glycosyltransferase [EC:2.4.-.-]
K20742	1	1	0	0	0	0	0	0	0	0	0	0	0.1667	2	2		gamma-D-glutamyl-L-lysine dipeptidyl-peptidase [EC:3.4.14.13]
K20866	1	1	1	1	1	1	1	0	0	0	0	1	0.6667	8	8	yihX	glucose-1-phosphatase [EC:3.1.3.10]
K21029	0	0	0	0	1	0	0	0	0	1	0	0	0.1667	2	2		molybdopterin-synthase adenylyltransferase [EC:2.7.7.80]
K21071	3	1	2	2	1	2	3	2	1	2	1	2	1	12	22	pfk	ATP-dependent phosphofructokinase / diphosphate-dependent phosphofructokinase [EC:2.7.1.11 2.7.1.90]
K21162	0	0	0	0	0	0	0	1	1	0	0	0	0.1667	2	2		enediyne biosynthesis protein E4
K21210	0	0	1	0	0	0	0	0	0	0	0	0	0.0833	1	1		NDP-mannose synthase
K21298	0	0	0	0	0	0	0	0	1	0	0	0	0.0833	1	1		1,2-beta-oligoglucan phosphorylase [EC:2.4.1.333]
K21344	1	1	1	0	1	1	1	1	1	1	1	0	0.8333	10	10		D-glycero-beta-D-manno-heptose-7-phosphate kinase [EC:2.7.1.167]
K21395	0	0	0	1	0	0	0	0	0	1	0	0	0.1667	2	2		TRAP-type transport system periplasmic protein
K21405	0	0	0	0	0	0	0	0	0	0	0	1	0.0833	1	1		sigma-54 dependent transcriptional regulator, acetoin dehydrogenase operon transcriptional activator AcoR
K21416	0	0	1	0	0	0	0	0	0	0	0	0	0.0833	1	1		acetoin:2,6-dichlorophenolindophenol oxidoreductase subunit alpha [EC:1.1.1.-]
K21417	0	0	1	0	0	0	0	0	0	0	0	0	0.0833	1	1		acetoin:2,6-dichlorophenolindophenol oxidoreductase subunit beta [EC:1.1.1.-]
K21449	0	0	0	0	0	0	0	0	1	0	0	0	0.0833	1	1		trimeric autotransporter adhesin
K21470	1	2	0	0	0	1	0	0	0	1	0	0	0.3333	4	5	ycbB	L,D-transpeptidase YcbB
K21472	0	0	0	0	0	0	0	0	0	1	0	0	0.0833	1	1		peptidoglycan LD-endopeptidase LytH [EC:3.4.-.-]
K21495	0	0	0	0	0	0	0	0	1	1	0	0	0.1667	2	2		antitoxin FitA
K21498	0	0	0	0	1	0	0	0	0	3	0	0	0.1667	2	4		antitoxin HigA-1
K21563	0	0	1	0	0	0	0	1	0	1	1	0	0.3333	4	4		CRP/FNR family transcriptional regulator, dissimilatory nitrate respiration regulator
K21572	0	0	4	0	1	0	0	0	1	2	0	1	0.4167	5	9		starch-binding outer membrane protein, SusD/RagB family
K21573	0	0	2	0	1	0	0	0	0	0	0	1	0.25	3	4		TonB-dependent starch-binding outer membrane protein SusC
K21574	0	1	0	0	0	0	0	0	1	1	0	0	0.25	3	3	susB	glucan 1,4-alpha-glucosidase [EC:3.2.1.3]
K21600	0	0	0	0	0	0	0	0	1	0	0	0	0.0833	1	1		CsoR family transcriptional regulator, copper-sensing transcriptional repressor
K21619	0	1	1	1	0	1	1	0	1	1	0	0	0.5833	7	7		tagaturonate epimerase [EC:5.1.2.7]
K21636	0	0	0	0	1	1	0	0	0	0	1	1	0.3333	4	4		ribonucleoside-triphosphate reductase (formate) [EC:1.1.98.6]
K21898	0	0	1	0	0	0	0	0	1	0	0	1	0.25	3	3		ornithine racemase [EC:5.1.1.12]
K21903	0	0	0	0	1	0	0	0	0	0	0	0	0.0833	1	1		ArsR family transcriptional regulator, lead/cadmium/zinc/bismuth-responsive transcriptional repressor
K21929	1	1	1	1	2	1	1	1	1	0	1	1	0.9167	11	12		uracil-DNA glycosylase [EC:3.2.2.27]
K21935	0	0	0	0	0	1	0	0	1	0	0	1	0.25	3	3		beta-lysine N6-acetyltransferase [EC:2.3.1.264]
K22010	0	0	1	0	0	0	0	0	0	1	0	0	0.1667	2	2		two-component system, response regulator PdtaR
K22024	0	0	1	0	1	0	0	0	0	0	0	1	0.25	3	3		4-phospho-D-threonate 3-dehydrogenase / 4-phospho-D-erythronate 3-dehydrogenase [EC:1.1.1.408 1.1.1.409]
K22044	1	2	1	1	0	1	0	1	1	0	0	1	0.6667	8	9		moderate conductance mechanosensitive channel
K22083	0	0	0	1	0	0	0	0	0	1	0	0	0.1667	2	2		methylamine---glutamate N-methyltransferase subunit C [EC:2.1.1.21]
K22116	2	1	1	0	0	0	0	0	0	1	0	1	0.4167	5	6		gamma-polyglutamate biosynthesis protein CapC
K22129	0	0	1	0	0	0	0	0	0	0	0	0	0.0833	1	1		D-threonate/D-erythronate kinase [EC:2.7.1.219 2.7.1.220]
K22130	1	0	0	0	0	0	0	0	0	0	0	0	0.0833	1	1		3-dehydro-4-phosphotetronate decarboxylase [EC:4.1.1.104]
K22133	0	0	0	0	0	0	0	0	0	1	0	0	0.0833	1	1		oxalate---CoA ligase [EC:6.2.1.8]
K22136	1	0	0	0	0	0	0	0	0	1	0	0	0.1667	2	2		bacillithiol synthase
K22205	1	0	1	2	1	1	1	1	1	1	0	1	0.8333	10	11		S-adenosyl-L-methionine hydrolase (adenosine-forming) [EC:3.13.1.8]
K22227	1	0	0	0	0	0	0	0	0	0	0	0	0.0833	1	1		AdoMet-dependent heme synthase [EC:1.3.98.6]
K22278	3	2	1	1	2	1	1	2	3	1	0	2	0.9167	11	19		peptidoglycan-N-acetylglucosamine deacetylase [EC:3.5.1.104]
K22373	1	2	2	1	0	0	1	1	2	4	1	0	0.75	9	15		lactate racemase [EC:5.1.2.1]
K22390	0	0	1	0	1	0	0	1	3	2	1	0	0.5	6	9		acid phosphatase type 7
K22397	0	0	1	0	1	0	0	0	0	0	0	0	0.1667	2	2		2-dehydro-3-deoxy-D-pentonate aldolase [EC:4.1.2.28]
K22451	0	0	0	0	0	0	1	0	0	0	0	0	0.0833	1	1	jgt	4-alpha-glucanotransferase [EC:2.4.1.25]
K22476	0	0	0	1	0	0	0	0	0	0	0	0	0.0833	1	1		N-acetylglutamate synthase [EC:2.3.1.1]
K22477	0	0	1	0	1	0	0	0	0	0	0	0	0.1667	2	2		N-acetylglutamate synthase [EC:2.3.1.1]
K22548	0	0	0	0	0	0	0	0	0	1	0	0	0.0833	1	1		trans-L-3-hydroxyproline dehydratase [EC:4.2.1.77]
K22579	0	0	0	0	0	0	0	0	0	1	0	0	0.0833	1	1		rifampicin phosphotransferase [EC:2.7.9.6]
K22597	0	0	0	0	1	0	0	1	0	0	1	0	0.25	3	3		glucosylglycerate phosphorylase [EC:2.4.1.352]
K22684	0	0	0	0	0	0	1	0	0	0	0	0	0.0833	1	1		metacaspase-1 [EC:3.4.22.-]
K22699	1	0	1	2	0	1	1	0	1	1	1	0	0.6667	8	9	thi4	sulfide-dependent adenosine diphosphate thiazole synthase [EC:2.4.2.59]
K22719	1	2	1	0	1	1	0	0	0	1	1	1	0.6667	8	9		murein hydrolase activator
K22723	1	0	0	0	0	0	0	0	0	0	0	0	0.0833	1	1		inositol phosphorylceramide synthase catalytic subunit [EC:2.7.1.227]
K22736	0	0	0	0	0	0	1	0	0	0	0	0	0.0833	1	1		vacuolar iron transporter family protein
K22757	0	0	0	0	0	0	0	0	0	1	0	0	0.0833	1	1		glutaminyl-peptide cyclotransferase [EC:2.3.2.5]
K22882	0	0	0	0	0	0	0	0	1	0	0	0	0.0833	1	1		thymidylate synthase [EC:2.1.1.-]
K22900	1	1	1	1	1	0	0	0	2	0	1	1	0.6667	8	9		tRNA (adenine37-N6)-methyltransferase [EC:2.1.1.-]
K22908	0	0	0	0	1	0	0	1	0	1	1	0	0.3333	4	4		mannosylglucosylglycerate synthase [EC:2.4.1.-]
K23077	1	0	1	0	1	0	0	1	0	2	0	1	0.5	6	7		dissimilatory sulfite reductase related protein
K23121	1	1	1	0	1	0	0	1	1	2	1	1	0.75	9	10		trans-4-hydroxy-L-proline dehydratase [EC:4.2.1.172]
K23144	0	0	0	0	0	0	0	0	0	1	0	0	0.0833	1	1		UDP-N-acetylglucosamine diphosphorylase / glucose-1-phosphate thymidylyltransferase / UDP-N-acetylgalactosamine diphosphorylase / glucosamine-1-phosphate N-acetyltransferase / galactosamine-1-phosphate N-acetyltransferase [EC:2.7.7.23 2.7.7.24 2.7.7.83 2.3.1.157 2.3.1.276]
K23163	0	1	0	0	0	0	0	0	0	0	0	0	0.0833	1	1	sbp	sulfate/thiosulfate transport system substrate-binding protein
K23237	0	0	0	0	0	1	0	0	0	0	0	0	0.0833	1	1		AraC family transcriptional regulator, melibiose operon regulatory protein
K23257	0	0	0	0	0	0	0	0	0	0	0	1	0.0833	1	1		methylglyoxal/glyoxal reductase [EC:1.1.1.283 1.1.1.-]
K23265	1	0	1	0	0	1	1	1	1	1	1	1	0.75	9	9	purQ	phosphoribosylformylglycinamidine synthase subunit PurQ / glutaminase [EC:6.3.5.3 3.5.1.2]
K23270	0	0	1	0	0	1	1	1	1	2	1	1	0.6667	8	9		phosphoribosylformylglycinamidine synthase subunit PurSL [EC:6.3.5.3]
K23349	0	0	0	0	0	0	0	0	0	1	0	1	0.1667	2	2		putative dimethyl sulfoxide reductase chaperone
K23351	0	0	0	0	1	0	0	1	0	0	0	1	0.25	3	3		glutaconyl-CoA/methylmalonyl-CoA decarboxylase subunit gamma
K23424	0	0	1	0	0	0	0	0	0	0	0	0	0.0833	1	1		protein O-mannosyl-transferase [EC:2.4.1.-]
K23518	1	0	1	0	0	1	1	1	1	1	1	1	0.75	9	9		O-acetyl-ADP-ribose deacetylase [EC:3.1.1.106]
K23548	0	0	1	0	0	0	0	1	0	1	0	0	0.25	3	3		uptake hydrogenase small subunit [EC:1.12.99.6]
K23549	0	0	1	0	0	0	0	1	0	1	0	0	0.25	3	3		uptake hydrogenase large subunit [EC:1.12.99.6]
K23734	1	1	1	1	0	1	1	1	1	0	1	1	0.8333	10	10		lipoyl(octanoyl) transferase [EC:2.3.1.181]
K23743	0	0	0	0	0	0	0	0	0	0	0	1	0.0833	1	1		peptidyl-Asp metalloendopeptidase [EC:3.4.24.33]
K23753	0	0	0	0	0	0	0	0	0	1	0	0	0.0833	1	1		AMP-polyphosphate phosphotransferase [EC:2.7.4.33]
K23775	0	0	1	1	0	0	0	0	0	0	0	0	0.1667	2	2		MarR family transcriptional regulator, organic hydroperoxide resistance regulator
[truncated: 32 more rows]

## Sheet: Sheet3
Detail information of CAZymes encoded in Candidatus Cosmopoliota; Abbreviations: GH, glycosidases or glycosyl hydrolases; PL, polysaccharide lyases; CE, carbohydrate esterases; GT, glycosyltransferases; AA, auxiliary activities; CBM, carbohydrate binding modules
CAZyme.ID	Ocean_11118_15	Ocean_21468_10	Ocean_27980_26	GCA_003645915.1	GCA_011046415.1	GCA_011363065.1	GCA_011388275.1	GCA_013202295.1	Bin.188	Bin.317	Bin.344	Bin.390
GH002	5	3	6	2	6	4	2	13	1	0	12	1
GH003	4	1	2	4	4	5	1	6	4	1	6	1
GH005	1	0	0	1	11	4	1	14	0	0	0	0
GH008	0	0	0	0	0	0	0	1	0	0	0	0
GH009	0	0	0	0	4	2	0	6	0	0	1	0
GH010	0	0	0	0	6	4	0	5	0	0	4	0
GH012	0	0	0	0	0	0	0	1	0	0	0	0
GH013	0	1	5	2	5	4	2	5	0	0	0	0
GH015	0	0	0	0	0	0	1	1	0	0	0	0
GH016	0	0	0	2	0	1	0	7	0	0	1	0
GH017	0	1	0	0	1	0	0	1	0	0	0	0
GH018	0	0	0	0	0	0	0	3	0	0	0	0
GH020	1	1	2	1	0	0	2	3	1	1	1	0
GH023	3	0	2	1	2	2	1	3	3	1	1	1
GH026	0	1	0	0	0	1	0	5	0	0	0	0
GH027	0	0	0	0	1	1	0	1	0	0	0	0
GH028	0	0	0	0	1	3	0	3	1	0	2	0
GH029	3	2	4	1	1	1	2	7	2	0	1	0
GH030	0	0	0	0	3	1	0	4	0	0	3	0
GH031	0	0	1	4	3	2	0	2	0	0	0	0
GH032	1	0	0	0	0	0	0	0	0	0	0	0
GH033	1	1	0	1	0	0	1	0	1	0	1	1
GH035	0	0	0	0	0	0	0	1	0	0	0	0
GH036	0	0	0	0	0	0	0	2	1	0	1	0
GH037	0	0	0	0	0	0	0	0	1	0	0	0
GH038	3	2	0	0	0	0	1	2	2	0	0	0
GH039	1	0	0	0	0	1	0	0	0	0	1	0
GH042	0	0	0	0	0	1	0	1	0	0	0	0
GH043	1	0	0	0	8	3	0	4	0	0	5	0
GH044	1	0	0	0	0	0	0	1	0	0	1	0
GH047	0	0	1	0	0	0	1	0	0	0	1	0
GH050	0	0	0	0	0	0	0	0	0	0	2	0
GH051	2	1	0	0	2	5	1	5	0	0	2	0
GH053	0	0	0	0	0	0	0	3	0	0	0	0
GH055	0	0	0	0	0	0	0	1	0	0	0	0
GH057	0	0	0	0	0	1	0	0	0	0	1	0
GH063	0	0	1	1	0	0	0	1	2	0	1	0
GH065	1	0	0	0	1	0	0	0	0	0	0	0
GH066	0	0	0	0	0	0	0	1	0	0	0	0
GH067	0	0	0	0	1	1	0	2	0	0	2	0
GH073	1	0	0	0	0	0	0	0	0	0	0	0
GH074	0	0	0	1	0	0	0	0	0	0	0	0
GH077	0	0	1	1	1	0	0	1	0	0	0	0
GH078	3	1	0	0	0	1	3	2	1	1	1	0
GH087	0	0	0	0	0	0	0	1	0	0	0	0
GH088	0	0	0	0	0	0	0	2	0	0	1	0
GH089	0	0	0	1	0	0	0	0	0	0	0	0
GH092	0	0	2	2	0	0	1	1	0	0	2	0
GH094	2	0	0	0	3	3	0	7	1	0	0	0
GH095	1	0	1	0	2	0	0	0	1	0	3	0
GH097	2	1	2	1	1	2	2	3	1	1	2	0
GH099	1	0	1	0	0	2	0	1	1	0	1	0
GH100	0	0	0	0	0	0	0	0	0	0	1	0
GH105	1	0	0	0	3	1	1	4	0	0	2	1
GH106	1	0	0	1	0	0	0	2	0	0	1	1
GH108	0	0	1	0	0	0	0	0	0	0	0	0
GH109	10	1	2	0	5	1	2	17	1	0	2	0
GH110	0	0	1	0	0	0	0	0	0	0	0	0
GH112	0	0	0	0	0	0	0	1	0	0	0	0
GH113	0	0	0	1	0	0	0	1	0	0	0	0
GH114	0	1	0	0	0	0	0	1	1	0	1	0
GH115	0	0	0	0	2	0	0	2	0	0	1	0
GH116	2	0	0	0	0	2	0	2	1	0	3	0
GH117	0	0	0	0	0	0	0	1	0	0	0	0
GH123	0	0	0	0	0	0	0	1	0	0	0	0
GH125	0	0	1	0	0	0	0	0	0	0	0	0
GH127	1	0	0	0	1	0	2	0	1	1	2	0
GH130	2	0	1	0	2	3	1	3	2	1	1	2
GH133	0	0	0	0	0	0	0	0	0	1	0	0
GH136	0	0	0	0	0	0	0	1	0	0	1	0
GH138	0	0	0	0	1	0	0	0	0	0	1	0
GH139	0	0	0	0	0	0	0	1	0	0	0	0
GH140	0	0	0	0	1	0	0	5	0	0	0	0
GH141	0	0	0	0	0	0	0	1	0	0	0	0
GH143	0	0	0	0	0	0	0	0	0	0	2	1
GH144	0	0	0	0	0	0	0	1	0	0	1	0
GH146	0	0	0	0	0	1	0	0	1	0	0	0
GH148	0	0	0	1	0	0	0	1	0	0	0	0
GH149	0	0	0	0	1	0	0	1	0	0	0	0
GH154	0	0	0	0	0	0	0	0	0	0	1	0
GH157	0	0	0	1	0	0	0	2	0	0	0	0
GH158	0	0	0	0	0	0	0	0	0	0	1	0
GH163	0	1	1	1	0	0	0	0	0	0	0	0
GH165	0	0	0	1	0	0	0	0	0	0	3	3
PL001	0	0	0	0	1	1	0	0	0	0	0	0
PL006	2	0	0	0	0	0	0	0	0	0	0	0
PL009	4	1	1	0	1	1	1	4	1	0	1	1
PL011	1	1	1	1	5	0	0	4	0	0	1	1
PL012	0	0	0	0	0	0	1	2	0	0	1	0
PL015	1	0	0	0	0	0	0	0	0	0	0	0
PL029	1	0	0	0	0	0	0	0	0	0	0	0
PL034	1	0	0	0	0	0	0	0	0	0	0	0
PL035	0	0	0	0	0	0	0	1	0	0	0	0
PL037	1	0	0	0	0	0	0	0	0	0	0	0

## Sheet: Sheet4
Detail information of peptidase encoded in Candidatus Cosmopoliota; Abbreviations:Aspartic (A), Cysteine (C), Metallo (M), Mixed (P), Serine (S) and Threonine (T)
Types of peptidase	Total_No	Ocean_11118_15	Ocean_21468_10	Ocean_27980_26	GCA_003645915.1	GCA_011046415.1	GCA_011363065.1	GCA_011388275.1	GCA_013202295.1	Bin.188	Bin.317	Bin.344	Bin.390
A28B	1	1	0	0	0	0	0	0	0	0	0	0	0
C01A	1	0	0	0	0	0	0	0	0	0	1	0	0
C01B	14	0	3	4	3	0	0	2	0	1	0	1	0
C26	48	6	3	3	6	4	5	4	7	3	1	4	2
C44	2	0	0	0	0	0	0	0	1	1	0	0	0
C69	31	5	1	3	4	1	1	2	2	4	0	6	2
C82A	1	0	0	0	0	0	0	0	0	0	0	0	1
I04	1	0	0	0	0	0	0	0	0	1	0	0	0
I87	32	3	2	3	3	1	1	3	2	3	3	3	5
M02	3	0	0	0	0	1	1	0	1	0	0	0	0
M03A	11	1	1	1	2	1	0	1	1	1	1	1	0
M103	7	1	0	0	0	0	0	0	2	1	1	1	1
M15C	1	0	0	0	0	0	0	0	0	0	0	1	0
M16B	3	0	0	1	0	0	1	0	1	0	0	0	0
M19	14	3	0	0	0	0	0	1	1	2	1	4	2
M20A	21	3	1	1	2	2	1	1	1	3	1	2	3
M20B	10	1	0	1	1	1	1	1	1	1	0	1	1
M20C	13	1	0	1	1	1	1	1	1	2	2	1	1
M20D	4	2	0	0	0	0	0	0	0	1	1	0	0
M20F	1	0	0	0	0	0	0	0	0	0	0	1	0
M20X	1	1	0	0	0	0	0	0	0	0	0	0	0
M23B	1	0	0	0	0	0	0	0	0	1	0	0	0
M24A	9	1	1	1	0	1	1	1	1	0	0	1	1
M24B	1	1	0	0	0	0	0	0	0	0	0	0	0
M24X	1	1	0	0	0	0	0	0	0	0	0	0	0
M28F	1	0	0	0	0	0	0	0	0	1	0	0	0
M29	6	1	0	1	0	0	0	0	0	2	0	2	0
M38	22	3	2	1	1	1	2	3	1	4	1	2	1
M41	2	0	0	0	0	0	0	0	1	0	0	0	1
M48A	9	1	0	1	1	1	1	0	1	1	1	1	0
M50B	10	0	1	1	1	1	0	1	2	1	1	0	1
M81	1	0	0	1	0	0	0	0	0	0	0	0	0
M90	1	1	0	0	0	0	0	0	0	0	0	0	0
N06	5	1	0	1	2	0	0	0	0	0	0	0	1
S8	11	2	3	0	1	0	0	1	1	0	1	1	1
S09A	2	1	0	0	0	0	0	0	0	0	0	0	1
S09C	4	1	0	0	1	0	0	0	0	1	0	0	1
S09X	3	0	0	0	0	1	0	0	1	0	0	1	0
S10	2	1	0	0	0	0	0	0	0	1	0	0	0
S12	8	3	0	0	1	0	0	0	0	2	0	2	0
S14	12	1	1	1	1	1	1	1	1	2	0	1	1
S15	4	3	0	0	0	0	0	0	0	1	0	0	0
S16	11	0	1	1	1	2	1	1	1	0	1	1	1
S26A	4	2	0	0	0	0	0	0	0	1	0	1	0
S33	12	2	0	0	0	1	1	0	2	2	1	1	2
S45	1	1	0	0	0	0	0	0	0	0	0	0	0
S46	6	1	1	0	1	0	1	0	0	1	0	0	1
S49A	1	0	0	0	0	0	0	0	0	1	0	0	0
S54	8	1	0	1	1	1	1	0	0	1	1	1	0
T01B	9	1	0	1	1	0	1	1	1	0	1	1	1
T02	8	3	0	0	0	2	0	1	0	1	1	0	0
T03	17	5	1	0	1	0	0	1	1	4	0	2	2
U32	2	0	0	0	0	0	0	0	1	1	0	0	0
Total	414	66	22	29	36	24	22	27	36	53	21	44	34

## Sheet: Sheet5
Gene functions of each MAG annotated by metabolic software
Category	Function	Gene.abbreviation	Gene_no	Ocean_11118_15	Ocean_21468_10	Ocean_27980_26	GCA_003645915.1	GCA_011046415.1	GCA_011363065.1	GCA_011388275.1	GCA_013202295.1	Bin.188	Bin.317	Bin.344	Bin.390
Thermophilic specific	Thermophilic specific	rgy	0	0	0	0	0	0	0	0	0	0	0	0	0
Amino acid utilization	4-aminobutyrate aminotransferase and related aminotransferases	4-aminobutyrate aminotransferase and related aminotransferases	6	1	1	0	1	0	0	0	1	1	0	1	0
Amino acid utilization	Aminotransferase class I and II	aminotransferase class I and II	18	2	1	1	0	2	0	2	0	2	2	2	4
Amino acid utilization	Phosphoserine aminotransferase	phosphoserine aminotransferase	8	0	0	1	1	1	1	1	1	1	0	1	0
Amino acid utilization	Ornithine/acetylornithine aminotransferase	ornithine/acetylornithine aminotransferase	13	0	1	2	1	1	3	1	1	1	1	1	0
Amino acid utilization	Branched-chain amino acid aminotransferase/4-amino-4-deoxychorismate lyase	branched-chain amino acid aminotransferase/4-amino-4-deoxychorismate lyase	12	1	1	0	1	2	2	0	2	1	1	1	0
Amino acid utilization	Aspartate/tyrosine/aromatic aminotransferase	aspartate/tyrosine/aromatic aminotransferase	0	0	0	0	0	0	0	0	0	0	0	0	0
Amino acid utilization	Histidinol-phosphate/aromatic aminotransferase	histidinol-phosphate/aromatic aminotransferase	11	2	1	1	0	1	0	1	2	0	0	3	0
Amino acid utilization	Serine-pyruvate aminotransferase/archaeal aspartate aminotransferase	serine-pyruvate aminotransferase/archaeal aspartate aminotransferase	2	2	0	0	0	0	0	0	0	0	0	0	0
Ethanol fermentation	Acetate => Acetaldehyde	acetate => acetaldehyde	0	0	0	0	0	0	0	0	0	0	0	0	0
Ethanol fermentation	Acetaldehyde => Ethanol	acetaldehyde => ethanol	0	0	0	0	0	0	0	0	0	0	0	0	0
Fatty acid degradation	Fatty acid degradation	acyl-CoA dehydrogenase	34	5	4	1	0	1	1	4	0	6	4	4	4
Aromatics degradation	Protocatechuate/Catechol degradation	catA	0	0	0	0	0	0	0	0	0	0	0	0	0
Aromatics degradation	Phenol => Benzoyl-CoA	ubiX	0	0	0	0	0	0	0	0	0	0	0	0	0
Aromatics degradation	Phenol => Benzoyl-CoA	bsdC	0	0	0	0	0	0	0	0	0	0	0	0	0
Aromatics degradation	Benzoyl-CoA reduction	bcrC	1	1	0	0	0	0	0	0	0	0	0	0	0
Aromatics degradation	Benzoyl-CoA reduction	bcrB	1	1	0	0	0	0	0	0	0	0	0	0	0
Aromatics degradation	Benzoyl-CoA reduction	bcrA	1	1	0	0	0	0	0	0	0	0	0	0	0
Aromatics degradation	Benzoyl-CoA reduction	bcrD	1	1	0	0	0	0	0	0	0	0	0	0	0
Complex carbon degradation	Cellulose degrading	cellobiosidase	0	0	0	0	0	0	0	0	0	0	0	0	0
Complex carbon degradation	Cellulose degrading	cellulase	13	1	1	2	1	0	0	2	0	1	0	2	3
Complex carbon degradation	Cellulose degrading	beta-glucosidase	25	1	1	2	3	3	4	1	5	2	0	3	0
Complex carbon degradation	Hemicullulose debranching	arabinosidase	23	3	1	0	0	4	4	1	6	0	1	3	0
Complex carbon degradation	Hemicullulose debranching	beta-glucuronidase	5	1	0	0	0	1	0	0	2	0	0	1	0
Complex carbon degradation	Hemicullulose debranching	alpha-L-rhamnosidase	5	2	0	0	0	0	1	0	2	0	0	0	0
Complex carbon degradation	Endohemicellulases	mannan endo-1,4-beta-mannosidase	9	0	0	0	0	2	1	0	6	0	0	0	0
Complex carbon degradation	Endohemicellulases	alpha-D-xyloside xylohydrolase	3	0	0	0	0	2	0	0	1	0	0	0	0
Complex carbon degradation	Other oligosaccharide degrading	beta-xylosidase	14	1	0	0	0	5	3	0	2	0	0	3	0
Complex carbon degradation	Other oligosaccharide degrading	beta-mannosidase	9	1	1	1	1	0	0	1	1	1	0	2	0
Complex carbon degradation	Other oligosaccharide degrading	beta-galactosidase	34	1	2	3	2	4	4	1	8	0	0	8	1
Complex carbon degradation	Amylolytic enzymes	alpha-amylase	0	0	0	0	0	0	0	0	0	0	0	0	0
Complex carbon degradation	Amylolytic enzymes	glucoamylase	0	0	0	0	0	0	0	0	0	0	0	0	0
Complex carbon degradation	Amylolytic enzymes	pullulanase	3	0	0	0	0	1	1	0	1	0	0	0	0
Complex carbon degradation	Amylolytic enzymes	isoamylase	1	0	0	1	0	0	0	0	0	0	0	0	0
Complex carbon degradation	Chitin degrading	chitiniase	3	0	0	0	0	0	0	0	3	0	0	0	0
Complex carbon degradation	Chitin degrading	hexosaminidase	25	4	1	2	2	1	1	2	2	3	2	4	1
Fermentation	Pyruvate oxidation	porA	12	2	1	2	2	0	1	1	1	1	0	1	0
Fermentation	Alcohol utilization	adh	0	0	0	0	0	0	0	0	0	0	0	0	0
Fermentation	Lactate utilization	ldh	0	0	0	0	0	0	0	0	0	0	0	0	0
Fermentation	Acetogenesis	acdA	1	0	0	1	0	0	0	0	0	0	0	0	0
Fermentation	Acetogenesis	ack	18	2	1	1	1	1	0	2	2	3	1	2	2
Fermentation	Acetogenesis	pta	20	2	2	1	1	1	1	2	1	3	1	2	3
Fermentation	Acetate to acetyl-CoA	acs	0	0	0	0	0	0	0	0	0	0	0	0	0
Fermentation	Pyruvate <=> acetyl-CoA + formate	pflD	0	0	0	0	0	0	0	0	0	0	0	0	0
C1 metabolism	Methanol oxidation	mxaF	0	0	0	0	0	0	0	0	0	0	0	0	0
C1 metabolism	Methanol oxidation	mdh	0	0	0	0	0	0	0	0	0	0	0	0	0
C1 metabolism	Methyl amine -> formaldehyde	mauA	0	0	0	0	0	0	0	0	0	0	0	0	0
C1 metabolism	Methyl amine -> formaldehyde	mauB	0	0	0	0	0	0	0	0	0	0	0	0	0
C1 metabolism	Formaldehyde oxidation	fdhA	0	0	0	0	0	0	0	0	0	0	0	0	0
C1 metabolism	Formaldehyde oxidation	fghA	0	0	0	0	0	0	0	0	0	0	0	0	0
C1 metabolism	Formaldehyde oxidation	frmA	0	0	0	0	0	0	0	0	0	0	0	0	0
C1 metabolism	Formaldehyde oxidation	mycoS_dep_FDH	0	0	0	0	0	0	0	0	0	0	0	0	0
C1 metabolism	Formaldehyde oxidation	fae	0	0	0	0	0	0	0	0	0	0	0	0	0
C1 metabolism	Formate oxidation	fdoG	2	0	0	1	0	0	0	0	1	0	0	0	0
C1 metabolism	Formate oxidation	fdwB	0	0	0	0	0	0	0	0	0	0	0	0	0
C1 metabolism	Formate oxidation	fdoH	0	0	0	0	0	0	0	0	0	0	0	0	0
C1 metabolism	Formate oxidation	fdhA	1	0	0	0	0	0	0	0	1	0	0	0	0
C1 metabolism	Formate oxidation	fdhB	10	5	2	0	0	0	0	0	3	0	0	0	0
C1 metabolism	Aerobic CO oxidation	coxS	0	0	0	0	0	0	0	0	0	0	0	0	0
C1 metabolism	Aerobic CO oxidation	coxM	0	0	0	0	0	0	0	0	0	0	0	0	0
C1 metabolism	Aerobic CO oxidation	coxL	0	0	0	0	0	0	0	0	0	0	0	0	0
Methane metabolism	Methane oxidation - Partculate methane monooxygenase	pmoA	0	0	0	0	0	0	0	0	0	0	0	0	0
Methane metabolism	Methane oxidation - Partculate methane monooxygenase	pmoB	0	0	0	0	0	0	0	0	0	0	0	0	0
Methane metabolism	Methane oxidation - Partculate methane monooxygenase	pmoC	0	0	0	0	0	0	0	0	0	0	0	0	0
Methane metabolism	Methane oxidation - Soluble methane monoxygenase	mmoB	0	0	0	0	0	0	0	0	0	0	0	0	0
Methane metabolism	Methane oxidation - Soluble methane monoxygenase	mmoD	0	0	0	0	0	0	0	0	0	0	0	0	0
Methane metabolism	Methane production	mcrA	0	0	0	0	0	0	0	0	0	0	0	0	0
Methane metabolism	Methane production	mcrB	0	0	0	0	0	0	0	0	0	0	0	0	0
Methane metabolism	Methane production	mcrC	0	0	0	0	0	0	0	0	0	0	0	0	0
Carbon fixation	CBB cycle - Rubisco	Form I	0	0	0	0	0	0	0	0	0	0	0	0	0
Carbon fixation	CBB cycle - Rubisco	Form II	0	0	0	0	0	0	0	0	0	0	0	0	0
Carbon fixation	CBB cycle - Rubisco	Form II/III	0	0	0	0	0	0	0	0	0	0	0	0	0
Carbon fixation	CBB cycle - Rubisco	Form III	0	0	0	0	0	0	0	0	0	0	0	0	0
Carbon fixation	CBB cycle - Rubisco	Form IV	0	0	0	0	0	0	0	0	0	0	0	0	0
Carbon fixation	3 Hydroxypropionate cycle	prpE	0	0	0	0	0	0	0	0	0	0	0	0	0
Carbon fixation	3 Hydroxypropionate cycle	mcr	0	0	0	0	0	0	0	0	0	0	0	0	0
Carbon fixation	3 Hydroxypropionate cycle	K15017	0	0	0	0	0	0	0	0	0	0	0	0	0
Carbon fixation	3HP/4HB	K14466	0	0	0	0	0	0	0	0	0	0	0	0	0
Carbon fixation	3HP/4HB	4hbl	0	0	0	0	0	0	0	0	0	0	0	0	0
Carbon fixation	3HP/4HB	K18861	0	0	0	0	0	0	0	0	0	0	0	0	0
Carbon fixation	3HP/4HB	E6.2.1.56	0	0	0	0	0	0	0	0	0	0	0	0	0
Carbon fixation	3HP/4HB	abfD	1	0	0	0	0	0	0	0	0	0	1	0	0
Carbon fixation	Wood Ljungdahl pathway	cdhD	2	1	0	0	0	0	0	0	1	0	0	0	0
Carbon fixation	Wood Ljungdahl pathway	cdhE	2	1	0	0	0	0	0	0	1	0	0	0	0
Carbon fixation	Wood Ljungdahl pathway	cooS	2	1	0	0	0	0	0	0	1	0	0	0	0
Carbon fixation	Reverse TCA cycle	aclA	1	0	1	0	0	0	0	0	0	0	0	0	0
Carbon fixation	Reverse TCA cycle	aclB	1	0	1	0	0	0	0	0	0	0	0	0	0
Nitrogen cycling	Ammonia oxidation	amoA	0	0	0	0	0	0	0	0	0	0	0	0	0
Nitrogen cycling	Ammonia oxidation	amoB	0	0	0	0	0	0	0	0	0	0	0	0	0
Nitrogen cycling	Ammonia oxidation	amoC	0	0	0	0	0	0	0	0	0	0	0	0	0
Nitrogen cycling	N2 fixation	anfD	0	0	0	0	0	0	0	0	0	0	0	0	0
Nitrogen cycling	N2 fixation	anfK	0	0	0	0	0	0	0	0	0	0	0	0	0
Nitrogen cycling	N2 fixation	anfG	0	0	0	0	0	0	0	0	0	0	0	0	0
Nitrogen cycling	N2 fixation	nifD	0	0	0	0	0	0	0	0	0	0	0	0	0
Nitrogen cycling	N2 fixation	nifK	0	0	0	0	0	0	0	0	0	0	0	0	0
Nitrogen cycling	N2 fixation	vnfD	0	0	0	0	0	0	0	0	0	0	0	0	0
Nitrogen cycling	N2 fixation	vnfK	0	0	0	0	0	0	0	0	0	0	0	0	0
Nitrogen cycling	N2 fixation	vnfG	0	0	0	0	0	0	0	0	0	0	0	0	0
Nitrogen cycling	N2 fixation	nifH	0	0	0	0	0	0	0	0	0	0	0	0	0
Nitrogen cycling	Nitrite oxidation	nxrA	0	0	0	0	0	0	0	0	0	0	0	0	0
Nitrogen cycling	Nitrite oxidation	nxrB	0	0	0	0	0	0	0	0	0	0	0	0	0
Nitrogen cycling	Nitrate reduction	napA	0	0	0	0	0	0	0	0	0	0	0	0	0
Nitrogen cycling	Nitrate reduction	napB	0	0	0	0	0	0	0	0	0	0	0	0	0
Nitrogen cycling	Nitrate reduction	narG	0	0	0	0	0	0	0	0	0	0	0	0	0
Nitrogen cycling	Nitrate reduction	narH	0	0	0	0	0	0	0	0	0	0	0	0	0
Nitrogen cycling	Nitrite reduction to ammonia	nrfH	2	0	0	1	0	0	0	0	1	0	0	0	0
Nitrogen cycling	Nitrite reduction to ammonia	nrfA	4	1	0	1	0	0	0	0	1	1	0	0	0
Nitrogen cycling	Nitrite reduction to ammonia	nrfD	0	0	0	0	0	0	0	0	0	0	0	0	0
Nitrogen cycling	Nitrite reduction to ammonia	nirB	0	0	0	0	0	0	0	0	0	0	0	0	0
Nitrogen cycling	Nitrite reduction to ammonia	nirD	0	0	0	0	0	0	0	0	0	0	0	0	0
Nitrogen cycling	Nitrite reduction	nirK	0	0	0	0	0	0	0	0	0	0	0	0	0
Nitrogen cycling	Nitrite reduction	nirS	0	0	0	0	0	0	0	0	0	0	0	0	0
Nitrogen cycling	Nitrite reduction	octR	0	0	0	0	0	0	0	0	0	0	0	0	0
Nitrogen cycling	Nitric oxide reduction	norB	0	0	0	0	0	0	0	0	0	0	0	0	0
Nitrogen cycling	Nitric oxide reduction	norC	3	1	0	0	0	0	0	0	0	2	0	0	0
Nitrogen cycling	Nitrous oxide reduction	nosD	0	0	0	0	0	0	0	0	0	0	0	0	0
Nitrogen cycling	Nitrous oxide reduction	nosZ	0	0	0	0	0	0	0	0	0	0	0	0	0
Nitrogen cycling	Anammox	hzoA	0	0	0	0	0	0	0	0	0	0	0	0	0
Nitrogen cycling	Anammox	hzsA	0	0	0	0	0	0	0	0	0	0	0	0	0
Sulfur cycling	Sulfide oxidation	fccB	0	0	0	0	0	0	0	0	0	0	0	0	0
Sulfur cycling	Sulfide oxidation	sqr	0	0	0	0	0	0	0	0	0	0	0	0	0
Sulfur cycling	Sulfite reduction	dsrD	0	0	0	0	0	0	0	0	0	0	0	0	0
Sulfur cycling	Sulfur oxidation	dsrA	0	0	0	0	0	0	0	0	0	0	0	0	0
Sulfur cycling	Sulfur oxidation	dsrB	0	0	0	0	0	0	0	0	0	0	0	0	0
Sulfur cycling	Sulfur oxidation	sdo	10	1	1	1	0	1	1	1	1	1	0	2	0
Sulfur cycling	Sulfur oxidation/reduction	sor	0	0	0	0	0	0	0	0	0	0	0	0	0
Sulfur cycling	Sulfur reduction	sreA	0	0	0	0	0	0	0	0	0	0	0	0	0
Sulfur cycling	Sulfur reduction	sreB	0	0	0	0	0	0	0	0	0	0	0	0	0
Sulfur cycling	Sulfur reduction	sreC	0	0	0	0	0	0	0	0	0	0	0	0	0
Sulfur cycling	Thiosulfate oxidation	soxB	0	0	0	0	0	0	0	0	0	0	0	0	0
Sulfur cycling	Thiosulfate oxidation	soxY	0	0	0	0	0	0	0	0	0	0	0	0	0
Sulfur cycling	Thiosulfate oxidation	soxC	0	0	0	0	0	0	0	0	0	0	0	0	0
Sulfur cycling	Sulfite reduction	asrA	0	0	0	0	0	0	0	0	0	0	0	0	0
Sulfur cycling	Sulfite reduction	asrB	0	0	0	0	0	0	0	0	0	0	0	0	0
Sulfur cycling	Sulfite reduction	asrC	0	0	0	0	0	0	0	0	0	0	0	0	0
Sulfur cycling	Sulfate reduction	aprA	0	0	0	0	0	0	0	0	0	0	0	0	0
Sulfur cycling	Sulfate reduction	sat	6	0	1	0	1	0	0	0	1	1	1	1	0
Sulfur cycling	Thiosulfate disproportionation	phsA	0	0	0	0	0	0	0	0	0	0	0	0	0
Hydrogenases	FeFe hydrogenase	fefe-group-a13	6	0	0	2	0	3	0	0	1	0	0	0	0
Hydrogenases	FeFe hydrogenase	fefe-group-a2	0	0	0	0	0	0	0	0	0	0	0	0	0
Hydrogenases	FeFe hydrogenase	fefe-group-a4	0	0	0	0	0	0	0	0	0	0	0	0	0
Hydrogenases	FeFe hydrogenase	fefe-group-b	0	0	0	0	0	0	0	0	0	0	0	0	0
Hydrogenases	FeFe hydrogenase	fefe-group-c1	4	0	1	1	0	0	0	0	0	1	0	0	1
Hydrogenases	FeFe hydrogenase	fefe-group-c2	0	0	0	0	0	0	0	0	0	0	0	0	0
Hydrogenases	FeFe hydrogenase	fefe-group-c3	6	0	1	2	1	1	0	0	0	0	0	1	0
Hydrogenases	Fe hydrogenase	fe	0	0	0	0	0	0	0	0	0	0	0	0	0
Hydrogenases	Ni-Fe Hydrogenase	nife-group-1	0	0	0	0	0	0	0	0	0	0	0	0	0
Hydrogenases	Ni-Fe Hydrogenase	nife-group-2ade	0	0	0	0	0	0	0	0	0	0	0	0	0
Hydrogenases	Ni-Fe Hydrogenase	nife-group-2bc	1	1	0	0	0	0	0	0	0	0	0	0	0
Hydrogenases	Ni-Fe Hydrogenase	nife-group-3abd	0	0	0	0	0	0	0	0	0	0	0	0	0
Hydrogenases	Ni-Fe Hydrogenase	nife-group-3c	9	2	1	1	0	0	0	1	0	1	1	1	1
Hydrogenases	Ni-Fe Hydrogenase	nife-group-4a-g	16	3	1	1	0	1	2	1	1	2	2	1	1
Hydrogenases	Ni-Fe Hydrogenase	nife-group-4hi	0	0	0	0	0	0	0	0	0	0	0	0	0
Oxidative phosphorylation	Complex I (NADH-quinone oxidoreductase)	nuoA	0	0	0	0	0	0	0	0	0	0	0	0	0
Oxidative phosphorylation	Complex I (NADH-quinone oxidoreductase)	nuoB	0	0	0	0	0	0	0	0	0	0	0	0	0
Oxidative phosphorylation	Complex I (NADH-quinone oxidoreductase)	nuoC	0	0	0	0	0	0	0	0	0	0	0	0	0
Oxidative phosphorylation	Complex I (NAD(P)H-quinone oxidoreductase)	NdhA	0	0	0	0	0	0	0	0	0	0	0	0	0
Oxidative phosphorylation	Complex I (NAD(P)H-quinone oxidoreductase)	NdhB	0	0	0	0	0	0	0	0	0	0	0	0	0
Oxidative phosphorylation	Complex I (NAD(P)H-quinone oxidoreductase)	NdhC	0	0	0	0	0	0	0	0	0	0	0	0	0
Oxidative phosphorylation	Complex II (Succinate dehydrogenase/Fumarate reductase)	sdhC	0	0	0	0	0	0	0	0	0	0	0	0	0
Oxidative phosphorylation	Complex II (Succinate dehydrogenase/Fumarate reductase)	sdhD	0	0	0	0	0	0	0	0	0	0	0	0	0
Oxidative phosphorylation	Complex III (Cytochrome c reductase)	petA	0	0	0	0	0	0	0	0	0	0	0	0	0
Oxidative phosphorylation	Complex III (Cytochrome c reductase)	petB	0	0	0	0	0	0	0	0	0	0	0	0	0
Oxidative phosphorylation	Complex III (Cytochrome c reductase)	fbcH	0	0	0	0	0	0	0	0	0	0	0	0	0
Oxidative phosphorylation	Complex V (ATP synthase: V/A-type H+/Na+-transporting ATPase)	atpA (V/A-type)	8	1	0	0	1	1	0	1	1	0	1	1	1
Oxidative phosphorylation	Complex V (ATP synthase: V/A-type H+/Na+-transporting ATPase)	atpB (V/A-type)	6	1	0	0	0	1	0	1	1	0	1	1	0
Oxidative phosphorylation	Complex V (F-type H+-transporting ATPase)	atpA (F-type)	0	0	0	0	0	0	0	0	0	0	0	0	0
Oxidative phosphorylation	Complex V (F-type H+-transporting ATPase)	atpD (F-type)	0	0	0	0	0	0	0	0	0	0	0	0	0
Oxygen metabolism (Oxidative phosphorylation Complex IV)	Oxygen metabolism - cytochrome c oxidase, caa3-type	coxA	0	0	0	0	0	0	0	0	0	0	0	0	0
Oxygen metabolism (Oxidative phosphorylation Complex IV)	Oxygen metabolism - cytochrome c oxidase, caa3-type	coxB	0	0	0	0	0	0	0	0	0	0	0	0	0
Oxygen metabolism (Oxidative phosphorylation Complex IV)	Oxygen metabolism - cytochrome c oxidase, cbb3-type	ccoN	0	0	0	0	0	0	0	0	0	0	0	0	0
Oxygen metabolism (Oxidative phosphorylation Complex IV)	Oxygen metabolism - cytochrome c oxidase, cbb3-type	ccoO	0	0	0	0	0	0	0	0	0	0	0	0	0
Oxygen metabolism (Oxidative phosphorylation Complex IV)	Oxygen metabolism - cytochrome c oxidase, cbb3-type	ccoP	0	0	0	0	0	0	0	0	0	0	0	0	0
Oxygen metabolism (Oxidative phosphorylation Complex IV)	Oxygen metabolism - cytochrome (quinone) oxidase, bo type	cyoA	0	0	0	0	0	0	0	0	0	0	0	0	0
Oxygen metabolism (Oxidative phosphorylation Complex IV)	Oxygen metabolism - cytochrome (quinone) oxidase, bo type	cyoD	0	0	0	0	0	0	0	0	0	0	0	0	0
Oxygen metabolism (Oxidative phosphorylation Complex IV)	Oxygen metabolism - cytochrome (quinone) oxidase, bo type	cyoB	0	0	0	0	0	0	0	0	0	0	0	0	0
Oxygen metabolism (Oxidative phosphorylation Complex IV)	Oxygen metabolism - cytochrome (quinone) oxidase, bo type	cyoC	0	0	0	0	0	0	0	0	0	0	0	0	0
Oxygen metabolism (Oxidative phosphorylation Complex IV)	Oxygen metabolism - cytochrome (quinone) oxidase, bd type	cydA	1	0	0	1	0	0	0	0	0	0	0	0	0
Oxygen metabolism (Oxidative phosphorylation Complex IV)	Oxygen metabolism - cytochrome (quinone) oxidase, bd type	cydB	1	0	0	1	0	0	0	0	0	0	0	0	0
Oxygen metabolism (Oxidative phosphorylation Complex IV)	Oxygen metabolism - cytochrome (quinone) oxidase, aa3 type, QoxABCD	qoxA	0	0	0	0	0	0	0	0	0	0	0	0	0
Oxygen metabolism (Oxidative phosphorylation Complex IV)	Oxygen metabolism - cytochrome (quinone) oxidase, aa3 type, QoxABCD	qoxB	0	0	0	0	0	0	0	0	0	0	0	0	0
Urea utilization	Urease	ureC	0	0	0	0	0	0	0	0	0	0	0	0	0
Urea utilization	Urease	ureB	0	0	0	0	0	0	0	0	0	0	0	0	0
Urea utilization	Urease	ureA	0	0	0	0	0	0	0	0	0	0	0	0	0
Halogenated compound utilization	Halogenated compounds breakdown	E3.8.1.2	0	0	0	0	0	0	0	0	0	0	0	0	0
Halogenated compound utilization	Halogenated compounds breakdown	pcpC	0	0	0	0	0	0	0	0	0	0	0	0	0
Halogenated compound utilization	Halogenated compounds breakdown	cprA	0	0	0	0	0	0	0	0	0	0	0	0	0
Halogenated compound utilization	Halogenated compounds breakdown	pceA	0	0	0	0	0	0	0	0	0	0	0	0	0
Perchlorate reduction	Perchlorate reduction	pcrA	0	0	0	0	0	0	0	0	0	0	0	0	0
Perchlorate reduction	Perchlorate reduction	pcrB	0	0	0	0	0	0	0	0	0	0	0	0	0
Chlorite reduction	Chlorite reduction	cld	0	0	0	0	0	0	0	0	0	0	0	0	0
As cycling	Arsenite oxidation	aoxA	0	0	0	0	0	0	0	0	0	0	0	0	0
As cycling	Arsenite oxidation	aoxB	0	0	0	0	0	0	0	0	0	0	0	0	0
As cycling	Arsenate reduction	arsC1	0	0	0	0	0	0	0	0	0	0	0	0	0
As cycling	Arsenate reduction	arsC2	7	1	0	1	1	0	1	1	1	0	0	1	0
Selenate reduction	Selenate reduction	ygfM	0	0	0	0	0	0	0	0	0	0	0	0	0
Selenate reduction	Selenate reduction	xdhD	0	0	0	0	0	0	0	0	0	0	0	0	0
Selenate reduction	Selenate reduction	YgfK	2	0	0	0	1	0	0	0	0	1	0	0	0
Nitrile hydration	Nitrile hydratase	nthA	0	0	0	0	0	0	0	0	0	0	0	0	0
Nitrile hydration	Nitrile hydratase	nthB	0	0	0	0	0	0	0	0	0	0	0	0	0
Metal reduction	Metal (Iron/Manganese) reduction	mtrC	0	0	0	0	0	0	0	0	0	0	0	0	0
Metal reduction	Metal (Iron/Manganese) reduction	mtrB	0	0	0	0	0	0	0	0	0	0	0	0	0
Sulfur cycling enzymes (detailed)	Dissimilatory sulfur metabolism | Sulfide oxidation	fccB	0	0	0	0	0	0	0	0	0	0	0	0	0
Sulfur cycling enzymes (detailed)	Dissimilatory sulfur metabolism | Sulfide oxidation	sqr	0	0	0	0	0	0	0	0	0	0	0	0	0
Sulfur cycling enzymes (detailed)	Dissimilatory sulfur metabolism | Sulfur oxidation/Sulfite reduction	dsrA	0	0	0	0	0	0	0	0	0	0	0	0	0
Sulfur cycling enzymes (detailed)	Dissimilatory sulfur metabolism | Sulfur oxidation/Sulfite reduction	dsrB	0	0	0	0	0	0	0	0	0	0	0	0	0
Sulfur cycling enzymes (detailed)	Dissimilatory sulfur metabolism | Sulfur oxidation/Sulfite reduction	dsrC	5	2	0	1	0	0	0	0	0	1	0	1	0
Sulfur cycling enzymes (detailed)	Dissimilatory sulfur metabolism | Sulfur oxidation/Sulfite reduction	dsrD	0	0	0	0	0	0	0	0	0	0	0	0	0
Sulfur cycling enzymes (detailed)	Dissimilatory sulfur metabolism | Sulfur oxidation/Sulfite reduction	dsrE	0	0	0	0	0	0	0	0	0	0	0	0	0
Sulfur cycling enzymes (detailed)	Dissimilatory sulfur metabolism | Sulfur oxidation/Sulfite reduction	dsrF	0	0	0	0	0	0	0	0	0	0	0	0	0
Sulfur cycling enzymes (detailed)	Dissimilatory sulfur metabolism | Sulfur oxidation/Sulfite reduction	dsrH	0	0	0	0	0	0	0	0	0	0	0	0	0
Sulfur cycling enzymes (detailed)	Dissimilatory sulfur metabolism | Sulfur oxidation/Sulfite reduction	dsrJ	0	0	0	0	0	0	0	0	0	0	0	0	0
Sulfur cycling enzymes (detailed)	Dissimilatory sulfur metabolism | Sulfur oxidation/Sulfite reduction	dsrK	0	0	0	0	0	0	0	0	0	0	0	0	0
Sulfur cycling enzymes (detailed)	Dissimilatory sulfur metabolism | Sulfur oxidation/Sulfite reduction	dsrM	0	0	0	0	0	0	0	0	0	0	0	0	0
Sulfur cycling enzymes (detailed)	Dissimilatory sulfur metabolism | Sulfur oxidation/Sulfite reduction	dsrO	0	0	0	0	0	0	0	0	0	0	0	0	0
Sulfur cycling enzymes (detailed)	Dissimilatory sulfur metabolism | Sulfur oxidation/Sulfite reduction	dsrP	0	0	0	0	0	0	0	0	0	0	0	0	0
Sulfur cycling enzymes (detailed)	Dissimilatory sulfur metabolism | Sulfur oxidation/Sulfite reduction	dsrR	0	0	0	0	0	0	0	0	0	0	0	0	0
Sulfur cycling enzymes (detailed)	Dissimilatory sulfur metabolism | Sulfur oxidation/Sulfite reduction	dsrS	0	0	0	0	0	0	0	0	0	0	0	0	0
Sulfur cycling enzymes (detailed)	Dissimilatory sulfur metabolism | Sulfur oxidation/Sulfite reduction	dsrT	0	0	0	0	0	0	0	0	0	0	0	0	0
Sulfur cycling enzymes (detailed)	Dissimilatory sulfur metabolism | Sulfite reduction	asrA	0	0	0	0	0	0	0	0	0	0	0	0	0
Sulfur cycling enzymes (detailed)	Dissimilatory sulfur metabolism | Sulfite reduction	asrB	0	0	0	0	0	0	0	0	0	0	0	0	0
Sulfur cycling enzymes (detailed)	Dissimilatory sulfur metabolism | Sulfite reduction	asrC	0	0	0	0	0	0	0	0	0	0	0	0	0
Sulfur cycling enzymes (detailed)	Dissimilatory sulfur metabolism | Sulfur oxidation	sdo	10	1	1	1	0	1	1	1	1	1	0	2	0
Sulfur cycling enzymes (detailed)	Dissimilatory sulfur metabolism | Sulfur oxidation/reduction	sor	0	0	0	0	0	0	0	0	0	0	0	0	0
Sulfur cycling enzymes (detailed)	Dissimilatory sulfur metabolism | Sulfur reduction	sreA	0	0	0	0	0	0	0	0	0	0	0	0	0
Sulfur cycling enzymes (detailed)	Dissimilatory sulfur metabolism | Sulfur reduction	sreB	0	0	0	0	0	0	0	0	0	0	0	0	0
Sulfur cycling enzymes (detailed)	Dissimilatory sulfur metabolism | Sulfur reduction	sreC	0	0	0	0	0	0	0	0	0	0	0	0	0
Sulfur cycling enzymes (detailed)	Dissimilatory sulfur metabolism | Thiosulfate oxidation	soxA	0	0	0	0	0	0	0	0	0	0	0	0	0
Sulfur cycling enzymes (detailed)	Dissimilatory sulfur metabolism | Thiosulfate oxidation	soxB	0	0	0	0	0	0	0	0	0	0	0	0	0
Sulfur cycling enzymes (detailed)	Dissimilatory sulfur metabolism | Thiosulfate oxidation	soxC	0	0	0	0	0	0	0	0	0	0	0	0	0
Sulfur cycling enzymes (detailed)	Dissimilatory sulfur metabolism | Thiosulfate oxidation	soxD	0	0	0	0	0	0	0	0	0	0	0	0	0
Sulfur cycling enzymes (detailed)	Dissimilatory sulfur metabolism | Thiosulfate oxidation	soxX	2	0	0	0	0	0	0	0	0	2	0	0	0
Sulfur cycling enzymes (detailed)	Dissimilatory sulfur metabolism | Thiosulfate oxidation	soxY	0	0	0	0	0	0	0	0	0	0	0	0	0
Sulfur cycling enzymes (detailed)	Dissimilatory sulfur metabolism | Thiosulfate oxidation	soxYZ	0	0	0	0	0	0	0	0	0	0	0	0	0
Sulfur cycling enzymes (detailed)	Dissimilatory sulfur metabolism | Thiosulfate oxidation	soxZ	0	0	0	0	0	0	0	0	0	0	0	0	0
Sulfur cycling enzymes (detailed)	Dissimilatory sulfur metabolism | Sulfate reduction	aprA	0	0	0	0	0	0	0	0	0	0	0	0	0
Sulfur cycling enzymes (detailed)	Dissimilatory sulfur metabolism | Sulfate reduction	aprB	0	0	0	0	0	0	0	0	0	0	0	0	0
Sulfur cycling enzymes (detailed)	Dissimilatory sulfur metabolism | Sulfate reduction	sat	6	0	1	0	1	0	0	0	1	1	1	1	0
Sulfur cycling enzymes (detailed)	Dissimilatory sulfur metabolism | Thiosulfate disproportionation	phsA	0	0	0	0	0	0	0	0	0	0	0	0	0
Sulfur cycling enzymes (detailed)	Assimilatory sulfur metabolism| Sulfate <-> APS (Adenosine 5'-phosphosulfate)	cysD	0	0	0	0	0	0	0	0	0	0	0	0	0
Sulfur cycling enzymes (detailed)	Assimilatory sulfur metabolism| Sulfate <-> APS (Adenosine 5'-phosphosulfate)	cysN	0	0	0	0	0	0	0	0	0	0	0	0	0
Sulfur cycling enzymes (detailed)	Assimilatory sulfur metabolism| Sulfate <-> APS (Adenosine 5'-phosphosulfate)	cysNC	0	0	0	0	0	0	0	0	0	0	0	0	0
Sulfur cycling enzymes (detailed)	Assimilatory sulfur metabolism| APS (Adenosine 5'-phosphosulfate) <-> PAPS (3'-Phosphoadenosine 5'-phosphosulfate)	cysC	5	0	1	0	1	0	0	0	1	1	0	1	0
Sulfur cycling enzymes (detailed)	Assimilatory sulfur metabolism| APS (Adenosine 5'-phosphosulfate) <-> PAPS (3'-Phosphoadenosine 5'-phosphosulfate)	cysNC	0	0	0	0	0	0	0	0	0	0	0	0	0
Sulfur cycling enzymes (detailed)	Assimilatory sulfur metabolism| PAPS (3'-Phosphoadenosine 5'-phosphosulfate) <-> Sulfite	cysH	0	0	0	0	0	0	0	0	0	0	0	0	0
Sulfur cycling enzymes (detailed)	Assimilatory sulfur metabolism| Sulfite -> Sulfide	cysJ	0	0	0	0	0	0	0	0	0	0	0	0	0
Sulfur cycling enzymes (detailed)	Assimilatory sulfur metabolism| Sulfide -> Cysteine	cysK	3	0	0	0	0	1	0	0	1	0	0	1	0
Sulfur cycling enzymes (detailed)	Assimilatory sulfur metabolism| Sulfide -> Cysteine	cysM	1	0	0	0	1	0	0	0	0	0	0	0	0
Sulfur cycling enzymes (detailed)	DMSO metabolism | DMSO (Dimethyl sulfoxide) -> Methanesulfonate	dsoA	0	0	0	0	0	0	0	0	0	0	0	0	0
Sulfur cycling enzymes (detailed)	DMSO metabolism | DMSO (Dimethyl sulfoxide) -> Methanesulfonate	dsoB	0	0	0	0	0	0	0	0	0	0	0	0	0
Sulfur cycling enzymes (detailed)	DMSO metabolism | DMSO (Dimethyl sulfoxide) -> Methanesulfonate	sfnG	0	0	0	0	0	0	0	0	0	0	0	0	0
Sulfur cycling enzymes (detailed)	DMSO metabolism | DMSO (Dimethyl sulfoxide) -> Methanesulfonate	msuD	0	0	0	0	0	0	0	0	0	0	0	0	0
Sulfur cycling enzymes (detailed)	DMSO metabolism | DMSO (Dimethyl sulfoxide) <-> DMS (Dimethyl sulfide)	dsoA	0	0	0	0	0	0	0	0	0	0	0	0	0
Sulfur cycling enzymes (detailed)	DMSO metabolism | DMSO (Dimethyl sulfoxide) <-> DMS (Dimethyl sulfide)	dsoB	0	0	0	0	0	0	0	0	0	0	0	0	0
Sulfur cycling enzymes (detailed)	DMSO metabolism | DMSO (Dimethyl sulfoxide) <-> DMS (Dimethyl sulfide)	ddhA	4	2	0	2	0	0	0	0	0	0	0	0	0
Sulfur cycling enzymes (detailed)	DMSO metabolism | DMSO (Dimethyl sulfoxide) <-> DMS (Dimethyl sulfide)	dmsA	2	1	0	1	0	0	0	0	0	0	0	0	0
Sulfur cycling enzymes (detailed)	DMSO metabolism | DMS (Dimethyl sulfide) <-> Methanethiol	dmoA	0	0	0	0	0	0	0	0	0	0	0	0	0
Sulfur cycling enzymes (detailed)	DMSO metabolism | DMS (Dimethyl sulfide) <-> Methanethiol	dmoB	11	3	1	0	0	1	0	1	0	1	2	2	0
Sulfur cycling enzymes (detailed)	DMSO metabolism | DMS (Dimethyl sulfide) <-> Methanethiol	mddA	1	0	0	0	1	0	0	0	0	0	0	0	0
Sulfur cycling enzymes (detailed)	Sulfite production from organic sulfur | Taurine -> Sulfite	tauD	0	0	0	0	0	0	0	0	0	0	0	0	0
Sulfur cycling enzymes (detailed)	Sulfite production from organic sulfur | Alkylsulfonate/Isethionate -> Sulfite	ssuD	0	0	0	0	0	0	0	0	0	0	0	0	0
Sulfur cycling enzymes (detailed)	Sulfite production from organic sulfur | Methanesulfonate -> Sulfite	msmA	0	0	0	0	0	0	0	0	0	0	0	0	0
Sulfur cycling enzymes (detailed)	Metabolism of organic sulfur | Cysteine <-> Cystathionine	metB	1	1	0	0	0	0	0	0	0	0	0	0	0
Sulfur cycling enzymes (detailed)	Metabolism of organic sulfur | Cysteine <-> 3-mercaptopyruvate	aspB	0	0	0	0	0	0	0	0	0	0	0	0	0
Sulfur cycling enzymes (detailed)	Metabolism of organic sulfur | OAHS (O-acetylhomoserine) + Sulfide -> Homocysteine	metY	2	0	0	0	0	1	0	0	1	0	0	0	0
Sulfur cycling enzymes (detailed)	Metabolism of organic sulfur | Cystathionine -> Homocysteine	malY	7	1	1	1	0	0	0	1	0	1	0	1	1
Sulfur cycling enzymes (detailed)	Metabolism of organic sulfur | Cystathionine -> Homocysteine	metC	0	0	0	0	0	0	0	0	0	0	0	0	0
Sulfur cycling enzymes (detailed)	Metabolism of organic sulfur | MHO (L-methionine (R)-S-oxide) -> Methionine)	msrC	11	1	1	1	1	1	0	1	2	1	1	1	0
Sulfur cycling enzymes (detailed)	Metabolism of organic sulfur | Homocysteine -> Methionine	metH	8	0	1	0	1	0	1	1	1	1	1	1	0
Sulfur cycling enzymes (detailed)	Metabolism of organic sulfur | Homocysteine <-> Methionine	metE	0	0	0	0	0	0	0	0	0	0	0	0	0
Sulfur cycling enzymes (detailed)	Metabolism of organic sulfur | SAH (S-adenosyl-L-homocysteine) -> Homocysteine	ahcY	10	1	0	1	1	0	1	1	1	1	1	1	1
Sulfur cycling enzymes (detailed)	Metabolism of organic sulfur | SRH (S-ribosylhomocysteine) -> Homocysteine	luxS	0	0	0	0	0	0	0	0	0	0	0	0	0
Sulfur cycling enzymes (detailed)	Metabolism of organic sulfur | SAH (S-adenosyl-L-homocysteine) -> SRH (S-ribosylhomocysteine)	mtnN	1	0	0	0	0	0	0	0	0	1	0	0	0
Sulfur cycling enzymes (detailed)	Sulfur-related amino acid metabolism | Cysteine -> Sulfide	cysK	3	0	0	0	0	1	0	0	1	0	0	1	0
Sulfur cycling enzymes (detailed)	Sulfur-related amino acid metabolism | Cysteine -> Sulfide	cysM	1	0	0	0	1	0	0	0	0	0	0	0	0
Sulfur cycling enzymes (detailed)	Sulfur-related amino acid metabolism | Cysteine -> Sulfide	malY	7	1	1	1	0	0	0	1	0	1	0	1	1
Sulfur cycling enzymes (detailed)	Sulfur-related amino acid metabolism | Cysteine -> Sulfide	dcyD	1	1	0	0	0	0	0	0	0	0	0	0	0
Sulfur cycling enzymes (detailed)	Sulfur-related amino acid metabolism | Cysteine -> Sulfide	metC	0	0	0	0	0	0	0	0	0	0	0	0	0
Sulfur cycling enzymes (detailed)	Sulfur-related amino acid metabolism | Methionine -> Methanethiol	megL	8	1	0	0	0	1	0	0	1	1	1	2	1
Sulfur cycling enzymes (detailed)	Sulfur-related amino acid metabolism | Methionine -> SAMe (S-adenosyl-L-methionine)	metK	11	1	0	2	1	0	1	1	1	1	1	1	1
Sulfur cycling enzymes (detailed)	Sulfur-related amino acid metabolism | SAMe (S-adenosyl-L-methionine) -> SAH (S-adenosyl-L-homocysteine)	dcm	2	1	0	0	0	1	0	0	0	0	0	0	0

## Sheet: Sheet6
Information of sequences belonging to Candidatus Cosmopoliota (identity > 83%) retrieved from GenBank
GenBankID	NCBI_taxa	seq_No	Identity	Habitate	Habitate_Detail	Location	Latitude_Longitude	Latitude	Longitude	Reference
AB930810.1	Uncultured bacterium clone: Fei_13Dec90m_31	1	83.716	Freshwater	Fresh Reservoir	Feitsui reservoir, Taiwan, China	24°54′00″ N, 121°34′00″ E	24.9 N	121.566666666667 E	Kojima, H., Tokizawa, R., Kogure, K., Kobayashi, Y., Itoh, M., Shiah, F. K., ... & Fukui, M. (2014). Community structure of planktonic methane-oxidizing bacteria in a subtropical reservoir characterized by dominance of phylotype closely related to nitrite reducer. Scientific reports, 4(1), 1-7.
AF317770.1	Unidentified bacterium wb1_H11	1	83.926	Freshwater	River Water	Nullarbor caves, Australia	31°50′00″ N, 126°50′00″ E	31.8333333333333 N	126.833333333333 E	Holmes, A. J., Tujula, N. A., Holley, M., Contos, A., James, J. M., Rogers, P., & Gillings, M. R. (2001). Phylogenetic structure of unusual aquatic microbial formations in Nullarbor caves, Australia. Environmental microbiology, 3(4), 256-264.
FJ517078.1	Uncultured bacterium clone: TDNP_Wbc97_284_1_136	1	93.962	Freshwater	Wetland Water	Tabla de Daimiel National Park, Spain	39°07′60″ N, 3°42′00″ W	39.1333333333333 N	3.7 W	D’Auria, G., Barón-Rodríguez, M. M., Durbán-Vicente, A., Moya, A., Rojo, C., Latorre, A., & Rodrigo, M. A. (2010). Unravelling the bacterial diversity found in the semi-arid Tablas de Daimiel National Park wetland (central Spain). Aquatic Microbial Ecology, 59(1), 33-44.
JN656830.1	Uncultured delta proteobacterium clone KWK12F.08	1	84.503	Freshwater	Fresh Thaw pond	Subarctic Thaw Ponds, village of Whapmagoostui-Kuujjuarapik, Nunavik, Canada	55°10′12″ N, 77°28′12″ W	55.17 N	77.47 W
JQ781484.1	Uncultured bacterium clone MTS94	1	88.277	Freshwater sediment	Stream Sediment	Velhas River Basin, Minas Gerais state, Brazil	20°37′14″ S, 43°43′43″ W	20.6205 S	43.7286666666667 W	Reis, M. P., Barbosa, F. A., Chartone-Souza, E., & Nascimento, A. (2013). The prokaryotic community of a historically mining-impacted tropical stream sediment is as diverse as that from a pristine stream sediment. Extremophiles, 17(2), 301-309.
GU127089.1	Uncultured bacterium clone: CSBC4D02	1	83.144	Freshwater sediment	Reservoir	Tucurui hydroeletric power plant reservoir, Brazilian Amazon	3°49′23″ S, 49°44′09″ W	3.82305555555556 S	49.7358333333333 W	Graças, D. A., Miranda, P. R., Baraúna, R. A., McCulloch, J. A., Ghilardi, R., Schneider, M. P. C., & Silva, A. (2011). Microbial diversity of an anoxic zone of a hydroelectric power station reservoir in Brazilian Amazonia. Microbial Ecology, 62(4), 853-861.
AJ582690.1	Uncultured Desulfobacteraceae bacterium clone cLaKi-JM37	1	84.536	Freshwater sediment	Fresh Lake Sediment	Kinneret lake, Israel	32°50′00″ N, 35°35′00″ E	32.8333333333333 N	35.5833333333333 E
HQ636123.1	Uncultured bacterium clone: B1-19	1	83.525	Freshwater sediment	Fresh Lake Sediment	Lake Kinneret, Israel	32°50′00″ N, 35°35′00″ E	32.8333333333333 N	35.5833333333333 E
KF469206.1	Uncultured delta proteobacterium clone B3-76	1	83.185	Freshwater sediment	River Sediment	Yellow River, China	34°50′57″ N, 112°37′46″ E	34.8491111111111 N	112.629361111111 E	Xia, N., Xia, X., Zhu, B., Zheng, S., & Zhuang, J. (2013). Bacterial diversity and community structure in the sediment of the middle and lower reaches of the Yellow River, the largest turbid river in the world. Aquatic microbial ecology, 71(1), 43-55.
HM228620.1	Uncultured bacterium clone: B3_106	1	83.752	Freshwater sediment	River Sediment	Mankyeong River in Jeonju, Republic of Korea	35°53′00″ N, 127°01′00″ E	35.8833333333333 N	127.016666666667 E	Kim, S. J., Koh, D. C., Park, S. J., Cha, I. T., Park, J. W., Na, J. H., ... & Rhee, S. K. (2012). Molecular analysis of spatial variation of iron-reducing bacteria in riverine alluvial aquifers of the Mankyeong River. The journal of microbiology, 50(2), 207-217.
GQ261299.1	Uncultured bacterium clone: 1S1-17	1	85.202	Freshwater sediment	Fresh Lake Sediment	Lake Dongping, Shandong, China	36°02′43″ N, 116°13′07″ E	36.0453888888889 N	116.218694444444 E	Song, H., Li, Z., Du, B., Wang, G., & Ding, Y. (2012). Bacterial communities in sediments of the shallow Lake Dongping in China. Journal of applied microbiology, 112(1), 79-89.
AB929454.1	Uncultured bacterium clone: A-48-8-1-2	1	88.655	Freshwater sediment	Fresh Lake Sediment	Ibaraki, Japan	36°23′00″ N, 140°21′00″ E	36.3833333333333 N	140.35 E	Tsuboi, S., Yamamura, S., Imai, A., Satou, T., & Iwasaki, K. (2014). Linking temporal changes in bacterial community structures with the detection and phylogenetic analysis of neutral metalloprotease genes in the sediments of a hypereutrophic lake. Microbes and environments, ME14064.
JQ815858.1	Uncultured bacterium clone: UMA_f3	1	83.388	Freshwater sediment	Acidic River	Tinto River, southwestern Spain	37°12′36″ N, 6°56′17″ W	37.21 N	6.938 W
DQ086800.1	Geobacter sp. CLFeRB	1	85.446	Freshwater sediment	Fresh Lake Sediment	Clear Lake, Coast Range of northern California	39°03′39″ N, 122°51′01″ W	39.0608333333333 N	122.850333333333 W	Fleming, E. J., Mack, E. E., Green, P. G., & Nelson, D. C. (2006). Mercury methylation from unexpected sources: molybdate-inhibited freshwater sediments and an iron-reducing bacterium. Applied and environmental microbiology, 72(1), 457-464.
EF203206.1	Uncultured bacterium clone: Kas175B	1	83.079	Freshwater sediment	Fresh Lake Sediment	Lake Kastoria, Greece	40°30′54″ N, 21°18′00″ E	40.515 N	21.3 E	Kormas, K. A., Vardaka, E., Moustaka-Gouni, M., Kontoyanni, V., Petridou, E., Gkelis, S., & Neofitou, C. (2010). Molecular detection of potentially toxic cyanobacteria and their associated bacteria in lake water column and sediment. World Journal of Microbiology and Biotechnology, 26(8), 1473-1482.
KJ817751.1	Uncultured bacterium clone: C48	1	84.061	Freshwater sediment	Saline Wetland	Ebinur Lake wetland	44°53′00″ N, 83°00′00″ E	44.8833333333333 N	83 E
JQ968840.1	Uncultured bacterium clone: 210-BAC076	1	85.856	Freshwater sediment	River Sediment	Grasse River, Outfall 001 of the Alcoa facility, Massena, New York, USA	44°59′12″ N, 74°46′14″ W	44.9866666666667 N	74.7705555555556 W	Xu, Y., Yu, Y., Gregory, K. B., & VanBriesen, J. M. (2012). Comprehensive assessment of bacterial communities and analysis of PCB congeners in PCB-contaminated sediment with depth. Journal of Environmental Engineering, 138(12), 1167-1178.
DQ067003.1	Uncultured bacterium clone: pLW-69	1	85.583	Freshwater sediment	Fresh Lake Sediment	Lake Washington	47°38′02″ N, 122°15′53″ W	47.6337833333333 N	122.2647 W	Nercessian, O., Noyes, E., Kalyuzhnaya, M. G., Lidstrom, M. E., & Chistoserdova, L. (2005). Bacterial populations active in metabolism of C1 compounds in the sediment of Lake Washington, a freshwater lake. Applied and environmental microbiology, 71(11), 6885-6899.
DQ676283.1	Uncultured Chlorobi bacterium clone MVS-10	1	84.098	Freshwater sediment	Freshwater Pond	Forested university campus of Orsay	48°42′00″ N, 2°10′00″ E	48.7 N	2.16666666666667 E	Briée, C., Moreira, D., & López-García, P. (2007). Archaeal and bacterial community composition of sediment and plankton from a suboxic freshwater pond. Research in Microbiology, 158(3), 213-227.
AY167450.1	Uncultured Desulfomonile sp. clone SbIDsmon4	1	85.24	Freshwater sediment	Wetland, Acidic Fens Sediment	Fichtelgebirge mountains, Bavaria, Germany	50°08′14″ N, 11°53′07″ E	50.1372222222222 N	11.8852777777778 E	Loy, A., Ku?sel, K., Lehner, A., Drake, H. L., & Wagner, M. (2004). Microarray and functional gene analyses of sulfate-reducing prokaryotes in low-sulfate, acidic fens reveal cooccurrence of recognized genera and novel lineages. Applied and Environmental Microbiology, 70(12), 6998-7009.
AY050577.1	Uncultured bacterium clone: GOUTA4	1	84.203	Freshwater sediment	Aquifer Sediment	Anhalt-Bitterfeld, Saxony-Anhalt, Germany	51°47′12″ N, 12°02′08″ E	51.78662 N	12.035572 E	Alfreider, A., Vogt, C., & Babel, W. (2002). Microbial diversity in an in situ reactor system treating onochlorobenzene contaminated groundwater as revealed by 16S ribosomal DNA analysis. Systematic and Applied Microbiology, 25(2), 232-240.
JX472358.1	Uncultured bacterium clone: POTROK_AIKE_Bact_D24/Clone_52	1	85.784	Freshwater sediment	Maar lake Sediment	Laguna Potrok Aike, Pali Aike volcanic field, Patagonia, Argentina	51°57′47″ S, 70°22′46″ W	51.9630555555556 S	70.3794444444444 W	Vuillemin, A., Ariztegui, D., Leavitt, P. R., & Bunting, L. (2016). Recording of climate and diagenesis through sedimentary DNA and fossil pigments at Laguna Potrok Aike, Argentina. Biogeosciences, 13(8), 2475-2492.
AB630674.1	Uncultured bacterium clone: MPB1-292	1	83.05	Freshwater sediment	Fresh Lake Sediment	Hotoke-Ike lake, Skarvsnes, Antarctica	69°28′00″ S, 39°34′00″ E	69.4666 S	39.5666 E	Nakai, R., Abe, T., Baba, T., Imura, S., Kagoshima, H., Kanda, H., ... & Naganuma, T. (2012). Microflorae of aquatic moss pillars in a freshwater lake, East Antarctica, based on fatty acid and 16S rRNA gene analyses. Polar Biology, 35(3), 425-433.
HQ270358.1	Uncultured bacterium clone: XD2B12	1	84.783	Host-associated	Marine Sponge tissue	Manado, Indonesia	1°32′00″ N, 124°55′00″ E	1.53333333333333 N	124.916666666667 E	Montalvo, N. F., & Hill, R. T. (2011). Sponge-associated bacteria are strictly maintained in two closely related but geographically distant sponge hosts. Applied and environmental microbiology, 77(20), 7207-7216.
KT952673.1	Uncultured bacterium clone: AG3_F01	1	83.137	Host-associated	Fish Gut	Saudi Arabian coast of the central Red Sea	22°11′00″ N, 38°34′46″ E	22.18344 N	38.57935 E	Miyake, S., Ngugi, D. K., & Stingl, U. (2016). Phylogenetic diversity, distribution, and cophylogeny of giant bacteria (Epulopiscium) with their surgeonfish hosts in the Red Sea. Frontiers in microbiology, 7, 285.
AB294930.1	Uncultured bacterium clone: pItb-vmat-12	1	83.622	Host-associated	Marine Submarine hydrothermal system	Taketomi island, Okinawa, Japan	24°20′54″ N, 124°06′06″ E	24.3483333333333 N	124.101666666667 E	Hirayama, H., Sunamura, M., Takai, K., Nunoura, T., Noguchi, T., Oida, H., ... & Horikoshi, K. (2007). Culture-dependent and-independent characterization of microbial communities associated with a shallow submarine hydrothermal system occurring within a coral reef off Taketomi Island, Japan. Applied and environmental microbiology, 73(23), 7642-7656.
JX504326.1	Uncultured bacterium clone: bac166c	1	84.025	Host-associated	Marine Coral Reef	Highborne Cay, Bahamas	24°42′60″ N, 76°48′60″ W	24.7166666666667 N	76.8166666666667 W	Edgcomb, V. P., Bernhard, J. M., Beaudoin, D., Pruss, S., Welander, P. V., Schubotz, F., ... & Summons, R. E. (2013). Molecular indicators of microbial diversity in oolitic sands of H ighborne C ay, B ahamas. Geobiology, 11(3), 234-251.
KM203482.1	Uncultured bacterium clone: Plate8_4662_0_2_16S_BAC_C8Full	1	85.441	Host-associated	Marine Coral Reef	Mississippi Canyon, Mexico Golf, USA	28°40′20″ N, 88°28′35″ W	28.6722 N	88.4765 W	Simister, R. L., Antzis, E. W., & White, H. K. (2016). Examining the diversity of microbes in a deep-sea coral community impacted by the Deepwater Horizon oil spill. Deep Sea Research Part II: Topical Studies in Oceanography, 129, 157-166.
FR851600.1	Uncultured bacterium clone: Ca07-59	1	88.235	Host-associated	Marine , coral reef	Gulf of Aqaba, Red Sea	29°27′00″ N, 34°58′00″ E	29.45 N	34.9666666666667 E	Sch?ttner, S., Pfitzner, B., Grünke, S., Rasheed, M., Wild, C., & Ramette, A. (2011). Drivers of bacterial diversity dynamics in permeable carbonate and silicate coral reef sands from the Red Sea. Environmental Microbiology, 13(7), 1815-1826.
KM205519.1	Uncultured soil bacterium clone 55-d	1	84.735	Host-associated	Paddy Rhizosphere	Shaihai, China	31°10′00″ N, 121°11′00″ E	31.1666666666667 N	121.183333333333 E	Li, P., Dong, J., Yang, S., Bai, L., Wang, J., Wu, G., ... & Tang, X. (2014). Impact of β-carotene transgenic rice with four synthetic genes on rhizosphere enzyme activities and bacterial communities at different growth stages. European journal of soil biology, 65, 40-46.
JF733414.1	Uncultured Syntrophaceae bacterium clone LC04	1	83.41	Host-associated	Simulium innoxium (black fly), larvae	Todd Creek, Pickens County, South Carolina, USA	34°45′01″ N, 82°48′50″ W	34.7504027777778 N	82.8139638888889 W	Tang, X., Adler, P. H., Vogel, H., & Ping, L. (2012). Gender-specific bacterial composition of black flies (Diptera: Simuliidae). FEMS microbiology ecology, 80(3), 659-670.
LC209237.1	Uncultured bacterium clone: IPC-82	1	83.028	Host-associated	Iris pseudacorus Root	Yamanashi, Fuefuki, Japam	35°38′23″ N, 138°40′36″ E	35.6397 N	138.6766 E	Tanaka, Y., Matsuzawa, H., Tamaki, H., Tagawa, M., Toyama, T., Kamagata, Y., & Mori, K. (2017). Isolation of novel bacteria including rarely cultivated phyla, Acidobacteria and Verrucomicrobia, from the roots of emergent plants by simple culturing method. Microbes and environments, ME17027.
KF597118.1	Uncultured Bacteroidetes bacterium clone SNE28	1	84.892	Host-associated	Sponge	Canyon regions north of Porcupine Bank in the N. Atlantic	54°03′41″ N, 12°33′06″ W	54.0613 N	12.5518 W	Kennedy, J., Flemer, B., Jackson, S. A., Morrissey, J. P., O'Gara, F., & Dobson, A. D. (2014). Evidence of a putative deep sea specific microbiome in marine sponges. PloS one, 9(3), e91092.
LN573727.1	Uncultured bacterium clone: SIFF1420_N9D4_16S_B	1	85.068	Host-associated	Leaf-cutter ant Refuse Dump	Gamboa, Pipeline Road, Panama	9°09′00″ N, 79°43′48″ W	9.15 N	79.73 W
GU117975.1	Uncultured bacterium clone: Acer_A14	1	83.614	Host-associated	Marine , coral reef	Crawl Cay” reef, Bocas del Toro in Panamá	9°15′00″ N, 82°06′60″ W	9.25 N	82.1166666666667 W	Sunagawa, S., Woodley, C. M., & Medina, M. (2010). Threatened corals provide underexplored microbial habitats. PloS one, 5(3), e9554.
AM997782.1	Uncultured deep-sea bacterium clone: Ucb1550	1	84.752	Marine sediment	Marine sediment	Guinea Basin, South-Atlantic Ocean, Atlantic Ocean	0 N, 2°25′12″ W	0 N	2.42 W	Schauer, R., Bienhold, C., Ramette, A., & Harder, J. (2010). Bacterial diversity and biogeography in deep-sea surface sediments of the South Atlantic Ocean. The ISME Journal, 4(2), 159-170.
JX226949.1	Uncultured bacterium clone: NBB145	1	83.562	Marine sediment	Marine sediment	Clarion-Clipperton Fracture Zone, Pacific	10°03′00″ N, 154°04′12″ W	10.05 N	154.07 W	Wu, Y. H., Liao, L., Wang, C. S., Ma, W. L., Meng, F. X., Wu, M., & Xu, X. W. (2013). A comparison of microbial communities in deep-sea polymetallic nodules and the surrounding sediments in the Pacific Ocean. Deep Sea Research Part I: Oceanographic Research Papers, 79, 40-49.
KT336078.1	Uncultured Shewanella sp. clone P14	1	85.981	Marine sediment	Marine sediment	Pacific	11°57′00″ N, 116°58′00″ W	11.95 N	116.966666666667 W	Blo?the, M., Wegorzewski, A., Mu?ller, C., Simon, F., Kuhn, T., & Schippers, A. (2015). Manganese-cycling microbial communities inside deep-sea manganese nodules. Environmental science & technology, 49(13), 7692-7700.
AB722115.1	Uncultured bacterium clone: BMS9AB86	1	84.037	Marine sediment	Marine sediment	Southern Mariana Trough, USA	12°55′08″ N, 143°38′56″ E	12.9189466666667 N	143.648888333333 E	Kato, S., Ikehata, K., Shibuya, T., Urabe, T., Ohkuma, M., & Yamagishi, A. (2015). Potential for biogeochemical cycling of sulfur, iron and carbon within massive sulfide deposits below the seafloor. Environmental microbiology, 17(5), 1817-1835.
EU574654.1	Uncultured bacterium clone: 1WB_25	1	84.592	Marine sediment	Marine Hydrothermal Vent	Mariana Island	12°57′11″ N, 143°37′08″ E	12.9531666666667 N	143.61875 E	Davis, R. E., & Moyer, C. L. (2008). Extreme spatial and temporal variability of hydrothermal microbial mat communities along the Mariana Island Arc and southern Mariana back‐arc system. Journal of Geophysical Research: Solid Earth, 113(B8).
FN553512.1	Uncultured bacterium clone: 251-73	1	83.789	Marine sediment	Marine Hydrothermal Vent	Mid-Atlantic Ridge, Atlantic Ocean	14°45′10″ N, 44°58′46″ W	14.7529 N	44.9794666666667 W	Schauer, R., R?y, H., Augustin, N., Gennerich, H. H., Peters, M., Wenzhoefer, F., ... & Meyerdierks, A. (2011). Bacterial sulfur cycling shapes microbial communities in surface sediments of an ultramafic hydrothermal vent field. Environmental Microbiology, 13(10), 2633-2648.
KM454283.1	Uncultured bacterium clone: UB-106	1	84.222	Marine sediment	Marine sediment	Maluku Strait	2°00′00″ N, 126°14′00″ E	2 N	126.233333333333 E	Wang, Y., Li, F., Zhao, J., Chen, H., Jiang, P., & Tang, X. (2019). Microbial Community Diversity and Vertical Distribution in a Colum-nar Sediment of Maluku Strait. Journal of Atmospheric Science Research, 2(02).
EU386122.1	Uncultured bacterium clone: MD2905-B10	1	90.579	Marine sediment	Marine sediment	South China Sea	20°08′10″ N, 117°21′37″ E	20.1361666666667 N	117.360166666667 E	Li, T., & Wang, P. (2013). Biogeographical distribution and diversity of bacterial communities in surface sediments of the South China Sea. Journal of microbiology and biotechnology, 23(5), 602-613.
FJ905732.1	Uncultured bacterium clone: V1F91b	1	86.545	Marine sediment	Marine	Tonga Arc submarine volcanoes	21°09′12″ S, 175°44′46″ W	21.1534166666667 S	175.746066666667 W	Forget, N. L., Murdock, S. A., & Juniper, S. K. (2010). Bacterial diversity in Fe‐rich hydrothermal sediments at two South Tonga Arc submarine volcanoes. Geobiology, 8(5), 417-432.
GU475305.1	Uncultured bacterium clone: DSH1B84	1	85	Marine sediment	Marine Cold seep sediment	Dongsha Area of South China Sea	21°18′27″ N, 119°11′50″ E	21.3073666666667 N	119.197116666667 E	Zhang, Y., Su, X., Chen, F., Wang, Y., Jiao, L., Dong, H., ... & Jiang, H. (2012). Microbial diversity in cold seep sediments from the northern South China Sea. Geoscience Frontiers, 3(3), 301-316.
JX240971.1	Uncultured delta proteobacterium clone ONGS170	1	84.758	Marine sediment	Intertidal region Sediment	Cambay Gulf , Gujarat, India	21°25′15″ N, 72°43′07″ E	21.4207666666667 N	72.7186666666667 E	Keshri, J., Yousuf, B., Mishra, A., & Jha, B. (2015). The abundance of functional genes, cbbL, nifH, amoA and apsA, and bacterial community structure of intertidal soil from Arabian Sea. Microbiological Research, 175, 57-66.
DQ394924.1	Uncultured bacterium clone: VHS-B1-71	1	85.929	Marine sediment	Marine sediment	Victoria Harbour, Hongkong, China	22°26′20″ N, 114°17′20″ E	22.4388888888889 N	114.288888888889 E	Zhang, W., Ki, J. S., & Qian, P. Y. (2008). Microbial diversity in polluted harbor sediments I: bacterial community assessment based on four clone libraries of 16S rDNA. Estuarine, Coastal and Shelf Science, 76(3), 668-681.
FJ748798.1	Uncultured bacterium clone: TopBa34	1	83.528	Marine sediment	Marine	Qi'ao Island, Guangdong, China	22°27′21″ N, 113°38′07″ E	22.4559444444444 N	113.635361111111 E	Jiang, L., Zheng, Y., Peng, X., Zhou, H., Zhang, C., Xiao, X., & Wang, F. (2009). Vertical distribution and diversity of sulfate-reducing prokaryotes in the Pearl River estuarine sediments, Southern China. FEMS microbiology ecology, 70(2), 249-262.
LC139038.1	Uncultured bacterium clone: MnRy21_82	1	88.419	Marine sediment	Marine sediment	Takuyo-Daigo Seamount, Western Pacific, Japan	22°30′43″ N, 153°14′22″ E	22.5120333333333 N	153.23935 E	Kato, S., Okumura, T., Uematsu, K., Hirai, M., Iijima, K., Usui, A., & Suzuki, K. (2018). Heterogeneity of microbial communities on deep-sea ferromanganese crusts in the Takuyo-Daigo Seamount. Microbes and environments, ME18090.
KY609453.1	Uncultured bacterium clone: HHF6-B020	1	83.465	Marine sediment	Marine sediment	Lau Basin	22°31′54″ N, 176°42′56″ W	22.5316666666667 N	176.715555555556 W	Li, J., Su, L., Wang, F., Yang, J., Gu, L., Sun, M., ... & Fang, J. (2020). Elucidating the biomineralization of low-temperature hydrothermal precipitates with varying Fe, Si contents: Indication from ultrastructure and microbiological analyses. Deep Sea Research Part I: Oceanographic Research Papers, 157, 103208.
HQ916579.1	Uncultured bacterium clone: LGH02-B-045	1	85.086	Marine sediment	Mud volcano Sediment	Lei-Gong-Huo Mud Volcano, Kuanshan, Taiwan, China	22°58′59″ N, 121°12′34″ E	22.9830611111111 N	121.209402777778 E	Chang, Y. H., Cheng, T. W., Lai, W. J., Tsai, W. Y., Sun, C. H., Lin, L. H., & Wang, P. L. (2012). Microbial methane cycling in a terrestrial mud volcano in eastern Taiwan. Environmental Microbiology, 14(4), 895-908.
EU290740.1	Uncultured bacterium clone: 9_st5_0-2cm	1	86.311	Marine sediment	Marine sediment	Namibian upwelling system, Namibia	23°45′08″ S, 14°18′27″ E	23.7522 S	14.3075 E
KC471224.1	Uncultured bacterium clone: T1_31	1	85.763	Marine sediment	Marine Hydrothermal field	Yonaguni Knoll, Okinawa Trough, Japan	24°50′33″ N, 122°42′53″ E	24.8424 N	122.714633333333 E	Hoshino, T., & Inagaki, F. (2013). A comparative study of microbial diversity and community structure in marine sediments using poly (A) tailing and reverse transcription-PCR. Frontiers in Microbiology, 4, 160.
AB305427.1	Uncultured bacterium clone: p760_b_7.21	1	90.312	Marine sediment	Marine Hydrothermal area	Yonaguni Knoll, Okinawa Trough, Japan	24°51′00″ N, 122°52′30″ E	24.85 N	122.875 E	Nunoura, T., Oida, H., Nakaseama, M., Kosaka, A., Ohkubo, S. B., Kikuchi, T., ... & Takai, K. (2010). Archaeal diversity and distribution along thermal and geochemical gradients in hydrothermal sediments at the Yonaguni Knoll IV hydrothermal field in the Southern Okinawa Trough. Applied and environmental microbiology, 76(4), 1198-1211.
KX097566.1	Uncultured bacterium clone: T4-1_29	1	85.242	Marine sediment	Marine Hydrothermal field	Okinawa Trough	25°03′01″ N, 122°44′41″ E	25.0501666666667 N	122.744833333333 E	Wang, L., Yu, M., Liu, Y., Liu, J., Wu, Y., Li, L., ... & Zhang, X. H. (2018). Comparative analyses of the bacterial community of hydrothermal deposits and seafloor sediments across Okinawa Trough. Journal of Marine Systems, 180, 162-172.
JX391273.1	Uncultured bacterium clone: HF033	1	83.715	Marine sediment	Marine sediment	Tung Lung Chau, Hongkong, China	25°12′00″ N, 116°42′00″ E	25.2 N	116.7 E	Chan, Y., Li, A., Gopalakrishnan, S., Shin, P. K., Wu, R. S., Pointing, S. B., & Chiu, J. M. (2014). Interactive effects of hypoxia and polybrominated diphenyl ethers (PBDEs) on microbial community assembly in surface marine sediments. Marine pollution bulletin, 85(2), 400-409.
KR857593.1	Uncultured bacterium clone: 029_BR35_2su_OBNS	1	83.362	Marine sediment	Marine sediment	Orca Basin	27°00′00″ N, 91°16′59″ W	27 N	91.283 W
KJ569663.1	Uncultured bacterium clone: BAC2_17	1	83.642	Marine sediment	Marine Hydrothermal field	Guaymas Basin, Mexico	27°00′23″ N, 11°24′34″ W	27.0064666666667 N	11.4093333333333 W	Dowell, F., Cardman, Z., Dasarathy, S., Kellermann, M. Y., Lipp, J. S., Ruff, S. E., ... & Teske, A. (2016). Microbial communities in methane-and short chain alkane-rich hydrothermal sediments of Guaymas Basin. Frontiers in microbiology, 7, 17.
KC901650.1	Uncultured bacterium clone Guaymas BIG B21D21	1	87.256	Marine sediment	Marine Hydrothermal field	Mat Mound, Guaymas Basin, Mexico	27°00′23″ N, 111°25′28″ W	27.0064666666667 N	111.424516666667 W	Callac, N., Rommevaux-Jestin, C., Rouxel, O., Lesongeur, F., Liorzou, C., Bollinger, C., ... & Godfroy, A. (2013). Microbial colonization of basaltic glasses in hydrothermal organic-rich sediments at Guaymas Basin. Frontiers in microbiology, 4, 250.
AF420341.2	Uncultured proteobacterium isolate a2b027	1	83.627	Marine sediment	Marine Hydrothermal area	Guaymas Basin, Mexico	27°07′28″ N, 111°25′52″ W	27.1244444444444 N	111.431111111111 W	Teske, A., Hinrichs, K. U., Edgcomb, V., de Vera Gomez, A., Kysela, D., Sylva, S. P., ... & Jannasch, H. W. (2002). Microbial diversity of hydrothermal sediments in the Guaymas Basin: evidence for anaerobic methanotrophic communities. Applied and environmental microbiology, 68(4), 1994-2007.
AM745155.1	Uncultured bacterium clone: GoM161_Bac56	1	83.602	Marine sediment	Marine sediment	cold seeps in the Gulf of Mexico, USA	27°33′29″ N, 90°58′52″ E	27.558 N	90.981 E	Orcutt, B. N., Joye, S. B., Kleindienst, S., Knittel, K., Ramette, A., Reitz, A., ... & Boetius, A. (2010). Impact of natural oil and higher hydrocarbons on microbial diversity, distribution, and activity in Gulf of Mexico cold-seep sediments. Deep Sea Research Part II: Topical Studies in Oceanography, 57(21-23), 2008-2021.
FR872042.1	Uncultured bacterium clone: GoM_Bac_63	1	87.919	Marine sediment	Marine Hydrocarbon Seep sediment	Gulf of Mexico, USA	27°33′36″ N, 90°58′48″ W	27.56 N	90.98 W	Kleindienst, S., Ramette, A., Amann, R., & Knittel, K. (2012). Distribution and in situ abundance of sulfate‐reducing bacteria in diverse marine hydrocarbon seep sediments. Environmental microbiology, 14(10), 2689-2710.
AM404377.1	Uncultured delta proteobacterium clone: GoM_SMBush4593_Bac37	1	83.019	Marine sediment	Marine sediment	cold seeps in the Gulf of Mexico, USA	27°44′29″ N, 91°19′02″ E	27.7413333333333 N	91.3173333333333 E
JN616271.1	Uncultured bacterium clone: 70c2Abac103	1	86.183	Marine sediment	Marine Hydrocarbon Seep sediment	Mississippi Canyon Block 118, Mexico Gulf	28°51′28″ N, 88°29′31″ W	28.8578333333333 N	88.492 W	Lloyd, K. G., Albert, D. B., Biddle, J. F., Chanton, J. P., Pizarro, O., & Teske, A. (2010). Spatial structure and activity of sedimentary microbial communities underlying a Beggiatoa spp. mat in a Gulf of Mexico hydrocarbon seep. PloS one, 5(1), e8738.
EU487873.1	Uncultured bacterium clone: CK_1C1_18	1	93.057	Marine sediment	Marine sediment	Dog Island, Cedar Key, Mexico Gulf, Florida	29°07′27″ N, 83°18′29″ W	29.1242833333333 N	83.30805 W	Green-Garcia, A. M. (2008). Characterization of the lucinid bivalve-bacteria symbiotic system: the significance of the geochemical habitat on bacterial symbiont diversity and phylogeny.
AB583332.1	Uncultured bacterium clone: OGT_B1_42	1	83.027	Marine sediment	Marine sediment	Ogasawara Trench, Japan	29°09′00″ N, 142°49′00″ E	29.15 N	142.816666666667 E	Nunoura, T., Nishizawa, M., Kikuchi, T., Tsubouchi, T., Hirai, M., Koide, O., ... & Takai, K. (2013). Molecular biological and isotopic biogeochemical prognoses of the nitrification‐driven dynamic microbial nitrogen cycle in hadopelagic sediments. Environmental microbiology, 15(11), 3087-3107.
KR086484.1	Uncultured bacterium clone: DH92B11	1	83.694	Marine sediment	Marine sediment	Hangzhou Bay, China	30°45′39″ N, 122°06′37″ E	30.7608333333333 N	122.110283333333 E	Wang, J. X., Tao, S., Yu, K. C., Jiang, R., Liu, M. H., Liu, X. Z., & Fan, Y. (2016). Bacterial diversity in the surface layer of sediments from the East China Sea. Evolutionary Ecology Research, 17(5), 721-736.
FN550014.1	Uncultured bacterium clone: LARIS_17-01A03	1	83.246	Marine sediment	Marine	Isis Mud Volcano, Eastern Mediterranean Sea	31°23′24″ N, 32°21′42″ E	31.39 N	32.3616666666667 E	Schreiber, L., Holler, T., Knittel, K., Meyerdierks, A., & Amann, R. (2010). Identification of the dominant sulfate‐reducing bacterial partner of anaerobic methanotrophs of the ANME‐2 clade. Environmental microbiology, 12(8), 2327-2340.
FJ755779.1	Uncultured bacterium clone: LT-SB-B130	1	83.455	Marine sediment	Marine	Lake Taihu, China	31°24′00″ N, 120°13′00″ E	31.4 N	120.216666666667 E	Ye, W., Liu, X., Lin, S., Tan, J., Pan, J., Li, D., & Yang, H. (2009). The vertical distribution of bacterial and archaeal communities in the water and sediment of Lake Taihu. FEMS Microbiology Ecology, 70(2), 263-276.
DQ289929.2	Uncultured bacterium clone: SC3-21	1	83.486	Marine sediment	Marine sediment	South Atlantic Bight off Savannah, Ga, USA	31°29′00″ N, 80°26′00″ W	31.4833333333333 N	80.4333333333333 W	Hunter, E. M., Mills, H. J., & Kostka, J. E. (2006). Microbial community diversity associated with carbon and nitrogen cycling in permeable shelf sediments. Applied and environmental microbiology, 72(9), 5689-5701.
EF687501.1	Uncultured bacterium clone: 113B496	1	83.083	Marine sediment	Marine sediment	Chefren mud volcano, MENES Caldera, Nile Deep Sea Fan	32°06′44″ N, 28°10′21″ E	32.1123333333333 N	28.1725 E	Omoregie, E. O., Mastalerz, V., De Lange, G., Straub, K. L., Kappler, A., R?y, H., ... & Boetius, A. (2008). Biogeochemistry and community composition of iron-and sulfur-precipitating microbial mats at the Chefren mud volcano (Nile Deep Sea Fan, Eastern Mediterranean). Applied and environmental microbiology, 74(10), 3198-3215.
AB694283.1	Uncultured bacterium clone: OTU039_Common_Clone01	1	85.648	Marine sediment	Marine sediment	Izu-Ogasawara, Japan	32°48′05″ N, 141°53′00″ E	32.8015 N	141.8832 E	Hori, S., Tsuchiya, M., Nishi, S., Arai, W., Yoshida, T., & Takami, H. (2013). Active bacterial flora surrounding foraminifera (Xenophyophorea) living on the deep-sea floor. Bioscience, biotechnology, and biochemistry, 77(2), 381-384.
AB831491.1	Uncultured bacterium clone: MK1732D_B30	1	87.58	Marine sediment	Marine sediment	Nankai Trough, Japan	33°07′14″ N, 136°28′40″ E	33.1205 N	136.477833333333 E	Aoki, M., Ehara, M., Saito, Y., Yoshioka, H., Miyazaki, M., Saito, Y., ... & Imachi, H. (2014). A long-term cultivation of an anaerobic methane-oxidizing microbial community from deep-sea methane-seep sediment using a continuous-flow bioreactor. PloS one, 9(8), e105356.
EU181485.1	Uncultured bacterium clone: 10BAV_D8_ready	1	84.19	Marine sediment	Marine sediment	Santa Barbara Basin, California	34°13′37″ N, 119°59′25″ W	34.2268333333333 N	119.990333333333 W	Harrison, B. K., Zhang, H., Berelson, W., & Orphan, V. J. (2009). Variations in archaeal and bacterial diversity associated with the sulfate-methane transition zone in continental margin sediments (Santa Barbara Basin, California). Applied and Environmental Microbiology, 75(6), 1487-1499.
GU584666.1	Uncultured bacterium clone: PropaneSIP5-6-27	1	83.287	Marine sediment	Marine Hydrocarbon Seep sediment	Coal Oil Point seep field, Santa Barbara, CA	34°24′22″ N, 119°53′26″ W	34.4061666666667 N	119.890466666667 W	Redmond, M. C., Valentine, D. L., & Sessions, A. L. (2010). Identification of novel methane-, ethane-, and propane-oxidizing bacteria at marine hydrocarbon seeps by stable isotope probing. Applied and Environmental Microbiology, 76(19), 6412-6422.
EU373902.1	Uncultured delta proteobacterium clone HCM3MC78_12D_FL	1	85.197	Marine sediment	Marine sediment	Cretan, Eastern Mediterranean, Greece	35°03′08″ N, 23°29′30″ E	35.0522222222222 N	23.4916666666667 E	Polymenakou, P. N., Lampadariou, N., Mandalakis, M., & Tselepides, A. (2009). Phylogenetic diversity of sediment bacteria from the southern Cretan margin, Eastern Mediterranean Sea. Systematic and Applied Microbiology, 32(1), 17-26.
GU230431.1	Uncultured Acidobacteria bacterium clone ARTE12_204	1	83.032	Marine sediment	Marine sediment	Rio de la Plata, South Atlantic Ocean	35°20′00″ S, 54°40′00″ W	35.3333333333333 S	54.6666666666667 W	Alonso, C., Gómez-Pereira, P., Ramette, A., Ortega, L., Fuchs, B. M., & Amann, R. (2010). Multilevel analysis of the bacterial diversity along the environmental gradient Río de la Plata–South Atlantic Ocean. Aquatic microbial ecology, 61(1), 57-72.
HQ588436.1	Uncultured bacterium clone: AMSMV-5-B6	1	91.354	Marine sediment	Marine sediment	Mud volcano, Anaximander Mountains, East Mediterranean Sea	35°20′02″ N, 30°16′18″ E	35.3338888888889 N	30.2716666666667 E	Pachiadaki, M. G., Kallionaki, A., D?hlmann, A., De Lange, G. J., & Kormas, K. A. (2011). Diversity and spatial distribution of prokaryotic communities along a sediment vertical profile of a deep-sea mud volcano. Microbial ecology, 62(3), 655-668.
FJ712479.1	Uncultured bacterium clone: KZNMV-5-B66	1	91.031	Marine sediment	Marine	Kazan mud volcano, Anaximander Mountains, East Mediterranean Sea	35°25′55″ N, 30°33′42″ E	35.4319444444444 N	30.5616666666667 E	Pachiadaki, M. G., Lykousis, V., Stefanou, E. G., & Kormas, K. A. (2010). Prokaryotic community structure and diversity in the sediments of an active submarine mud volcano (Kazan mud volcano, East Mediterranean Sea). FEMS microbiology ecology, 72(3), 429-444.
AY225641.1	Uncultured Acidobacteriaceae bacterium clone AT-s3-24	1	84.932	Marine sediment	Marine Hydrothermal area	Mid-Atlantic Ridge hydrothermal area, Atlantic	36°06′00″ N, 33°11′00″ W	36.1 N	33.1833333333333 W	López‐García, P., Duperron, S., Philippot, P., Foriel, J., Susini, J., & Moreira, D. (2003). Bacterial diversity in hydrothermal sediment and epsilonproteobacterial dominance in experimental microcolonizers at the Mid‐Atlantic Ridge. Environmental Microbiology, 5(10), 961-976.
AY354188.1	Uncultured bacterium clone: pIR3BG12	1	83.109	Marine sediment	Marine Hydrothermal area	Rainbow hydrothermal vent, Mid-Atlantic Ridge, Atlantic	36°13′45″ N, 33°54′00″ E	36.2291666666667 N	33.9 E	Nercessian, O., Fouquet, Y., Pierre, C., Prieur, D., & Jeanthon, C. (2005). Diversity of Bacteria and Archaea associated with a carbonate‐rich metalliferous sediment sample from the Rainbow vent field on the Mid‐Atlantic Ridge. Environmental microbiology, 7(5), 698-714.
GQ249543.1	Uncultured Acidobacterium sp. clone D01	1	83.398	Marine sediment	Marine sediment	Bay of Cadiz, Spain	36°28′29″ N, 6°10′43″ W	36.4746666666667 N	6.1785 W	Köchling, T., Lara-Martín, P., González-Mazo, E., Amils, R., & Sanz, J. L. (2011). Microbial community composition of anoxic marine sediments in the Bay of Cádiz (Spain). International Microbiology, 14(3), 143-154.
AY254981.1	Uncultured candidate division KSB1 bacterium clone BS1-0-55	1	85.5	Marine sediment	Marine sediment	Ganghwa Island, Dongmak, South Korea	37°35′19″ N, 126°27′15″ E	37.58865 N	126.454083333333 E	Chun, J. S., Kim, B. S., Oh, H. M., Kang, H. J., & Park, S. S. (2004). Remarkable bacterial diversity in the tidal flat sediment as revealed by 16S rDNA analysis. Journal of microbiology and biotechnology, 14(1), 205-211.
JN886892.1	Uncultured Acidobacteria bacterium clone C-B73	1	85.37	Marine sediment	Marine sediment	South West Indian Ridge,	37°36′29″ S, 51°00′33″ E	37.6081 S	51.0091 E	Li, J., Peng, X., Zhou, H., Li, J., Sun, Z., & Chen, S. (2014). Microbial communities in semi-consolidated carbonate sediments of the Southwest Indian Ridge.?Journal of Microbiology,?52(2), 111-119.
JN860359.1	Uncultured delta proteobacterium clone T13J-B31	1	83.509	Marine sediment	Marine sediment	South West Indian Ridge,	37°39′31″ S, 50°28′04″ E	37.6587 S	50.4678 E	Li, J., Peng, X., Zhou, H., Li, J., & Sun, Z. (2013). Molecular evidence for microorganisms participating in Fe, Mn, and S biogeochemical cycling in two low‐temperature hydrothermal fields at the Southwest Indian Ridge. Journal of Geophysical Research: Biogeosciences, 118(2), 665-679.
KX524528.1	Uncultured bacterium clone: DFS3_B03	1	89.968	Marine sediment	Marine Hydrothermal vent	Basiluzzo Islet (Aeolian Volcanic Archipelago	38°40′12″ N, 15°07′48″ E	38.67 N	15.13 E	Bortoluzzi, G., Romeo, T., La Cono, V., La Spada, G., Smedile, F., Esposito, V., ... & Andaloro, F. (2017). Ferrous iron‐and ammonium‐rich diffuse vents support habitat‐specific communities in a shallow hydrothermal field off the Basiluzzo Islet (Aeolian Volcanic Archipelago). Geobiology, 15(5), 664-677.
JX193377.1	Uncultured bacterium clone: D30912	1	83.202	Marine sediment	Intertidal region Sediment	Yellow Sea, Dalian, China	39°16′12″ N, 122°36′29″ W	39.27 N	122.608 W	Li, J., Li, F., Yu, S., Qin, S., & Wang, G. (2013). Impacts of mariculture on the diversity of bacterial communities within intertidal sediments in the Northeast of China. Microbial ecology, 66(4), 861-870.
HM103736.1	Uncultured bacterium clone: Ma29_4A_85	1	87.856	Marine sediment	Marine sediment	Sea of Marmara	40°50′18″ N, 28°01′24″ E	40.8383333333333 N	28.0233333333333 E	Quaiser, A., Zivanovic, Y., Moreira, D., & López-García, P. (2011). Comparative metagenomics of bathypelagic plankton and bottom sediment from the Sea of Marmara. The ISME journal, 5(2), 285-304.
JF344163.1	Uncultured Acidobacteria bacterium clone PET-039	1	83.104	Marine sediment	Marine sediment	Cies Islands, Galicia, Spain	42°08′08″ N, 8°32′07″ W	42.135456 N	8.535381 W	Acosta‐González, A., Rosselló‐Móra, R., & Marqués, S. (2013). Characterization of the anaerobic microbial community in oil‐polluted subtidal sediments: aromatic biodegradation potential after the Prestige oil spill. Environmental Microbiology, 15(1), 77-92.
AY499843.1	Uncultured bacterium clone: Dover100	1	86.259	Marine sediment	Marine sediment	Tasmania, Australia	43°06′00″ S, 147°45′00″ E	43.1 S	147.75 E	Bissett, A., Bowman, J., & Burke, C. (2006). Bacterial diversity in organically-enriched fish farm sediments. FEMS Microbiology Ecology, 55(1), 48-56.
AY897240.1	Uncultured bacterium clone: DOVER84	1	85.557	Marine sediment	Marine sediment	Tasmania, Australia	43°06′00″ S, 147°45′00″ E	43.1 S	147.75 E	Bissett, A., Bowman, J., & Burke, C. (2006). Bacterial diversity in organically-enriched fish farm sediments. FEMS Microbiology Ecology, 55(1), 48-56.
NR_149782.1	Dissulfurirhabdus thermomarina strain SH388	1	83.322	Marine sediment	Marine Hydrothermal vent	Kunashir Island, Kurils, Russia	44°29′28″ N, 146°06′15″ E	44.49115 N	146.104116666667 E	Slobodkina, G. B., Kolganova, T. V., Kopitsyn, D. S., Viryasov, M. B., Bonch-Osmolovskaya, E. A., & Slobodkin, A. I. (2016). Dissulfurirhabdus thermomarina gen. nov., sp. nov., a thermophilic, autotrophic, sulfite-reducing and disproportionating deltaproteobacterium isolated from a shallow-sea hydrothermal vent. International journal of systematic and evolutionary microbiology, 66(7), 2515-2519.
KF616767.1	Uncultured bacterium clone: AS3730incBP1C04	1	85.978	Marine sediment	Marine sediment	Hydrate Ridge, OR	44°34′05″ N, 125°09′08″ W	44.5681666666667 N	125.152333333333 W	Marlow, J. J., Steele, J. A., Ziebis, W., Thurber, A. R., Levin, L. A., & Orphan, V. J. (2014). Carbonate-hosted methanotrophy represents an unrecognized methane sink in the deep sea. Nature communications, 5(1), 1-12.
AM229194.1	Uncultured bacterium clone: HydGH-Bac90	1	84.45	Marine sediment	Marine sediment	Cascadia Margin, Oregon, USA	44°34′12″ N, 125°08′48″ W	44.5700666666667 N	125.146783333333 W	Lösekann, T., Knittel, K., Treude, T., Nauhaus, K., Wallmann, K., Boetius, A., & Amann, R. (2006). Microbial Diversity and Community Composition Gas Hydrates and Hydrate-Bearing Sediments of the Cascadia Margin (Hydrate Ridge). Molecular Characterization of Methanotrophic and Chemoautotrophic Communities at Cold Seeps, 145.
KT280764.1	Uncultured bacterium clone: 5133BC_anme2c_F_bac_P1B9	1	88.629	Marine sediment	Marine Methane seep Sediment	Hydrate Ridge North, offshore Oregon, USA	44°40′01″ N, 125°06′00″ W	44.667 N	125.1 W	Trembath-Reichert, E., Case, D. H., & Orphan, V. J. (2016). Characterization of microbial associations with methanotrophic archaea and sulfate-reducing bacteria through statistical comparison of nested Magneto-FISH enrichments. PeerJ, 4, e1913.
FJ746090.1	Uncultured bacterium clone: SPG12_343_353_B108	1	86.193	Marine sediment	Marine	South Pacific Gyre	45°07′51″ N, 163°11′03″ W	45.1309166666667 N	163.184183333333 W	Durbin, A. M., & Teske, A. (2011). Microbial diversity and stratification of South Pacific abyssal marine sediments. Environmental Microbiology, 13(12), 3219-3234.
FR853037.1	Uncultured bacterium clone: P6-b60	1	83.974	Marine sediment	Marine Hydrothermal chimney	Dudley site of Juan de Fuca Ridge	47°57′00″ N, 129°05′00″ W	47.95 N	129.083333333333 W	Li, J., Zhou, H., Fang, J., Sun, Y., & Dasgupta, S. (2014). Microbial distribution in different spatial positions within the walls of a black sulfide hydrothermal chimney. Marine Ecology Progress Series, 508, 67-85.
GQ348578.1	Uncultured bacterium clone: SHAB465	1	83.02	Marine sediment	Marine sediment	Saanich Inlet, Saanich Inlet	48°35′18″ N, 123°30′13″ W	48.5883 N	123.5037 W	Walsh, D. A., Zaikova, E., Howes, C. G., Song, Y. C., Wright, J. J., Tringe, S. G., ... & Hallam, S. J. (2009). Metagenome of a versatile chemolithoautotroph from expanding oceanic dead zones. Science, 326(5952), 578-582.
HQ711382.1	Uncultured Chloroflexi bacterium clone slm_bac_10	1	83.799	Marine sediment	Marine sediment	Vancouver Island, Canada	48°40′00″ N, 126°50′00″ W	48.6666666666667 N	126.833333333333 W	Briggs, B. R., Pohlman, J. W., Torres, M., Riedel, M., Brodie, E. L., & Colwell, F. S. (2011). Macroscopic biofilms in fracture-dominated sediment that anaerobically oxidize methane. Applied and environmental microbiology, 77(19), 6780-6787.
HF922356.1	Uncultured bacterium clone: HP-Bac-F07	1	91.834	Marine sediment	Marine sediment	Eckernforde Bay, Baltic Sea, Germany	54°31′15″ N, 10°01′28″ E	54.5208333333333 N	10.0244444444444 E	Timmers, P. H., Gieteling, J., Widjaja-Greefkes, H. A., Plugge, C. M., Stams, A. J., Lens, P. N., & Meulepas, R. J. (2015). Growth of anaerobic methane-oxidizing archaea and sulfate-reducing bacteria in a high-pressure membrane capsule bioreactor. Applied and environmental microbiology, 81(4), 1286-1296.
AM040146.1	Uncultured eubacterium clone Sylt 55	1	90.012	Marine sediment	Marine sediment	Wadden Sea	55°02′00″ N, 8°26′00″ E	55.0333333333333 N	8.43333333333333 E	Musat, N., Werner, U., Knittel, K., Kolb, S., Dodenhof, T., Van Beusekom, J. E., ... & Amann, R. (2006). Microbial community structure of sandy intertidal sediments in the North Sea, Sylt-R?m? Basin, Wadden Sea. Systematic and applied microbiology, 29(4), 333-348.
EU925921.1	Uncultured bacterium clone: 159I30	1	83.672	Marine sediment	Marine	Bering Sea	60°01′30″ N, 179°39′25″ E	60.025 N	179.657 E	Zeng, Y., Zou, Y., Chen, B., Grebmeier, J. M., Li, H., Yu, Y., & Zheng, T. (2011). Phylogenetic diversity of sediment bacteria in the northern Bering Sea. Polar Biology, 34(6), 907-919.
EU734957.1	Uncultured bacterium clone: 050C66	1	83.486	Marine sediment	Marine	Bering Sea	60°30′22″ N, 179°06′04″ E	60.506 N	179.101 E	Zeng, Y., Zou, Y., Chen, B., Grebmeier, J. M., Li, H., Yu, Y., & Zheng, T. (2011). Phylogenetic diversity of sediment bacteria in the northern Bering Sea. Polar Biology, 34(6), 907-919.
FJ416124.1	Uncultured bacterium clone: 115O3	1	85.283	Marine sediment	Marine	Bering Sea	61°23′20″ N, 171°57′04″ E	61.389 N	171.951 E	Zeng, Y., Zou, Y., Chen, B., Grebmeier, J. M., Li, H., Yu, Y., & Zheng, T. (2011). Phylogenetic diversity of sediment bacteria in the northern Bering Sea. Polar Biology, 34(6), 907-919.
AY133364.1	Uncultured bacterium clone: BB2_185	1	88.194	Marine sediment	Marine sediment	Brown and O'Brien Bays, Antarctic	66°17′00″ S, 110°32′00″ E	66.2833333333333 S	110.533333333333 E	Powell, S. M., Bowman, J. P., Snape, I., & Stark, J. S. (2003). Microbial community variation in pristine and polluted nearshore Antarctic sediments. FEMS Microbiology Ecology, 45(2), 135-145.
AF424430.1	Uncultured actinobacterium MERTZ_21CM_218	1	88.016	Marine sediment	Marine sediment	Antarctic	66°31′52″ S, 143°38′18″ E	66.531 S	143.638333333333 E	Bowman, J. P., & McCuaig, R. D. (2003). Biodiversity, community structural shifts, and biogeography of prokaryotes within Antarctic continental shelf sediment. Applied and Environmental Microbiology, 69(5), 2463-2483.
AJ567570.1	Uncultured delta proteobacterium clone MBMPE71	1	83.894	Marine sediment	Marine sediment	Middle Pacific, China	7°13′46″ N, 153°52′19″ W	7.22944444444444 N	153.871944444444 W	Xu, M., Wang, P., Wang, F., & Xiao, X. (2005). Microbial diversity at a deep-sea station of the Pacific nodule province. Biodiversity & Conservation, 14(14), 3363-3380.
AY375063.1	Uncultured bacterium clone B93	1	85.162	Marine sediment	Marine sediment	Western Pacific “Warm Pool”	7°59′24″ N, 142°30′00″ E	7.99 N	142.5 E	Zeng, R., Zhao, J., Zhang, R., & Lin, N. (2005). Bacterial community in sediment from the Western Pacific “Warm Pool” and its relationship to environment. Science in China Series D: Earth Sciences, 48(2), 282-290.
EU287192.1	Uncultured bacterium clone: S11-9	1	84.666	Marine sediment	Marine sediment	Chukchi shelf slope, Arctic Ocean	72°29′24″ N, 159°00′00″ W	72.49 N	159 W	Li, H., Yu, Y., Luo, W., Zeng, Y., & Chen, B. (2009). Bacterial diversity in surface sediments from the Pacific Arctic Ocean. Extremophiles, 13(2), 233-246.
EU050878.1	Uncultured bacterium clone: SS1_B_05_33	1	85.319	Marine sediment	Marine sediment	Kongsfjorden, Svalbard, Arctic	78°58′24″ N, 12°22′00″ E	78.9733333333333 N	12.3666666666667 E	Tian, F., Yu, Y., Chen, B., Li, H., Yao, Y. F., & Guo, X. K. (2009). Bacterial, archaeal and eukaryotic diversity in Arctic sediment as revealed by 16S rRNA and 18S rRNA gene clone libraries analysis. Polar Biology, 32(1), 93-103.
FN396690.1	Uncultured bacterium clone: s5_0_V_1	1	86.314	Marine sediment	Marine	Svalbard, Arctic	79°43′12″ N, 11°04′48″ E	79.72 N	11.08 E	Hubert, C., Loy, A., Nickel, M., Arnosti, C., Baranyi, C., Brüchert, V., ... & J?rgensen, B. B. (2009). A constant flux of diverse thermophilic bacteria into the cold Arctic seabed. Science, 325(5947), 1541-1544.
EU048684.1	Uncultured bacterium clone: MD2896-B27	1	91.044	Marine sediment	Marine sediment	South China Sea	8°49′30″ N, 111°26′28″ E	8.825 N	111.441166666667 E	Li, T., & Wang, P. (2013). Biogeographical distribution and diversity of bacterial communities in surface sediments of the South China Sea. Journal of microbiology and biotechnology, 23(5), 602-613.
HQ691898.1	Uncultured bacterium clone: Clip 113	1	91.545	Marine water	Marine water	Clipperton Island, Mexico	10°17′00″ N, 109°12′00″ W	10.2833333333333 N	109.2 W	Galand, P. E., Bourrain, M., De Maistre, E., Catala, P., Desdevises, Y., Elifantz, H., ... & Lebaron, P. (2012). Phylogenetic and functional diversity of Bacteria and Archaea in a unique stratified lagoon, the Clipperton atoll (N Pacific). FEMS microbiology ecology, 79(1), 203-217.
KM018918.1	Uncultured Fibrobacteres bacterium clone ERBIntfc_RS226	1	85.686	Marine water	Marine water	Red Sea	20°43′48″ N, 38°10′59″ E	20.73 N	38.183 E	Guan, Y., Hikmawan, T., Antunes, A., Ngugi, D., & Stingl, U. (2015). Diversity of methanogens and sulfate-reducing bacteria in the interfaces of five deep-sea anoxic brines of the Red Sea. Research in microbiology, 166(9), 688-699.
KM019138.1	Uncultured Deferribacteres bacterium clone NRSIntfc_RS9	1	86.33	Marine water	Marine water	Red Sea	23°11′32″ N, 37°25′05″ E	23.1921666666667 N	37.4181666666667 E	Guan, Y., Hikmawan, T., Antunes, A., Ngugi, D., & Stingl, U. (2015). Diversity of methanogens and sulfate-reducing bacteria in the interfaces of five deep-sea anoxic brines of the Red Sea. Research in microbiology, 166(9), 688-699.
JF971425.1	Uncultured bacterium clone: C3v	1	92.293	Marine water	Marine water	Jewfish Sink, Mexico Gulf	28°27′00″ N, 82°44′00″ W	28.45 N	82.7333333333333 W	Garman, K. M., Rubelmann, H., Karlen, D. J., Wu, T., & Garey, J. R. (2011). Comparison of an inactive submarine spring with an active nearshore anchialine spring in Florida. Hydrobiologia, 677(1), 65-87.
FJ615154.1	Uncultured delta proteobacterium clone SI021806_100DB	1	85.188	Marine water	Marine	Saanich Inlet, British Columbia	48°35′00″ N, 123°30′00″ W	48.5833333333333 N	123.5 W	Zaikova, E., Walsh, D. A., Stilwell, C. P., Mohn, W. W., Tortell, P. D., & Hallam, S. J. (2010). Microbial community dynamics in a seasonally anoxic fjord: Saanich Inlet, British Columbia. Environmental microbiology, 12(1), 172-191.
KC492882.1	Uncultured bacterium clone: D24	1	85.99	Marine water	Marine water	Gotland, Baltic Sea	57°19′03″ N, 20°03′02″ E	57.3175 N	20.0506666666667 E	Glaubitz, S., Kie?lich, K., Meeske, C., Labrenz, M., & Jürgens, K. (2013). SUP05 dominates the gammaproteobacterial sulfur oxidizer assemblages in pelagic redoxclines of the central Baltic and Black Seas. Applied and Environmental Microbiology, 79(8), 2767-2776.
GU369885.1	Uncultured bacterium clone: V1SC07b15	1	86.19	Microbial_mat/Biofilm	Marine Hydrothermal Vent	South Tonga Arc	105°15′32″ S, 175°45′32″ W	105.258816666667 S	175.758816666667 W	Murdock, S., Johnson, H., Forget, N., & Juniper, S. K. (2010). Composition and diversity of microbial mats at shallow hydrothermal vents on Volcano 1, South Tonga Arc. Cahiers de biologie marine, 51(4), 407-413.
EU246213.1	Uncultured bacterium clone: MAT-CR-P5-C09	1	89.733	Microbial_mat/Biofilm	Saltworks Microbial Mat	Candeleria lagoon, Cabo Rojo, Puerto Rico	17°56′00″ N, 67°11′00″ W	17.9333333333333 N	67.1833333333333 W	Isenbarger, T. A., Finney, M., Ríos-Velázquez, C., Handelsman, J., & Ruvkun, G. (2008). Miniprimer PCR, a new lens for viewing the microbial world. Applied and environmental microbiology, 74(3), 840-849.
FJ902124.1	Uncultured Latescibacteria bacterium clone CaraOM64	1	85.17	Microbial_mat/Biofilm	Sinkhole Biomat	Tamaulipas, Mexico	22°59′35″ N, 98°09′56″ W	22.9930833333333 N	98.1655444444444 W	Sahl, J. W., Gary, M. O., Harris, J. K., & Spear, J. R. (2011). A comparative molecular analysis of water‐filled limestone sinkholes in north‐eastern Mexico. Environmental Microbiology, 13(1), 226-240.
MG601253.1	Uncultured bacterium clone: MM11_8B69	1	84.761	Microbial_mat/Biofilm	Sinkhole Microbial Mat	Magical Blue Hole	26°22′32″ N, 77°06′15″ W	26.3755444444444 N	77.1041416666667 W	Haas, S., De Beer, D., Klatt, J. M., Fink, A., Rench, R. M., Hamilton, T. L., ... & Macalady, J. L. (2018). Low-light anoxygenic photosynthesis and Fe-S-biogeochemistry in a microbial mat. Frontiers in Microbiology, 9, 858.
DQ329570.1	Uncultured candidate division KSB1 bacterium clone 08D219B	1	91.092	Microbial_mat/Biofilm	Solar Saltworks Microbial Mat	Guerrero Negro, Baja California Sur, Mexico	27°41′00″ N, 113°55′00″ W	27.6833333333333 N	113.916666666667 W	Ley, R. E., Harris, J. K., Wilcox, J., Spear, J. R., Miller, S. R., Bebout, B. M., ... & Pace, N. R. (2006). Unexpected diversity and complexity of the Guerrero Negro hypersaline microbial mat. Applied and environmental microbiology, 72(5), 3685-3695.
JN455429.1	Uncultured bacterium clone: SBYH_2343	1	88.25	Microbial_mat/Biofilm	Solar Saltworks Microbial Mat	Guerrero Negro, Baja California Sur, Mexico	27°41′21″ N, 113°55′02″ W	27.6890833333333 N	113.917116666667 W	Kirk Harris, J., Gregory Caporaso, J., Walker, J. J., Spear, J. R., Gold, N. J., Robertson, C. E., ... & Pace, N. R. (2013). Phylogenetic stratigraphy in the Guerrero Negro hypersaline microbial mat. The ISME journal, 7(1), 50-60.
HM445163.1	Uncultured bacterium clone: GBL17O6	1	86.242	Microbial_mat/Biofilm	Cave Wall Microbial Mat	Azorean Lava Cave, Terceira, Azores island	38°44′00″ N, 27°17′00″ W	38.7333333333333 N	27.2833333333333 W	Hathaway, J. J. M., Garcia, M. G., Balasch, M. M., Spilde, M. N., Stone, F. D., Dapkevicius, M. D. L. N., ... & Northup, D. E. (2014). Comparison of bacterial diversity in Azorean and Hawai'ian lava cave microbial mats. Geomicrobiology journal, 31(3), 205-220.
JX521553.1	Uncultured bacterium clone: LKC09_005_50	1	85.692	Microbial_mat/Biofilm	Sulfidic Hotspring Microbial Mat	South Canyon Hot Springs, Garfield County, CO, USA	39°33′13″ N, 107°24′39″ W	39.55375 N	107.410777777778 W	Headd, B., & Engel, A. S. (2014). Biogeographic congruency among bacterial communities from terrestrial sulfidic springs. Frontiers in microbiology, 5, 473.
KM410863.1	Uncultured prokaryote clone PC08-66-159	1	87.359	Microbial_mat/Biofilm	Cave Water Biofilm	sulfide-rich Frasassi Cave, Marche Region, Italy	43°23′54″ N, 12°57′44″ E	43.3983 N	12.9621 E	Hamilton, T. L., Jones, D. S., Schaperdoth, I., & Macalady, J. L. (2015). Metagenomic insights into S (0) precipitation in a terrestrial subsurface lithoautotrophic ecosystem. Frontiers in microbiology, 5, 756.
FM253606.1	Uncultured bacterium clone: E09-1	1	83.235	Microbial_mat/Biofilm	Mine	Gold and arsenic Mine, Sudety Mountains, Poland	50°26′00″ N, 16°52′00″ E	50.4333333333333 N	16.8666666666667 E	Tomczyk-?ak, K., Kaczanowski, S., Drewniak, ?., Dmoch, ?., Sklodowska, A., & Zielenkiewicz, U. (2013). Bacteria diversity and arsenic mobilization in rock biofilm from an ancient gold and arsenic mine. Science of the Total Environment, 461, 330-340.
EU491430.1	Uncultured bacterium clone: P0X4b3H09	1	84.954	Rock	Marine Lavas/Basalts	Hawai'I, USA	18°58′31″ N, 155°53′42″ W	18.9752777777778 N	155.895 W	Santelli, C. M., Orcutt, B. N., Banning, E., Bach, W., Moyer, C. L., Sogin, M. L., ... & Edwards, K. J. (2008). Abundance and diversity of microbial life in ocean crust. Nature, 453(7195), 653-656.
JQ738842.1	Uncultured bacterium clone: S2_136	1	85.714	Rock	Crater Wall Volcano Rock	Lonar Crater, Deccan Traps in India	19°58′08″ N, 76°30′25″ W	19.969 N	76.5068333333333 W	Antony, C. P., Shimpi, G. G., Cockell, C. S., Patole, M. S., & Shouche, Y. S. (2014). Molecular characterization of prokaryotic communities associated with Lonar Crater basalts. Geomicrobiology Journal, 31(6), 519-528.
KC682709.1	Uncultured bacterium clone: ABEsIN_G4	1	83.116	Rock	Marine Hydrothermal sulfide chimney	Lau Basin, Pacific Ocean	20°45′00″ S, 176°48′00″ W	20.75 S	176.8 W	Sylvan, J. B., Sia, T. Y., Haddad, A. G., Briscoe, L. J., Toner, B. M., Girguis, P. R., & Edwards, K. J. (2013). Low temperature geomicrobiology follows host rock composition along a geochemical gradient in Lau Basin. Frontiers in Microbiology, 4, 61.
HE653878.1	Uncultured bacterium clone: M1-243	1	84.844	Rock	Rock	Magura Cave, Bulgaria	43°43′41″ N, 22°34′55″ W	43.7281 N	22.5819 W	Ivanova, V., Tomova, I., Kamburov, A., Tomova, A., Vasileva-Tonkova, E., & Kambourova, M. (2013). High phylogenetic diversity of bacteria in the area of prehistoric paintings in Magura Cave, Bulgaria. Journal of Cave & Karst Studies, 75(3).
EU491606.1	Uncultured bacterium clone: EPR3970-MO1A-Bc20	1	83.446	Rock	Marine Lavas/Basalts	Hawai'I, USA	9°30′36″ N, 104°13′48″ W	9.51 N	104.23 W	Santelli, C. M., Orcutt, B. N., Banning, E., Bach, W., Moyer, C. L., Sogin, M. L., ... & Edwards, K. J. (2008). Abundance and diversity of microbial life in ocean crust. Nature, 453(7195), 653-656.
AY083024.1	Uncultured delta proteobacterium clone SLM-DSBAC-74	1	85.491	Saline environment	Saline Lake Sediment	Solar Lake, Sinai, Egypt	29°25′21″ N, 34°49′48″ E	29.42245 N	34.8299472222222 E	Loy, A., Lehner, A., Lee, N., Adamczyk, J., Meier, H., Ernst, J., ... & Wagner, M. (2002). Oligonucleotide microarray for 16S rRNA gene-based detection of all recognized lineages of sulfate-reducing prokaryotes in the environment. Applied and Environmental Microbiology, 68(10), 5064-5081.
AY710942.1	Uncultured bacterium clone: SIMO-1502	1	91.023	Saline environment	Wetland, Salt Marsh Sediment	Sapelo Island, Georgia, USA	31°23′18″ N, 81°16′47″ W	31.3884 N	81.2797 W
EU592416.1	Uncultured bacterium clone: SSS6N	1	85.262	Saline environment	Saline Lake Sediment	Salton Sea, California, USA	33°28′20″ N, 115°57′20″ W	33.4722166666667 N	115.95545 W	Dillon, J. G., McMath, L. M., & Trout, A. L. (2009). Seasonal changes in bacterial diversity in the Salton Sea. Hydrobiologia, 632(1), 49-64.
KF741567.1	Uncultured bacterium clone: SIP13C_6I	1	84.336	Saline environment	Salt marsh Sediment	Huntington Beach, California, USA	33°38′01″ N, 117°58′10″ W	33.6334777777778 N	117.969527777778 W	Darjany, L. E., Whitcraft, C. R., & Dillon, J. G. (2014). Lignocellulose-responsive bacteria in a southern California salt marsh identified by stable isotope probing. Frontiers in Microbiology, 5, 263.
FJ152809.1	Uncultured bacterium clone: TX5A_101	1	85.145	Soil	Alkaline Saline Soil	Texcoco, Mexico	19°28′40″ N, 98°58′10″ W	19.4777777777778 N	98.9694444444444 W	Valenzuela-Encinas, C., Neria-González, I., Alcántara-Hernández, R. J., Estrada-Alvarado, I., Zavala-Díaz de la Serna, F. J., Dendooven, L., & Marsch, R. (2009). Changes in the bacterial populations of the highly alkaline saline soil of the former lake Texcoco (Mexico) following flooding. Extremophiles, 13(4), 609-621.
JN037955.1	Uncultured Gemmatimonadetes bacterium clone UHAS4.33	1	84.881	Soil	Saline-alkali Field Soil	coastal region of Gujarat, India	20°50′07″ N, 71°03′34″ W	20.8353833333333 N	71.0595166666667 W	Keshri, J., Mishra, A., & Jha, B. (2013). Microbial population index and community structure in saline–alkaline soil using gene targeted metagenomics. Microbiological research, 168(3), 165-173.
KU884000.1	Uncultured bacterium clone: BSL 7642B05	1	85.63	Soil	Cropland	Sao Paulo, Brazil	21°25′49″ S, 47°15′46″ W	21.4302638888889 S	47.2627638888889 W	Val-Moraes, S. P., de Macedo, H. S., Kishi, L. T., Pereira, R. M., Navarrete, A. A., Mendes, L. W., ... & Alves, L. M. C. (2016). Liming in the sugarcane burnt system and the green harvest practice affect soil bacterial community in northeastern S?o Paulo, Brazil. Antonie Van Leeuwenhoek, 109(12), 1643-1654.
HQ397202.1	Uncultured delta proteobacterium clone NLS4.1	1	83.073	Soil	Field		21°54′58″ N, 71°18′33″ E	21.91613 N	71.3091 E
KF460416.1	Bacterium enrichment culture clone 58	1	83.536	Soil	Paddy Soil	Enping, Hailing Bay, Guangdong, China	22°23′07″ N, 112°26′51″ E	22.3851666666667 N	112.4475 E	Yu, H. Y., Wang, Y. K., Chen, P. C., Li, F. B., Chen, M. J., Hu, M., & Ouyang, X. (2014). Effect of nitrate addition on reductive transformation of pentachlorophenol in paddy soil in relation to iron (III) reduction. Journal of environmental management, 132, 42-48.
KM585439.1	Uncultured bacterium clone: 487bac-9	1	86.348	Soil	Hydrothermal Explosion Soil	Tengchong Geothermal Field, China	24°57′01″ N, 98°26′09″ E	24.95016 N	98.43592 E	Li, H., Yang, Q., Li, J., Gao, H., Li, P., & Zhou, H. (2015). The impact of temperature on microbial diversity and AOA activity in the Tengchong Geothermal Field, China. Scientific reports, 5(1), 1-12.
EU134889.1	Uncultured bacterium clone: FFCH16269	1	83.583	Soil	Cropland	Kessler farm, McClain, Oklahoma, USA	34°58′32″ N, 97°31′18″ W	34.9754833333333 N	97.5216805555555 W	Elshahed, M. S., Youssef, N. H., Spain, A. M., Sheik, C., Najar, F. Z., Sukharnikov, L. O., ... & Krumholz, L. R. (2008). Novelty and uniqueness patterns of rare members of the soil biosphere. Applied and environmental microbiology, 74(17), 5422-5428.
FJ479520.1	Uncultured bacterium clone: p9i13ok	1	85.008	Soil	Grassland Soil	Kessler Farm Field, McClain County, USA	34°58′32″ N, 97°31′18″ W	34.9754833333333 N	97.5216805555555 W	Youssef, N., Sheik, C. S., Krumholz, L. R., Najar, F. Z., Roe, B. A., & Elshahed, M. S. (2009). Comparison of species richness estimates obtained using nearly complete fragments and simulated pyrosequencing-generated fragments in 16S rRNA gene-based environmental surveys. Applied and environmental microbiology, 75(16), 5227-5236.
KC331323.1	Uncultured bacterium clone: lp105	1	83.77	Soil	Cropland	Luochuan, Yan’An, China	35°44′00″ N, 109°33′00″ E	35.7333333333333 N	109.55 E	Chen, Y., Wen, X., Sun, Y., Zhang, J., Wu, W., & Liao, Y. (2014). Mulching practices altered soil bacterial community structure and improved orchard productivity and apple quality after five growing seasons. Scientia Horticulturae, 172, 248-257.
AB672292.1	Uncultured bacterium clone: clone: R20h16S088	1	85.012	Soil	Paddy Soil	Niigata, Japan	37°44′00″ N, 139°27′00″ E	37.7333333333333 N	139.45 E	Yoshida, M., Ishii, S., Fujii, D., Otsuka, S., & Senoo, K. (2012). Identification of active denitrifiers in rice paddy soil by DNA-and RNA-based analyses. Microbes and environments, 27(4), 456-461.
GU056047.1	Uncultured bacterium clone: DGS1-7	1	83.49	Soil	Gas and Oil Field Soil	DaGang Area, TianJin, China	39°31′60″ N, 117°38′00″ E	39.5333333333333 N	117.633333333333 E	Zhang, F., She, Y., Zheng, Y., Zhou, Z., Kong, S., & Hou, D. (2010). Molecular biologic techniques applied to the microbial prospecting of oil and gas in the Ban 876 gas and oil field in China. Applied microbiology and biotechnology, 86(4), 1183-1194.
JX505263.1	Uncultured Geobacter sp. clone Pad-16	1	85.631	Soil	Paddy Soil	Sanjiang Plain, China	47°35′00″ N, 133°31′00″ E	47.5833333333333 N	133.516666666667 E	Liu, J., Zheng, C., Song, C., Guo, S., Liu, X., & Wang, G. (2014). Conversion from natural wetlands to paddy field alters the composition of soil bacterial communities in Sanjiang Plain, Northeast China. Annals of Microbiology, 64(3), 1395-1403.
FR667827.1	Uncultured bacterium clone: IRON_SNOW_NB_H12	1	85.197	Soil	Mine, acidic coal	acidic coal, Lusatian mining area, Germany	51°31′08″ N, 13°41′35″ E	51.5189444444444 N	13.6929722222222 E	Reiche, M., Lu, S., Ciobotă, V., Neu, T. R., Nietzsche, S., Rösch, P., ... & Küsel, K. (2011). Pelagic boundary conditions affect the biological formation of iron‐rich particles (iron snow) and their microbial communities. Limnology and oceanography, 56(4), 1386-1398.
HG005283.1	Geobacter sp. Cd1	1	85.042	Soil	Cd-contaminated field Soil	Innerste river, Goslar, Germany	51°56′34″ N, 10°20′56″ E	51.9429 N	10.3489 E	Muehe, E. M., Obst, M., Hitchcock, A., Tyliszczak, T., Behrens, S., Schro?der, C., ... & Kappler, A. (2013). Fate of Cd during microbial Fe (III) mineral reduction by a novel and Cd-tolerant Geobacter species. Environmental science & technology, 47(24), 14099-14109.
AB748636.1	Uncultured bacterium clone: Anjo-6-9	1	86.058	Soil	Paddy Soil		9°41′53″ N, 105°18′39″ E	9.698 N	105.310833333333 E	Watanabe, T., Sumida, H., Minh DO, N., Yano, K., Asakawa, S., & Kimura, M. (2013). Bacterial consortia in iron-deposited colonies formed on paddy soil surface under microaerobic conditions. Soil Science and Plant Nutrition, 59(3), 337-346.
FN666187.1	Uncultured bacterium clone: P3RS8	1	95.904	Thermal environment	Hotspring Water	Tunisian	33°47′49″ N, 9°35′06″ E	33.79703 N	9.58487 E	Sayeh, R., Birrien, J. L., Alain, K., Barbier, G., Hamdi, M., & Prieur, D. (2010). Microbial diversity in Tunisian geothermal springs as detected by molecular and culture-based approaches. Extremophiles, 14(6), 501-514.
NR_109681.1	Thermoanaerobaculum aquaticum strain MP-01	1	83.13	Thermal environment	Hotspring Water	Hale House Hot Spring, Arkansas, USA	34°30′47″ N, 93°03′13″ W	34.5130555555556 N	93.0536111111111 W	Losey, N. A., Stevenson, B. S., Busse, H. J., Damste, J. S. S., Rijpstra, W. I. C., Rudd, S., & Lawson, P. A. (2013). Thermoanaerobaculum aquaticum gen. nov., sp. nov., the first cultivated member of Acidobacteria subdivision 23, isolated from a hot spring. International journal of systematic and evolutionary microbiology, 63(Pt_11), 4149-4157.
GQ328522.1	Uncultured bacterium clone: ZB_P9_J13	1	84.526	Thermal environment	Hotspring Water	Zavarzin Spring, Uzon Caldera, Russia	54°29′53″ N, 160°00′52″ W	54.4980555555556 N	160.014444444444 W	Burgess, E. A., Unrine, J. M., Mills, G. L., Romanek, C. S., & Wiegel, J. (2012). Comparative geochemical and microbiological characterization of two thermal pools in the Uzon Caldera, Kamchatka, Russia. Microbial ecology, 63(3), 471-489.
JX431969.1	Uncultured bacterium clone: FR1-47	1	85.726	Wastewater/Sludge	Bioaccumulation system	China	31°01′48″ N, 121°03′36″ E	31.03 N	121.06 E
KC432393.1	Uncultured bacterium clone: SEAB1CE111	1	85.191	Wastewater/Sludge	Wastewater treatment system Water	Mahdia City, Tunisia	35°30′00″ N, 11°03′36″ E	35.5 N	11.06 E	Bouali, M., Zrafi, I., Bakhrouf, A., Chaussonnerie, S., & Sghir, A. (2014). Bacterial structure and spatiotemporal distribution in a horizontal subsurface flow constructed wetland. Applied microbiology and biotechnology, 98(7), 3191-3203.

## Sheet: Sheet7
SRA samples with sequences belonging to Candidatus Cosmopoliota (identity > 83%) retrieved from Microbe Atlas Project by MAPseq
BioProject	SRAs	SRA_No	Relative_abundance	Habitate	Habitate_detail	Location	Latitude_Longitude	Latitude	Longitude	Reference
PRJDB3550	DRS043387-DRS043408	9	0.01106	Freshwater sediment	Wetland Soil	Liaohe River, China	40°02′06″ N, 121°43′12″ E	40.035 N	121.72 E
PRJDB3477	DRS047295-DRS047302	3	0.007324	Wastewater/Sludge	Wastewater treatment system Sludge	Tianjin, China	39°06′00″ N, 117°06′00″ E	39.1 N	117.1 E
PRJDB5681	DRS062132,DRS062135	2	0.008305	Marine sediment	Marine Sediment	Maria Trench, Pacific Ocean	11°44′47″ N, 142°06′32″ E	11.7463 N	142.109 E
PRJDB4819	DRS062285	1	0.0146456	Wastewater/Sludge	Wastewater treatment system Biofilter	Ibaraki, Tsukuba, Japan	36°01′12″ N, 140°07′12″ E	36.02 N	140.12 E	Yasuda, T., Waki, M., Fukumoto, Y., Hanajima, D., Kuroda, K., Suzuki, K., ... & Uenishi, H. (2017). Community structure of denitrifying and total bacteria during nitrogen accumulation in an ammonia‐loaded biofilter. Journal of applied microbiology, 123(6), 1498-1511.
PRJDB5947	DRS071648, DRS071649	2	0.0069627	Marine sediment	Marine Sediment	off Tohoku, Pacific Ocean, Japan	39°09′00″ N, 142°07′48″ E	39.15 N	142.13 E	Yoshida, M., Mochizuki, T., Urayama, S. I., Yoshida-Takashima, Y., Nishi, S., Hirai, M., ... & Takai, K. (2018). Quantitative viral community D alysis reveals the domince of single-stranded D viruses in offshore upper bathyal sediment from Tohoku, Japan. Frontiers in microbiology, 9, 75.
PRJDB8106	DRS115165-DRS115254	20	0.018888	Marine sediment	Marine Sediment	izu ogasawara trench, northwest pacific ocean	33°44′36″ N, 142°52′59″ E	33.7434 N	142.883 E
PRJDB8106	DRS115165-DRS115254	15	0.018012	Marine sediment	Marine Sediment	Maria Trench, northwest pacific ocean	10°54′57″ N, 142°32′02″ E	10.9158 N	142.534 E
PRJEB14903	ERS1266107	1	0.00534665	Freshwater sediment	Wetland Soil	Wales,Marchlyn Bach Reservoir	53°18′39″ N, 4°17′42″ W	53.310738 N	4.2949 W
PRJEB15045	ERS1280117	1	0.00622513	Soil	Tundra Soil	Siberian, Russia	69°26′33″ N, 161°45′21″ E	69.44242 N	161.7559 E
PRJEB15148	ERS1293005, ERS1293530, ERS1293531	3	0.00582285	Freshwater	Fresh Lake Water	WI, Russia	37°05′24″ N, 95°42′36″ W	37.09 N	95.71 W
PRJEB15174	ERS1296573, ERS1296574, ERS1296583	3	0.00573096	Soil	Volcano Soil	Kohala volcano, hawaii, USA	20°07′23″ N, 155°45′50″ W	20.123 N	155.764 W	Phillips, K. (2012). Bacterial Community Spatial and Temporal Variation in a North Temperate Bog Lake (Doctoral dissertation).
PRJEB15429	ERS1355637	1	0.0052356	Marine sediment	Marine, Mudflat Sediment	UK	51°50′00″ N, 0°58′60″ W	51.833333 N	0.983333 W
PRJEB15630	ERS1381023	1	0.00582002	Marine sediment	Marine Sediment	AK, USA	70°06′34″ N, 143°25′38″ W	70.10956667 N	143.4271833 W	Crump, B. C., Amaral-Zettler, L. A., & Kling, G. W. (2012). Microbial diversity in arctic freshwaters is structured by inoculation of microbes from soils. The ISME journal, 6(9), 1629-1639.
PRJEB16742	ERS1422633-ERS1422638	5	0.009082	Marine sediment	Marine Hydrothermal Vent Sediment	Atlantic Ocean	36°13′51″ N, 33°54′16″ W	36.230908 N	33.904467 W
PRJEB18117	ERS1459833, ERS1459834, ERS1459840, ERS1459841	4	0.0113617	Freshwater	Fresh Lake Water	Permafrost, Canada	55°13′37″ N, 77°41′44″ W	55.226806 N	77.695611 W
PRJEB18736	ERS1488972	1	0.0129099	Host-associated	Marine Sponge tissue	Pama	16°05′09″ N, 124°16′27″ W	16.08583 N	124.2742 W
PRJEB18736	ERS1489236, ERS1489272	2	0.007001	Host-associated	Marine Sponge tissue	Pama	9°18′52″ N, 82°10′50″ W	9.314444 N	82.18056 W
PRJEB18736	ERS1492135	1	0.00535134	Host-associated	Marine Sponge tissue	USA	18°24′07″ N, 87°24′32″ W	18.40198 N	87.40878 W
PRJEB18736	ERS1498034-ERS1498044, ERS1500239-ERS1500241	10	0.0124191	Host-associated	Marine Sponge tissue	Spain	42°03′00″ N, 3°12′00″ E	42.05 N	3.2 E
PRJEB19057	ERS1507151	1	0.00537454	Marine sediment	Marine Sediment	USA:CA	32°50′24″ N, 117°15′36″ W	32.84 N	117.26 W
PRJEB19235	ERS1512903, ERS1512916	2	0.00537027	Saline environment	Salt marsh Sediment	Mersea island, United Kingdom	51°47′50″ N, 0°55′15″ E	51.797167 N	0.920967 E
PRJEB20585	ERS1696027	1	0.00722056	Marine sediment	Marine Sediment	Benguela	17°15′01″ S, 10°59′56″ E	17.2501667 S	10.999 E
PRJEB21751	ERS1818191-ERS1818262	11	0.00947653	Soil	Cropland, Saline Soil	Bohai bay, tianjin, China	39°07′48″ N, 117°12′00″ E	39.13 N	117.2 E
PRJEB21985	ERS1839389	1	0.00637159	Host-associated	Cropland, Maize Rhizosphere	Lansing, NY, USA	42°45′14″ N, 76°42′07″ W	42.754 N	76.702 W
PRJEB23005	ERS1972735	1	0.00597284	Marine sediment	Marine Sediment	Arctic Ocean	84°02′50″ N, 31°11′33″ E	84.04732 N	31.19263 E
PRJEB23005	ERS1972737	1	0.00604061	Marine sediment	Marine Sediment	Arctic Ocean	82°52′37″ N, 109°51′45″ E	82.87683 N	109.8625 E
PRJEB23821	ERS2038582, ERS2038583	2	0.0129119	Marine sediment	Marine Sediment	Indian ridge, Atlantic Ocean	52°26′28″ S, 13°08′12″ E	52.44103749 S	13.13660481 E
PRJEB26353	ERS2419652-ERS2419678	6	0.0100338	Wastewater/Sludge	Wastewater treatment system Sludge	Beijing, China	39°15′36″ N, 119°15′00″ E	39.26 N	119.25 E
PRJEB26669	ERS2479684	1	0.00677904	Microbial_mat/Biofilm	Saline Lake Microbial Mat	Chile	21°22′58″ S, 68°21′36″ W	21.382678 S	68.359944 W
PRJEB27134	ERS2542030	1	0.0254758	Microbial_mat/Biofilm	Drinking water Biofilm	Latvia	56°59′20″ N, 24°13′28″ E	56.9887643 N	24.2243622 E
PRJEB27579, PRJEB28460	ERS2673769-ERS2673778, ERS2705348-ERS2705353	15	0.0168968	Freshwater	Fresh Lake Water	Switzerland	47°04′19″ N, 8°19′08″ W	47.072 N	8.319 W	Mayr, M. J., Zimmermann, M., Guggenheim, C., Brand, A., & Bürgmann, H. (2020). Niche partitioning of methane-oxidizing bacteria along the oxygen–methane counter gradient of stratified lakes. The ISME jourl, 14(1), 274-287.
PRJEB28502	ERS2705143	1	0.00683029	Soil	Grassland Soil	United Kingdom	51°19′10″ N, 1°51′44″ W	51.319562 N	1.86224 W
PRJEB33873	ERS3168455	1	0.00540989	Marine sediment	Marine Sediment	Ifremer, Sete, France	36°50′39″ N, 11°18′09″ W	36.8442 N	11.3025 W
PRJEB32101	ERS3366483-ERS3366695	63	0.0136441	Marine sediment	Marine Sediment	Monterey Canyon, Pacific Ocean	36°36′49″ N, 122°26′07″ E	36.613683 N	122.435142 E
PRJEB33405	ERS3568140, ERS3568141, ERS3568142	3	0.0233913	Freshwater	Fresh Lake Water	Lake Idro, South of the alps, Italy	45°46′12″ N, 10°30′36″ E	45.77 N	10.51 E	Salmaso, N. (2019). Effects of habitat partitioning on the distribution of bacterioplankton in deep lakes. Frontiers in microbiology, 2257.
PRJEB33607	ERS3588962	1	0.00648293	Soil	Cropland Soil	United Kingdom	55°51′46″ N, 3°12′05″ W	55.862855 N	3.201265 W
PRJEB34502	ERS3758660	1	0.00839671	Rock	Mine Rock	Yukon territory, Canada	62°21′36″ N, 133°22′12″ W	62.36 N	133.37 W
PRJEB5714	ERS411372	1	0.103384	Freshwater sediment	Fresh Lake Sediment	GAZ, Australia	37°28′17″ S, 144°47′06″ E	37.47131 S	144.7851 E
PRJEB6161	ERS442875	1	0.00712589	Host-associated	Animal Gut	GAZ, USA	38°37′48″ N, 90°11′24″ W	38.63 N	90.19 W
PRJEB7646	ERS480377	1	0.00527009	Host-associated	Filed, Aspen Rhizosphere	Finland	60°37′00″ N, 24°27′00″ E	60.616667 N	24.45 E
PRJEB6614	ERS484831	1	0.0072133	Soil	Park Soil	Central Park, GAZ, USA	40°46′40″ N, 73°58′02″ W	40.77766 N	73.96711 W
PRJEB7250	ERS542674-ERS542727	5	0.00813835	Marine sediment	Marine Sediment	Bothnian Bay, Baltic Sea	64°12′00″ N, 22°01′48″ E	64.2 N	22.03 E
PRJEB7250	ERS542674-ERS542727	5	0.00723414	Marine sediment	Marine Sediment	Gotland Sea, Baltic Sea	56°27′00″ N, 17°16′48″ E	56.45 N	17.28 E
PRJEB7250	ERS542709	1	0.00595895	Marine sediment	Marine Sediment	Belt Sea, Baltic Sea	54°16′48″ N, 11°34′12″ E	54.28 N	11.57 E
PRJEB11983	ERS992500	1	0.00535051	Host-associated	Marine Sponge tissue	GAZ, USA	26°30′36″ N, 80°02′01″ W	26.50992 N	80.03365 W
PRJNA288972	SRS1010978	1	0.00736466	Microbial_mat/Biofilm	Marine Hydrothermal Vent Biofilm	Pacific Ocean	9°30′00″ N, 104°10′12″ W	9.50 N	104.17 W
PRJNA291036	SRS1013587	1	0.00623957	Freshwater	Fresh Lake Water	Quebec, Canada	52°07′56″ N, 75°49′15″ W	52.13222222 N	75.82083333 W
PRJNA289273	SRS1016530	1	0.0145957	Rock	Park Rock	McLaughlin Reserve, California, USA	38°51′43″ N, 122°24′50″ W	38.862 N	122.414 W
PRJNA296765	SRS1093658	2	0.00521562	Thermal environment	Hotspring Water	Eritrean hot springs, Irafaile	15°33′36″ N, 39°06′00″ E	15.56 N	39.10 E
PRJNA300362	SRS1143798	1	0.00704535	Soil	Forest Soil	Hainich Duen, Germany	53°06′38″ N, 13°37′05″ E	53.11062828 N	13.61799082 E
PRJNA305416	SRS1197994, SRS1197996, SRS1197997	3	0.00633413	Marine sediment	Marine, Mud volcanos Sediment	Mud volcanos, Gulf of Cadiz, Atlantic Ocean	35°42′00″ N, 9°57′56″ W	35.7 N	9.9655 W
PRJNA306487	SRS1213118	1	0.00503348	Wastewater/Sludge	Wastewater treatment system Sludge	Moscow region, Russia	55°44′58″ N, 37°37′30″ E	55.74953074 N	37.62511192 E
PRJNA288387	SRS1218385, SRS1218386, SRS1218391	3	0.00817279	Freshwater sediment	Fresh Lake Sediment	Hennepin County, Minnesota, USA	44°58′48″ N, 93°05′00″ W	44.98 N	93.1 W
PRJNA308416	SRS1244202	1	0.0166573	Marine sediment	Marine Sediment	Southern Ocean	61°33′56″ S, 55°01′35″ W	61.5655 S	55.02633 W
PRJNA308416	SRS1244204-SRS1244271	22	0.0124638	Marine sediment	Marine Sediment	Southern Ocean	62°02′15″ S, 60°11′19″ W	62.0375 S	60.18867 W
PRJNA317045	SRS1378505	1	0.0056079	Wastewater/Sludge	Wastewater treatment system Water	Shanghai, China	31°01′44″ N, 121°26′28″ E	31.029 N	121.441 E
PRJNA318932	SRS1407426-SRS1407435	4	0.00712904	Marine sediment	Marine Sediment	Okiwa Trough, Pacific Ocean	25°04′12″ N, 122°35′24″ E	25.07 N	122.59 E
PRJNA303129	SRS1411908, SRS1411911	2	0.00599351	Wastewater/Sludge	Wastewater treatment system Sludge	Jiangxi, China	28°00′00″ N, 115°00′00″ E	28 N	115 E
PRJNA317932	SRS1414430	1	0.0208678	Soil	Unknown Soil	Christmas Island	10°28′53″ S, 105°34′26″ E	10.481298 S	105.573851 E
PRJNA322450	SRS1462003, SRS1466482	2	0.0219231	Marine sediment	Marine Sediment	Coastal Baltic Sea sediment	57°53′35″ N, 16°35′08″ E	57.89297088 N	16.58553428 E
PRJNA321207	SRS1504561	1	0.00892436	Marine sediment	Marine Sediment	Bering Sea, USA	54°40′12″ N, 169°58′52″ W	54.670 N	169.981 W
PRJNA324129	SRS1531258	1	0.0133512	Host-associated	Human Feces	Lincoln, Nebraska, USA	40°49′44″ N, 96°40′01″ W	40.829 N	96.667 W	SRS1531223-SRS1531276
PRJNA327073	SRS1538053	1	0.0194085	Wastewater/Sludge	Wastewater treatment system Sludge	Beijing, China	39°56′24″ N, 116°42′11″ E	39.94 N	116.703 E
PRJNA328596	SRS1558589-SRS1559014	198	0.00713399	Marine sediment	Marine Sediment	Pacific Ocean	13°00′00″ N, 116°42′11″ W	13 N	116.703 W
PRJNA325803	SRS1573062	1	0.0182993	Soil	Cave Sediment	Tennessee and Virginia, USA	36°25′48″ N, 82°19′12″ W	36.43 N	82.32 W
PRJNA330672	SRS1585552, SRS1585594	2	0.00601002	Freshwater sediment	Wetland Sediment	Prairie Pothole Region, USA	47°05′43″ N, 99°06′01″ W	47.0954 N	99.1002 W	Martins, P. D., Danczak, R. E., Roux, S., Frank, J., Borton, M. A., Wolfe, R. A., ... & Wilkins, M. J. (2018). Viral and metabolic controls on high rates of microbial sulfur and carbon cycling in wetland ecosystems. Microbiome, 6(1), 1-17.
PRJNA330363	SRS1593758, SRS1593764, SRS1593806	3	0.0299481	Marine water	Marine water	British Columbia, Canada	48°36′00″ N, 123°30′00″ W	48.6 N	123.5 W
PRJNA335870	SRS1594992	1	0.0356589	Marine water	Marine water	Zhoushan, China	30°04′12″ N, 121°51′00″ E	30.07 N	121.85 E
PRJNA336030	SRS1596597	1	0.00677845	Wastewater/Sludge	Wastewater treatment system Sludge	China	43°57′00″ N, 126°31′48″ E	43.95 N	126.53 E	Luo, H., Song, Y., Zhou, Y., Yang, L., & Zhao, Y. (2017). Effects of rapid temperature rising on nitrogen removal and microbial community variation of anoxic/aerobic process for ABS resin wastewater treatment. Environmental Science and Pollution Research, 24(6), 5509-5520.
PRJNA339861	SRS1636907	1	0.0072555	Marine sediment	Marine Sediment	Baltic Sea	56°37′13″ N, 11°40′14″ E	56.620167 N	11.670667 E
PRJNA247822	SRS1689115-SRS1689140, SRS1690254	12	0.0129484	Marine water	Marine water	Saanich Inlet, Vancouver Island, BC, Canada	48°21′00″ N, 123°18′00″ W	48.35 N	123.30 W
PRJNA315018	SRS1708895, SRS1710299	2	0.00559105	Soil	Grassland Soil	Ontario, Canada	43°22′44″ N, 80°21′21″ W	43.3789 N	80.3557 W
PRJNA347538	SRS1735743	1	0.00729878	Marine sediment	Marine Sediment	Coastal Baltic Sea sediment, Sweden	57°53′31″ N, 16°35′08″ E	57.892 N	16.5855 E
PRJNA354474	SRS1812668, SRS1812673	2	0.0109368	Wastewater/Sludge	Wastewater treatment system Sludge	Xinjiang, China	41°00′00″ N, 85°00′00″ E	41 N	85 E
PRJNA350504	SRS1855253-SRS1855277	6	0.0172173	Soil	Oil sands tailings Soil	Athabasca oil sands, China	56°52′08″ N, 111°19′54″ W	56.868783 N	111.33164 W
PRJNA358780	SRS1878760	1	0.0140716	Marine water	Marine water	Dongji island, Zhoushan, China	30°10′48″ N, 122°40′48″ E	30.18 N	122.68 E
PRJNA360847	SRS1916708, SRS1916711,SRS1916721, SRS1916724	4	0.0277225	Freshwater	Fresh Lake Water	Grand lake, Oklahoma, USA	36°29′20″ N, 95°02′49″ W	36.489 N	95.047 W
PRJNA361129	SRS1916838	1	0.0280274	Host-associated	House Lung	Canada	45°30′00″ N, 73°33′36″ W	45.50 N	73.56 W
PRJNA357675	SRS1923808, SRS1923812-SRS1923816	4	0.0337591	Microbial_mat/Biofilm	Saline Lake Microbial Mat	salar de Llamara, Chile	21°09′36″ S, 69°22′12″ W	21.16 S	69.37 W
PRJNA362622	SRS1930167	1	0.0066507	Marine sediment	Marine Sediment	South China Sea, China	18°21′05″ N, 116°23′27″ E	18.3514 N	116.3908 E
PRJNA362622	SRS1930177, SRS1930178	2	0.0161985	Marine sediment	Marine Sediment	South China Sea, China	12°55′08″ N, 115°02′50″ E	12.9190 N	115.0472 E
PRJNA362622	SRS1930189	1	0.00746505	Marine sediment	Marine Sediment	South China Sea, China	15°22′32″ N, 117°00′00″ E	15.3756 N	117.0000 E
PRJNA371432	SRS1958716	1	0.0107422	Marine sediment	Marine Sediment	Smeerenburgfjorden, Svalbard	79°56′00″ N, 11°05′00″ E	79.93333333 N	11.08333333 E	Bell E et al., "Sediment cooling triggers germination and sulfate reduction by heat-resistant thermophilic spore-forming bacteria", Environmental Microbiology, 2019;22(1):456-465
PRJNA371505	SRS1961883	1	0.0062254	Wastewater/Sludge	Oill spill	Bemidji, MN, China	47°20′24″ N, 95°03′00″ W	47.34 N	95.05 W
PRJNA374951	SRS1981912	1	0.00883282	Soil	Cropland Soil	Xinglong town, Hain, China	18°43′48″ N, 110°12′00″ E	18.73 N	110.20 E
PRJNA258042	SRS2014420	1	0.00513453	Microbial_mat/Biofilm	Marine, Hydrothermal Vent Microbial Mat	Mid-Atlantic ridge,Skepit, Atlantic Ocean	23°22′12″ N, 44°57′00″ W	23.37 N	44.95 W
PRJNA377205	SRS2023849	1	0.00806449	Thermal environment	Hotspring Sediment	Tibet, China	28°15′00″ N, 91°48′36″ E	28.25 N	91.81 E
PRJNA374495	SRS2040633	1	0.0448034	Soil	Glacier Sediment	Greenland	67°01′48″ N, 50°04′12″ W	67.03 N	50.07 W
PRJNA379380	SRS2062875	1	0.0134052	Soil	Contamited field Soil	China	28°16′12″ N, 112°58′12″ E	28.27 N	112.97 E
PRJNA348372	SRS2071763	1	0.0264829	Wastewater/Sludge	Wastewater treatment system Sludge	Shenyang,Liaoning, China	41°50′32″ N, 123°26′02″ E	41.842284 N	123.433956 E
PRJNA380995	SRS2088173, SRS2088174	2	0.0349825	Marine sediment	Marine Sediment	Antarctica	75°39′34″ S, 165°23′50″ E	75.65947 S	165.39730 E
PRJNA383772	SRS2137325-SRS2137352	4	0.00589911	Marine sediment	Marine Sediment	Indian Ocean	3°41′42″ N, 63°49′55″ E	3.695 N	63.832 E
PRJNA383772	SRS2137326	1	0.00500898	Marine sediment	Marine Sediment	Indian Ocean	27°50′56″ S, 63°56′06″ E	27.849 S	63.935 E
PRJNA383772	SRS2137331	1	0.00521695	Marine sediment	Marine Sediment	Indian Ocean	4°00′11″ N, 69°20′31″ E	4.003 N	69.342 E
PRJNA383772	SRS2137333	1	0.00573309	Marine sediment	Marine Sediment	Indian Ocean	2°44′17″ N, 66°24′14″ E	2.738 N	66.404 E
PRJNA383772	SRS2137340	1	0.00855202	Marine water	Marine water	Indian Ocean	5°12′32″ N, 61°51′11″ E	5.209 N	61.853 E
PRJNA383772	SRS2137351	1	0.0111191	Marine sediment	Marine Sediment	Indian Ocean	6°21′50″ N, 60°31′37″ E	6.364 N	60.527 E
PRJNA384656	SRS2153102-SRS2153178	6	0.0051457	Marine sediment	Tidal mudflat, Sediment	USA	34°43′20″ N, 76°40′47″ W	34.7221 N	76.6798 W
PRJNA384656	SRS2153150	1	0.00586229	Marine sediment	Tidal mudflat, Sediment	USA	39°05′20″ N, 75°26′11″ W	39.0889 N	75.4363 W
PRJNA384656	SRS2153175	1	0.0104045	Marine sediment	Tidal mudflat, Sediment	USA	41°34′50″ N, 70°31′11″ W	41.5806 N	70.5198 W
PRJNA384885	SRS2154015, SRS2154018	2	0.00603501	Wastewater/Sludge	Wastewater treatment system Wastewater	Busan, Korea	35°13′48″ N, 129°04′48″ E	35.23 N	129.08 E
PRJNA385762	SRS2200501	1	0.00639813	Microbial_mat/Biofilm	Marine, Hydrothermal Vent Microbial Mat	Atlantic Ocean: Mid-Atlantic Ridge, Guaymas Basin, Black smoker hydrothermal vent	15°09′36″ S, 13°21′00″ W	15.16 S	13.35 W
PRJNA386387	SRS2205402-SRS2205500	47	0.00803214	Marine sediment	Marine, Methane Seep Sediment	Pacific Ocean	43°54′40″ N, 125°04′32″ W	43.91099426 N	125.0756835 W
PRJNA386387	SRS2205441	1	0.008342	Marine sediment	Marine, Methane Seep Sediment	Pacific Ocean	48°40′15″ N, 126°50′53″ W	48.6707 N	126.848 W
PRJNA386387	SRS2205474	1	0.00736539	Marine sediment	Marine, Methane Seep Sediment	Pacific Ocean	47°56′57″ N, 129°05′53″ W	47.9493 N	129.098 W
PRJNA386387	SRS2205491	1	0.0102414	Marine sediment	Marine, Methane Seep Sediment	Pacific Ocean	47°45′46″ N, 127°45′32″ W	47.7627 N	127.759 W
PRJNA386387	SRS2205493	1	0.00783445	Marine sediment	Marine, Methane Seep Sediment	Pacific Ocean	41°25′39″ N, 124°53′31″ W	41.4275 N	124.892 W
PRJNA386387	SRS2205494	1	0.00628075	Marine sediment	Marine, Methane Seep Sediment	Pacific Ocean	46°13′21″ N, 124°39′23″ W	46.2224815 N	124.6564155 W
PRJNA386860	SRS2207033	1	0.0119773	Soil	Grassland Soil	Iceland	64°00′00″ N, 21°06′39″ W	64.000 N	21.1109 W
PRJNA387210	SRS2216891	1	0.0444797	Soil	Paddy Soil	China	57°34′12″ N, 126°55′12″ E	57.57 N	126.92 E
PRJNA387720	SRS2223148, SRS2223175, SRS2223113, SRS2223214	4	0.00560928	Marine sediment	Cold seep Sediment	Ross Island, Antarctic	77°48′00″ S, 160°40′16″ E	77.800 S	160.671 E
PRJNA385391	SRS2264607, SRS2262466	2	0.0105453	Freshwater	Fresh Lake Water	Lake Kolon, Izsak, Hungary	46°46′23″ N, 19°20′24″ E	46.77299722 N	19.34000000 E	Mentes A et al., "Differences in planktonic microbial communities associated with three types of macrophyte stands in a shallow lake.", FEMS Microbiol Ecol, 2018 Feb 1;94(2)
PRJNA389357	SRS2277914	1	0.00604261	Host-associated	Human Stomach	Guri Hospital, South Korea	37°01′12″ N, 127°58′08″ E	37.02009820 N	127.96875 E
PRJNA390531	SRS2284315-SRS2284324	2	0.0182188	Host-associated	Wastewater treatment system Plant	Fuyang, China	30°00′00″ N, 119°39′00″ E	30.00 N	119.65 E	Zhao, F., Ju, F., Huang, K., Mao, Y., Zhang, X. X., Ren, H., & Zhang, T. (2019). Comprehensive insights into the key components of bacterial assemblages in pharmaceutical wastewater treatment plants. Science of The Total Environment, 651, 2148-2157.
SRS2284324	SRS2284315-SRS2284324	2	0.00826363	Host-associated	Wastewater treatment system Plant	Fuyang, China	34°20′24″ N, 119°47′24″ E	34.34 N	119.79 E	Zhao, F., Ju, F., Huang, K., Mao, Y., Zhang, X. X., Ren, H., & Zhang, T. (2019). Comprehensive insights into the key components of bacterial assemblages in pharmaceutical wastewater treatment plants. Science of The Total Environment, 651, 2148-2157.
PRJNA479333	SRS2305515	1	0.00682255	Marine sediment	Marine Sediment	Pacific Ocean: North Pacific gyre	10°58′00″ N, 179°00′00″ E	10.966667 N	179.000000 E
PRJNA479333	SRS2305518	1	0.00578061	Marine sediment	Marine Sediment	Pacific Ocean: North Pacific gyre	45°00′00″ N, 178°45′00″ E	45.000000 N	178.750000 E
PRJNA479333	SRS2305524	1	0.015758	Marine sediment	Marine Sediment	Pacific Ocean: North Pacific gyre	58°55′00″ N, 178°55′59″ E	58.9167 N	178.933 E
PRJNA479333	SRS2305525	1	0.00531875	Marine sediment	Marine Sediment	Pacific Ocean: North Pacific gyre	50°00′00″ N, 179°33′00″ E	50.000000 N	179.550000 E
PRJNA393946	SRS2348380-SRS2348404	14	0.00758155	Soil	Archaeological site Soil	Sicily, Italy	37°58′12″ N, 13°11′24″ E	37.97 N	13.19 E
PRJNA338276	SRS2359114, SRS2359117	2	0.0074184	Freshwater	Fresh Lake Water	Ohio, USA	41°22′58″ N, 82°30′53″ W	41.382783 N	82.51465 W
PRJNA395631	SRS2382598, SRS2382604	2	0.00955142	Soil	Park Soil	Shanghai, China	31°15′04″ N, 121°26′27″ E	31.2510 N	121.4409 E
PRJNA339628	SRS2398711, SRS2398740, SRS2398745	3	0.00590455	Marine sediment	Mangrove Sediment	KAUST, Saudi Arabia	22°12′00″ N, 39°30′00″ E	22.20 N	39.5 E
PRJNA396994	SRS2403835, SRS2403838	2	0.0131248	Soil	Tundra Soil	Abisko, Sweden	68°20′46″ N, 18°58′16″ E	68.346 N	18.971 E	Monteux, S., Weedon, J. T., Blume-Werry, G., Gavazov, K., Jassey, V. E., Johansson, M., ... & Dorrepaal, E. (2018). Long-term in situ permafrost thaw effects on bacterial communities and potential aerobic respiration. The ISME jourl, 12(9), 2129-2141.
PRJNA385736	SRS2417631, SRS2417632	2	0.00928162	Marine water	Marine water	Tasman Sea, Australia	36°52′57″ S, 152°33′14″ E	36.882550 S	152.553850 E
PRJNA317932	SRS2417658, SRS2417660	2	0.00719571	Soil	Grassland Soil	kempton, Australia	42°33′33″ S, 147°12′23″ E	42.559070 S	147.206460 E
PRJNA397852	SRS2441355	1	0.00711728	Wastewater/Sludge	Wastewater treatment system Sludge	Wenzhou, China	27°33′00″ N, 120°27′00″ E	27.55 N	120.45 E
PRJNA397990	SRS2442557, SRS2442558	2	0.0105464	Wastewater/Sludge	Denitrification reactor Pellet	Atlanta, Georgia	33°45′49″ N, 84°23′43″ W	33.7637 N	84.3954 W
PRJNA400126	SRS2465775-SRS2465782	5	0.0147923	Wastewater/Sludge	Bioreactor Biofilm	Lyngby, Denmark	55°46′48″ N, 12°31′12″ E	55.78 N	12.52 E
PRJNA315764	SRS2483094, SRS2483095	2	0.00663707	Marine sediment	Marine Sediment	Okiwa Trough, Japan	27°48′36″ N, 126°54′36″ E	27.81 N	126.91 E
PRJNA407719	SRS2522629	1	0.00637312	Wastewater/Sludge	Carwash Wastewater	Randburg, South Africa	26°08′40″ S, 27°59′54″ E	26.1445 S	27.9982 E
PRJNA412646	SRS2558591-SRS2558596	4	0.00913676	Marine sediment	Marine Sediment	China	18°00′00″ N, 119°30′00″ E	18.00 N	119.50 E
PRJNA412646	SRS2558594	1	0.00573722	Marine sediment	Marine Sediment	China	20°28′48″ N, 120°00′36″ E	20.48 N	120.01 E
PRJNA413392	SRS2570924	2	0.00625562	Soil	Grassland Soil	Temple, TX, USA	31°02′53″ N, 97°20′60″ W	31.048 N	97.350 W
PRJNA412926	SRS2570997-SRS2571082	20	0.0423323	Marine sediment	Marine Sediment	Kermadec Trench, Pacific Ocean	32°51′01″ S, 177°39′14″ E	32.8504 S	177.654 E
PRJNA412926	SRS2570997-SRS2571082	19	0.025853	Marine sediment	Marine Sediment	Maria Trench, Pacific Ocean	11°32′50″ N, 144°33′29″ E	11.5471 N	144.558 E
PRJNA412926	SRS2570997-SRS2571082	19	0.0209049	Marine sediment	Marine Sediment	Kermadec Trench, Pacific Ocean	34°20′25″ S, 178°10′34″ W	34.3403 S	178.176 W
PRJNA412926	SRS2570997-SRS2571082	18	0.0143553	Marine sediment	Marine Sediment	Kermadec Trench, Pacific Ocean	35°50′23″ S, 178°52′44″ W	35.8396 S	178.879 W
PRJNA385484	SRS2584175	1	0.00544912	Soil	Forest Soil	Knoxville, USA	35°50′24″ N, 83°57′36″ W	35.84 N	83.96 W
PRJNA394566	SRS2589273	1	0.00572441	Marine sediment	Mangrove Sediment	India	20°38′29″ N, 86°52′07″ E	20.64149 N	86.86864 E
PRJNA414249	SRS2592871-SRS2594509	60	0.00750006	Marine sediment	Marine Sediment	Gulf of Mexico, USA	29°00′01″ N, 87°30′27″ W	29.0003 N	87.5074 W
PRJNA414249	SRS2592871-SRS2594509	60	0.00586686	Marine sediment	Marine Sediment	Gulf of Mexico, USA	19°26′39″ N, 93°53′19″ W	19.4441 N	93.8887 W
PRJNA414249	SRS2592871-SRS2594509	60	0.0054061	Marine sediment	Marine Sediment	Gulf of Mexico, USA	22°24′37″ N, 91°46′41″ W	22.4102 N	91.778 W
PRJNA416849	SRS2692838, SRS2692997, SRS2693008, SRS2713178, SRS2713342	5	0.00690226	Microbial_mat/Biofilm	River Microbial Mat	Rhone River delta, Camargue, France	43°40′48″ N, 4°36′00″ E	43.68 N	4.6 E	Berlanga M et al., "Functional Stability and Community Dynamics during Spring and Autumn Seasons Over 3 Years in Camargue Microbial Mats", Frontiers in Microbiology, 2017;8
PRJNA415828, PRJNA511010	SRS2704402-SRS2704654, SRS4179246-SRS4179482	100	0.00732133	Marine sediment	Marine Sediment	Gulf of Mexico, USA	26°59′24″ N, 86°46′12″ W	26.99 N	86.77 W	Chakraborty A et al., "Thermophilic endospores associated with migrated thermogenic hydrocarbons in deep Gulf of Mexico marine sediments.", ISME J, 2018 Aug;12(8):1895-1906 Chakraborty A et al., "Hydrocarbon seepage in the deep seabed links subsurface and seafloor biospheres.", Proc Natl Acad Sci U S A, 2020 May 19;117(20):11029-11037
PRJNA415828, PRJNA511010	SRS2704402-SRS2704654, SRS4179246-SRS4179482	58	0.00687778	Marine sediment	Marine Sediment	Gulf of Mexico, USA	25°01′48″ N, 84°40′12″ W	25.03 N	84.67 W	Chakraborty A et al., "Thermophilic endospores associated with migrated thermogenic hydrocarbons in deep Gulf of Mexico marine sediments.", ISME J, 2018 Aug;12(8):1895-1906 Chakraborty A et al., "Hydrocarbon seepage in the deep seabed links subsurface and seafloor biospheres.", Proc Natl Acad Sci U S A, 2020 May 19;117(20):11029-11037
PRJNA419809	SRS2714206-SRS2724922	5	0.00568758	Wastewater/Sludge	Wastewater treatment system Sludge	NanJing, China	32°00′00″ N, 118°42′00″ E	32.0 N	118.7 E
PRJNA423269	SRS2789990	1	0.0050638	Marine sediment	Marine Sediment	Pacific Ocean	33°02′24″ N, 117°34′12″ W	33.04 N	117.57 W
PRJNA429012	SRS2838089, SRS2838090, SRS2838091	3	0.00985391	Wastewater/Sludge	Bioreactor Water	Urba, USA	40°07′12″ N, 88°12′00″ W	40.12 N	88.20 W
PRJNA433243	SRS2948648-SRS2948673	18	0.0139757	Marine sediment	Marine, Hydrothermal Vent sediment	Dorado Outcrop, Pacific Ocean	9°05′20″ N, 87°06′04″ W	9.089 N	87.101 W
PRJNA434510	SRS2984239	1	0.0113021	Marine sediment	Marine Sediment	Svalbard, Arctic	79°43′12″ N, 11°04′48″ E	79.72 N	11.08 E
PRJNA448478	SRS3125241	1	0.0183137	Marine sediment	Marine Sediment	Gulf of Mexico, USA	27°00′00″ N, 91°00′00″ W	27 N	91 W
PRJNA438773	SRS3204929-SRS3204939	4	0.0106101	Microbial_mat/Biofilm	Saline Lake Microbial Mat	salar de Llamara, Atacama, Chile	21°16′07″ S, 69°37′05″ W	21.26858 S	69.617974 W
PRJNA444986	SRS3206907	1	0.00606061	Microbial_mat/Biofilm	Marine, Hydrothermal Vent Microbial Mat	Guaymas Basin, Mexico	9°05′20″ N, 87°06′04″ W	9.089 N	87.101 W
PRJNA470962	SRS3286046, SRS3286138, SRS3286142, SRS3286218, SRS3286220	5	0.00876408	Saline environment	Saline Spring Sediment	Wood Buffalo tiol Park, Alberta, Canada	59°52′12″ N, 112°15′00″ W	59.87 N	112.25 W
PRJNA472334	SRS3321879, SRS3321900	2	0.0069748	Freshwater sediment	Wetland Soil	Finland	67°54′00″ N, 25°24′00″ E	67.9 N	25.4 E
PRJNA474182	SRS3370412	1	0.00568987	Marine sediment	Marine Sediment	Indian Ocean	26°08′45″ S, 71°26′30″ E	26.145752 S	71.441783 E
PRJNA475367	SRS3400462, SRS3400464	2	0.00508463	Freshwater sediment	Wetland Soil	Sanjiang, China	46°10′48″ N, 130°13′12″ E	46.18 N	130.22 E
PRJNA415044	SRS3590019, SRS3590109, SRS3590149, SRS3590194, SRS3590438	5	0.00614636	Marine sediment	Mangrove Sediment	Thuwal, Saudi Arabia	22°12′00″ N, 39°10′12″ E	22.20 N	39.17 E
PRJNA482848	SRS3596376, SRS3596404	2	0.00568698	Freshwater sediment	Fresh Lake Sediment	Quesnel Lake, British Columbia, Canada	52°30′00″ N, 121°17′24″ W	52.5 N	121.29 W
PRJNA483093	SRS3599702-SRS3599728	13	0.0102854	Wastewater/Sludge	Bioreactor Water	Beijing, China	39°59′24″ N, 116°18′00″ E	39.99 N	116.30 E
PRJNA174394	SRS360763-SRS360766	5	0.0121228	Microbial_mat/Biofilm	Hypersaline lake Microbial Mat	Kiritimati atoll	1°56′24″ N, 157°28′26″ E	1.94 N	157.474 E	Schneider D et al., "Phylogenetic analysis of a microbialite-forming microbial mat from a hypersaline lake of the Kiritimati atoll, Central Pacific.", PLoS One, 2013;8(6):e66662
PRJNA467498	SRS3638744	1	0.014459	Freshwater	Creek Water	Georgia, USA	33°55′32″ N, 83°31′21″ W	33.9255 N	83.5226 W
PRJNA387222	SRS3679037, SRS3679060	2	0.00695299	Microbial_mat/Biofilm	Wetland Biofilm	Cabrils, Catalonia, Spain	41°31′01″ N, 2°22′39″ E	41.516864 N	2.377621 E
PRJNA487790	SRS3711923	1	0.0110736	Host-associated	Marine Sponge tissue	Venezuela	12°12′00″ N, 69°04′48″ W	12.20 N	69.08 W
PRJNA487790	SRS3711930	1	0.00845179	Host-associated	Marine Sponge tissue	Guatemala	16°46′48″ N, 88°07′12″ W	16.78 N	88.12 W
PRJNA487791	SRS3712636, SRS3712639	2	0.00701926	Soil	Forest Soil	Nonggang, China	22°25′54″ N, 106°57′06″ E	22.4317 N	106.9518 E
PRJNA488664	SRS3728308, SRS3728339	2	0.00664218	Marine sediment	Tidal mudflat, Sediment	Connecticut, USA	41°16′10″ N, 72°33′54″ W	41.269583 N	72.564880 W
PRJNA489272	SRS3747037	1	0.0532693	Microbial_mat/Biofilm	Hypersaline lake Microbial Mat	Qatar	24°38′24″ N, 51°19′12″ E	24.64 N	51.32 E
PRJNA490781	SRS3773591	1	0.01174	Freshwater sediment	Fresh lakeshore Sediment	Anhui, China	29°00′00″ N, 116°00′00″ E	29 N	116 E
PRJNA491298	SRS3786969	1	0.0143568	Wastewater/Sludge	Bioreactor Sludge	NanJing, China	32°00′00″ N, 118°42′00″ E	32.0 N	118.7 E
PRJNA186591	SRS386241	1	0.00933126	Marine sediment	Marine Sediment	Eastern Mediterranean, Mediterranean Sea	22°18′07″ N, 34°26′59″ E	22.302 N	34.4498 E
PRJNA494450	SRS3876612, SRS3876582	2	0.00536264	Freshwater	Groundwater	Hawaii, USA	21°23′13″ N, 157°48′40″ W	21.386944 N	157.811111 W
PRJNA444462	SRS3885898	1	0.00815254	Marine sediment	Marine Sediment	Maria Trench, Pacific Ocean	12°37′52″ N, 144°43′17″ E	12.6311 N	144.7214 E
PRJNA396082	SRS3895807	1	0.0156672	Wastewater/Sludge	Bioreactor Biofilm	Kochi, Japan	33°32′60″ N, 133°40′48″ E	33.55 N	133.68 E
PRJNA497531	SRS3993532-SRS3993546	6	0.0079039	Freshwater sediment	Fresh Lake Sediment	Alpine lake, Switzerland	46°32′60″ N, 8°42′36″ E	46.55 N	8.71 E
PRJNA503911	SRS4021134	1	0.00989035	Marine sediment	Marine Sediment	California, USA	33°25′48″ N, 118°24′36″ W	33.43 N	118.41 W
PRJNA437001	SRS4079125	1	0.0103921	Saline environment	Saline Lake Sediment	Guajuato, Valle de Santiago, Mexico	20°15′00″ N, 101°09′00″ W	20.25 N	101.15 W
PRJNA507590	SRS4096179	1	0.00606221	Freshwater sediment	Fresh Lake Sediment	Lake Neusiedl, Austria	47°53′24″ N, 16°43′48″ E	47.89 N	16.73 E
PRJNA509305	SRS4124228, SRS4124229	2	0.00520116	Wastewater/Sludge	Wastewater treatment system Sludge	China	36°12′28″ N, 120°21′26″ E	36.2079 N	120.3572 E
PRJNA510104	SRS4152728, SRS4152737, SRS4152776	3	0.00751746	Marine sediment	Marine Sediment	Baffin Bay, Greenland	76°10′48″ N, 73°07′48″ W	76.18 N	73.13 W
PRJNA355587	SRS4207445, SRS4207452	2	0.00921726	Freshwater sediment	Contamited pond Sediment	Quantico, Virginia, USA	38°29′48″ N, 77°18′56″ W	38.4967 N	77.3155 W	Payne, R. B., Ghosh, U., May, H. D., Marshall, C. W., & Sowers, K. R. (2019). A pilot-scale field study: in situ treatment of PCB-impacted sediments with bioamended activated carbon. Environmental science & technology, 53(5), 2626-2634.
PRJNA513134	SRS4233857, SRS4233862	2	0.00658445	Freshwater	Groundwater	Alberta, Univ of Calgary, USA	51°04′52″ N, 114°07′46″ W	51.0811 N	114.1294 W
PRJNA527656	SRS4526268-SRS4526280	6	0.00937593	Marine sediment	Marine Sediment	Yap trench, Pacific Ocean	9°51′55″ N, 138°29′45″ E	9.86525 N	138.4958 E
PRJNA528690	SRS4526339	1	0.00636863	Soil	Oilfield Soil	Shengli oil reservoir, Shandong, China	37°52′48″ N, 118°37′12″ E	37.88 N	118.62 E
PRJNA531061	SRS4591241	1	0.00510159	Soil	Grassland, Pasture Soil	Southland, New Zealand	46°00′46″ S, 168°04′48″ E	46.01281906 S	168.0801117 E
PRJNA531342	SRS4603594	1	0.00840683	Marine sediment	Marine, Mud volcano Sediment	Venere Mud Volcano, Central Mediterranean Sea, Italy	38°36′36″ N, 17°11′24″ E	38.61 N	17.19 E
PRJNA210332	SRS470069	1	0.00684262	Soil	Forest Soil	China	42°22′19″ N, 128°00′26″ E	42.3719 N	128.0072 E	Li H et al., "Soil bacterial communities of different natural forest types in Northeast China", Plant and Soil, 2014;383(1-2):203-216
PRJNA542255	SRS4746007	2	0.00854757	Host-associated	Tench Gut	Olsztyn, Poland	53°27′00″ N, 20°15′36″ E	53.45 N	20.26 E
PRJNA217932	SRS475948	1	0.00703125	Microbial_mat/Biofilm	Saline Lake Microbial Mat	salar de Llamara, Atacama, Chile	21°16′07″ S, 69°37′05″ W	21.26858 S	69.617974 W
PRJNA218841	SRS479658, SRS479686	2	0.00826537	Marine sediment	Marine, Mud volcano Sediment	offshore southwestern Taiwan, Pacific Ocean	22°14′33″ N, 119°54′14″ E	22.24250 N	119.90383 E	Lin L et al., "Distributions and assemblages of microbial communities along a sediment core retrieved from a potential hydrate-bearing region offshore southwestern Taiwan", Journal of Asian Earth Sciences, 2014;92:276-292
PRJNA546121	SRS4875352	1	0.00748724	Wastewater/Sludge	Oilfield Water	McKittrick oil field, Los Angeles, USA	35°17′35″ N, 119°38′11″ W	35.293111 N	119.63625 W	Pannekens M et al., "Densely Populated Water Droplets in Heavy-Oil Seeps", Applied and Environmental Microbiology, 2020;86(11)
PRJNA555820	SRS5169446, SRS5169449	2	0.0138781	Microbial_mat/Biofilm	Marine, Hydrothermal Vent Microbial Mat	Rainbow Hydrothermal Vents, Mid-Atlantic Ridge, Atlantic Ocean	36°13′46″ N, 33°54′10″ W	36.229330 N	33.902757 W
PRJNA558519	SRS5212813-SRS5212826	7	0.00790407	Marine sediment	Marine, Hydrothermal Vent Sediment	Indian Ocean	27°57′13″ S, 63°32′21″ E	27.9535 S	63.53909 E
PRJNA560450	SRS5278256	1	0.00569949	Freshwater	Fresh Lake Water	Middle Lake, Minneapolis, USA	44°58′04″ N, 93°19′27″ W	44.967792 N	93.324064 W
PRJNA559003	SRS5285352	1	0.0176645	Marine sediment	Marine Sediment	Arctic Ocean	70°47′04″ N, 135°31′19″ W	70.78449833 N	135.52206833 W
PRJNA576198	SRS5485431, SRS5485432	2	0.00544991	Freshwater sediment	Groundwater Sediment	Munich, Germany	48°13′12″ N, 11°36′00″ E	48.22 N	11.60 E
PRJNA578544	SRS5546451	1	0.00917513	Freshwater sediment	Fresh Lake Sediment	Lake Michigan, USA	42°44′23″ N, 87°46′44″ W	42.739861 N	87.778833 W
PRJNA593824	SRS5766692, SRS5766699	2	0.00979766	Soil	Vineyard Soil	Spain	41°25′48″ N, 3°32′24″ W	41.43 N	3.54 W
PRJNA593824	SRS5766720	1	0.00823438	Soil	Vineyard Soil	Denmark	55°34′12″ N, 11°15′00″ E	55.57 N	11.25 E
PRJNA227416	SRS586146	1	0.0133476	Soil	Oilfield soil Enrichment	Shengli oil field, China	37°32′24″ N, 118°19′48″ E	37.54 N	118.33 E
PRJNA587134	SRS5961480, SRS5961482, SRS5961537, SRS5961540	4	0.00726795	Soil	Grassland Soil	Crested Butte, Colorado, USA	38°55′14″ N, 106°56′56″ W	38.92064976 N	106.9489694 W
PRJNA608607	SRS6214290	1	0.00547445	Soil	Contamited Soil Enrichment	Guadeloupe, France	16°15′54″ N, 61°33′04″ W	16.2650 N	61.5510 W
PRJNA251561	SRS627556	1	0.0198731	Freshwater sediment	Wetland Sediment	Barcelo, Spain	41°22′48″ N, 2°06′36″ E	41.38 N	2.11 E
PRJNA240812	SRS636697	1	0.00738128	Host-associated	Animal Ascidians	Catali Island, USA	33°26′52″ N, 118°28′37″ W	33.447833 N	118.476833 W
PRJNA247822	SRS639014-SRS639019	4	0.00650503	Marine water	Marine water	Saanich Inlet,BC, Canada	48°35′34″ N, 123°30′16″ W	48.592717 N	123.504467 W
PRJNA254742	SRS659212	1	0.0554348	Freshwater	Groundwater Enrichment	Columbus, OH, USA	40°00′00″ N, 83°02′24″ W	40.00 N	83.04 W
PRJNA257655	SRS686215, SRS686223, SRS686285	3	0.00876685	Freshwater	Meromictic lake Water	Sakiw Lake, BC, Canada	40°58′05″ N, 124°13′34″ W	40.968 N	124.226 W
PRJNA260041	SRS699325, SRS699336	2	0.00541153	Marine sediment	Marine Sediment	Gulf of Mexico, USA	28°52′30″ N, 90°25′41″ W	28.875 N	90.428 W
PRJNA261022	SRS701282, SRS701237	2	0.0113715	Marine sediment	Marine, Hydrothermal Vent Sediment	South Atlantic Ridge, Atlantic Ocean	26°01′12″ S, 13°51′00″ W	26.02 S	13.85 W
PRJNA261725	SRS707194-SRS707212	11	0.00603483	Marine sediment	Marine Sediment	Caspian sea, Azerbaijan	39°44′44″ N, 50°28′50″ E	39.74559 N	50.4806 E	Mahmoudi N et al., "Microbial community composition and diversity in Caspian Sea sediments", FEMS Microbiology Ecology, 2014;91(1):1-11
PRJNA168041	SRS715499	1	0.00535834	Wastewater/Sludge	Bioreactor Water	Netherlands	51°49′25″ N, 5°52′08″ E	51.823672 N	5.868934 E
PRJNA264799	SRS728466-SRS728533	14	0.0170364	Marine sediment	Marine, Mudflat Sediment	USA	41°34′50″ N, 70°31′11″ W	41.5806 N	70.5198 W
PRJNA264799	SRS728466-SRS728533	14	0.011206	Marine sediment	Marine, Mudflat Sediment	USA	39°05′20″ N, 75°26′11″ W	39.0889 N	75.4363 W
PRJNA266298	SRS736986-SRS737015	17	0.0377082	Soil	Paddy Soil	China	37°37′12″ N, 120°27′00″ E	37.62 N	120.45 E
PRJNA266365	SRS738731	1	0.00605716	Marine sediment	Marine Sediment	Pacific Ocean	47°17′24″ N, 128°02′24″ W	47.29 N	128.04 W	Jungbluth, S. P., Bowers, R. M., Lin, H. T., Cowen, J. P., & Rappé, M. S. (2016). Novel microbial assemblages inhabiting crustal fluids within mid-ocean ridge flank subsurface basalt. The ISME jourl, 10(8), 2033-2047.
PRJNA265122	SRS742349	1	0.00588674	Microbial_mat/Biofilm	Marine, Hydrothermal Vent Microbial Mat	Hydrate Ridge, Pacific Ocean	44°34′12″ N, 125°08′51″ W	44.5700585 N	125.147483 W
PRJNA269623	SRS791438, SRS791439, SRS791442	3	0.0116166	Thermal environment	Hot Spring Sediment	Hot Water Beach, Coromandel, New Zealand	36°53′13″ S, 175°49′23″ E	36.8869 S	175.8230 E
PRJNA271790	SRS839240	1	0.00592154	Marine sediment	Marine Sediment	USA	41°35′03″ N, 71°22′03″ W	41.584167 N	71.3675 W
PRJNA276793	SRS861029	1	0.00624252	Marine sediment	Marine, Methane seep Sediment	Denmark	56°07′05″ N, 10°20′53″ E	56.118 N	10.348 E
PRJNA278499	SRS877533-SRS877580, SRS878061, SRS878064	12	0.00772212	Marine sediment	Marine, Cood seep Sediment	Mexico	27°21′00″ N, 111°16′48″ W	27.35 N	111.28 W
PRJNA281530	SRS913669-SRS913833	82	0.010935	Marine sediment	Marine Sediment	Clarion-Clipperton Fracture Zone, Pacific Ocean	13°51′00″ N, 116°37′48″ W	13.85 N	116.63 W
PRJNA280383	SRS922915	1	0.0147495	Wastewater/Sludge	Paper mill Sludge	Haryana, India	30°36′00″ N, 77°10′12″ E	30.6 N	77.17 E
PRJNA283479	SRS932510	1	0.00857405	Soil	Cropland Soil	Ledong, Hainan, China	18°36′00″ N, 107°42′00″ E	18.6 N	107.7 E
PRJNA284506	SRS946651	2	0.0160491	Freshwater	Aquarium Water	CA, Davis, USA	38°33′14″ N, 121°44′17″ W	38.5539 N	121.7381 W
PRJNA284669	SRS948184	1	0.00763278	Saline environment	Hypersaline Sediment	Transylvanian Basin, Romania	46°21′36″ N, 25°03′00″ E	46.36 N	25.05 E
PRJNA285485	SRS951140	1	0.0109514	Marine sediment	Marine Sediment	Pacific Ocean	0°00′36″ N, 147°47′50″ W	0.01 N	147.797222 W
PRJNA285485	SRS951146	1	0.00659738	Marine sediment	Marine Sediment	Pacific Ocean	30°21′32″ N, 157°52′23″ W	30.3589 N	157.873 W
PRJNA285485	SRS951166	1	0.00542079	Marine sediment	Marine Sediment	Pacific Ocean	1°48′21″ N, 86°11′29″ W	1.805833 N	86.191389 W
PRJNA286319	SRS958434, SRS958442, SRS958452	3	0.0138678	Thermal environment	Hotspring Water	Great Boiling Spring, Nevada, USA	40°23′51″ N, 119°13′13″ W	40.39763 N	119.22018 W
PRJNA247822	SRS962294-SRS969518	52	0.00616934	Marine water	Marine water	Saanich Inlet, Vancouver Island, BC, Canada	48°36′00″ N, 123°30′00″ W	48.6 N	123.5 W
